# Supplementary material for: The InBIO Barcoding Initiative Database: DNA barcodes of Iberian Bees
Source: Biodivers Data J. 2024 Mar 5;12:e117172. doi: 10.3897/BDJ.12.e117172 (PMC10933585; doi:10.3897/BDJ.12.e117172)
Supplement: Supplementary material 1 — DS-IBIHY01 IBI Bees of Iberia library - Specimen details [file bdj-12-e117172-s001.txt]

processid	sampleid	recordID	catalognum	fieldnum	institution_storing	bin_uri	phylum_taxID	phylum_name	class_taxID	class_name	order_taxID	order_name	family_taxID	family_name	subfamily_taxID	subfamily_name	genus_taxID	genus_name	species_taxID	species_name	subspecies_taxID	subspecies_name	identification_provided_by	identification_method	voucher_status	tissue_type	collectors	sampling_protocol	lifestage	sex	habitat	lat	lon	elev	country	province_state	region	exactsite
IBIHM065-20	INV08813	11222070	INV08813	INV08813	Research Center in Biodiversity and Genetic Resources	BOLD:AAD2566	20	Arthropoda	82	Insecta	125	Hymenoptera	621	Apidae	2183	Apinae	2087	Bombus	31797	Bombus hortorum				BOLD ID Engine	Vouchered:Registered Collection	Leg	Sonia Ferreira, Martin Corley		Adult			38.773	-9.465		Portugal	Lisboa	Sintra	Near Estudante da Peninha
IBIHM077-21	INV12006	14349452	INV12006	INV12006	Universite de Mons	BOLD:AAI0456	20	Arthropoda	82	Insecta	125	Hymenoptera	621	Apidae	2183	Apinae	84692	Thyreus	265283	Thyreus orbatus			Thomas J Wood	morphology	Vouchered:Registered Collection	Leg	Thomas Wood		Adult	M		37.008	-3.266		Spain	Andalusia	Granada	Sierra Nevada, Trevelez environs to Barranco Madrid
IBIHM089-21	INV12018	14349464	INV12018	INV12018	Universite de Mons	BOLD:AAY8179	20	Arthropoda	82	Insecta	125	Hymenoptera	443	Megachilidae	4962	Megachilinae	99255	Dioxys	696284	Dioxys cinctus			Thomas J Wood	morphology	Vouchered:Registered Collection	Leg	Thomas Wood		Adult	M		36.521	-5.333		Spain	Andalusia	Malaga	Gaucin, Gaucin to Puerto del Hacho
IBIHM106-21	INV12035	14349481	INV12035	INV12035	Universite de Mons	BOLD:AEN9589	20	Arthropoda	82	Insecta	125	Hymenoptera	621	Apidae	2005	Nomadinae	2011	Nomada	698764	Nomada agrestis			Thomas J Wood	morphology	Vouchered:Registered Collection	Leg	Thomas Wood		Adult	M		37.817	-8.684		Portugal	Setubal		Cercal, Taimosas
IBIHM1226-22	INV12825	15145953	INV12825	INV12825	Universite de Mons	BOLD:AET0142	20	Arthropoda	82	Insecta	125	Hymenoptera	655	Andrenidae	2149	Andreninae	1907	Andrena	694781	Andrena bellidis			Thomas J Wood	morphology	Vouchered:Registered Collection	Leg	Thomas Wood		Adult	M		37.524	-7.722		Portugal	Beja		Alcoutim, Sao Bartolomeu de Via Gloria, immediately to W
IBIHM1235-22	INV12834	15145962	INV12834	INV12834	Universite de Mons	BOLD:AET2033	20	Arthropoda	82	Insecta	125	Hymenoptera	621	Apidae	2183	Apinae	85432	Eucera	699354	Eucera punctatissima			Thomas J Wood	morphology	Vouchered:Registered Collection	Leg	Thomas Wood		Adult	F		37.127	-7.717		Portugal	Faro		Santo Estevao, ruderal area to W
IBIHM1267-22	INV12414	15145994	INV12414	INV12414	Universite de Mons	BOLD:AES6061	20	Arthropoda	82	Insecta	125	Hymenoptera	443	Megachilidae	4962	Megachilinae	4936	Hoplitis	696503	Hoplitis campanularis			Andreas Muller	morphology	Vouchered:Registered Collection	Leg	Thomas Wood		Adult	M		36.991	-3.35		Spain	Andalusia	Granada	Sierra Nevada, Central Hidroelectrica del Poqueira environs
IBIHM1273-22	INV12420	15146000	INV12420	INV12420	Universite de Mons	BOLD:AER8784	20	Arthropoda	82	Insecta	125	Hymenoptera	443	Megachilidae	4962	Megachilinae	4936	Hoplitis	696676	Hoplitis cadiza			Andreas Muller	morphology	Vouchered:Registered Collection	Leg	Thomas Wood		Adult	M		40.15	-1.687		Spain	Castilla-La Mancha	Cuenca	Huerta del Marquesado, environs N of town
IBIHM1282-22	INV12429	15146009	INV12429	INV12429	Universite de Mons	BOLD:AEJ4270	20	Arthropoda	82	Insecta	125	Hymenoptera	443	Megachilidae	4962	Megachilinae	4940	Osmia	696834	Osmia scutellaris			Thomas J Wood	morphology	Vouchered:Registered Collection	Leg	Thomas Wood		Adult	M		36.645	-5.175		Spain	Andalusia	Malaga	Juzcar, Los Riscos in Juzcar and Cartajima
IBIHM1283-22	INV12430	15146010	INV12430	INV12430	Universite de Mons	BOLD:AET6037	20	Arthropoda	82	Insecta	125	Hymenoptera	443	Megachilidae	4962	Megachilinae	4940	Osmia	696800	Osmia uncicornis			Thomas J Wood	morphology	Vouchered:Registered Collection	Leg	Thomas Wood		Adult	F		37.121	-7.62		Portugal	Faro		Forte do Rato, Tavira
IBIHM1294-22	INV12441	15146021	INV12441	INV12441	Universite de Mons	BOLD:AAD5414	20	Arthropoda	82	Insecta	125	Hymenoptera	443	Megachilidae	4962	Megachilinae	4941	Megachile	214089	Megachile versicolor			Thomas J Wood	morphology	Vouchered:Registered Collection	Leg	Thomas Wood		Adult	F		38.673	-9.208		Portugal	Setubal		Caparica, Fonte Santa
IBIHM1349-22	INV12496	15146076	INV12496	INV12496	Universite de Mons	BOLD:AAI8781	20	Arthropoda	82	Insecta	125	Hymenoptera	427	Colletidae	122314	Hylaeinae	2119	Hylaeus	256647	Hylaeus lineolatus			Thomas J Wood	morphology	Vouchered:Registered Collection	Leg	Thomas Wood		Adult	F		40.13	-1.988		Spain	Castilla-La Mancha	Cuenca	Buenache de la Sierra, Arroyo de Bonilla
IBIHM153-21	INV12082	14349528	INV12082	INV12082	Universite de Mons	BOLD:AEO1962	20	Arthropoda	82	Insecta	125	Hymenoptera	621	Apidae	2005	Nomadinae	2011	Nomada	699013	Nomada rubricoxa			Thomas J Wood	morphology	Vouchered:Registered Collection	Leg	Thomas Wood		Adult	M		37.262	-6.222		Spain	Andalusia	Sevilla	Aznalcazar, S of Pinares de Aznalcazar
IBIHM183-21	INV12112	14349558	INV12112	INV12112	Universite de Mons		20	Arthropoda	82	Insecta	125	Hymenoptera	621	Apidae	2183	Apinae	85432	Eucera	976904	Eucera fulvescens			Thomas J Wood	morphology	Vouchered:Registered Collection	Leg	Thomas Wood		Adult	M		37.024	-3.266		Spain	Andalusia	Granada	Sierra Nevada, Trevelez to Refugio La Campinuela
IBIHM189-21	INV12118	14349564	INV12118	INV12118	Universite de Mons	BOLD:ABZ4791	20	Arthropoda	82	Insecta	125	Hymenoptera	621	Apidae	2183	Apinae	85432	Eucera	256640	Eucera interrupta			Thomas J Wood	morphology	Vouchered:Registered Collection	Leg	Thomas Wood		Adult	M		37.008	-3.266		Spain	Andalusia	Granada	Sierra Nevada, Trevelez environs to Barranco Madrid
IBIHM193-21	INV12122	14349568	INV12122	INV12122	Universite de Mons	BOLD:AEN4764	20	Arthropoda	82	Insecta	125	Hymenoptera	621	Apidae	2183	Apinae	85432	Eucera	699310	Eucera notata			Thomas J Wood	morphology	Vouchered:Registered Collection	Leg	Thomas Wood		Adult	F		36.951	-5.017		Spain	Andalusia	Malaga	Canete la Real, Camino de Teba
IBIHM194-21	INV12123	14349569	INV12123	INV12123	Universite de Mons	BOLD:AEA1287	20	Arthropoda	82	Insecta	125	Hymenoptera	621	Apidae	2183	Apinae	85432	Eucera	699311	Eucera numida			Thomas J Wood	morphology	Vouchered:Registered Collection	Leg	Thomas Wood		Adult	F		39.486	-8.883		Portugal	Leiria		Arrimal, PN das Serras de Aire e Candeeiros
IBIHM196-21	INV12125	14349571	INV12125	INV12125	Universite de Mons	BOLD:AEN8168	20	Arthropoda	82	Insecta	125	Hymenoptera	621	Apidae	2183	Apinae	85432	Eucera	1137964	Eucera strigata			Thomas J Wood	morphology	Vouchered:Registered Collection	Leg	Thomas Wood		Adult	M		36.788	-5.111		Spain	Andalusia	Malaga	Ronda, 5 km NE, A-367
IBIHM203-21	INV12132	14349578	INV12132	INV12132	Universite de Mons	BOLD:AER1825	20	Arthropoda	82	Insecta	125	Hymenoptera	621	Apidae	2183	Apinae	2089	Anthophora	699685	Anthophora atroalba			Thomas J Wood	morphology	Vouchered:Registered Collection	Leg	Thomas Wood		Adult	F		40.863	-4.179		Spain	Castilla y Leon	Segovia	La Losa, 1 km NW, SG-P-7211
IBIHM309-21	INV12238	14349684	INV12238	INV12238	Universite de Mons	BOLD:AAF4159	20	Arthropoda	82	Insecta	125	Hymenoptera	443	Megachilidae	4962	Megachilinae	4941	Megachile	84819	Megachile apicalis			Thomas J Wood	morphology	Vouchered:Registered Collection	Leg	Thomas Wood		Adult	F		37.238	-3.361	1200	Spain	Andalusia	Granada	Tocon de Quentar to Camino de Las Ramillas
IBIHM311-21	INV12240	14349686	INV12240	INV12240	Universite de Mons	BOLD:AAC0049	20	Arthropoda	82	Insecta	125	Hymenoptera	443	Megachilidae	4962	Megachilinae	4941	Megachile	214090	Megachile circumcincta			Thomas J Wood	morphology	Vouchered:Registered Collection	Leg	Thomas Wood		Adult	F		37.238	-3.361	1200	Spain	Andalusia	Granada	Tocon de Quentar to Camino de Las Ramillas
IBIHM314-21	INV12243	14349689	INV12243	INV12243	Universite de Mons	BOLD:AAE8874	20	Arthropoda	82	Insecta	125	Hymenoptera	443	Megachilidae	4962	Megachilinae	4941	Megachile	256607	Megachile lagopoda			Thomas J Wood	morphology	Vouchered:Registered Collection	Leg	Thomas Wood		Adult	M		37.238	-3.361	1200	Spain	Andalusia	Granada	Tocon de Quentar to Camino de Las Ramillas
IBIHM339-21	INV12268	14349714	INV12268	INV12268	Universite de Mons	BOLD:AAI6480	20	Arthropoda	82	Insecta	125	Hymenoptera	497	Halictidae	59655	Halictinae	2225	Halictus	214228	Halictus subauratus			Thomas J Wood	morphology	Vouchered:Registered Collection	Leg	Thomas Wood		Adult	F		37.238	-3.361	1200	Spain	Andalusia	Granada	Tocon de Quentar to Camino de Las Ramillas
IBIHM342-21	INV12271	14349717	INV12271	INV12271	Universite de Mons	BOLD:ACU5548	20	Arthropoda	82	Insecta	125	Hymenoptera	497	Halictidae	59655	Halictinae	2225	Halictus	522729	Halictus vestitus			Thomas J Wood	morphology	Vouchered:Registered Collection	Leg	Thomas Wood		Adult	F		40.901	-4.156		Spain	Castilla y Leon	Segovia	Madrona, 500 m NE, Arroyo del Hocino
IBIHM351-21	INV12280	14349726	INV12280	INV12280	Universite de Mons	BOLD:AEJ1330	20	Arthropoda	82	Insecta	125	Hymenoptera	497	Halictidae	59655	Halictinae	84680	Nomioides	562047	Nomioides facilis			Thomas J Wood	morphology	Vouchered:Registered Collection	Leg	Thomas Wood		Adult	F		37.009	-2.889		Spain	Andalusia	Almeria	Laujar de Andarax, birth of Rio Andarax
IBIHM379-21	INV12308	14349754	INV12308	INV12308	Universite de Mons	BOLD:AAY9961	20	Arthropoda	82	Insecta	125	Hymenoptera	497	Halictidae	59655	Halictinae	2235	Sphecodes	214303	Sphecodes marginatus			Thomas J Wood	morphology	Vouchered:Registered Collection	Leg	Thomas Wood		Adult	F		41.872	-8.179		Portugal	Viana do Castelo		Lindoso, 1.5 km E
IBIHM416-21	INV12345	14349791	INV12345	INV12345	Universite de Mons	BOLD:AAB3147	20	Arthropoda	82	Insecta	125	Hymenoptera	497	Halictidae	59655	Halictinae	2135	Lasioglossum	21906	Lasioglossum zonulum			Thomas J Wood	morphology	Vouchered:Registered Collection	Leg	Thomas Wood		Adult	F		41.697	0.691		Spain	Catalonia	Lleida	Corbins, La Serreta de Corbins
IBIHM469-21	INV12398	14349844	INV12398	INV12398	Universite de Mons	BOLD:AEL2158	20	Arthropoda	82	Insecta	125	Hymenoptera	443	Megachilidae	4962	Megachilinae	4936	Hoplitis	313909	Hoplitis leucomelana			Thomas J Wood	morphology	Vouchered:Registered Collection	Leg	Thomas Wood		Adult	M		37.008	-3.266		Spain	Andalusia	Granada	Sierra Nevada, Trevelez environs to Barranco Madrid
IBIHM473-21	INV12502	14349848	INV12502	INV12502	Universite de Mons	BOLD:AEO1903	20	Arthropoda	82	Insecta	125	Hymenoptera	655	Andrenidae	2149	Andreninae	1907	Andrena	250356	Andrena agilissima			Thomas J Wood	morphology	Vouchered:Registered Collection	Leg	Thomas Wood		Adult	F		41.746	-8.876		Portugal	Viana do Castelo		Carreco, Praia de Fornelos
IBIHM489-21	INV12518	14349864	INV12518	INV12518	Universite de Mons	BOLD:AAR3409	20	Arthropoda	82	Insecta	125	Hymenoptera	655	Andrenidae	2149	Andreninae	1907	Andrena	250379	Andrena granulosa			Thomas J Wood	morphology	Vouchered:Registered Collection	Leg	Thomas Wood		Adult	F		37.046	-8.881		Portugal	Faro		Praia da Ingrina, Zavial
IBIHM495-21	INV12524	14349870	INV12524	INV12524	Universite de Mons	BOLD:AER4065	20	Arthropoda	82	Insecta	125	Hymenoptera	655	Andrenidae	2149	Andreninae	1907	Andrena	216713	Andrena humilis			Thomas J Wood	morphology	Vouchered:Registered Collection	Leg	Thomas Wood		Adult	F		41.498	-8.076		Portugal	Braga		Confurco, Varzea Cova
IBIHM505-21	INV12534	14349880	INV12534	INV12534	Universite de Mons	BOLD:AEO0110	20	Arthropoda	82	Insecta	125	Hymenoptera	655	Andrenidae	2149	Andreninae	1907	Andrena	695137	Andrena longibarbis			Thomas J Wood	morphology	Vouchered:Registered Collection	Leg	Thomas Wood		Adult	F		41.746	-8.876		Portugal	Viana do Castelo		Carreco, Praia de Fornelos
IBIHM539-21	INV12568	14349914	INV12568	INV12568	Universite de Mons	BOLD:ACQ8363	20	Arthropoda	82	Insecta	125	Hymenoptera	655	Andrenidae	2149	Andreninae	1907	Andrena	250404	Andrena synadelpha			Thomas J Wood	morphology	Vouchered:Registered Collection	Leg	Thomas Wood		Adult	F		41.751	-7.947		Portugal	Vila Real		Paradela, 1 km S, M308-4
IBIHM551-21	INV12580	14349926	INV12580	INV12580	Universite de Mons	BOLD:AAE5409	20	Arthropoda	82	Insecta	125	Hymenoptera	443	Megachilidae	4962	Megachilinae	4940	Osmia	214248	Osmia aurulenta			Thomas J Wood	morphology	Vouchered:Registered Collection	Leg	Thomas Wood		Adult	F		36.635	-5.171		Spain	Andalusia	Malaga	Juzcar, Juzcar to Sendero de la Eras
IBIHM552-21	INV12581	14349927	INV12581	INV12581	Universite de Mons	BOLD:AEN8862	20	Arthropoda	82	Insecta	125	Hymenoptera	443	Megachilidae	4962	Megachilinae	4940	Osmia	696799	Osmia iberica			Thomas J Wood	morphology	Vouchered:Registered Collection	Leg	Thomas Wood		Adult	F		37.31	-8.87		Portugal	Faro		Vale da Telha, near Aljezur, area W of
IBIHM557-21	INV12586	14349932	INV12586	INV12586	Universite de Mons	BOLD:AEF6206	20	Arthropoda	82	Insecta	125	Hymenoptera	443	Megachilidae	4962	Megachilinae	4940	Osmia	265267	Osmia brevicornis			Thomas J Wood	morphology	Vouchered:Registered Collection	Leg	Thomas Wood		Adult	F		38.11	-6.277		Spain	Badajoz		Monesterio, 1 km N
IBIHM560-21	INV12589	14349935	INV12589	INV12589	Universite de Mons	BOLD:AAE4126	20	Arthropoda	82	Insecta	125	Hymenoptera	443	Megachilidae	4962	Megachilinae	4940	Osmia	652821	Osmia emarginata			Thomas J Wood	morphology	Vouchered:Registered Collection	Leg	Thomas Wood		Adult	F		37.11	-3.036	2000	Spain	Andalusia	Granada	Sierra Nevada, Puerto De La Ragua, Barranco Maja Caco
IBIHM566-21	INV12595	14349941	INV12595	INV12595	Universite de Mons	BOLD:AEO6065	20	Arthropoda	82	Insecta	125	Hymenoptera	443	Megachilidae	4962	Megachilinae	96610	Protosmia	696883	Protosmia capitata			Thomas J Wood	morphology	Vouchered:Registered Collection	Leg	Thomas Wood		Adult	F		37.081	-3.506		Spain	Andalusia	Granada	Sierra Nevada, Collado Sevilla to Trevenque Peak
IBIHM567-21	INV12596	14349942	INV12596	INV12596	Universite de Mons	BOLD:AAI8422	20	Arthropoda	82	Insecta	125	Hymenoptera	443	Megachilidae	4962	Megachilinae	4948	Heriades	200477	Heriades truncorum			Thomas J Wood	morphology	Vouchered:Registered Collection	Leg	Thomas Wood		Adult	F		40.728	-6.909		Portugal	Guarda		Almeida, W of Town
IBIHM591-21	INV13020	14359056		INV12520	University of Coimbra, FLOWer Lab	BOLD:AEM9739	20	Arthropoda	82	Insecta	125	Hymenoptera	621	Apidae	2183	Apinae	85432	Eucera	699303	Eucera nigrilabris			H. Gaspar	morphology	Vouchered:Registered Collection	Leg	H. Gaspar et al.	pan-trap	Adult	M	kiwifruit orchard	41.625	-8.421	34	Portugal	Braga	Amares	Rendufe
IBIHM596-21	INV13025	14359061		INV12525	University of Coimbra, FLOWer Lab	BOLD:AAE5755	20	Arthropoda	82	Insecta	125	Hymenoptera	621	Apidae	2005	Nomadinae	2011	Nomada	250420	Nomada bifasciata			H. Gaspar	morphology	Vouchered:Registered Collection	Leg	H. Gaspar et al.	pan-trap	Adult	F	kiwifruit orchard	40.045	-8.599	25	Portugal	Coimbra	Soure	Soure
IBIHM626-21	INV13055	14359091		INV12555 A392	University of Coimbra, FLOWer Lab	BOLD:AAD5869	20	Arthropoda	82	Insecta	125	Hymenoptera	497	Halictidae	59655	Halictinae	2225	Halictus	21916	Halictus crenicornis			H. Gaspar	morphology	Vouchered:Registered Collection	Leg	H. Gaspar et al.	netting	Adult	F	kiwifruit orchard	41.328	-8.227	206	Portugal	Porto	Felgueiras	Unhao e Lordelo
IBIHM649-21	INV13078	14359114		INV12578	University of Coimbra, FLOWer Lab	BOLD:AAW9816	20	Arthropoda	82	Insecta	125	Hymenoptera	497	Halictidae	59655	Halictinae	2135	Lasioglossum	21918	Lasioglossum sexnotatum			H. Gaspar	morphology	Vouchered:Registered Collection	Leg	H. Gaspar et al.	pan-trap	Adult	M	kiwifruit orchard	42.046	-8.632	9	Portugal	Viana do Castelo	Valenca	Ganfei
IBIHM657-21	INV13086	14359122	A10	INV12586	University of Coimbra, FLOWer Lab	BOLD:AAB0353	20	Arthropoda	82	Insecta	125	Hymenoptera	497	Halictidae	59655	Halictinae	2135	Lasioglossum	21768	Lasioglossum calceatum			H. Gaspar	morphology	Vouchered:Registered Collection	Leg	H. Gaspar et al.	pan-trap	Adult	F	kiwifruit orchard	40.738	-8.484	157	Portugal	Aveiro	Albergaria-a-Velha	Branca
IBIHM661-21	INV13090	14359126		INV12590	University of Coimbra, FLOWer Lab	BOLD:ADM2541	20	Arthropoda	82	Insecta	125	Hymenoptera	497	Halictidae	59655	Halictinae	2135	Lasioglossum	265315	Lasioglossum subhirtum			H. Gaspar	morphology	Vouchered:Registered Collection	Leg	H. Gaspar et al.	pan-trap	Adult	F	kiwifruit orchard	40.599	-8.544	35	Portugal	Aveiro	Aveiro	Eixo e Eirol
IBIHM712-21	INV13141	14359177		INV12641	University of Coimbra, FLOWer Lab	BOLD:AAD6282	20	Arthropoda	82	Insecta	125	Hymenoptera	443	Megachilidae	4962	Megachilinae	4940	Osmia	198545	Osmia bicornis			H. Gaspar	morphology	Vouchered:Registered Collection	Leg	H. Gaspar et al.	pan-trap	Adult	M	kiwifruit orchard	40.369	-8.621	46	Portugal	Coimbra	Cantanhede	Varziela
IBIHM731-21	INV13160	14359196		INV12660	University of Coimbra, FLOWer Lab	BOLD:AAE1815	20	Arthropoda	82	Insecta	125	Hymenoptera	655	Andrenidae	2149	Andreninae	1907	Andrena	250407	Andrena thoracica			H. Gaspar	morphology	Vouchered:Registered Collection	Leg	H. Gaspar et al.	pan-trap	Adult	F	kiwifruit orchard	40.795	-8.369	740	Portugal	Aveiro	Sever do Vouga	Silva Escura
IBIHM748-21	INV13177	14359213		INV12677	University of Coimbra, FLOWer Lab	BOLD:AAN4168	20	Arthropoda	82	Insecta	125	Hymenoptera	655	Andrenidae	2149	Andreninae	1907	Andrena	250398	Andrena rhenana			Thomas J Wood	morphology	Vouchered:Registered Collection	Leg	H. Gaspar et al.	pan-trap	Adult	F	kiwifruit orchard	40.599	-8.544	35	Portugal	Aveiro	Aveiro	Eixo e Eirol
IBIHM751-21	INV13180	14359216		INV12680	University of Coimbra, FLOWer Lab	BOLD:AAE5176	20	Arthropoda	82	Insecta	125	Hymenoptera	655	Andrenidae	2149	Andreninae	1907	Andrena	250357	Andrena angustior			Thomas J Wood	morphology	Vouchered:Registered Collection	Leg	H. Gaspar et al.	pan-trap	Adult	F	kiwifruit orchard	40.738	-8.484	157	Portugal	Aveiro	Albergaria-a-Velha	Branca
IBIHM754-21	INV13183	14359219		INV12683	University of Coimbra, FLOWer Lab	BOLD:AAE5176	20	Arthropoda	82	Insecta	125	Hymenoptera	655	Andrenidae	2149	Andreninae	1907	Andrena	250357	Andrena angustior			Thomas J Wood	morphology	Vouchered:Registered Collection	Leg	H. Gaspar et al.	pan-trap	Adult	F	kiwifruit orchard	40.738	-8.484	157	Portugal	Aveiro	Albergaria-a-Velha	Branca
IBIHM772-21	INV13201	14359237		INV12701 A721	University of Coimbra, FLOWer Lab	BOLD:AEO4429	20	Arthropoda	82	Insecta	125	Hymenoptera	655	Andrenidae	2265	Panurginae	7504	Panurgus	247032	Panurgus cephalotes			H. Gaspar	morphology	Vouchered:Registered Collection	Leg	H. Gaspar et al.	pan-trap	Adult	F	kiwifruit orchard	40.795	-8.369	740	Portugal	Aveiro	Sever do Vouga	Silva Escura
IBIHM778-21	INV13207	14359243		INV12707	University of Coimbra, FLOWer Lab	BOLD:ACE0147	20	Arthropoda	82	Insecta	125	Hymenoptera	621	Apidae	2005	Nomadinae	2011	Nomada	214278	Nomada fulvicornis			H. Gaspar	morphology	Vouchered:Registered Collection	Leg	D. Tavares et al.	targeted catch	Adult	F		40.935	-8.033	522	Portugal	Viseu	Castro Daire	Eiriz
IBIHM794-21	INV13223	14359259		INV12723	University of Coimbra, FLOWer Lab	BOLD:ABU9205	20	Arthropoda	82	Insecta	125	Hymenoptera	427	Colletidae	122314	Hylaeinae	2119	Hylaeus	256557	Hylaeus incongruus			H. Gaspar	morphology	Vouchered:Registered Collection	Leg	D. Tavares et al.	targeted catch	Adult	F		41.006	-8.031	647	Portugal	Viseu	Castro Daire	Granja
IBIHM797-21	INV13226	14359262		INV12726	University of Coimbra, FLOWer Lab	BOLD:AAE5176	20	Arthropoda	82	Insecta	125	Hymenoptera	655	Andrenidae	2149	Andreninae	1907	Andrena	250357	Andrena angustior			H. Gaspar	morphology	Vouchered:Registered Collection	Leg	D. Tavares et al.	targeted catch	Adult	F		40.852	-8.314	516	Portugal	Aveiro	Vale de Cambra	Paco do Mato
IBIHM803-21	INV13233	14359268		INV12732	University of Coimbra, FLOWer Lab	BOLD:AAI8745	20	Arthropoda	82	Insecta	125	Hymenoptera	621	Apidae	2183	Apinae	2087	Bombus	31774	Bombus vestalis			H. Gaspar	morphology	Vouchered:Registered Collection	Leg	C. Siopa et al.	netting	Adult	F		40.101	-7.405	460	Portugal	Castelo Branco	Fundao	Vale de Prazeres
IBIHM823-21	INV13253	14359288		INV12752	University of Coimbra, FLOWer Lab	BOLD:AEO3844	20	Arthropoda	82	Insecta	125	Hymenoptera	621	Apidae	79403	Xylocopinae	2105	Ceratina	309990	Ceratina mocsaryi			H. Gaspar	morphology	Vouchered:Registered Collection	Leg	C. Siopa et al.	netting	Adult	M		40.101	-7.405	460	Portugal	Castelo Branco	Fundao	Vale de Prazeres
IBIHM827-21	INV13257	14359292		INV12756	University of Coimbra, FLOWer Lab	BOLD:AEO3844	20	Arthropoda	82	Insecta	125	Hymenoptera	621	Apidae	79403	Xylocopinae	2105	Ceratina	309990	Ceratina mocsaryi			H. Gaspar	morphology	Vouchered:Registered Collection	Leg	C. Siopa et al.	netting	Adult	M		40.101	-7.405	460	Portugal	Castelo Branco	Fundao	Vale de Prazeres
IBIHM850-21	INV13280	14359315		INV12779	University of Coimbra, FLOWer Lab	BOLD:AEW2300	20	Arthropoda	82	Insecta	125	Hymenoptera	497	Halictidae	59655	Halictinae	2135	Lasioglossum	21888	Lasioglossum villosulum			H. Gaspar	morphology	Vouchered:Registered Collection	Leg	C. Siopa et al.	netting	Adult	M		40.101	-7.405	460	Portugal	Castelo Branco	Fundao	Vale de Prazeres
IBIHM884-21	INV13314	14359349		INV12813	University of Coimbra, FLOWer Lab	BOLD:AAK3488	20	Arthropoda	82	Insecta	125	Hymenoptera	427	Colletidae	122314	Hylaeinae	2119	Hylaeus	256650	Hylaeus pictipes			H. Gaspar	morphology	Vouchered:Registered Collection	Leg	C. Siopa et al.	netting	Adult	F		40.101	-7.405	460	Portugal	Castelo Branco	Fundao	Vale de Prazeres
IBIHM894-21	INV13324	14359359		INV12823	University of Coimbra, FLOWer Lab	BOLD:AAO8748	20	Arthropoda	82	Insecta	125	Hymenoptera	655	Andrenidae	2265	Panurginae	7504	Panurgus	214307	Panurgus banksianus			H. Gaspar	morphology	Vouchered:Registered Collection	Leg	C. Siopa et al.	netting	Adult	F		40.101	-7.405	460	Portugal	Castelo Branco	Fundao	Vale de Prazeres
IBIHM958-21	INV13388	14359423	C88	INV12887	University of Coimbra, FLOWer Lab	BOLD:ADZ9682	20	Arthropoda	82	Insecta	125	Hymenoptera	655	Andrenidae	2149	Andreninae	1907	Andrena	694957	Andrena florentina			H. Gaspar	morphology	Vouchered:Registered Collection	Leg	C. Siopa et al.	netting	Adult	M		40.101	-7.405	460	Portugal	Castelo Branco	Fundao	Vale de Prazeres
IBIHM993-21	INV13423	14359458		INV12922	University of Coimbra, FLOWer Lab	BOLD:AEN9473	20	Arthropoda	82	Insecta	125	Hymenoptera	655	Andrenidae	2149	Andreninae	1907	Andrena	198493	Andrena propinqua			H. Gaspar	morphology	Vouchered:Registered Collection	Leg	C. Siopa et al.	netting	Adult	F		40.101	-7.405	460	Portugal	Castelo Branco	Fundao	Vale de Prazeres
IBIHY012-22	INV15669	16364171	INV15669	INV15669	Research Center in Biodiversity and Genetic Resources	BOLD:AAO0285	20	Arthropoda	82	Insecta	125	Hymenoptera	621	Apidae	79403	Xylocopinae	2105	Ceratina	191433	Ceratina cucurbitina			Rui Andrade	morphology	Vouchered:Registered Collection	Leg	Rui Andrade		Adult			41.156	-8.566		Portugal	Porto	Porto	Campanha
IBIHY024-22	INV15682	16364183	INV15682	INV15682	Research Center in Biodiversity and Genetic Resources	BOLD:AAA8356	20	Arthropoda	82	Insecta	125	Hymenoptera	443	Megachilidae	4962	Megachilinae	4941	Megachile	21200	Megachile centuncularis			Rui Andrade	morphology	Vouchered:Registered Collection	Leg	Rui Andrade		Adult			41.159	-8.565		Portugal	Porto	Porto	Campanha
IBIHM007-19	INV02261	10148252	INV02261	S068BR1	Andreia Penado private collection	BOLD:ABA0007	20	Arthropoda	82	Insecta	125	Hymenoptera	497	Halictidae	59655	Halictinae	2135	Lasioglossum	1113257	Lasioglossum discus				morphology	Vouchered:Registered Collection	Leg	Andreia Penado		Adult	F		41.308	-6.88518	525	Portugal	Braganca	Alfandega da Fe	Sendim da Ribeira
IBIHM019-19	INV02352	10148264	INV02352	S049AM2	Andreia Penado private collection	BOLD:ADS9137	20	Arthropoda	82	Insecta	125	Hymenoptera	655	Andrenidae	2149	Andreninae	1907	Andrena	256555	Andrena labiata				morphology	Vouchered:Registered Collection	Leg	Andreia Penado		Adult	M		41.3123	-6.92457	265	Portugal	Braganca	Alfandega da Fe	Alfandega da Fe
IBIHM078-21	INV12007	14349453	INV12007	INV12007	Universite de Mons	BOLD:AEO3985	20	Arthropoda	82	Insecta	125	Hymenoptera	621	Apidae	2183	Apinae	84692	Thyreus	700141	Thyreus hirtus			Thomas J Wood	morphology	Vouchered:Registered Collection	Leg	Thomas Wood		Adult	F		36.991	-3.35		Spain	Andalusia	Granada	Sierra Nevada, Central Hidroelectrica del Poqueira environs
IBIHM1031-22	INV12630	15145758	INV12630	INV12630	Universite de Mons	BOLD:AAJ2215	20	Arthropoda	82	Insecta	125	Hymenoptera	655	Andrenidae	2149	Andreninae	1907	Andrena	250381	Andrena hypopolia			Thomas J Wood	morphology	Vouchered:Registered Collection	Leg	Thomas Wood		Adult	F		41.746	-8.875		Portugal	Viana do Castelo		Carreco, Praia de Fornelos
IBIHM1046-22	INV12645	15145773	INV12645	INV12645	Universite de Mons	BOLD:AEO4550	20	Arthropoda	82	Insecta	125	Hymenoptera	655	Andrenidae	2149	Andreninae	1907	Andrena	694936	Andrena fabrella			Thomas J Wood	morphology	Vouchered:Registered Collection	Leg	Thomas Wood		Adult	M		36.716	-4.977		Spain	Andalusia	Malaga	Yunquera, Mirador Puerto Saucillo to Puerto del Cuco
IBIHM1047-22	INV12646	15145774	INV12646	INV12646	Universite de Mons	BOLD:AEO5002	20	Arthropoda	82	Insecta	125	Hymenoptera	655	Andrenidae	2149	Andreninae	1907	Andrena	1073947	Andrena impressa			Thomas J Wood	morphology	Vouchered:Registered Collection	Leg	Thomas Wood		Adult	M		36.978	-3.355	1500	Spain	Andalusia	Granada	Sierra Nevada, Capileira to La Cebadilla
IBIHM107-21	INV12036	14349482	INV12036	INV12036	Universite de Mons	BOLD:AEN3462	20	Arthropoda	82	Insecta	125	Hymenoptera	621	Apidae	2005	Nomadinae	2011	Nomada	698793	Nomada basalis			Thomas J Wood	morphology	Vouchered:Registered Collection	Leg	Thomas Wood		Adult	F		40.013	-2.181		Spain	Castilla-La Mancha	Cuenca	Villar de Olalla, Cmo de Ballesteros
IBIHM1228-22	INV12827	15145955	INV12827	INV12827	Universite de Mons	BOLD:AET5046	20	Arthropoda	82	Insecta	125	Hymenoptera	655	Andrenidae	2149	Andreninae	1907	Andrena	694713	Andrena aerinifrons			Thomas J Wood	morphology	Vouchered:Registered Collection	Leg	Thomas Wood		Adult	M		37.129	-8.3		Portugal	Faro		Guia, Rua das Flores
IBIHM1244-22	INV12843	15145971	INV12843	INV12843	Universite de Mons	BOLD:AEM7346	20	Arthropoda	82	Insecta	125	Hymenoptera	655	Andrenidae	2149	Andreninae	1907	Andrena	695281	Andrena panurgina			Thomas J Wood	morphology	Vouchered:Registered Collection	Leg	Thomas Wood		Adult	M		37.127	-7.717		Portugal	Faro		Santo Estevao, ruderal area to W
IBIHM125-21	INV12054	14349500	INV12054	INV12054	Universite de Mons	BOLD:AAE5755	20	Arthropoda	82	Insecta	125	Hymenoptera	621	Apidae	2005	Nomadinae	2011	Nomada	250420	Nomada bifasciata			Thomas J Wood	morphology	Vouchered:Registered Collection	Leg	Thomas Wood		Adult	F		37.262	-6.222		Spain	Andalusia	Sevilla	Aznalcazar, S of Pinares de Aznalcazar
IBIHM126-21	INV12055	14349501	INV12055	INV12055	Universite de Mons	BOLD:AAE5755	20	Arthropoda	82	Insecta	125	Hymenoptera	621	Apidae	2005	Nomadinae	2011	Nomada	250420	Nomada bifasciata			Thomas J Wood	morphology	Vouchered:Registered Collection	Leg	Thomas Wood		Adult	F		40.098	-2.075		Spain	Castilla-La Mancha	Cuenca	Cuenca, Molinos de Papel, 1 km N
IBIHM1268-22	INV12415	15145995	INV12415	INV12415	Universite de Mons	BOLD:AER7476	20	Arthropoda	82	Insecta	125	Hymenoptera	443	Megachilidae	4962	Megachilinae	4936	Hoplitis	522894	Hoplitis praestans			Thomas J Wood	morphology	Vouchered:Registered Collection	Leg	Thomas Wood		Adult	F		36.759	-5.36		Spain	Andalusia	Cadiz	Grazalema, Rio Guadalete
IBIHM1323-22	INV12470	15146050	INV12470	INV12470	Universite de Mons	BOLD:ABY7210	20	Arthropoda	82	Insecta	125	Hymenoptera	621	Apidae	2183	Apinae	2087	Bombus	31796	Bombus humilis			Thomas J Wood	morphology	Vouchered:Registered Collection	Leg	Thomas Wood		Adult	F		40.352	-5.248		Spain	Castilla y Leon	Avila	Navacepeda de Tormes, 1 km S
IBIHM155-21	INV12084	14349530	INV12084	INV12084	Universite de Mons	BOLD:AEO1963	20	Arthropoda	82	Insecta	125	Hymenoptera	621	Apidae	2005	Nomadinae	2011	Nomada	698940	Nomada merceti			Thomas J Wood	morphology	Vouchered:Registered Collection	Leg	Thomas Wood		Adult	M		37.024	-3.266		Spain	Andalusia	Granada	Sierra Nevada, Trevelez to Refugio La Campinuela
IBIHM160-21	INV12089	14349535	INV12089	INV12089	Universite de Mons	BOLD:AAP1578	20	Arthropoda	82	Insecta	125	Hymenoptera	621	Apidae	2005	Nomadinae	2011	Nomada	256586	Nomada sheppardana			Thomas J Wood	morphology	Vouchered:Registered Collection	Leg	Thomas Wood		Adult	M		40.395	-4.984		Spain	Castilla y Leon	Avila	Hoyocasero, El Pinar de Hoyocasero
IBIHM181-21	INV12110	14349556	INV12110	INV12110	Universite de Mons	BOLD:AEO0071	20	Arthropoda	82	Insecta	125	Hymenoptera	621	Apidae	2183	Apinae	85432	Eucera	699223	Eucera eucnemidea			Thomas J Wood	morphology	Vouchered:Registered Collection	Leg	Thomas Wood		Adult	F		36.756	-5.237		Spain	Andalusia	Malaga	Benaojan, Cueva del Hundidero
IBIHM182-21	INV12111	14349557	INV12111	INV12111	Universite de Mons	BOLD:AEO0071	20	Arthropoda	82	Insecta	125	Hymenoptera	621	Apidae	2183	Apinae	85432	Eucera	699223	Eucera eucnemidea			Thomas J Wood	morphology	Vouchered:Registered Collection	Leg	Thomas Wood		Adult	M		40.901	-4.156		Spain	Castilla y Leon	Segovia	Madrona, 500 m NE, Arroyo del Hocino
IBIHM188-21	INV12117	14349563	INV12117	INV12117	Universite de Mons	BOLD:AER1385	20	Arthropoda	82	Insecta	125	Hymenoptera	621	Apidae	2183	Apinae	85432	Eucera	1137963	Eucera iberica			Thomas J Wood	morphology	Vouchered:Registered Collection	Leg	Thomas Wood		Adult	F		38.648	-9.22		Portugal	Setubal		Caparica, Funchalinho, Rua Martins Correia
IBIHM217-21	INV12146	14349592	INV12146	INV12146	Universite de Mons	BOLD:AEN8725	20	Arthropoda	82	Insecta	125	Hymenoptera	621	Apidae	2183	Apinae	2089	Anthophora	198537	Anthophora plumipes			Thomas J Wood	morphology	Vouchered:Registered Collection	Leg	Thomas Wood		Adult	F		36.268	-6.013		Spain	Andalusia	Cadiz	Vejer de la Frontera, Patria env
IBIHM238-21	INV12167	14349613	INV12167	INV12167	Universite de Mons	BOLD:AEO3844	20	Arthropoda	82	Insecta	125	Hymenoptera	621	Apidae	79403	Xylocopinae	2105	Ceratina	309990	Ceratina mocsaryi			Thomas J Wood	morphology	Vouchered:Registered Collection	Leg	Thomas Wood		Adult	M		36.521	-5.333		Spain	Andalusia	Malaga	Gaucin, Gaucin to Puerto del Hacho
IBIHM263-21	INV12192	14349638	INV12192	INV12192	Universite de Mons	BOLD:AAE5079	20	Arthropoda	82	Insecta	125	Hymenoptera	427	Colletidae	122314	Hylaeinae	2119	Hylaeus	178152	Hylaeus imparilis			Thomas J Wood	morphology	Vouchered:Registered Collection	Leg	Thomas Wood		Adult	M		40.234	-2.07		Spain	Castilla-La Mancha	Cuenca	Villalba de la Sierra, Cortados de Villalba
IBIHM266-21	INV12195	14349641	INV12195	INV12195	Universite de Mons	BOLD:AEO4115	20	Arthropoda	82	Insecta	125	Hymenoptera	427	Colletidae	122314	Hylaeinae	2119	Hylaeus	691601	Hylaeus coriaceus			Romain Le Divelec	morphology	Vouchered:Registered Collection	Leg	Thomas Wood		Adult	M		40.929	-4.121		Spain	Castilla y Leon	Segovia	Segovia, Camino Natural Via Verde Valle del Eresma
IBIHM274-21	INV12203	14349649	INV12203	INV12203	Universite de Mons	BOLD:AAX2603	20	Arthropoda	82	Insecta	125	Hymenoptera	427	Colletidae	122314	Hylaeinae	2119	Hylaeus	256651	Hylaeus pilosulus			Thomas J Wood	morphology	Vouchered:Registered Collection	Leg	Thomas Wood		Adult	M		40.901	-4.156		Spain	Castilla y Leon	Segovia	Madrona, 500 m NE, Arroyo del Hocino
IBIHM293-21	INV12222	14349668	INV12222	INV12222	Universite de Mons	BOLD:AEO0467	20	Arthropoda	82	Insecta	125	Hymenoptera	443	Megachilidae	4962	Megachilinae	261656	Pseudoanthidium	316474	Pseudoanthidium eximium			Thomas J Wood	morphology	Vouchered:Registered Collection	Leg	Thomas Wood		Adult	F		37.113	-3.438	1900	Spain	Andalusia	Granada	Sierra Nevada, Jardin Botanico Hoya de Pedraza environs
IBIHM300-21	INV12229	14349675	INV12229	INV12229	Universite de Mons	BOLD:ACW1366	20	Arthropoda	82	Insecta	125	Hymenoptera	443	Megachilidae	4962	Megachilinae	7594	Trachusa	460168	Trachusa interrupta			Thomas J Wood	morphology	Vouchered:Registered Collection	Leg	Thomas Wood		Adult	M		41.006	-4.11		Spain	Castilla y Leon	Segovia	Bernuy de Porreros, Fuente de los Canos
IBIHM302-21	INV12231	14349677	INV12231	INV12231	Universite de Mons	BOLD:AEH2459	20	Arthropoda	82	Insecta	125	Hymenoptera	443	Megachilidae	4962	Megachilinae	313858	Rhodanthidium	696218	Rhodanthidium sticticum			Thomas J Wood	morphology	Vouchered:Registered Collection	Leg	Thomas Wood		Adult	M		37.009	-2.889		Spain	Andalusia	Almeria	Laujar de Andarax, birth of Rio Andarax
IBIHM319-21	INV12248	14349694	INV12248	INV12248	Universite de Mons	BOLD:ADM5545	20	Arthropoda	82	Insecta	125	Hymenoptera	443	Megachilidae	4962	Megachilinae	4941	Megachile	697537	Megachile octosignata			Thomas J Wood	morphology	Vouchered:Registered Collection	Leg	Thomas Wood		Adult	F		37.024	-3.266		Spain	Andalusia	Granada	Sierra Nevada, Trevelez to Refugio La Campinuela
IBIHM346-21	INV12275	14349721	INV12275	INV12275	Universite de Mons	BOLD:AEN9216	20	Arthropoda	82	Insecta	125	Hymenoptera	497	Halictidae	78193	Rophitinae	2079	Dufourea	191430	Dufourea gaullei			Thomas J Wood	morphology	Vouchered:Registered Collection	Leg	Thomas Wood		Adult	F		40.322	-3.563		Spain	Comunidad de Madrid	Madrid	Rivas-Vaciamadrid, Canal de Manzanares to Camino de Ucles
IBIHM349-21	INV12278	14349724		INV12278 INV12278	Universite de Mons	BOLD:AAF6016	20	Arthropoda	82	Insecta	125	Hymenoptera	497	Halictidae	84690	Nomiinae	704818	Nomiapis	957669	Nomiapis diversipes			Thomas J Wood	morphology	Vouchered:Registered Collection	Leg	Thomas Wood		Adult	M		41.59	-6.696		Portugal	Braganca		Reconco, N Braganca
IBIHM364-21	INV12293	14349739	INV12293	INV12293	Universite de Mons	BOLD:AAY9709	20	Arthropoda	82	Insecta	125	Hymenoptera	497	Halictidae	59655	Halictinae	2235	Sphecodes	191439	Sphecodes puncticeps			Thomas J Wood	morphology	Vouchered:Registered Collection	Leg	Thomas Wood		Adult	M		41.697	0.691		Spain	Catalonia	Lleida	Corbins, La Serreta de Corbins
IBIHM403-21	INV12332	14349778	INV12332	INV12332	Universite de Mons	BOLD:AAK7827	20	Arthropoda	82	Insecta	125	Hymenoptera	497	Halictidae	59655	Halictinae	2135	Lasioglossum	265309	Lasioglossum pauperatum			Thomas J Wood	morphology	Vouchered:Registered Collection	Leg	Thomas Wood		Adult	F		40.322	-3.563		Spain	Comunidad de Madrid	Madrid	Rivas-Vaciamadrid, Canal de Manzanares to Camino de Ucles
IBIHM406-21	INV12335	14349781	INV12335	INV12335	Universite de Mons	BOLD:AEO4817	20	Arthropoda	82	Insecta	125	Hymenoptera	497	Halictidae	59655	Halictinae	2135	Lasioglossum	265310	Lasioglossum prasinum			Thomas J Wood	morphology	Vouchered:Registered Collection	Leg	Thomas Wood		Adult	F		36.662	-5.036		Spain	Andalusia	Malaga	PN Sierra de las Nieves, mountain peak S of Pinsapo Escalereta
IBIHM425-21	INV12354	14349800	INV12354	INV12354	Universite de Mons	BOLD:ABZ6809	20	Arthropoda	82	Insecta	125	Hymenoptera	427	Colletidae	71795	Colletinae	1925	Colletes	198505	Colletes fodiens			Thomas J Wood	morphology	Vouchered:Registered Collection	Leg	Thomas Wood		Adult	F		40.15	-1.688		Spain	Castilla-La Mancha	Cuenca	Huerta del Marquesado, environs N. of town
IBIHM447-21	INV12376	14349822	INV12376	INV12376	Universite de Mons	BOLD:AEO4847	20	Arthropoda	82	Insecta	125	Hymenoptera	655	Andrenidae	2265	Panurginae	695637	Flavipanurgus	695640	Flavipanurgus granadensis			Thomas J Wood	morphology	Vouchered:Registered Collection	Leg	Thomas Wood		Adult	F		37.57	-1.32		Spain	Murcia		Bolnuevo
IBIHM480-21	INV12509	14349855	INV12509	INV12509	Universite de Mons	BOLD:AEM8298	20	Arthropoda	82	Insecta	125	Hymenoptera	655	Andrenidae	2149	Andreninae	1907	Andrena	694851	Andrena cinerea			Thomas J Wood	morphology	Vouchered:Registered Collection	Leg	Thomas Wood		Adult	F		37.068	-8.811		Portugal	Faro		Boca do Rio, Salema
IBIHM565-21	INV12594	14349940	INV12594	INV12594	Universite de Mons	BOLD:AEO3079	20	Arthropoda	82	Insecta	125	Hymenoptera	443	Megachilidae	4962	Megachilinae	4940	Osmia	696874	Osmia lunata			Thomas J Wood	morphology	Vouchered:Registered Collection	Leg	Thomas Wood		Adult	F		37.113	-3.438	1900	Spain	Andalusia	Granada	Sierra Nevada, Jardin Botanico Hoya de Pedraza environs
IBIHM648-21	INV13077	14359113		INV12577	University of Coimbra, FLOWer Lab	BOLD:AAB3147	20	Arthropoda	82	Insecta	125	Hymenoptera	497	Halictidae	59655	Halictinae	2135	Lasioglossum	21906	Lasioglossum zonulum			H. Gaspar	morphology	Vouchered:Registered Collection	Leg	H. Gaspar et al.	pan-trap	Adult	F	kiwifruit orchard	40.917	-8.579	118	Portugal	Aveiro	Santa Maria da Feira	Espargo
IBIHM663-21	INV13092	14359128		INV12592	University of Coimbra, FLOWer Lab	BOLD:AEO8786	20	Arthropoda	82	Insecta	125	Hymenoptera	497	Halictidae	59655	Halictinae	2135	Lasioglossum	21763	Lasioglossum malachurum			Thomas J Wood	morphology	Vouchered:Registered Collection	Leg	H. Gaspar et al.	pan-trap	Adult	F	kiwifruit orchard	40.599	-8.544	35	Portugal	Aveiro	Aveiro	Eixo e Eirol
IBIHM666-21	INV13095	14359131		INV12595	University of Coimbra, FLOWer Lab	BOLD:ACQ8646	20	Arthropoda	82	Insecta	125	Hymenoptera	497	Halictidae	59655	Halictinae	2135	Lasioglossum	150570	Lasioglossum minutissimum			H. Gaspar	morphology	Vouchered:Registered Collection	Leg	H. Gaspar et al.	pan-trap	Adult	F	kiwifruit orchard	40.738	-8.484	157	Portugal	Aveiro	Albergaria-a-Velha	Branca
IBIHM676-21	INV13105	14359141		INV12605	University of Coimbra, FLOWer Lab	BOLD:AAK8357	20	Arthropoda	82	Insecta	125	Hymenoptera	497	Halictidae	59655	Halictinae	2135	Lasioglossum	32447	Lasioglossum brevicorne			H. Gaspar	morphology	Vouchered:Registered Collection	Leg	H. Gaspar et al.	netting	Adult	M	kiwifruit orchard	39.944	-8.824	71	Portugal	Leiria	Pombal	Guia
IBIHM680-21	INV13109	14359145		INV12609	University of Coimbra, FLOWer Lab	BOLD:ADZ5328	20	Arthropoda	82	Insecta	125	Hymenoptera	497	Halictidae	59655	Halictinae	2135	Lasioglossum	693931	Lasioglossum aureolum			H. Gaspar	morphology	Vouchered:Registered Collection	Leg	H. Gaspar et al.	pan-trap	Adult	F	kiwifruit orchard	40.738	-8.484	157	Portugal	Aveiro	Albergaria-a-Velha	Branca
IBIHM685-21	INV13114	14359150		INV12614	University of Coimbra, FLOWer Lab	BOLD:AAK8433	20	Arthropoda	82	Insecta	125	Hymenoptera	497	Halictidae	59655	Halictinae	2135	Lasioglossum	256600	Lasioglossum angusticeps			Thomas J Wood	morphology	Vouchered:Registered Collection	Leg	H. Gaspar et al.	pan-trap	Adult	M	kiwifruit orchard	40.599	-8.544	35	Portugal	Aveiro	Aveiro	Eixo e Eirol
IBIHM711-21	INV13140	14359176		INV12640	University of Coimbra, FLOWer Lab	BOLD:AAD6282	20	Arthropoda	82	Insecta	125	Hymenoptera	443	Megachilidae	4962	Megachilinae	4940	Osmia	198545	Osmia bicornis			H. Gaspar	morphology	Vouchered:Registered Collection	Leg	H. Gaspar et al.	pan-trap	Adult	M	kiwifruit orchard	41.218	-8.564	87	Portugal	Porto	Maia	Aguas Santas
IBIHM736-21	INV13165	14359201		INV12665	University of Coimbra, FLOWer Lab	BOLD:ACX2946	20	Arthropoda	82	Insecta	125	Hymenoptera	655	Andrenidae	2149	Andreninae	1907	Andrena	216711	Andrena flavipes			Thomas J Wood	morphology	Vouchered:Registered Collection	Leg	H. Gaspar et al.	pan-trap	Adult	M	kiwifruit orchard	40.599	-8.544	35	Portugal	Aveiro	Aveiro	Eixo e Eirol
IBIHM741-21	INV13170	14359206		INV12670	University of Coimbra, FLOWer Lab	BOLD:AAD2472	20	Arthropoda	82	Insecta	125	Hymenoptera	655	Andrenidae	2149	Andreninae	1907	Andrena	519815	Andrena trimmerana			H. Gaspar	morphology	Vouchered:Registered Collection	Leg	H. Gaspar et al.	netting	Adult	M	kiwifruit orchard	40.369	-8.621	46	Portugal	Coimbra	Cantanhede	Varziela
IBIHM775-21	INV13204	14359240		INV12704	University of Coimbra, FLOWer Lab	BOLD:AEO3269	20	Arthropoda	82	Insecta	125	Hymenoptera	655	Andrenidae	2265	Panurginae	7504	Panurgus	247033	Panurgus perezi			H. Gaspar	morphology	Vouchered:Registered Collection	Leg	H. Gaspar et al.	pan-trap	Adult	F	kiwifruit orchard	40.795	-8.369	740	Portugal	Aveiro	Sever do Vouga	Silva Escura
IBIHM843-21	INV13273	14359308		INV12772 C1345	University of Coimbra, FLOWer Lab	BOLD:AAF6016	20	Arthropoda	82	Insecta	125	Hymenoptera	497	Halictidae	84690	Nomiinae	704818	Nomiapis	957669	Nomiapis diversipes			H. Gaspar	morphology	Vouchered:Registered Collection	Leg	C. Siopa et al.	netting	Adult	F		40.101	-7.405	460	Portugal	Castelo Branco	Fundao	Vale de Prazeres
IBIHM869-21	INV13299	14359334		INV12798 C611	University of Coimbra, FLOWer Lab	BOLD:AAY9709	20	Arthropoda	82	Insecta	125	Hymenoptera	497	Halictidae	59655	Halictinae	2235	Sphecodes	191439	Sphecodes puncticeps			H. Gaspar	morphology	Vouchered:Registered Collection	Leg	C. Siopa et al.	netting	Adult	F		40.101	-7.405	460	Portugal	Castelo Branco	Fundao	Vale de Prazeres
IBIHM870-21	INV13300	14359335		INV12799	University of Coimbra, FLOWer Lab	BOLD:AAY9709	20	Arthropoda	82	Insecta	125	Hymenoptera	497	Halictidae	59655	Halictinae	2235	Sphecodes	191439	Sphecodes puncticeps			H. Gaspar	morphology	Vouchered:Registered Collection	Leg	C. Siopa et al.	netting	Adult	F		40.101	-7.405	460	Portugal	Castelo Branco	Fundao	Vale de Prazeres
IBIHM878-21	INV13308	14359343		INV12807 C1003	University of Coimbra, FLOWer Lab	BOLD:ABU9046	20	Arthropoda	82	Insecta	125	Hymenoptera	427	Colletidae	71795	Colletinae	1925	Colletes	690839	Colletes albomaculatus			H. Gaspar	morphology	Vouchered:Registered Collection	Leg	C. Siopa et al.	Targeted	Adult	M		40.101	-7.405	460	Portugal	Castelo Branco	Fundao	Vale de Prazeres
IBIHM890-21	INV13320	14359355		INV12819	University of Coimbra, FLOWer Lab	BOLD:AEK2943	20	Arthropoda	82	Insecta	125	Hymenoptera	427	Colletidae	122314	Hylaeinae	2119	Hylaeus	214231	Hylaeus annularis			H. Gaspar	morphology	Vouchered:Registered Collection	Leg	C. Siopa et al.	netting	Adult	M		40.101	-7.405	460	Portugal	Castelo Branco	Fundao	Vale de Prazeres
IBIHM931-21	INV13361	14359396		INV12860	University of Coimbra, FLOWer Lab	BOLD:AEO4345	20	Arthropoda	82	Insecta	125	Hymenoptera	443	Megachilidae	4962	Megachilinae	4940	Osmia	696825	Osmia anceyi			H. Gaspar	morphology	Vouchered:Registered Collection	Leg	C. Siopa et al.	netting	Adult	F		40.101	-7.405	460	Portugal	Castelo Branco	Fundao	Vale de Prazeres
IBIHM932-21	INV13362	14359397		INV12861	University of Coimbra, FLOWer Lab	BOLD:AAD0313	20	Arthropoda	82	Insecta	125	Hymenoptera	443	Megachilidae	4962	Megachilinae	4940	Osmia	249286	Osmia caerulescens			H. Gaspar	morphology	Vouchered:Registered Collection	Leg	C. Siopa et al.	netting	Adult	F		40.101	-7.405	460	Portugal	Castelo Branco	Fundao	Vale de Prazeres
IBIHM937-21	INV13367	14359402		INV12866	University of Coimbra, FLOWer Lab	BOLD:AEP1421	20	Arthropoda	82	Insecta	125	Hymenoptera	443	Megachilidae	4962	Megachilinae	4936	Hoplitis	522866	Hoplitis brachypogon			H. Gaspar	morphology	Vouchered:Registered Collection	Leg	C. Siopa et al.	netting	Adult	M		40.101	-7.405	460	Portugal	Castelo Branco	Fundao	Vale de Prazeres
IBIHM946-21	INV13376	14359411		INV12875	University of Coimbra, FLOWer Lab	BOLD:AEO5653	20	Arthropoda	82	Insecta	125	Hymenoptera	655	Andrenidae	2149	Andreninae	1907	Andrena	695023	Andrena hesperia			H. Gaspar	morphology	Vouchered:Registered Collection	Leg	C. Siopa et al.	netting	Adult	M		40.101	-7.405	460	Portugal	Castelo Branco	Fundao	Vale de Prazeres
IBIHM957-21	INV13387	14359422		INV12886	University of Coimbra, FLOWer Lab	BOLD:ADZ9682	20	Arthropoda	82	Insecta	125	Hymenoptera	655	Andrenidae	2149	Andreninae	1907	Andrena	694957	Andrena florentina			Thomas J Wood	morphology	Vouchered:Registered Collection	Leg	C. Siopa et al.	netting	Adult	M		40.101	-7.405	460	Portugal	Castelo Branco	Fundao	Vale de Prazeres
IBIHM965-21	INV13395	14359430		INV12894	University of Coimbra, FLOWer Lab	BOLD:AER0527	20	Arthropoda	82	Insecta	125	Hymenoptera	655	Andrenidae	2149	Andreninae	1907	Andrena	216718	Andrena praecox			H. Gaspar	morphology	Vouchered:Registered Collection	Leg	C. Siopa et al.	netting	Adult	F		40.101	-7.405	460	Portugal	Castelo Branco	Fundao	Vale de Prazeres
IBIHM977-21	INV13407	14359442		INV12906	University of Coimbra, FLOWer Lab	BOLD:AAJ2143	20	Arthropoda	82	Insecta	125	Hymenoptera	655	Andrenidae	2149	Andreninae	1907	Andrena	198534	Andrena minutula			H. Gaspar	morphology	Vouchered:Registered Collection	Leg	C. Siopa et al.	netting	Adult	F		40.101	-7.405	460	Portugal	Castelo Branco	Fundao	Vale de Prazeres
IBIHM986-21	INV13416	14359451		INV12915	University of Coimbra, FLOWer Lab	BOLD:ABA7470	20	Arthropoda	82	Insecta	125	Hymenoptera	655	Andrenidae	2149	Andreninae	1907	Andrena	695435	Andrena spreta			H. Gaspar	morphology	Vouchered:Registered Collection	Leg	C. Siopa et al.	netting	Adult	F		40.101	-7.405	460	Portugal	Castelo Branco	Fundao	Vale de Prazeres
IBIHY005-22	INV15661	16364164	INV15661	INV15661	Research Center in Biodiversity and Genetic Resources	BOLD:AAJ2426	20	Arthropoda	82	Insecta	125	Hymenoptera	621	Apidae	2183	Apinae	2089	Anthophora	256615	Anthophora bimaculata			Rui Andrade	morphology	Vouchered:Registered Collection	Leg	Rui Andrade		Adult			41.15	-8.576		Portugal	Porto	Porto	Campanha
IBIHY016-22	INV15673	16364175	INV15673	INV15673	Research Center in Biodiversity and Genetic Resources	BOLD:AEL5026	20	Arthropoda	82	Insecta	125	Hymenoptera	497	Halictidae	59655	Halictinae	2225	Halictus	693467	Halictus seladonius			Rui Andrade	morphology	Vouchered:Registered Collection	Leg	Rui Andrade		Adult			41.159	-8.565		Portugal	Porto	Porto	Campanha
IBIHY020-22	INV15677	16364179	INV15677	INV15677	Research Center in Biodiversity and Genetic Resources	BOLD:AAE1706	20	Arthropoda	82	Insecta	125	Hymenoptera	655	Andrenidae	2149	Andreninae	1907	Andrena	214088	Andrena fuscipes			Rui Andrade	morphology	Vouchered:Registered Collection	Leg	Rui Andrade		Adult			41.156	-8.565		Portugal	Porto	Porto	Campanha
IBIHY021-22	INV15678	16364180	INV15678	INV15678	Research Center in Biodiversity and Genetic Resources	BOLD:AAD9335	20	Arthropoda	82	Insecta	125	Hymenoptera	497	Halictidae	59655	Halictinae	2135	Lasioglossum	21004	Lasioglossum morio			Rui Andrade	morphology	Vouchered:Registered Collection	Leg	Rui Andrade		Adult			41.156	-8.565		Portugal	Porto	Porto	Campanha
IBIHY023-22	INV15681	16364182	INV15681	INV15681	Research Center in Biodiversity and Genetic Resources	BOLD:AAJ2426	20	Arthropoda	82	Insecta	125	Hymenoptera	621	Apidae	2183	Apinae	2089	Anthophora	256615	Anthophora bimaculata			Rui Andrade	morphology	Vouchered:Registered Collection	Leg	Rui Andrade		Adult			41.156	-8.566		Portugal	Porto	Porto	Campanha
IBIHM014-19	INV02297	10148259	INV02297	S049C2_2	Andreia Penado private collection	BOLD:AAI6480	20	Arthropoda	82	Insecta	125	Hymenoptera	497	Halictidae	59655	Halictinae	2225	Halictus	214228	Halictus subauratus				morphology	Vouchered:Registered Collection	Leg	Andreia Penado		Adult	M		41.3123	-6.92457	265	Portugal	Braganca	Alfandega da Fe	Alfandega da Fe
IBIHM018-19	INV02336	10148263	INV02336	S067BR1	Andreia Penado private collection	BOLD:AAJ7737	20	Arthropoda	82	Insecta	125	Hymenoptera	621	Apidae	2183	Apinae	2087	Bombus	91173	Bombus ruderatus				morphology	Vouchered:Registered Collection	Leg	Andreia Penado		Adult	M		41.3828	-6.89737	397	Portugal	Braganca	Alfandega da Fe	Vale Pereiro
IBIHM045-19	INV02318	10205793	INV02318	S059AM1	Andreia Penado private collection	BOLD:AAI6480	20	Arthropoda	82	Insecta	125	Hymenoptera	497	Halictidae	59655	Halictinae	2225	Halictus	214228	Halictus subauratus				morphology	Vouchered:Registered Collection	Leg	Andreia Penado		Adult	F		41.3093	-6.93215	438	Portugal	Braganca	Alfandega da Fe	Cerejais
IBIHM073-21	INV12002	14349448	INV12002	INV12002	Universite de Mons	BOLD:ACR2895	20	Arthropoda	82	Insecta	125	Hymenoptera	621	Apidae	2183	Apinae	96640	Melecta	256614	Melecta albifrons			Thomas J Wood	morphology	Vouchered:Registered Collection	Leg	Thomas Wood		Adult	M		36.991	-3.35		Spain	Andalusia	Granada	Sierra Nevada, Central Hidroelectrica del Poqueira environs
IBIHM1016-22	INV12615	15145743	INV12615	INV12615	Universite de Mons	BOLD:ADZ2937	20	Arthropoda	82	Insecta	125	Hymenoptera	497	Halictidae	59655	Halictinae	2135	Lasioglossum	693956	Lasioglossum littorale			Thomas J Wood	morphology	Vouchered:Registered Collection	Leg	Thomas Wood		Adult	F		41.317	-8.734		Portugal	Porto		Paisagem Protegida Regional Litoral Vila do Conde
IBIHM1018-22	INV12617	15145745	INV12617	INV12617	Universite de Mons	BOLD:AAE5918	20	Arthropoda	82	Insecta	125	Hymenoptera	497	Halictidae	59655	Halictinae	2135	Lasioglossum	32443	Lasioglossum lucidulum			Thomas J Wood	morphology	Vouchered:Registered Collection	Leg	Thomas Wood		Adult	F		41.876	0.851		Spain	Catalonia	Lleida	Balaguer, Camarasa, Aiguabarreig Segre-Noguera Pallaresa
IBIHM1033-22	INV12632	15145760	INV12632	INV12632	Universite de Mons	BOLD:AEO0162	20	Arthropoda	82	Insecta	125	Hymenoptera	655	Andrenidae	2149	Andreninae	1907	Andrena	695044	Andrena hystrix			Thomas J Wood	morphology	Vouchered:Registered Collection	Leg	Thomas Wood		Adult	F		41.876	0.851		Spain	Catalonia	Lleida	Balaguer, Camarasa, Aiguabarreig Segre-Noguera Pallaresa
IBIHM104-21	INV12033	14349479	INV12033	INV12033	Universite de Mons	BOLD:ADC9939	20	Arthropoda	82	Insecta	125	Hymenoptera	443	Megachilidae	4962	Megachilinae	4964	Coelioxys	1145725	Coelioxys haemorrhous			Thomas J Wood	morphology	Vouchered:Registered Collection	Leg	Thomas Wood		Adult	M		40.322	-3.563		Spain	Comunidad de Madrid	Madrid	Rivas-Vaciamadrid, Canal de Manzanares to Camino de Ucles
IBIHM1051-22	INV12650	15145778	INV12650	INV12650	Universite de Mons	BOLD:AEN0289	20	Arthropoda	82	Insecta	125	Hymenoptera	655	Andrenidae	2149	Andreninae	1907	Andrena	695533	Andrena verticalis			Thomas J Wood	morphology	Vouchered:Registered Collection	Leg	Thomas Wood		Adult	M		41.016	-4.086		Spain	Castilla y Leon	Segovia	La Higuera, 500 m W, Calle Baja
IBIHM116-21	INV12045	14349491	INV12045	INV12045	Universite de Mons	BOLD:AEN3179	20	Arthropoda	82	Insecta	125	Hymenoptera	621	Apidae	2005	Nomadinae	2011	Nomada	698833	Nomada dira			Thomas J Wood	morphology	Vouchered:Registered Collection	Leg	Thomas Wood		Adult	F		40.901	-4.156		Spain	Castilla y Leon	Segovia	Madrona, 500 m NE, Arroyo del Hocino
IBIHM1245-22	INV12844	15145972	INV12844	INV12844	Universite de Mons	BOLD:AEW3802	20	Arthropoda	82	Insecta	125	Hymenoptera	621	Apidae	2005	Nomadinae	2011	Nomada	698850	Nomada fallax			Thomas J Wood	morphology	Vouchered:Registered Collection	Leg	Thomas Wood		Adult	F		37.179	-7.474		Portugal	Faro		Monte Gordo, Retur, Praia do Cabeco
IBIHM1259-22	INV12406	15145986	INV12406	INV12406	Universite de Mons	BOLD:AET0068	20	Arthropoda	82	Insecta	125	Hymenoptera	443	Megachilidae	4962	Megachilinae	96610	Protosmia	696894	Protosmia glutinosa			Andreas Muller	morphology	Vouchered:Registered Collection	Leg	Thomas Wood		Adult	M		37.132	-3.439	1700	Spain	Andalusia	Granada	Sierra Nevada, El Dornajo
IBIHM1295-22	INV12442	15146022	INV12442	INV12442	Universite de Mons	BOLD:AEU4316	20	Arthropoda	82	Insecta	125	Hymenoptera	443	Megachilidae	4962	Megachilinae	84734	Chelostoma	197335	Chelostoma florisomne			Thomas J Wood	morphology	Vouchered:Registered Collection	Leg	Thomas Wood		Adult	F		36.991	-3.35		Spain	Andalusia	Granada	Sierra Nevada, Central Hidroelectrica del Poqueira environs
IBIHM1300-22	INV12447	15146027	INV12447	INV12447	Universite de Mons	BOLD:AEO1769	20	Arthropoda	82	Insecta	125	Hymenoptera	443	Megachilidae	4962	Megachilinae	159808	Afranthidium	316476	Afranthidium carduele	1138201	Afranthidium carduele malacopygum	Thomas J Wood	morphology	Vouchered:Registered Collection	Leg	Thomas Wood		Adult	F		40.883	-4.563		Spain	Castilla y Leon	Avila	Sanchidrian, Shales with Precambrian metarkoses
IBIHM1305-22	INV12452	15146032	INV12452	INV12452	Universite de Mons	BOLD:AES4301	20	Arthropoda	82	Insecta	125	Hymenoptera	443	Megachilidae	4962	Megachilinae	4964	Coelioxys	1066138	Coelioxys aurolimbatus			Thomas J Wood	morphology	Vouchered:Registered Collection	Leg	Thomas Wood		Adult	M		36.635	-5.171		Spain	Andalusia	Malaga	Juzcar, Juzcar to Sendero de la Eras
IBIHM1307-22	INV12454	15146034	INV12454	INV12454	Universite de Mons	BOLD:ADC9939	20	Arthropoda	82	Insecta	125	Hymenoptera	443	Megachilidae	4962	Megachilinae	4964	Coelioxys	1145725	Coelioxys haemorrhous			Thomas J Wood	morphology	Vouchered:Registered Collection	Leg	Thomas Wood		Adult	F		41.215	-3.749		Spain	Castilla y Leon	Segovia	Castroserna de Abajo, Buitreras y Cuevas
IBIHM1310-22	INV12457	15146037	INV12457	INV12457	Universite de Mons	BOLD:AAO3396	20	Arthropoda	82	Insecta	125	Hymenoptera	621	Apidae	2183	Apinae	84692	Thyreus	265284	Thyreus histrionicus			Thomas J Wood	morphology	Vouchered:Registered Collection	Leg	Thomas Wood		Adult	F		41.324	-3.869		Spain	Castilla y Leon	Segovia	Villaseca, Ermita de San Frutos, fields to S and E
IBIHM1316-22	INV12463	15146043	INV12463	INV12463	Universite de Mons	BOLD:ACD1277	20	Arthropoda	82	Insecta	125	Hymenoptera	621	Apidae	2005	Nomadinae	1931	Epeolus	699098	Epeolus julliani			Thomas J Wood	morphology	Vouchered:Registered Collection	Leg	Thomas Wood		Adult	F		41.215	-3.749		Spain	Castilla y Leon	Segovia	Castroserna de Abajo, Buitreras y Cuevas
IBIHM1325-22	INV12472	15146052	INV12472	INV12472	Universite de Mons	BOLD:AAD8159	20	Arthropoda	82	Insecta	125	Hymenoptera	621	Apidae	2183	Apinae	2087	Bombus	31790	Bombus muscorum			Thomas J Wood	morphology	Vouchered:Registered Collection	Leg	Thomas Wood		Adult	F		41.006	-4.11		Spain	Castilla y Leon	Segovia	Bernuy de Porreros, Fuente de los Canos
IBIHM1335-22	INV12482	15146062	INV12482	INV12482	Universite de Mons	BOLD:ABZ4790	20	Arthropoda	82	Insecta	125	Hymenoptera	621	Apidae	2183	Apinae	85432	Eucera	214229	Eucera longicornis			Thomas J Wood	morphology	Vouchered:Registered Collection	Leg	Thomas Wood		Adult	F		41.721	-7.549		Portugal	Vila Real		Chaves, Braga road, Rio Tamega
IBIHM162-21	INV12091	14349537	INV12091	INV12091	Universite de Mons	BOLD:AEX4551	20	Arthropoda	82	Insecta	125	Hymenoptera	621	Apidae	2005	Nomadinae	2011	Nomada	256588	Nomada similis			Thomas J Wood	morphology	Vouchered:Registered Collection	Leg	Thomas Wood		Adult	F		41.962	-6.768		Portugal	Braganca		Barragem da Serra Serrada, Serra da Montesinho
IBIHM202-21	INV12131	14349577	INV12131	INV12131	Universite de Mons	BOLD:AEO3578	20	Arthropoda	82	Insecta	125	Hymenoptera	621	Apidae	2183	Apinae	2089	Anthophora	699683	Anthophora atriceps			Thomas J Wood	morphology	Vouchered:Registered Collection	Leg	Thomas Wood		Adult	M		37.124	-3.432	2100	Spain	Andalusia	Granada	Sierra Nevada, Mirador Monte Ah� de Cara
IBIHM204-21	INV12133	14349579	INV12133	INV12133	Universite de Mons	BOLD:AEN8225	20	Arthropoda	82	Insecta	125	Hymenoptera	621	Apidae	2183	Apinae	2089	Anthophora	451370	Anthophora balneorum			Thomas J Wood	morphology	Vouchered:Registered Collection	Leg	Thomas Wood		Adult	M		40.322	-3.563		Spain	Comunidad de Madrid	Madrid	Rivas-Vaciamadrid, Canal de Manzanares to Camino de Ucles
IBIHM205-21	INV12134	14349580	INV12134	INV12134	Universite de Mons	BOLD:AAJ2426	20	Arthropoda	82	Insecta	125	Hymenoptera	621	Apidae	2183	Apinae	2089	Anthophora	256615	Anthophora bimaculata			Thomas J Wood	morphology	Vouchered:Registered Collection	Leg	Thomas Wood		Adult	F		40.234	-2.07		Spain	Castilla-La Mancha	Cuenca	Villalba de la Sierra, Cortados de Villalba
IBIHM212-21	INV12141	14349587	INV12141	INV12141	Universite de Mons	BOLD:AAC5304	20	Arthropoda	82	Insecta	125	Hymenoptera	621	Apidae	2183	Apinae	2089	Anthophora	112489	Anthophora furcata			Thomas J Wood	morphology	Vouchered:Registered Collection	Leg	Thomas Wood		Adult	M		37.008	-3.266		Spain	Andalusia	Granada	Sierra Nevada, Trevelez environs to Barranco Madrid
IBIHM224-21	INV12153	14349599	INV12153	INV12153	Universite de Mons	BOLD:AEO5858	20	Arthropoda	82	Insecta	125	Hymenoptera	621	Apidae	2183	Apinae	2089	Anthophora	699784	Anthophora hispanica			Thomas J Wood	morphology	Vouchered:Registered Collection	Leg	Thomas Wood		Adult	F		37.068	-8.811		Portugal	Faro		Boca do Rio, Salema
IBIHM261-21	INV12190	14349636	INV12190	INV12190	Universite de Mons	BOLD:AEO3886	20	Arthropoda	82	Insecta	125	Hymenoptera	427	Colletidae	122314	Hylaeinae	2119	Hylaeus	178154	Hylaeus gredleri			Thomas J Wood	morphology	Vouchered:Registered Collection	Leg	Thomas Wood		Adult	M		36.759	-5.36		Spain	Andalusia	Cadiz	Grazalema, Rio Guadalete
IBIHM273-21	INV12202	14349648	INV12202	INV12202	Universite de Mons	BOLD:AEO2267	20	Arthropoda	82	Insecta	125	Hymenoptera	427	Colletidae	122314	Hylaeinae	2119	Hylaeus	691845	Hylaeus pictus			Thomas J Wood	morphology	Vouchered:Registered Collection	Leg	Thomas Wood		Adult	M		36.672	-4.462		Spain	Andalusia	Malaga	Malaga, Parque del Guadalhorce
IBIHM277-21	INV12206	14349652	INV12206	INV12206	Universite de Mons	BOLD:AAK3323	20	Arthropoda	82	Insecta	125	Hymenoptera	427	Colletidae	122314	Hylaeinae	2119	Hylaeus	214240	Hylaeus punctulatissimus			Thomas J Wood	morphology	Vouchered:Registered Collection	Leg	Thomas Wood		Adult	M		36.521	-5.333		Spain	Andalusia	Malaga	Gaucin, Gaucin to Puerto del Hacho
IBIHM294-21	INV12223	14349669	INV12223	INV12223	Universite de Mons	BOLD:AEN8472	20	Arthropoda	82	Insecta	125	Hymenoptera	443	Megachilidae	4962	Megachilinae	261656	Pseudoanthidium	462094	Pseudoanthidium melanurum			Thomas J Wood	morphology	Vouchered:Registered Collection	Leg	Thomas Wood		Adult	F		37.238	-3.361	1200	Spain	Andalusia	Granada	Tocon de Quentar to Camino de Las Ramillas
IBIHM298-21	INV12227	14349673	INV12227	INV12227	Universite de Mons	BOLD:AEN7816	20	Arthropoda	82	Insecta	125	Hymenoptera	443	Megachilidae	4962	Megachilinae	7594	Trachusa	696248	Trachusa laeviventris			Thomas J Wood	morphology	Vouchered:Registered Collection	Leg	Thomas Wood		Adult	F		36.635	-5.171		Spain	Andalusia	Malaga	Juzcar, Juzcar to Sendero de la Eras
IBIHM307-21	INV12236	14349682	INV12236	INV12236	Universite de Mons	BOLD:AAY7863	20	Arthropoda	82	Insecta	125	Hymenoptera	443	Megachilidae	4962	Megachilinae	4941	Megachile	696993	Megachile albonotata			Thomas J Wood	morphology	Vouchered:Registered Collection	Leg	Thomas Wood		Adult	F		37.146	-3.049		Spain	Andalusia	Granada	Sierra Nevada, Aldeire, Mirador del Marquesado
IBIHM340-21	INV12269	14349715	INV12269	INV12269	Universite de Mons	BOLD:AAK4967	20	Arthropoda	82	Insecta	125	Hymenoptera	497	Halictidae	59655	Halictinae	2225	Halictus	741281	Halictus submediterraneus			Thomas J Wood	morphology	Vouchered:Registered Collection	Leg	Thomas Wood		Adult	M		38.458	-9.102		Portugal	Setubal		Santana, Estr. Fonte de Carvalho
IBIHM341-21	INV12270	14349716	INV12270	INV12270	Universite de Mons	BOLD:ABV8170	20	Arthropoda	82	Insecta	125	Hymenoptera	497	Halictidae	59655	Halictinae	2225	Halictus	256596	Halictus smaragdulus			Thomas J Wood	morphology	Vouchered:Registered Collection	Leg	Thomas Wood		Adult	M		40.729	-3.978		Spain	Comunidad de Madrid		Becerril de la Sierra, Urbanisation Vista-Real
IBIHM352-21	INV12281	14349727	INV12281	INV12281	Universite de Mons	BOLD:AAV7281	20	Arthropoda	82	Insecta	125	Hymenoptera	497	Halictidae	78191	Nomioidinae	84681	Ceylalictus	272576	Ceylalictus variegatus			Thomas J Wood	morphology	Vouchered:Registered Collection	Leg	Thomas Wood		Adult	M		37.262	-6.222		Spain	Andalusia	Sevilla	Aznalcazar, S of Pinares de Aznalcazar
IBIHM393-21	INV12322	14349768	INV12322	INV12322	Universite de Mons	BOLD:AEN9620	20	Arthropoda	82	Insecta	125	Hymenoptera	497	Halictidae	59655	Halictinae	2135	Lasioglossum	21924	Lasioglossum leucozonium			Thomas J Wood	morphology	Vouchered:Registered Collection	Leg	Thomas Wood		Adult	F		37.238	-3.361	1200	Spain	Andalusia	Granada	Tocon de Quentar to Camino de Las Ramillas
IBIHM394-21	INV12323	14349769	INV12323	INV12323	Universite de Mons	BOLD:ADZ7745	20	Arthropoda	82	Insecta	125	Hymenoptera	497	Halictidae	59655	Halictinae	2135	Lasioglossum	32444	Lasioglossum limbellum			Thomas J Wood	morphology	Vouchered:Registered Collection	Leg	Thomas Wood		Adult	F		40.324	-3.523		Spain	Comunidad de Madrid		Rivas-Vaciamadrid, Parque Regional Del Sudeste
IBIHM395-21	INV12324	14349770	INV12324	INV12324	Universite de Mons	BOLD:AAE5496	20	Arthropoda	82	Insecta	125	Hymenoptera	497	Halictidae	59655	Halictinae	2135	Lasioglossum	21763	Lasioglossum malachurum			Thomas J Wood	morphology	Vouchered:Registered Collection	Leg	Thomas Wood		Adult	F		37.049	-4.834		Spain	Andalusia	Malaga	Campillos, Laguna Dulce
IBIHM399-21	INV12328	14349774	INV12328	INV12328	Universite de Mons	BOLD:ACQ8646	20	Arthropoda	82	Insecta	125	Hymenoptera	497	Halictidae	59655	Halictinae	2135	Lasioglossum	150570	Lasioglossum minutissimum			Thomas J Wood	morphology	Vouchered:Registered Collection	Leg	Thomas Wood		Adult	F		37.375	-2.854	2000	Spain	Andalusia	Granada	Sierra de Baza, Prados del Rey
IBIHM419-21	INV12348	14349794	INV12348	INV12348	Universite de Mons	BOLD:AAI9265	20	Arthropoda	82	Insecta	125	Hymenoptera	427	Colletidae	71795	Colletinae	1925	Colletes	81529	Colletes acutus			Thomas J Wood	morphology	Vouchered:Registered Collection	Leg	Thomas Wood		Adult	F		39.14	-8.526		Portugal	Santarem		Fazendas de Almeirim, Santarem
IBIHM426-21	INV12355	14349801	INV12355	INV12355	Universite de Mons	BOLD:AEW0951	20	Arthropoda	82	Insecta	125	Hymenoptera	427	Colletidae	71795	Colletinae	1925	Colletes	265319	Colletes hylaeiformis			Thomas J Wood	morphology	Vouchered:Registered Collection	Leg	Thomas Wood		Adult	F		40.415	-5.537		Spain	Castilla y Leon	Avila	El Losar del Barco, 2 km N
IBIHM477-21	INV12506	14349852	INV12506	INV12506	Universite de Mons	BOLD:AEO4687	20	Arthropoda	82	Insecta	125	Hymenoptera	655	Andrenidae	2149	Andreninae	1907	Andrena	694746	Andrena antigana			Thomas J Wood	morphology	Vouchered:Registered Collection	Leg	Thomas Wood		Adult	F		41.533	-8.714		Portugal	Braga		Perelhal, Banho, N103-1
IBIHM513-21	INV12542	14349888	INV12542	INV12542	Universite de Mons	BOLD:AEI8573	20	Arthropoda	82	Insecta	125	Hymenoptera	655	Andrenidae	2149	Andreninae	1907	Andrena	695263	Andrena orana			Thomas J Wood	morphology	Vouchered:Registered Collection	Leg	Thomas Wood		Adult	M		37.094	-8.337		Portugal	Faro		Pera, Praia Grande
IBIHM548-21	INV12577	14349923	INV12577	INV12577	Universite de Mons	BOLD:ACF9884	20	Arthropoda	82	Insecta	125	Hymenoptera	443	Megachilidae	4962	Megachilinae	4936	Hoplitis	1137969	Hoplitis stecki			Thomas J Wood	morphology	Vouchered:Registered Collection	Leg	Thomas Wood		Adult	M		36.978	-3.355	1500	Spain	Andalusia	Granada	Sierra Nevada, Capileira to La Cebadilla
IBIHM558-21	INV12587	14349933	INV12587	INV12587	Universite de Mons	BOLD:AEN7876	20	Arthropoda	82	Insecta	125	Hymenoptera	443	Megachilidae	4962	Megachilinae	4940	Osmia	652829	Osmia tricornis			Thomas J Wood	morphology	Vouchered:Registered Collection	Leg	Thomas Wood		Adult	F		36.759	-5.36		Spain	Andalusia	Cadiz	Grazalema, Rio Guadalete
IBIHM564-21	INV12593	14349939	INV12593	INV12593	Universite de Mons	BOLD:AEL6177	20	Arthropoda	82	Insecta	125	Hymenoptera	443	Megachilidae	4962	Megachilinae	4936	Hoplitis	522869	Hoplitis cristatula			Thomas J Wood	morphology	Vouchered:Registered Collection	Leg	Thomas Wood		Adult	F		37.024	-3.266		Spain	Andalusia	Granada	Sierra Nevada, Trevelez to Refugio La Campinuela
IBIHM610-21	INV13039	14359075		INV12539	University of Coimbra, FLOWer Lab	BOLD:AAC4378	20	Arthropoda	82	Insecta	125	Hymenoptera	621	Apidae	2183	Apinae	2087	Bombus	21486	Bombus pascuorum			H. Gaspar	morphology	Vouchered:Registered Collection	Leg	H. Gaspar et al.	netting	Adult	M	kiwifruit orchard	41.29	-8.653	71	Portugal	Porto	Vila do Conde	Guilhabreu
IBIHM622-21	INV13051	14359087		INV12551 A936	University of Coimbra, FLOWer Lab	BOLD:AAD0135	20	Arthropoda	82	Insecta	125	Hymenoptera	655	Andrenidae	2149	Andreninae	1907	Andrena	198487	Andrena bicolor			H. Gaspar	morphology	Vouchered:Registered Collection	Leg	H. Gaspar et al.	pan-trap	Adult	M	kiwifruit orchard	40.738	-8.484	157	Portugal	Aveiro	Albergaria-a-Velha	Branca
IBIHM670-21	INV13099	14359135		INV12599	University of Coimbra, FLOWer Lab	BOLD:AEN9032	20	Arthropoda	82	Insecta	125	Hymenoptera	497	Halictidae	59655	Halictinae	2135	Lasioglossum	694182	Lasioglossum strictifrons			Thomas J Wood	morphology	Vouchered:Registered Collection	Leg	H. Gaspar et al.	pan-trap	Adult	F	kiwifruit orchard	39.944	-8.824	71	Portugal	Leiria	Pombal	Guia
IBIHM697-21	INV13126	14359162		INV12626	University of Coimbra, FLOWer Lab	BOLD:AAD2767	20	Arthropoda	82	Insecta	125	Hymenoptera	443	Megachilidae	4962	Megachilinae	4941	Megachile	256609	Megachile leachella			H. Gaspar	morphology	Vouchered:Registered Collection	Leg	H. Gaspar et al.	pan-trap	Adult	F	kiwifruit orchard	39.944	-8.824	71	Portugal	Leiria	Pombal	Guia
IBIHM725-21	INV13154	14359190		INV12654	University of Coimbra, FLOWer Lab	BOLD:ABU9205	20	Arthropoda	82	Insecta	125	Hymenoptera	427	Colletidae	122314	Hylaeinae	2119	Hylaeus	256557	Hylaeus incongruus			H. Gaspar	morphology	Vouchered:Registered Collection	Leg	H. Gaspar et al.	pan-trap	Adult	F	kiwifruit orchard	42.046	-8.632	9	Portugal	Viana do Castelo	Valenca	Ganfei
IBIHM727-21	INV13156	14359192		INV12656	University of Coimbra, FLOWer Lab	BOLD:AAE1166	20	Arthropoda	82	Insecta	125	Hymenoptera	427	Colletidae	122314	Hylaeinae	2119	Hylaeus	84713	Hylaeus hyalinatus			H. Gaspar	morphology	Vouchered:Registered Collection	Leg	H. Gaspar et al.	netting	Adult	M	kiwifruit orchard	41.29	-8.653	71	Portugal	Porto	Vila do Conde	Guilhabreu
IBIHM758-21	INV13187	14359223	A693	INV12687	University of Coimbra, FLOWer Lab	BOLD:AEN9475	20	Arthropoda	82	Insecta	125	Hymenoptera	655	Andrenidae	2149	Andreninae	1907	Andrena	695403	Andrena senecionis			H. Gaspar	morphology	Vouchered:Registered Collection	Leg	H. Gaspar et al.	pan-trap	Adult	F	kiwifruit orchard	41.392	-8.237	151	Portugal	Viana do Castelo	Viana do Castelo	Vila Fria
IBIHM773-21	INV13202	14359238		INV12702 A863	University of Coimbra, FLOWer Lab	BOLD:AEO4429	20	Arthropoda	82	Insecta	125	Hymenoptera	655	Andrenidae	2265	Panurginae	7504	Panurgus	247032	Panurgus cephalotes			H. Gaspar	morphology	Vouchered:Registered Collection	Leg	H. Gaspar et al.	pan-trap	Adult		kiwifruit orchard	40.599	-8.544	35	Portugal	Aveiro	Aveiro	Eixo e Eirol
IBIHM790-21	INV13219	14359255		INV12719 J131	University of Coimbra, FLOWer Lab	BOLD:AAF6016	20	Arthropoda	82	Insecta	125	Hymenoptera	497	Halictidae	84690	Nomiinae	704818	Nomiapis	957669	Nomiapis diversipes			H. Gaspar	morphology	Vouchered:Registered Collection	Leg	D. Tavares et al.	targeted catch	Adult	F		40.926	-8.023	559	Portugal	Viseu	Castro Daire	Ester de Cima
IBIHM792-21	INV13221	14359257		INV12721	University of Coimbra, FLOWer Lab	BOLD:AAB1123	20	Arthropoda	82	Insecta	125	Hymenoptera	443	Megachilidae	4962	Megachilinae	84734	Chelostoma	197334	Chelostoma campanularum			H. Gaspar	morphology	Vouchered:Registered Collection	Leg	D. Tavares et al.	targeted catch	Adult	M		40.932	-7.954	661	Portugal	Viseu	Castro Daire	Picao
IBIHM814-21	INV13244	14359279		INV12743	University of Coimbra, FLOWer Lab	BOLD:AEN4764	20	Arthropoda	82	Insecta	125	Hymenoptera	621	Apidae	2183	Apinae	85432	Eucera	699310	Eucera notata			H. Gaspar	morphology	Vouchered:Registered Collection	Leg	C. Siopa et al.	netting	Adult	F		40.101	-7.405	460	Portugal	Castelo Branco	Fundao	Vale de Prazeres
IBIHM844-21	INV13274	14359309		INV12773	University of Coimbra, FLOWer Lab	BOLD:AEW0985	20	Arthropoda	82	Insecta	125	Hymenoptera	497	Halictidae	59655	Halictinae	2225	Halictus	693460	Halictus quadripartitus			H. Gaspar	morphology	Vouchered:Registered Collection	Leg	C. Siopa et al.	netting	Adult	M		40.101	-7.405	460	Portugal	Castelo Branco	Fundao	Vale de Prazeres
IBIHM846-21	INV13276	14359311		INV12775	University of Coimbra, FLOWer Lab	BOLD:ADZ7031	20	Arthropoda	82	Insecta	125	Hymenoptera	497	Halictidae	59655	Halictinae	2225	Halictus	256594	Halictus pollinosus			H. Gaspar	morphology	Vouchered:Registered Collection	Leg	C. Siopa et al.	netting	Adult	M		40.101	-7.405	460	Portugal	Castelo Branco	Fundao	Vale de Prazeres
IBIHM858-21	INV13288	14359323		INV12787	University of Coimbra, FLOWer Lab	BOLD:AEN9127	20	Arthropoda	82	Insecta	125	Hymenoptera	497	Halictidae	59655	Halictinae	2135	Lasioglossum	694603	Lasioglossum dusmeti			H. Gaspar	morphology	Vouchered:Registered Collection	Leg	C. Siopa et al.	netting	Adult	M		40.101	-7.405	460	Portugal	Castelo Branco	Fundao	Vale de Prazeres
IBIHM892-21	INV13322	14359357		INV12821	University of Coimbra, FLOWer Lab	BOLD:AEO4911	20	Arthropoda	82	Insecta	125	Hymenoptera	655	Andrenidae	2265	Panurginae	695637	Flavipanurgus	974396	Flavipanurgus kastiliensis			H. Gaspar	morphology	Vouchered:Registered Collection	Leg	C. Siopa et al.	Targeted	Adult	F		40.101	-7.405	460	Portugal	Castelo Branco	Fundao	Vale de Prazeres
IBIHM900-21	INV13330	14359365		INV12829	University of Coimbra, FLOWer Lab	BOLD:AEO5509	20	Arthropoda	82	Insecta	125	Hymenoptera	621	Apidae	2183	Apinae	2089	Anthophora	699728	Anthophora dispar			H. Gaspar	morphology	Vouchered:Registered Collection	Leg	C. Siopa et al.	netting	Adult	F		40.101	-7.405	460	Portugal	Castelo Branco	Fundao	Vale de Prazeres
IBIHM938-21	INV13368	14359403		C780	University of Coimbra, FLOWer Lab	BOLD:AEO0400	20	Arthropoda	82	Insecta	125	Hymenoptera	443	Megachilidae	4962	Megachilinae	4936	Hoplitis	696587	Hoplitis albiscopa			H. Gaspar	morphology	Vouchered:Registered Collection	Leg	C. Siopa et al.	netting	Adult	F		40.101	-7.405	460	Portugal	Castelo Branco	Fundao	Vale de Prazeres
IBIHM942-21	INV13372	14359407		INV12871	University of Coimbra, FLOWer Lab	BOLD:AEO1135	20	Arthropoda	82	Insecta	125	Hymenoptera	655	Andrenidae	2149	Andreninae	1907	Andrena	260636	Andrena rhyssonota			H. Gaspar	morphology	Vouchered:Registered Collection	Leg	C. Siopa et al.	netting	Adult	F		40.101	-7.405	460	Portugal	Castelo Branco	Fundao	Vale de Prazeres
IBIHM029-19	INV01540	10205777	INV01540	S066 AME	Andreia Penado private collection	BOLD:ADD7208	20	Arthropoda	82	Insecta	125	Hymenoptera	655	Andrenidae	2265	Panurginae	7504	Panurgus	9249	Panurgus calcaratus				morphology			Andreia Penado		Adult	M		41.3068	-7.01962	443	Portugal	Braganca	Alfandega da Fe	Eucisia
IBIHM031-19	INV01550	10205779	INV01550	S066 AME	Andreia Penado private collection	BOLD:ADD7208	20	Arthropoda	82	Insecta	125	Hymenoptera	655	Andrenidae	2265	Panurginae	7504	Panurgus	9249	Panurgus calcaratus				morphology			Andreia Penado		Adult	M		41.3068	-7.01962	443	Portugal	Braganca	Alfandega da Fe	Eucisia
IBIHM035-19	INV01567	10205783	INV01567	S031 AMD	Andreia Penado private collection	BOLD:ADD7208	20	Arthropoda	82	Insecta	125	Hymenoptera	655	Andrenidae	2265	Panurginae	7504	Panurgus	9249	Panurgus calcaratus				morphology	Vouchered:Registered Collection	Leg	Andreia Penado		Adult	M		41.3053	-6.92181	321	Portugal	Braganca	Alfandega da Fe	Cerejais
IBIHM071-21	INV12000	14349446	INV12000	INV12000	Universite de Mons	BOLD:AEC4732	20	Arthropoda	82	Insecta	125	Hymenoptera	443	Megachilidae	4962	Megachilinae	4952	Stelis	265287	Stelis nasuta			Thomas J Wood	morphology	Vouchered:Registered Collection	Leg	Thomas Wood		Adult	M		37.024	-3.266		Spain	Andalusia	Granada	Sierra Nevada, Trevelez to Refugio La Campinuela
IBIHM072-21	INV12001	14349447	INV12001	INV12001	Universite de Mons	BOLD:AEO2855	20	Arthropoda	82	Insecta	125	Hymenoptera	621	Apidae	2183	Apinae	96640	Melecta	576763	Melecta sp.			Thomas J Wood	morphology	Vouchered:Registered Collection	Leg	Thomas Wood		Adult	F		37.146	-3.049		Spain	Andalusia	Granada	Sierra Nevada, Aldeire, Mirador del Marquesado
IBIHM076-21	INV12005	14349451	INV12005	INV12005	Universite de Mons	BOLD:AEO3985	20	Arthropoda	82	Insecta	125	Hymenoptera	621	Apidae	2183	Apinae	84692	Thyreus	700141	Thyreus hirtus			Thomas J Wood	morphology	Vouchered:Registered Collection	Leg	Thomas Wood		Adult	M		42.186	-7.02		Spain	Galicia	Ourense	Pena Trevinca, Penouta, Mina da Penouta
IBIHM087-21	INV12016	14349462	INV12016	INV12016	Universite de Mons	BOLD:AEN9289	20	Arthropoda	82	Insecta	125	Hymenoptera	443	Megachilidae	4962	Megachilinae	696294	Ensliniana	696295	Ensliniana bidentata			Thomas J Wood	morphology	Vouchered:Registered Collection	Leg	Thomas Wood		Adult	F		36.268	-6.013		Spain	Andalusia	Cadiz	Vejer de la Frontera, Patria env
IBIHM088-21	INV12017	14349463	INV12017	INV12017	Universite de Mons	BOLD:AAY8179	20	Arthropoda	82	Insecta	125	Hymenoptera	443	Megachilidae	4962	Megachilinae	99255	Dioxys	696284	Dioxys cinctus			Thomas J Wood	morphology	Vouchered:Registered Collection	Leg	Thomas Wood		Adult	F		37.132	-3.439	1700	Spain	Andalusia	Granada	Sierra Nevada, El Dornajo
IBIHM094-21	INV12023	14349469	INV12023	INV12023	Universite de Mons	BOLD:AEO2242	20	Arthropoda	82	Insecta	125	Hymenoptera	443	Megachilidae	4962	Megachilinae	4952	Stelis	741306	Stelis ortizi			Thomas J Wood	morphology	Vouchered:Registered Collection	Leg	Thomas Wood		Adult	M		37.087	-7.662		Portugal	Faro		Praia do Barril, near Tavira
IBIHM1020-22	INV12619	15145747	INV12619	INV12619	Universite de Mons	BOLD:AAD9335	20	Arthropoda	82	Insecta	125	Hymenoptera	497	Halictidae	59655	Halictinae	2135	Lasioglossum	21004	Lasioglossum morio			Alain Pauly	morphology	Vouchered:Registered Collection	Leg	Thomas Wood		Adult	F		41.952	-6.764		Portugal	Braganca		Alto do Falgueirao, Serra do Montesinho
IBIHM118-21	INV12047	14349493	INV12047	INV12047	Universite de Mons	BOLD:AAD4959	20	Arthropoda	82	Insecta	125	Hymenoptera	621	Apidae	2005	Nomadinae	2011	Nomada	214276	Nomada flavoguttata			Thomas J Wood	morphology	Vouchered:Registered Collection	Leg	Thomas Wood		Adult	M		36.521	-5.333		Spain	Andalusia	Malaga	Gaucin, Gaucin to Puerto del Hacho
IBIHM1222-22	INV12821	15145949	INV12821	INV12821	Universite de Mons	BOLD:AEN8421	20	Arthropoda	82	Insecta	125	Hymenoptera	655	Andrenidae	2149	Andreninae	1907	Andrena	1129835	Andrena baetica			Thomas J Wood	morphology	Vouchered:Registered Collection	Leg	Thomas Wood		Adult	F		37.524	-7.722		Portugal	Beja		Alcoutim, Sao Bartolomeu de Via Gloria, immediately to W
IBIHM1239-22	INV12838	15145966	INV12838	INV12838	Universite de Mons	BOLD:AER8574	20	Arthropoda	82	Insecta	125	Hymenoptera	621	Apidae	2005	Nomadinae	2011	Nomada	698853	Nomada fenestrata			Thomas J Wood	morphology	Vouchered:Registered Collection	Leg	Thomas Wood		Adult	F		37.179	-7.474		Portugal	Faro		Monte Gordo, Retur, Praia do Cabeco
IBIHM1253-22	INV12400	15145980	INV12400	INV12400	Universite de Mons	BOLD:AAA7122	20	Arthropoda	82	Insecta	125	Hymenoptera	443	Megachilidae	4962	Megachilinae	84734	Chelostoma	197336	Chelostoma rapunculi			Thomas J Wood	morphology	Vouchered:Registered Collection	Leg	Thomas Wood		Adult	M		36.521	-5.333		Spain	Andalusia	Malaga	Gaucin, Gaucin to Puerto del Hacho
IBIHM1277-22	INV12424	15146004	INV12424	INV12424	Universite de Mons	BOLD:AER7475	20	Arthropoda	82	Insecta	125	Hymenoptera	443	Megachilidae	4962	Megachilinae	4936	Hoplitis	696648	Hoplitis ochraceicornis			Andreas Muller	morphology	Vouchered:Registered Collection	Leg	Thomas Wood		Adult	M		37.081	-3.506		Spain	Andalusia	Granada	Sierra Nevada, Collado Sevilla to Trevenque Peak
IBIHM1297-22	INV12444	15146024	INV12444	INV12444	Universite de Mons	BOLD:AET7155	20	Arthropoda	82	Insecta	125	Hymenoptera	443	Megachilidae	4962	Megachilinae	84734	Chelostoma	197334	Chelostoma campanularum			Thomas J Wood	morphology	Vouchered:Registered Collection	Leg	Thomas Wood		Adult	F		36.756	-5.237		Spain	Andalusia	Malaga	Benaojan, Cueva del Hundidero
IBIHM1313-22	INV12460	15146040	INV12460	INV12460	Universite de Mons	BOLD:AAO3396	20	Arthropoda	82	Insecta	125	Hymenoptera	621	Apidae	2183	Apinae	84692	Thyreus	265284	Thyreus histrionicus			Thomas J Wood	morphology	Vouchered:Registered Collection	Leg	Thomas Wood		Adult	M		40.376	-3.345		Spain	Comunidad de Madrid	Madrid	Pozuelo del Rey, 2 km NW
IBIHM140-21	INV12069	14349515	INV12069	INV12069	Universite de Mons	BOLD:AAF3571	20	Arthropoda	82	Insecta	125	Hymenoptera	621	Apidae	2005	Nomadinae	2011	Nomada	698923	Nomada linsenmaieri			Thomas J Wood	morphology	Vouchered:Registered Collection	Leg	Thomas Wood		Adult	F		36.662	-5.036		Spain	Andalusia	Malaga	PN Sierra de las Nieves, mountain peak S of Pinsapo Escalereta
IBIHM158-21	INV12087	14349533	INV12087	INV12087	Universite de Mons	BOLD:AEN8255	20	Arthropoda	82	Insecta	125	Hymenoptera	621	Apidae	2005	Nomadinae	2011	Nomada	699020	Nomada sanguinea			Thomas J Wood	morphology	Vouchered:Registered Collection	Leg	Thomas Wood		Adult	F		37.132	-3.439	1700	Spain	Andalusia	Granada	Sierra Nevada, El Dornajo
IBIHM195-21	INV12124	14349570	INV12124	INV12124	Universite de Mons	BOLD:ADZ9496	20	Arthropoda	82	Insecta	125	Hymenoptera	621	Apidae	2183	Apinae	85432	Eucera	942466	Eucera rufa			Thomas J Wood	morphology	Vouchered:Registered Collection	Leg	Thomas Wood		Adult	F		40.322	-3.563		Spain	Comunidad de Madrid	Madrid	Rivas-Vaciamadrid, Canal de Manzanares to Camino de Ucles
IBIHM214-21	INV12143	14349589	INV12143	INV12143	Universite de Mons	BOLD:AEO4497	20	Arthropoda	82	Insecta	125	Hymenoptera	621	Apidae	2183	Apinae	2089	Anthophora	1137965	Anthophora gallica			Thomas J Wood	morphology	Vouchered:Registered Collection	Leg	Thomas Wood		Adult	F		37.081	-3.506		Spain	Andalusia	Granada	Sierra Nevada, Collado Sevilla to Trevenque Peak
IBIHM255-21	INV12184	14349630	INV12184	INV12184	Universite de Mons	BOLD:AAD9315	20	Arthropoda	82	Insecta	125	Hymenoptera	427	Colletidae	122314	Hylaeinae	2119	Hylaeus	214098	Hylaeus confusus			Thomas J Wood	morphology	Vouchered:Registered Collection	Leg	Thomas Wood		Adult	F		42.983	-5.724		Spain	Castilla y Leon	Leon	Leon, Busdongo de Arbas
IBIHM260-21	INV12189	14349635	INV12189	INV12189	Universite de Mons	BOLD:ABU9205	20	Arthropoda	82	Insecta	125	Hymenoptera	427	Colletidae	122314	Hylaeinae	2119	Hylaeus	256557	Hylaeus incongruus			Thomas J Wood	morphology	Vouchered:Registered Collection	Leg	Thomas Wood		Adult	F		41.862	0.871		Spain	Catalonia	Lleida	Balaguer, Camarasa, 1 km S, C-13
IBIHM262-21	INV12191	14349637	INV12191	INV12191	Universite de Mons	BOLD:AAE1166	20	Arthropoda	82	Insecta	125	Hymenoptera	427	Colletidae	122314	Hylaeinae	2119	Hylaeus	84713	Hylaeus hyalinatus			Thomas J Wood	morphology	Vouchered:Registered Collection	Leg	Thomas Wood		Adult	M		40.182	-2.013		Spain	Castilla-La Mancha	Cuenca	Cuenca, Cueva de los Morceguillos
IBIHM268-21	INV12197	14349643	INV12197	INV12197	Universite de Mons	BOLD:AEO2266	20	Arthropoda	82	Insecta	125	Hymenoptera	427	Colletidae	122314	Hylaeinae	2119	Hylaeus	691833	Hylaeus penalaris			Thomas J Wood	morphology	Vouchered:Registered Collection	Leg	Thomas Wood		Adult	M		41.776	-7.995		Portugal	Vila Real		Serra do Geres, 5 km W of Paradela
IBIHM272-21	INV12201	14349647	INV12201	INV12201	Universite de Mons	BOLD:ABU9205	20	Arthropoda	82	Insecta	125	Hymenoptera	427	Colletidae	122314	Hylaeinae	2119	Hylaeus	256557	Hylaeus incongruus			Thomas J Wood	morphology	Vouchered:Registered Collection	Leg	Thomas Wood		Adult	F		41.948	-6.964		Portugal	Braganca		Hills E. of Moimenta
IBIHM282-21	INV12211	14349657	INV12211	INV12211	Universite de Mons	BOLD:AEO4048	20	Arthropoda	82	Insecta	125	Hymenoptera	443	Megachilidae	4962	Megachilinae	159808	Afranthidium	695923	Afranthidium schulthessii			Thomas J Wood	morphology	Vouchered:Registered Collection	Leg	Thomas Wood		Adult	F		37.238	-3.361	1200	Spain	Andalusia	Granada	Tocon de Quentar to Camino de Las Ramillas
IBIHM320-21	INV12249	14349695	INV12249	INV12249	Universite de Mons	BOLD:ACF9800	20	Arthropoda	82	Insecta	125	Hymenoptera	443	Megachilidae	4962	Megachilinae	4941	Megachile	514608	Megachile opacifrons			Thomas J Wood	morphology	Vouchered:Registered Collection	Leg	Thomas Wood		Adult	M		39.93	-1.746		Spain	Castilla-La Mancha	Cuenca	Pajaroncillo, 3 km SW, Arroyo de Pena Quebrada
IBIHM347-21	INV12276	14349722	INV12276	INV12276	Universite de Mons	BOLD:AEN9216	20	Arthropoda	82	Insecta	125	Hymenoptera	497	Halictidae	78193	Rophitinae	2079	Dufourea	191430	Dufourea gaullei			Thomas J Wood	morphology	Vouchered:Registered Collection	Leg	Thomas Wood		Adult	M		40.322	-3.563		Spain	Comunidad de Madrid	Madrid	Rivas-Vaciamadrid, Canal de Manzanares to Camino de Ucles
IBIHM367-21	INV12296	14349742	INV12296	INV12296	Universite de Mons	BOLD:AAF2925	20	Arthropoda	82	Insecta	125	Hymenoptera	497	Halictidae	59655	Halictinae	2235	Sphecodes	250413	Sphecodes ruficrus			Thomas J Wood	morphology	Vouchered:Registered Collection	Leg	Thomas Wood		Adult	F		36.618	-5.354		Spain	Andalusia	Malaga	Cortes de la Frontera, path to Llano de las Labores
IBIHM381-21	INV12310	14349756	INV12310	INV12310	Universite de Mons	BOLD:AAJ3200	20	Arthropoda	82	Insecta	125	Hymenoptera	497	Halictidae	59655	Halictinae	2135	Lasioglossum	256597	Lasioglossum aeratum			Thomas J Wood	morphology	Vouchered:Registered Collection	Leg	Thomas Wood		Adult	F		37.124	-3.432	2100	Spain	Andalusia	Granada	Sierra Nevada, Mirador Monte Ah� de Cara
IBIHM412-21	INV12341	14349787	INV12341	INV12341	Universite de Mons	BOLD:AEO3826	20	Arthropoda	82	Insecta	125	Hymenoptera	497	Halictidae	59655	Halictinae	2135	Lasioglossum	396023	Lasioglossum sphecodimorphum			Thomas J Wood	morphology	Vouchered:Registered Collection	Leg	Thomas Wood		Adult	F		36.672	-4.462		Spain	Andalusia	Malaga	Malaga, Parque del Guadalhorce
IBIHM417-21	INV12346	14349792	INV12346	INV12346	Universite de Mons	BOLD:ADT1404	20	Arthropoda	82	Insecta	125	Hymenoptera	497	Halictidae	59655	Halictinae	2135	Lasioglossum	228403	Lasioglossum parvulum			Thomas J Wood	morphology	Vouchered:Registered Collection	Leg	Thomas Wood		Adult	F		41.751	-7.947		Portugal	Vila Real		Paradela, 1 km S, M308-4
IBIHM436-21	INV12365	14349811	INV12365	INV12365	Universite de Mons	BOLD:AEO2254	20	Arthropoda	82	Insecta	125	Hymenoptera	469	Melittidae	91824	Dasypodainae	191445	Dasypoda	214107	Dasypoda hirtipes			Thomas J Wood	morphology	Vouchered:Registered Collection	Leg	Thomas Wood		Adult	M		37.19	-8.9		Portugal	Faro		Carrapateira
IBIHM449-21	INV12378	14349824	INV12378	INV12378	Universite de Mons	BOLD:AEO5533	20	Arthropoda	82	Insecta	125	Hymenoptera	655	Andrenidae			1137967	Halopanurgus	1137968	Halopanurgus baldocki			Thomas J Wood	morphology	Vouchered:Registered Collection	Leg	Thomas Wood		Adult	F		37.023	-4.825		Spain	Andalusia	Malaga	Campillos, Laguna de Capacete
IBIHM455-21	INV12384	14349830	INV12384	INV12384	Universite de Mons	BOLD:AAZ7638	20	Arthropoda	82	Insecta	125	Hymenoptera	443	Megachilidae	4962	Megachilinae	4940	Osmia	265278	Osmia versicolor			Thomas J Wood	morphology	Vouchered:Registered Collection	Leg	Thomas Wood		Adult	F		41.862	0.871		Spain	Catalonia	Lleida	Balaguer, Camarasa, 1 km S, C-13
IBIHM456-21	INV12385	14349831	INV12385	INV12385	Universite de Mons	BOLD:AAK5820	20	Arthropoda	82	Insecta	125	Hymenoptera	443	Megachilidae	4962	Megachilinae	4940	Osmia	265276	Osmia submicans			Thomas J Wood	morphology	Vouchered:Registered Collection	Leg	Thomas Wood		Adult	M		36.716	-4.977		Spain	Andalusia	Malaga	Yunquera, Mirador Puerto Saucillo to Puerto del Cuco
IBIHM490-21	INV12519	14349865	INV12519	INV12519	Universite de Mons	BOLD:AAD8891	20	Arthropoda	82	Insecta	125	Hymenoptera	655	Andrenidae	2149	Andreninae	1907	Andrena	198498	Andrena haemorrhoa			Thomas J Wood	morphology	Vouchered:Registered Collection	Leg	Thomas Wood		Adult	M		42.039	-8.158		Portugal	Viana do Castelo		Castro Laboreiro
IBIHM509-21	INV12538	14349884	INV12538	INV12538	Universite de Mons	BOLD:AAR3413	20	Arthropoda	82	Insecta	125	Hymenoptera	655	Andrenidae	2149	Andreninae	1907	Andrena	265296	Andrena nana			Thomas J Wood	morphology	Vouchered:Registered Collection	Leg	Thomas Wood		Adult	F		41.848	-6.861		Portugal	Braganca		Gondesende near Braganca
IBIHM511-21	INV12540	14349886	INV12540	INV12540	Universite de Mons	BOLD:ADZ3313	20	Arthropoda	82	Insecta	125	Hymenoptera	655	Andrenidae	2149	Andreninae	1907	Andrena	695233	Andrena nigroolivacea			Thomas J Wood	morphology	Vouchered:Registered Collection	Leg	Thomas Wood		Adult	M		39.499	-8.98		Portugal	Leiria		Ninho de Aguia, Alcobaca
IBIHM516-21	INV12545	14349891	INV12545	INV12545	Universite de Mons	BOLD:AEO5453	20	Arthropoda	82	Insecta	125	Hymenoptera	655	Andrenidae	2149	Andreninae	1907	Andrena	250394	Andrena pandellei			Thomas J Wood	morphology	Vouchered:Registered Collection	Leg	Thomas Wood		Adult	F		41.948	-6.964		Portugal	Braganca		Hills E. of Moimenta
IBIHM523-21	INV12552	14349898	INV12552	INV12552	Universite de Mons	BOLD:AEO1135	20	Arthropoda	82	Insecta	125	Hymenoptera	655	Andrenidae	2149	Andreninae	1907	Andrena	260636	Andrena rhyssonota			Thomas J Wood	morphology	Vouchered:Registered Collection	Leg	Thomas Wood		Adult	F		36.759	-5.36		Spain	Andalusia	Cadiz	Grazalema, Rio Guadalete
IBIHM526-21	INV12555	14349901	INV12555	INV12555	Universite de Mons	BOLD:AEN8931	20	Arthropoda	82	Insecta	125	Hymenoptera	655	Andrenidae	2149	Andreninae	1907	Andrena	695370	Andrena russula			Thomas J Wood	morphology	Vouchered:Registered Collection	Leg	Thomas Wood		Adult	M		37.817	-8.684		Portugal	Setubal		Cercal, Taimosas
IBIHM561-21	INV12590	14349936	INV12590	INV12590	Universite de Mons	BOLD:AAD6282	20	Arthropoda	82	Insecta	125	Hymenoptera	443	Megachilidae	4962	Megachilinae	4940	Osmia	198545	Osmia bicornis			Thomas J Wood	morphology	Vouchered:Registered Collection	Leg	Thomas Wood		Adult	F		36.716	-4.977		Spain	Andalusia	Malaga	Yunquera, Mirador Puerto Saucillo to Puerto del Cuco
IBIHM574-21	INV13003	14359039		INV12503	University of Coimbra, FLOWer Lab	BOLD:AAB1062	20	Arthropoda	82	Insecta	125	Hymenoptera	621	Apidae	2183	Apinae	2087	Bombus	21807	Bombus terrestris			H. Gaspar	morphology	Vouchered:Registered Collection	Leg	H. Gaspar et al.	pan-trap	Adult	F	kiwifruit orchard	40.599	-8.544	35	Portugal	Aveiro	Aveiro	Eixo e Eirol
IBIHM599-21	INV13028	14359064		INV12528	University of Coimbra, FLOWer Lab	BOLD:AEO6156	20	Arthropoda	82	Insecta	125	Hymenoptera	621	Apidae	2005	Nomadinae	2011	Nomada	256564	Nomada femoralis			H. Gaspar	morphology	Vouchered:Registered Collection	Leg	H. Gaspar et al.	pan-trap	Adult	F	kiwifruit orchard	40.795	-8.369	740	Portugal	Aveiro	Sever do Vouga	Silva Escura
IBIHM654-21	INV13083	14359119		INV12583	University of Coimbra, FLOWer Lab	BOLD:AEW5079	20	Arthropoda	82	Insecta	125	Hymenoptera	497	Halictidae	59655	Halictinae	2135	Lasioglossum	155803	Lasioglossum immunitum			H. Gaspar	morphology	Vouchered:Registered Collection	Leg	H. Gaspar et al.	pan-trap	Adult	F	kiwifruit orchard	40.738	-8.484	157	Portugal	Aveiro	Albergaria-a-Velha	Branca
IBIHM668-21	INV13097	14359133		INV12597	University of Coimbra, FLOWer Lab	BOLD:AAK7827	20	Arthropoda	82	Insecta	125	Hymenoptera	497	Halictidae	59655	Halictinae	2135	Lasioglossum	265309	Lasioglossum pauperatum			H. Gaspar	morphology	Vouchered:Registered Collection	Leg	H. Gaspar et al.	pan-trap	Adult	F	kiwifruit orchard	40.738	-8.484	157	Portugal	Aveiro	Albergaria-a-Velha	Branca
IBIHM709-21	INV13138	14359174		INV12638	University of Coimbra, FLOWer Lab	BOLD:AAP2416	20	Arthropoda	82	Insecta	125	Hymenoptera	443	Megachilidae	4962	Megachilinae	4940	Osmia	265272	Osmia niveata			H. Gaspar	morphology	Vouchered:Registered Collection	Leg	H. Gaspar et al.	pan-trap	Adult	M	kiwifruit orchard	41.187	-8.578	150	Portugal	Porto	Gondomar	Rio Tinto
IBIHM713-21	INV13142	14359178		INV12642	University of Coimbra, FLOWer Lab	BOLD:AAA9946	20	Arthropoda	82	Insecta	125	Hymenoptera	443	Megachilidae	4962	Megachilinae	58221	Anthidium	85419	Anthidium manicatum			H. Gaspar	morphology	Vouchered:Registered Collection	Leg	H. Gaspar et al.	netting	Adult	F	kiwifruit orchard	41.29	-8.653	71	Portugal	Porto	Vila do Conde	Guilhabreu
IBIHM724-21	INV13153	14359189	A387	INV12653	University of Coimbra, FLOWer Lab		20	Arthropoda	82	Insecta	125	Hymenoptera	427	Colletidae	71795	Colletinae	1925	Colletes	646987	Colletes abeillei			H. Gaspar	morphology	Vouchered:Registered Collection	Leg	H. Gaspar et al.	netting	Adult	M	kiwifruit orchard	40.463	-8.483	71	Portugal	Aveiro	Anadia	Mogofores
IBIHM728-21	INV13157	14359193		INV12657	University of Coimbra, FLOWer Lab	BOLD:ABU9205	20	Arthropoda	82	Insecta	125	Hymenoptera	427	Colletidae	122314	Hylaeinae	2119	Hylaeus	256557	Hylaeus incongruus			H. Gaspar	morphology	Vouchered:Registered Collection	Leg	H. Gaspar et al.	pan-trap	Adult	M	kiwifruit orchard	40.599	-8.544	35	Portugal	Aveiro	Aveiro	Eixo e Eirol
IBIHM749-21	INV13178	14359214		INV12678	University of Coimbra, FLOWer Lab	BOLD:AAN4168	20	Arthropoda	82	Insecta	125	Hymenoptera	655	Andrenidae	2149	Andreninae	1907	Andrena	250398	Andrena rhenana			Thomas J Wood	morphology	Vouchered:Registered Collection	Leg	H. Gaspar et al.	pan-trap	Adult	M	kiwifruit orchard	40.599	-8.544	35	Portugal	Aveiro	Aveiro	Eixo e Eirol
IBIHM780-21	INV13209	14359245		INV12709	University of Coimbra, FLOWer Lab	BOLD:AAD4959	20	Arthropoda	82	Insecta	125	Hymenoptera	621	Apidae	2005	Nomadinae	2011	Nomada	214276	Nomada flavoguttata			H. Gaspar	morphology	Vouchered:Registered Collection	Leg	D. Tavares et al.	targeted catch	Adult	M		41.006	-8.031	647	Portugal	Viseu	Castro Daire	Granja
IBIHM809-21	INV13239	14359274		INV12738	University of Coimbra, FLOWer Lab	BOLD:AEN2742	20	Arthropoda	82	Insecta	125	Hymenoptera	621	Apidae	2183	Apinae	85432	Eucera	699174	Eucera barbiventris			H. Gaspar	morphology	Vouchered:Registered Collection	Leg	C. Siopa et al.	netting	Adult	M		40.101	-7.405	460	Portugal	Castelo Branco	Fundao	Vale de Prazeres
IBIHM826-21	INV13256	14359291		INV12755	University of Coimbra, FLOWer Lab	BOLD:ACG0777	20	Arthropoda	82	Insecta	125	Hymenoptera	621	Apidae	79403	Xylocopinae	2105	Ceratina	265037	Ceratina nigrolabiata			H. Gaspar	morphology	Vouchered:Registered Collection	Leg	C. Siopa et al.	netting	Adult	F		40.101	-7.405	460	Portugal	Castelo Branco	Fundao	Vale de Prazeres
IBIHM829-21	INV13259	14359294		INV12758	University of Coimbra, FLOWer Lab	BOLD:AEN8935	20	Arthropoda	82	Insecta	125	Hymenoptera	621	Apidae	2005	Nomadinae	2011	Nomada	698836	Nomada discrepans			H. Gaspar	morphology	Vouchered:Registered Collection	Leg	C. Siopa et al.	netting	Adult	F		40.101	-7.405	460	Portugal	Castelo Branco	Fundao	Vale de Prazeres
IBIHM853-21	INV13283	14359318		INV12782 C296	University of Coimbra, FLOWer Lab	BOLD:AEW2300	20	Arthropoda	82	Insecta	125	Hymenoptera	497	Halictidae	59655	Halictinae	2135	Lasioglossum	21888	Lasioglossum villosulum			H. Gaspar	morphology	Vouchered:Registered Collection	Leg	C. Siopa et al.	netting	Adult	F		40.101	-7.405	460	Portugal	Castelo Branco	Fundao	Vale de Prazeres
IBIHM862-21	INV13292	14359327		INV12791	University of Coimbra, FLOWer Lab	BOLD:AEO8781	20	Arthropoda	82	Insecta	125	Hymenoptera	497	Halictidae	59655	Halictinae	2135	Lasioglossum	32442	Lasioglossum mediterraneum			H. Gaspar	morphology	Vouchered:Registered Collection	Leg	C. Siopa et al.	netting	Adult	M		40.101	-7.405	460	Portugal	Castelo Branco	Fundao	Vale de Prazeres
IBIHM864-21	INV13294	14359329		INV12793 C1372	University of Coimbra, FLOWer Lab	BOLD:ACD7802	20	Arthropoda	82	Insecta	125	Hymenoptera	497	Halictidae	59655	Halictinae	2235	Sphecodes	379200	Sphecodes crassanus			H. Gaspar	morphology	Vouchered:Registered Collection	Leg	C. Siopa et al.	netting	Adult	M		40.101	-7.405	460	Portugal	Castelo Branco	Fundao	Vale de Prazeres
IBIHM924-21	INV13354	14359389		INV12853	University of Coimbra, FLOWer Lab	BOLD:ABV4003	20	Arthropoda	82	Insecta	125	Hymenoptera	443	Megachilidae	4962	Megachilinae	4948	Heriades	696400	Heriades rubicola			H. Gaspar	morphology	Vouchered:Registered Collection	Leg	C. Siopa et al.	netting	Adult	M		40.101	-7.405	460	Portugal	Castelo Branco	Fundao	Vale de Prazeres
IBIHM927-21	INV13357	14359392		INV12856	University of Coimbra, FLOWer Lab	BOLD:ACE4655	20	Arthropoda	82	Insecta	125	Hymenoptera	443	Megachilidae	4962	Megachilinae	4952	Stelis	265286	Stelis breviuscula			H. Gaspar	morphology	Vouchered:Registered Collection	Leg	C. Siopa et al.	netting	Adult	M		40.101	-7.405	460	Portugal	Castelo Branco	Fundao	Vale de Prazeres
IBIHM949-21	INV13379	14359414		INV12878	University of Coimbra, FLOWer Lab	BOLD:AEN6978	20	Arthropoda	82	Insecta	125	Hymenoptera	655	Andrenidae	2149	Andreninae	1907	Andrena	694967	Andrena fulica			H. Gaspar	morphology	Vouchered:Registered Collection	Leg	C. Siopa et al.	netting	Adult	F		40.101	-7.405	460	Portugal	Castelo Branco	Fundao	Vale de Prazeres
IBIHM980-21	INV13410	14359445		INV12909	University of Coimbra, FLOWer Lab	BOLD:AEN9473	20	Arthropoda	82	Insecta	125	Hymenoptera	655	Andrenidae	2149	Andreninae	1907	Andrena	198493	Andrena propinqua			H. Gaspar	morphology	Vouchered:Registered Collection	Leg	C. Siopa et al.	netting	Adult	F		40.101	-7.405	460	Portugal	Castelo Branco	Fundao	Vale de Prazeres
IBIHM025-19	INV01510	10205773	INV01510	S066 AMB	Andreia Penado private collection	BOLD:ADD7208	20	Arthropoda	82	Insecta	125	Hymenoptera	655	Andrenidae	2265	Panurginae	7504	Panurgus	9249	Panurgus calcaratus				morphology			Andreia Penado		Adult	M		41.3068	-7.01962	443	Portugal	Braganca	Alfandega da Fe	Eucisia
IBIHM090-21	INV12019	14349465	INV12019	INV12019	Universite de Mons	BOLD:AEO4333	20	Arthropoda	82	Insecta	125	Hymenoptera	443	Megachilidae	4962	Megachilinae	99255	Dioxys	696291	Dioxys pumilus			Thomas J Wood	morphology	Vouchered:Registered Collection	Leg	Thomas Wood		Adult	F		37.132	-3.439	1700	Spain	Andalusia	Granada	Sierra Nevada, El Dornajo
IBIHM1015-22	INV12614	15145742	INV12614	INV12614	Universite de Mons	BOLD:AAF3848	20	Arthropoda	82	Insecta	125	Hymenoptera	497	Halictidae	59655	Halictinae	2135	Lasioglossum	228400	Lasioglossum leucopus			Alain Pauly	morphology	Vouchered:Registered Collection	Leg	Thomas Wood		Adult	F		41.952	-6.764		Portugal	Braganca		Alto do Falgueirao, Serra do Montesinho
IBIHM105-21	INV12034	14349480	INV12034	INV12034	Universite de Mons	BOLD:AET4410	20	Arthropoda	82	Insecta	125	Hymenoptera	443	Megachilidae	4962	Megachilinae	4964	Coelioxys	1137961	Coelioxys echinatus			Thomas J Wood	morphology	Vouchered:Registered Collection	Leg	Thomas Wood		Adult	M		40.322	-3.563		Spain	Comunidad de Madrid	Madrid	Rivas-Vaciamadrid, Canal de Manzanares to Camino de Ucles
IBIHM1215-22	INV12814	15145942	INV12814	INV12814	Universite de Mons	BOLD:AAJ2142	20	Arthropoda	82	Insecta	125	Hymenoptera	655	Andrenidae	2149	Andreninae	1907	Andrena	250391	Andrena nitidula			Thomas J Wood	morphology	Vouchered:Registered Collection	Leg	Thomas Wood		Adult	F		37.143	-7.706		Portugal	Faro		Santo Estevao, Asseca, 1 km E
IBIHM1242-22	INV12841	15145969	INV12841	INV12841	Universite de Mons	BOLD:AEN4997	20	Arthropoda	82	Insecta	125	Hymenoptera	655	Andrenidae	2149	Andreninae	1907	Andrena	695023	Andrena hesperia			Thomas J Wood	morphology	Vouchered:Registered Collection	Leg	Thomas Wood		Adult	F		37.524	-7.722		Portugal	Beja		Alcoutim, Sao Bartolomeu de Via Gloria, immediately to W
IBIHM1286-22	INV12433	15146013	INV12433	INV12433	Universite de Mons	BOLD:AAI1846	20	Arthropoda	82	Insecta	125	Hymenoptera	443	Megachilidae	4962	Megachilinae	4940	Osmia	214289	Osmia leaiana			Thomas J Wood	morphology	Vouchered:Registered Collection	Leg	Thomas Wood		Adult	F		41.297	-7.89		Portugal	Vila Real		Avecao do Cabo, near Vila Real
IBIHM1289-22	INV12436	15146016	INV12436	INV12436	Universite de Mons	BOLD:AEO4345	20	Arthropoda	82	Insecta	125	Hymenoptera	443	Megachilidae	4962	Megachilinae	4940	Osmia	696825	Osmia anceyi			Thomas J Wood	morphology	Vouchered:Registered Collection	Leg	Thomas Wood		Adult	M		37.008	-3.266		Spain	Andalusia	Granada	Sierra Nevada, Trevelez environs to Barranco Madrid
IBIHM1298-22	INV12445	15146025	INV12445	INV12445	Universite de Mons	BOLD:AER0584	20	Arthropoda	82	Insecta	125	Hymenoptera	443	Megachilidae	4962	Megachilinae	58221	Anthidium	696000	Anthidium diadema			Thomas J Wood	morphology	Vouchered:Registered Collection	Leg	Thomas Wood		Adult	M		40.222	-3.675		Spain	Comunidad de Madrid	Madrid	Madrid, Pinto, 1 km SE, Vereda de los Carrascalejos
IBIHM1332-22	INV12479	15146059	INV12479	INV12479	Universite de Mons	BOLD:AEN9179	20	Arthropoda	82	Insecta	125	Hymenoptera	469	Melittidae	91824	Dasypodainae	191445	Dasypoda	695791	Dasypoda morotei			Thomas J Wood	morphology	Vouchered:Registered Collection	Leg	Thomas Wood		Adult	M		41.166	-3.098		Spain	Castilla-La Mancha	Guadalajara	Aldeanueva de Atienza
IBIHM1340-22	INV12487	15146067	INV12487	INV12487	Universite de Mons	BOLD:ABA8594	20	Arthropoda	82	Insecta	125	Hymenoptera	427	Colletidae	71795	Colletinae	1925	Colletes	519816	Colletes mlokossewiczi			Michael Kuhlmann	morphology	Vouchered:Registered Collection	Leg	Thomas Wood		Adult	F		36.756	-5.237		Spain	Andalusia	Malaga	Benaojan, Cueva del Hundidero
IBIHM141-21	INV12070	14349516	INV12070	INV12070	Universite de Mons	BOLD:AEO4739	20	Arthropoda	82	Insecta	125	Hymenoptera	621	Apidae	2005	Nomadinae	2011	Nomada	698930	Nomada maculicornis			Thomas J Wood	morphology	Vouchered:Registered Collection	Leg	Thomas Wood		Adult	F		37.124	-3.432	2100	Spain	Andalusia	Granada	Sierra Nevada, Mirador Monte Ah� de Cara
IBIHM144-21	INV12073	14349519	INV12073	INV12073	Universite de Mons	BOLD:AEO1963	20	Arthropoda	82	Insecta	125	Hymenoptera	621	Apidae	2005	Nomadinae	2011	Nomada	698940	Nomada merceti			Thomas J Wood	morphology	Vouchered:Registered Collection	Leg	Thomas Wood		Adult	F		37.16	-3.524	750	Spain	Andalusia	Granada	Cenes de la Vega, Sendero del Rio Genil
IBIHM164-21	INV12093	14349539	INV12093	INV12093	Universite de Mons	BOLD:ABY7961	20	Arthropoda	82	Insecta	125	Hymenoptera	621	Apidae	2005	Nomadinae	2011	Nomada	256589	Nomada striata			Thomas J Wood	morphology	Vouchered:Registered Collection	Leg	Thomas Wood		Adult	F		41.164	-3.067	1780	Spain	Castilla-La Mancha	Guadalajara	Bustares, 2 km N, Alto Rey
IBIHM167-21	INV12096	14349542	INV12096	INV12096	Universite de Mons	BOLD:AEN8926	20	Arthropoda	82	Insecta	125	Hymenoptera	621	Apidae	2005	Nomadinae	2011	Nomada	256570	Nomada integra			Thomas J Wood	morphology	Vouchered:Registered Collection	Leg	Thomas Wood		Adult	M		36.645	-5.175		Spain	Andalusia	Malaga	Juzcar, Los Riscos in Juzcar and Cartajima
IBIHM215-21	INV12144	14349590	INV12144	INV12144	Universite de Mons	BOLD:AEO0770	20	Arthropoda	82	Insecta	125	Hymenoptera	621	Apidae	2183	Apinae	2089	Anthophora	1137877	Anthophora mucida			Thomas J Wood	morphology	Vouchered:Registered Collection	Leg	Thomas Wood		Adult	F		42.039	-8.158		Portugal	Viana do Castelo		Castro Laboreiro
IBIHM232-21	INV12161	14349607	INV12161	INV12161	Universite de Mons	BOLD:AEA2549	20	Arthropoda	82	Insecta	125	Hymenoptera	621	Apidae	79403	Xylocopinae	2105	Ceratina	698338	Ceratina gravidula			Thomas J Wood	morphology	Vouchered:Registered Collection	Leg	Thomas Wood		Adult	F		40.462	-1.614		Spain	Aragon	Teruel	Noguera de Albarracin, Barranco de la Olmeda
IBIHM235-21	INV12164	14349610	INV12164	INV12164	Universite de Mons	BOLD:AAW6323	20	Arthropoda	82	Insecta	125	Hymenoptera	621	Apidae	79403	Xylocopinae	2105	Ceratina	256625	Ceratina chalybea			Thomas J Wood	morphology	Vouchered:Registered Collection	Leg	Thomas Wood		Adult	M		41.164	-3.067	1780	Spain	Castilla-La Mancha	Guadalajara	Bustares, 2 km N, Alto Rey
IBIHM244-21	INV12173	14349619	INV12173	INV12173	Universite de Mons	BOLD:AEO2264	20	Arthropoda	82	Insecta	125	Hymenoptera	621	Apidae	79403	Xylocopinae	1971	Xylocopa	698085	Xylocopa cantabrita			Thomas J Wood	morphology	Vouchered:Registered Collection	Leg	Thomas Wood		Adult	F		37.081	-3.506		Spain	Andalusia	Granada	Sierra Nevada, Collado Sevilla to Trevenque Peak
IBIHM299-21	INV12228	14349674	INV12228	INV12228	Universite de Mons	BOLD:AAF1587	20	Arthropoda	82	Insecta	125	Hymenoptera	443	Megachilidae	4962	Megachilinae	7594	Trachusa	214086	Trachusa byssina			Thomas J Wood	morphology	Vouchered:Registered Collection	Leg	Thomas Wood		Adult	M		41.962	-6.768		Portugal	Braganca		Barragem da Serra Serrada, Serra da Montesinho
IBIHM306-21	INV12235	14349681	INV12235	INV12235	Universite de Mons	BOLD:ABW1174	20	Arthropoda	82	Insecta	125	Hymenoptera	443	Megachilidae	340644	Lithurginae	7595	Lithurgus	460172	Lithurgus tibialis			Thomas J Wood	morphology	Vouchered:Registered Collection	Leg	Thomas Wood		Adult	M		40.598	-3.072		Spain	Castilla-La Mancha	Guadalajara	Lupiana, 2 km SW, GU-921
IBIHM334-21	INV12263	14349709	INV12263	INV12263	Universite de Mons	BOLD:AAE3033	20	Arthropoda	82	Insecta	125	Hymenoptera	497	Halictidae	59655	Halictinae	2225	Halictus	252960	Halictus brunnescens			Thomas J Wood	morphology	Vouchered:Registered Collection	Leg	Thomas Wood		Adult	F		37.132	-3.439	1700	Spain	Andalusia	Granada	Sierra Nevada, El Dornajo
IBIHM344-21	INV12273	14349719	INV12273	INV12273	Universite de Mons	BOLD:AEN3645	20	Arthropoda	82	Insecta	125	Hymenoptera	497	Halictidae	78193	Rophitinae	2079	Dufourea	692229	Dufourea trautmanni			Thomas J Wood	morphology	Vouchered:Registered Collection	Leg	Thomas Wood		Adult	M		36.662	-5.036		Spain	Andalusia	Malaga	PN Sierra de las Nieves, mountain peak S of Pinsapo Escalereta
IBIHM372-21	INV12301	14349747	INV12301	INV12301	Universite de Mons	BOLD:AAW9939	20	Arthropoda	82	Insecta	125	Hymenoptera	497	Halictidae	59655	Halictinae	2135	Lasioglossum	694387	Lasioglossum bimaculatum			Thomas J Wood	morphology	Vouchered:Registered Collection	Leg	Thomas Wood		Adult	F		36.662	-5.036		Spain	Andalusia	Malaga	PN Sierra de las Nieves, mountain peak S of Pinsapo Escalereta
IBIHM380-21	INV12309	14349755	INV12309	INV12309	Universite de Mons	BOLD:ABV3743	20	Arthropoda	82	Insecta	125	Hymenoptera	497	Halictidae	59655	Halictinae	2235	Sphecodes	191442	Sphecodes reticulatus			Thomas J Wood	morphology	Vouchered:Registered Collection	Leg	Thomas Wood		Adult	F		42.615	0.767		Spain	Catalonia	Lleida	Val d'Aran, Refugi Conangles
IBIHM383-21	INV12312	14349758	INV12312	INV12312	Universite de Mons	BOLD:ACR3210	20	Arthropoda	82	Insecta	125	Hymenoptera	497	Halictidae	59655	Halictinae	2135	Lasioglossum	256602	Lasioglossum corvinum			Thomas J Wood	morphology	Vouchered:Registered Collection	Leg	Thomas Wood		Adult	F		40.462	-1.614		Spain	Aragon	Teruel	Noguera de Albarracin, Barranco de la Olmeda
IBIHM387-21	INV12316	14349762	INV12316	INV12316	Universite de Mons	BOLD:AAZ1489	20	Arthropoda	82	Insecta	125	Hymenoptera	497	Halictidae	59655	Halictinae	2135	Lasioglossum	228399	Lasioglossum glabriusculum			Thomas J Wood	morphology	Vouchered:Registered Collection	Leg	Thomas Wood		Adult	F		40.476	-1.702	1600	Spain	Aragon	Teruel	Griegos, Las Salinas de Griegos
IBIHM397-21	INV12326	14349772	INV12326	INV12326	Universite de Mons	BOLD:AEO4941	20	Arthropoda	82	Insecta	125	Hymenoptera	497	Halictidae	59655	Halictinae	2135	Lasioglossum	694019	Lasioglossum mandibulare			Thomas J Wood	morphology	Vouchered:Registered Collection	Leg	Thomas Wood		Adult	F		37.752	-1.39		Spain	Murcia		Totana, Saladares del Guadalentin
IBIHM461-21	INV12390	14349836	INV12390	INV12390	Universite de Mons	BOLD:AEN8200	20	Arthropoda	82	Insecta	125	Hymenoptera	443	Megachilidae	4962	Megachilinae	4940	Osmia	652823	Osmia ferruginea			Thomas J Wood	morphology	Vouchered:Registered Collection	Leg	Thomas Wood		Adult	F		41.876	0.851		Spain	Catalonia	Lleida	Balaguer, Camarasa, Aiguabarreig Segre-Noguera Pallaresa
IBIHM468-21	INV12397	14349843	INV12397	INV12397	Universite de Mons	BOLD:AAZ7870	20	Arthropoda	82	Insecta	125	Hymenoptera	443	Megachilidae	4962	Megachilinae	4940	Osmia	396028	Osmia latreillei			Thomas J Wood	morphology	Vouchered:Registered Collection	Leg	Thomas Wood		Adult	F		40.322	-3.563		Spain	Comunidad de Madrid	Madrid	Rivas-Vaciamadrid, Canal de Manzanares to Camino de Ucles
IBIHM502-21	INV12531	14349877	INV12531	INV12531	Universite de Mons	BOLD:AEL4518	20	Arthropoda	82	Insecta	125	Hymenoptera	655	Andrenidae	2149	Andreninae	1907	Andrena	695136	Andrena livens			Thomas J Wood	morphology	Vouchered:Registered Collection	Leg	Thomas Wood		Adult	F		37.16	-8.603		Portugal	Faro		Figueira, near Portimao
IBIHM514-21	INV12543	14349889	INV12543	INV12543	Universite de Mons	BOLD:AEO3428	20	Arthropoda	82	Insecta	125	Hymenoptera	655	Andrenidae	2149	Andreninae	1907	Andrena	260637	Andrena orbitalis			Thomas J Wood	morphology	Vouchered:Registered Collection	Leg	Thomas Wood		Adult	F		37.19	-8.9		Portugal	Faro		Carrapateira
IBIHM522-21	INV12551	14349897	INV12551	INV12551	Universite de Mons	BOLD:AAN4168	20	Arthropoda	82	Insecta	125	Hymenoptera	655	Andrenidae	2149	Andreninae	1907	Andrena	250398	Andrena rhenana			Thomas J Wood	morphology	Vouchered:Registered Collection	Leg	Thomas Wood		Adult	M		39.613	-9.078		Portugal	Leiria		Nazare, N dunes
IBIHM536-21	INV12565	14349911	INV12565	INV12565	Universite de Mons	BOLD:ABA7470	20	Arthropoda	82	Insecta	125	Hymenoptera	655	Andrenidae	2149	Andreninae	1907	Andrena	695435	Andrena spreta			Thomas J Wood	morphology	Vouchered:Registered Collection	Leg	Thomas Wood		Adult	F		37.601	-8.694		Portugal	Beja		Algoceira
IBIHM538-21	INV12567	14349913	INV12567	INV12567	Universite de Mons	BOLD:AEO0042	20	Arthropoda	82	Insecta	125	Hymenoptera	655	Andrenidae	2149	Andreninae	1907	Andrena	250403	Andrena suerinensis			Thomas J Wood	morphology	Vouchered:Registered Collection	Leg	Thomas Wood		Adult	F		41.498	-8.076		Portugal	Braga		Confurco, Varzea Cova
IBIHM547-21	INV12576	14349922	INV12576	INV12576	Universite de Mons	BOLD:AAA8959	20	Arthropoda	82	Insecta	125	Hymenoptera	655	Andrenidae	2149	Andreninae	1907	Andrena	20928	Andrena wilkella			Thomas J Wood	morphology	Vouchered:Registered Collection	Leg	Thomas Wood		Adult	F		41.297	-7.89		Portugal	Vila Real		Avecao do Cabo, near Vila Real
IBIHM576-21	INV13005	14359041		INV12505	University of Coimbra, FLOWer Lab	BOLD:AAD2566	20	Arthropoda	82	Insecta	125	Hymenoptera	621	Apidae	2183	Apinae	2087	Bombus	31797	Bombus hortorum			H. Gaspar	morphology	Vouchered:Registered Collection	Leg	H. Gaspar et al.	netting	Adult	F	kiwifruit orchard	40.599	-8.544	35	Portugal	Aveiro	Aveiro	Eixo e Eirol
IBIHM584-21	INV13013	14359049		INV12513	University of Coimbra, FLOWer Lab	BOLD:AEO1358	20	Arthropoda	82	Insecta	125	Hymenoptera	621	Apidae	2183	Apinae	2089	Anthophora	198537	Anthophora plumipes			H. Gaspar	morphology	Vouchered:Registered Collection	Leg	H. Gaspar et al.	pan-trap	Adult	F	kiwifruit orchard	41.625	-8.421	34	Portugal	Braga	Amares	Rendufe
IBIHM613-21	INV13042	14359078		INV12542	University of Coimbra, FLOWer Lab	BOLD:AAA2326	20	Arthropoda	82	Insecta	125	Hymenoptera	621	Apidae	2183	Apinae	1937	Apis	21767	Apis mellifera			H. Gaspar	morphology	Vouchered:Registered Collection	Leg	H. Gaspar et al.	netting	Adult	F	kiwifruit orchard	41.29	-8.653	71	Portugal	Porto	Vila do Conde	Guilhabreu
IBIHM635-21	INV13064	14359100		INV12564	University of Coimbra, FLOWer Lab	BOLD:AEN9620	20	Arthropoda	82	Insecta	125	Hymenoptera	497	Halictidae	59655	Halictinae	2135	Lasioglossum	21924	Lasioglossum leucozonium			H. Gaspar	morphology	Vouchered:Registered Collection	Leg	H. Gaspar et al.	pan-trap	Adult	F	kiwifruit orchard	40.795	-8.369	740	Portugal	Aveiro	Sever do Vouga	Silva Escura
IBIHM641-21	INV13070	14359106		INV12570	University of Coimbra, FLOWer Lab	BOLD:AAW9816	20	Arthropoda	82	Insecta	125	Hymenoptera	497	Halictidae	59655	Halictinae	2135	Lasioglossum	21918	Lasioglossum sexnotatum			H. Gaspar	morphology	Vouchered:Registered Collection	Leg	H. Gaspar et al.	netting	Adult	F	kiwifruit orchard	41.132	-8.133	383	Portugal	Porto	Marco de Canavezes	Paredes de Viadores
IBIHM643-21	INV13072	14359108		INV12572	University of Coimbra, FLOWer Lab	BOLD:AAE5835	20	Arthropoda	82	Insecta	125	Hymenoptera	497	Halictidae	59655	Halictinae	2135	Lasioglossum	140322	Lasioglossum albocinctum			H. Gaspar	morphology	Vouchered:Registered Collection	Leg	H. Gaspar et al.	pan-trap	Adult	F	kiwifruit orchard	39.944	-8.824	71	Portugal	Leiria	Pombal	Guia
IBIHM645-21	INV13074	14359110		INV12574	University of Coimbra, FLOWer Lab	BOLD:AAE5835	20	Arthropoda	82	Insecta	125	Hymenoptera	497	Halictidae	59655	Halictinae	2135	Lasioglossum	140322	Lasioglossum albocinctum			H. Gaspar	morphology	Vouchered:Registered Collection	Leg	H. Gaspar et al.	pan-trap	Adult	F	kiwifruit orchard	40.513	-8.545	56	Portugal	Aveiro	Oliveira do Bairro	Oia
IBIHM655-21	INV13084	14359120		INV12584	University of Coimbra, FLOWer Lab	BOLD:AEM8844	20	Arthropoda	82	Insecta	125	Hymenoptera	497	Halictidae	59655	Halictinae	2135	Lasioglossum	155810	Lasioglossum transitorium	1137876	Lasioglossum transitorium planulum	H. Gaspar	morphology	Vouchered:Registered Collection	Leg	H. Gaspar et al.	pan-trap	Adult	F	kiwifruit orchard	40.738	-8.484	157	Portugal	Aveiro	Albergaria-a-Velha	Branca
IBIHM665-21	INV13094	14359130		INV12594 A19	University of Coimbra, FLOWer Lab	BOLD:ACQ8646	20	Arthropoda	82	Insecta	125	Hymenoptera	497	Halictidae	59655	Halictinae	2135	Lasioglossum	150570	Lasioglossum minutissimum			H. Gaspar	morphology	Vouchered:Registered Collection	Leg	H. Gaspar et al.	pan-trap	Adult	F	kiwifruit orchard	40.738	-8.484	157	Portugal	Aveiro	Albergaria-a-Velha	Branca
IBIHM688-21	INV13117	14359153		INV12617	University of Coimbra, FLOWer Lab	BOLD:AEO0791	20	Arthropoda	82	Insecta	125	Hymenoptera	497	Halictidae	59655	Halictinae	2235	Sphecodes	514605	Sphecodes hirtellus			H. Gaspar	morphology	Vouchered:Registered Collection	Leg	H. Gaspar et al.	pan-trap	Adult	F	kiwifruit orchard	40.501	-8.557	42	Portugal	Aveiro	Oliveira do Bairro	Troviscal
IBIHM693-21	INV13122	14359158		INV12622 A583	University of Coimbra, FLOWer Lab	BOLD:AAJ3388	20	Arthropoda	82	Insecta	125	Hymenoptera	497	Halictidae	59655	Halictinae	2235	Sphecodes	191438	Sphecodes rubicundus			H. Gaspar	morphology	Vouchered:Registered Collection	Leg	H. Gaspar et al.	netting	Adult	M	kiwifruit orchard	40.279	-8.7	74	Portugal	Coimbra	Montemor-o-Velho	Arazede
IBIHM708-21	INV13137	14359173		INV12637	University of Coimbra, FLOWer Lab	BOLD:AAP2416	20	Arthropoda	82	Insecta	125	Hymenoptera	443	Megachilidae	4962	Megachilinae	4940	Osmia	265272	Osmia niveata			H. Gaspar	morphology	Vouchered:Registered Collection	Leg	H. Gaspar et al.	netting	Adult	M	kiwifruit orchard	40.045	-8.599	25	Portugal	Coimbra	Soure	Soure
IBIHM745-21	INV13174	14359210		INV12674 A942	University of Coimbra, FLOWer Lab	BOLD:AAE5176	20	Arthropoda	82	Insecta	125	Hymenoptera	655	Andrenidae	2149	Andreninae	1907	Andrena	250357	Andrena angustior			H. Gaspar	morphology	Vouchered:Registered Collection	Leg	H. Gaspar et al.	pan-trap	Adult	F	kiwifruit orchard	41.328	-8.227	206	Portugal	Porto	Felgueiras	Unhao e Lordelo
IBIHM761-21	INV13190	14359226		INV12690	University of Coimbra, FLOWer Lab	BOLD:ABA7470	20	Arthropoda	82	Insecta	125	Hymenoptera	655	Andrenidae	2149	Andreninae	1907	Andrena	695435	Andrena spreta			H. Gaspar	morphology	Vouchered:Registered Collection	Leg	H. Gaspar et al.	pan-trap	Adult	M	kiwifruit orchard	41.328	-8.227	206	Portugal	Porto	Felgueiras	Unhao e Lordelo
IBIHM767-21	INV13196	14359232		INV12696	University of Coimbra, FLOWer Lab	BOLD:AAE5176	20	Arthropoda	82	Insecta	125	Hymenoptera	655	Andrenidae	2149	Andreninae	1907	Andrena	250357	Andrena angustior			Thomas J Wood	morphology	Vouchered:Registered Collection	Leg	H. Gaspar et al.	pan-trap	Adult	M	kiwifruit orchard	41.392	-8.237	151	Portugal	Viana do Castelo	Viana do Castelo	Vila Fria
IBIHM776-21	INV13205	14359241		INV12705 A723	University of Coimbra, FLOWer Lab	BOLD:AEO3269	20	Arthropoda	82	Insecta	125	Hymenoptera	655	Andrenidae	2265	Panurginae	7504	Panurgus	247033	Panurgus perezi			H. Gaspar	morphology	Vouchered:Registered Collection	Leg	H. Gaspar et al.	pan-trap	Adult	F	kiwifruit orchard	40.795	-8.369	740	Portugal	Aveiro	Sever do Vouga	Silva Escura
IBIHM787-21	INV13216	14359252		INV12716	University of Coimbra, FLOWer Lab	BOLD:AAE9812	20	Arthropoda	82	Insecta	125	Hymenoptera	621	Apidae	79403	Xylocopinae	2105	Ceratina	198538	Ceratina cyanea			H. Gaspar	morphology	Vouchered:Registered Collection	Leg	D. Tavares et al.	targeted catch	Adult	M		40.937	-7.954	829	Portugal	Viseu	Castro Daire	Picao
IBIHM789-21	INV13218	14359254		INV12718	University of Coimbra, FLOWer Lab	BOLD:ADZ7031	20	Arthropoda	82	Insecta	125	Hymenoptera	497	Halictidae	59655	Halictinae	2225	Halictus	256594	Halictus pollinosus			H. Gaspar	morphology	Vouchered:Registered Collection	Leg	D. Tavares et al.	targeted catch	Adult	F		41.006	-8.031	647	Portugal	Viseu	Castro Daire	Granja
IBIHM831-21	INV13261	14359296		INV12760	University of Coimbra, FLOWer Lab	BOLD:ABX5010	20	Arthropoda	82	Insecta	125	Hymenoptera	621	Apidae	2005	Nomadinae	2011	Nomada	214284	Nomada succincta			H. Gaspar	morphology	Vouchered:Registered Collection	Leg	C. Siopa et al.	netting	Adult	F		40.101	-7.405	460	Portugal	Castelo Branco	Fundao	Vale de Prazeres
IBIHM865-21	INV13295	14359330		INV12794	University of Coimbra, FLOWer Lab	BOLD:AAY9961	20	Arthropoda	82	Insecta	125	Hymenoptera	497	Halictidae	59655	Halictinae	2235	Sphecodes	214303	Sphecodes marginatus			H. Gaspar	morphology	Vouchered:Registered Collection	Leg	C. Siopa et al.	netting	Adult	F		40.101	-7.405	460	Portugal	Castelo Branco	Fundao	Vale de Prazeres
IBIHM883-21	INV13313	14359348		INV12812	University of Coimbra, FLOWer Lab	BOLD:AEO3711	20	Arthropoda	82	Insecta	125	Hymenoptera	469	Melittidae	91824	Dasypodainae	191445	Dasypoda	272600	Dasypoda crassicornis			H. Gaspar	morphology	Vouchered:Registered Collection	Leg	C. Siopa et al.	netting	Adult	M		40.101	-7.405	460	Portugal	Castelo Branco	Fundao	Vale de Prazeres
IBIHM917-21	INV13347	14359382		INV12846	University of Coimbra, FLOWer Lab	BOLD:AAV8048	20	Arthropoda	82	Insecta	125	Hymenoptera	443	Megachilidae	4962	Megachilinae	4964	Coelioxys	1145724	Coelioxys afer			H. Gaspar	morphology	Vouchered:Registered Collection	Leg	C. Siopa et al.	netting	Adult	M		40.101	-7.405	460	Portugal	Castelo Branco	Fundao	Vale de Prazeres
IBIHM919-21	INV13349	14359384		INV12848	University of Coimbra, FLOWer Lab	BOLD:AEO1769	20	Arthropoda	82	Insecta	125	Hymenoptera	443	Megachilidae	4962	Megachilinae	159808	Afranthidium	316476	Afranthidium carduele	1138201	Afranthidium carduele malacopygum	H. Gaspar	morphology	Vouchered:Registered Collection	Leg	C. Siopa et al.	Targeted	Adult	F		40.101	-7.405	460	Portugal	Castelo Branco	Fundao	Vale de Prazeres
IBIHM930-21	INV13360	14359395		INV12859	University of Coimbra, FLOWer Lab	BOLD:ADY8979	20	Arthropoda	82	Insecta	125	Hymenoptera	443	Megachilidae	4962	Megachilinae	4940	Osmia	696763	Osmia labialis			H. Gaspar	morphology	Vouchered:Registered Collection	Leg	C. Siopa et al.	netting	Adult	M		40.101	-7.405	460	Portugal	Castelo Branco	Fundao	Vale de Prazeres
IBIHM939-21	INV13369	14359404		C1010	University of Coimbra, FLOWer Lab	BOLD:AEN2131	20	Arthropoda	82	Insecta	125	Hymenoptera	443	Megachilidae	4962	Megachilinae	4936	Hoplitis	696542	Hoplitis antigae			H. Gaspar	morphology	Vouchered:Registered Collection	Leg	C. Siopa et al.	Targeted	Adult	F		40.101	-7.405	460	Portugal	Castelo Branco	Fundao	Vale de Prazeres
IBIHM950-21	INV13380	14359415		INV12879	University of Coimbra, FLOWer Lab	BOLD:AAJ2141	20	Arthropoda	82	Insecta	125	Hymenoptera	655	Andrenidae	2149	Andreninae	1907	Andrena	250387	Andrena morio			H. Gaspar	morphology	Vouchered:Registered Collection	Leg	C. Siopa et al.	netting	Adult	M		40.101	-7.405	460	Portugal	Castelo Branco	Fundao	Vale de Prazeres
IBIHM961-21	INV13391	14359426		INV12890	University of Coimbra, FLOWer Lab	BOLD:AAE1815	20	Arthropoda	82	Insecta	125	Hymenoptera	655	Andrenidae	2149	Andreninae	1907	Andrena	250407	Andrena thoracica			H. Gaspar	morphology	Vouchered:Registered Collection	Leg	C. Siopa et al.	netting	Adult	M		40.101	-7.405	460	Portugal	Castelo Branco	Fundao	Vale de Prazeres
IBIHM996-21	INV13426	14359461		INV12925	University of Coimbra, FLOWer Lab	BOLD:AAK0399	20	Arthropoda	82	Insecta	125	Hymenoptera	655	Andrenidae	2149	Andreninae	1907	Andrena	216717	Andrena ovatula			H. Gaspar	morphology	Vouchered:Registered Collection	Leg	C. Siopa et al.	netting	Adult	M		40.101	-7.405	460	Portugal	Castelo Branco	Fundao	Vale de Prazeres
IBIHM013-19	INV02289	10148258	INV02289	S014C2_4	Andreia Penado private collection	BOLD:ADS5152	20	Arthropoda	82	Insecta	125	Hymenoptera	497	Halictidae	59655	Halictinae	2225	Halictus	522725	Halictus fulvipes				morphology	Vouchered:Registered Collection	Leg	Andreia Penado		Adult	M		41.306	-6.97851	517	Portugal	Braganca	Alfandega da Fe	Sendim da Serra
IBIHM048-19	INV03735	10205796	AP15H6	S027AZ2	Andreia Penado private collection	BOLD:AAD7803	20	Arthropoda	82	Insecta	125	Hymenoptera	443	Megachilidae	4962	Megachilinae	4941	Megachile	200485	Megachile pilidens				morphology	Vouchered:Registered Collection	Leg	Andreia Penado		Adult	F		41.3525	-6.93207		Portugal	Braganca	Alfandega da Fe	Alfandega da Fe
IBIHM079-21	INV12008	14349454	INV12008	INV12008	Universite de Mons	BOLD:AAK1852	20	Arthropoda	82	Insecta	125	Hymenoptera	621	Apidae	2183	Apinae	84692	Thyreus	700181	Thyreus ramosus			Thomas J Wood	morphology	Vouchered:Registered Collection	Leg	Thomas Wood		Adult	M		37.238	-3.361	1200	Spain	Andalusia	Granada	Tocon de Quentar to Camino de Las Ramillas
IBIHM1010-22	INV12609	15145737	INV12609	INV12609	Universite de Mons	BOLD:AES2302	20	Arthropoda	82	Insecta	125	Hymenoptera	621	Apidae	2005	Nomadinae	2011	Nomada	256558	Nomada bluethgeni			Thomas J Wood	morphology	Vouchered:Registered Collection	Leg	Thomas Wood		Adult	F		41.215	-3.749		Spain	Castilla y Leon	Segovia	Castroserna de Abajo, Buitreras y Cuevas
IBIHM1049-22	INV12648	15145776	INV12648	INV12648	Universite de Mons	BOLD:AAJ2215	20	Arthropoda	82	Insecta	125	Hymenoptera	655	Andrenidae	2149	Andreninae	1907	Andrena	250381	Andrena hypopolia			Thomas J Wood	morphology	Vouchered:Registered Collection	Leg	Thomas Wood		Adult	F		37.008	-3.266		Spain	Andalusia	Granada	Sierra Nevada, Trevelez environs to Barranco Madrid
IBIHM1198-22	INV12797	15145925	INV12797	INV12797	Universite de Mons	BOLD:ADZ2523	20	Arthropoda	82	Insecta	125	Hymenoptera	497	Halictidae	59655	Halictinae	2135	Lasioglossum	694118	Lasioglossum maurusium			Thomas J Wood	morphology	Vouchered:Registered Collection	Leg	Thomas Wood		Adult	F		40.18	-3.446		Spain	Comunidad de Madrid	Madrid	Madrid, Chinchon, 6 km N, M-311
IBIHM1199-22	INV12798	15145926	INV12798	INV12798	Universite de Mons	BOLD:AES8898	20	Arthropoda	82	Insecta	125	Hymenoptera	655	Andrenidae	2265	Panurginae	7504	Panurgus	247040	Panurgus canescens			Thomas J Wood	morphology	Vouchered:Registered Collection	Leg	Thomas Wood		Adult	M		36.268	-6.013		Spain	Andalusia	Cadiz	Vejer de la Frontera, Patria environs
IBIHM1200-22	INV12799	15145927	INV12799	INV12799	Universite de Mons	BOLD:AES8898	20	Arthropoda	82	Insecta	125	Hymenoptera	655	Andrenidae	2265	Panurginae	7504	Panurgus	247040	Panurgus canescens			Thomas J Wood	morphology	Vouchered:Registered Collection	Leg	Thomas Wood		Adult	F		37.024	-3.266		Spain	Andalusia	Granada	Sierra Nevada, Trevelez to Refugio La Campinuela
IBIHM1219-22	INV12818	15145946	INV12818	INV12818	Universite de Mons	BOLD:AET0920	20	Arthropoda	82	Insecta	125	Hymenoptera	655	Andrenidae	2149	Andreninae	1907	Andrena	694901	Andrena djelfensis			Thomas J Wood	morphology	Vouchered:Registered Collection	Leg	Thomas Wood		Adult	M		37.11	-7.78		Portugal	Faro		Moncarapacho, Cerro da Cabeca
IBIHM1257-22	INV12404	15145984	INV12404	INV12404	Universite de Mons	BOLD:AET3654	20	Arthropoda	82	Insecta	125	Hymenoptera	443	Megachilidae	4962	Megachilinae	4936	Hoplitis	522885	Hoplitis marchali			Andreas Muller	morphology	Vouchered:Registered Collection	Leg	Thomas Wood		Adult	F		36.268	-6.013		Spain	Andalusia	Cadiz	Vejer de la Frontera, Patria environs
IBIHM129-21	INV12058	14349504	INV12058	INV12058	Universite de Mons	BOLD:AEO3423	20	Arthropoda	82	Insecta	125	Hymenoptera	621	Apidae	2005	Nomadinae	2011	Nomada	698868	Nomada glaucopis			Thomas J Wood	morphology	Vouchered:Registered Collection	Leg	Thomas Wood		Adult	F		37.113	-3.438	1900	Spain	Andalusia	Granada	Sierra Nevada, Jardin Botanico Hoya de Pedraza environs
IBIHM1292-22	INV12439	15146019	INV12439	INV12439	Universite de Mons	BOLD:AEU0213	20	Arthropoda	82	Insecta	125	Hymenoptera	443	Megachilidae	4962	Megachilinae	4941	Megachile	697779	Megachile thevestensis			Gerard Le Goff	morphology	Vouchered:Registered Collection	Leg	Thomas Wood		Adult	F		41.362	-7.796		Portugal	Vila Real		Vila Real, Parque Natural do Alvao, Lamas de Olo
IBIHM1304-22	INV12451	15146031	INV12451	INV12451	Universite de Mons	BOLD:AET4410	20	Arthropoda	82	Insecta	125	Hymenoptera	443	Megachilidae	4962	Megachilinae	4964	Coelioxys	1137961	Coelioxys echinatus			Thomas J Wood	morphology	Vouchered:Registered Collection	Leg	Thomas Wood		Adult	M		41.006	-4.11		Spain	Castilla y Leon	Segovia	Bernuy de Porreros, Fuente de los Canos
IBIHM1312-22	INV12459	15146039	INV12459	INV12459	Universite de Mons	BOLD:AES2873	20	Arthropoda	82	Insecta	125	Hymenoptera	621	Apidae	2183	Apinae	84692	Thyreus	700203	Thyreus truncatus			Thomas J Wood	morphology	Vouchered:Registered Collection	Leg	Thomas Wood		Adult	F		40.883	-4.563		Spain	Castilla y Leon	Avila	Sanchidrian, Shales with Precambrian metarkoses
IBIHM1327-22	INV12474	15146054	INV12474	INV12474	Universite de Mons	BOLD:ACG0777	20	Arthropoda	82	Insecta	125	Hymenoptera	621	Apidae	79403	Xylocopinae	2105	Ceratina	265037	Ceratina nigrolabiata			Thomas J Wood	morphology	Vouchered:Registered Collection	Leg	Thomas Wood		Adult	M		41.215	-3.749		Spain	Castilla y Leon	Segovia	Castroserna de Abajo, Buitreras y Cuevas
IBIHM1329-22	INV12476	15146056	INV12476	INV12476	Universite de Mons	BOLD:AES3843	20	Arthropoda	82	Insecta	125	Hymenoptera	469	Melittidae	91824	Dasypodainae	191445	Dasypoda	695795	Dasypoda pyrotrichia			Thomas J Wood	morphology	Vouchered:Registered Collection	Leg	Thomas Wood		Adult	F		37.024	-3.266		Spain	Andalusia	Granada	Sierra Nevada, Trevelez to Refugio La Campinuela
IBIHM1345-22	INV12492	15146072	INV12492	INV12492	Universite de Mons	BOLD:AEN2990	20	Arthropoda	82	Insecta	125	Hymenoptera	497	Halictidae	59655	Halictinae	2135	Lasioglossum	943433	Lasioglossum algericolellum			Thomas J Wood	morphology	Vouchered:Registered Collection	Leg	Thomas Wood		Adult	F		40.322	-3.563		Spain	Comunidad de Madrid	Madrid	Rivas-Vaciamadrid, Canal de Manzanares to Camino de Ucles
IBIHM1348-22	INV12495	15146075	INV12495	INV12495	Universite de Mons	BOLD:AET1905	20	Arthropoda	82	Insecta	125	Hymenoptera	497	Halictidae	59655	Halictinae	2135	Lasioglossum	265305	Lasioglossum griseolum			Thomas J Wood	morphology	Vouchered:Registered Collection	Leg	Thomas Wood		Adult	F		40.397	-1.674		Spain	Aragon	Teruel	Villar del Cobo, Barranco de los Oncenachos
IBIHM139-21	INV12068	14349514	INV12068	INV12068	Universite de Mons	BOLD:AAF3571	20	Arthropoda	82	Insecta	125	Hymenoptera	621	Apidae	2005	Nomadinae	2011	Nomada	698923	Nomada linsenmaieri			Thomas J Wood	morphology	Vouchered:Registered Collection	Leg	Thomas Wood		Adult	F		37.008	-3.266		Spain	Andalusia	Granada	Sierra Nevada, Trevelez environs to Barranco Madrid
IBIHM145-21	INV12074	14349520	INV12074	INV12074	Universite de Mons	BOLD:AEO1963	20	Arthropoda	82	Insecta	125	Hymenoptera	621	Apidae	2005	Nomadinae	2011	Nomada	698940	Nomada merceti			Thomas J Wood	morphology	Vouchered:Registered Collection	Leg	Thomas Wood		Adult	M		37.16	-3.524	750	Spain	Andalusia	Granada	Cenes de la Vega, Sendero del Rio Genil
IBIHM154-21	INV12083	14349529	INV12083	INV12083	Universite de Mons	BOLD:AEO1962	20	Arthropoda	82	Insecta	125	Hymenoptera	621	Apidae	2005	Nomadinae	2011	Nomada	699013	Nomada rubricoxa			Thomas J Wood	morphology	Vouchered:Registered Collection	Leg	Thomas Wood		Adult	M		38.11	-6.277		Spain	Badajoz		Monesterio, 1 km N
IBIHM171-21	INV12100	14349546	INV12100	INV12100	Universite de Mons	BOLD:AEN2742	20	Arthropoda	82	Insecta	125	Hymenoptera	621	Apidae	2183	Apinae	85432	Eucera	699174	Eucera barbiventris			Thomas J Wood	morphology	Vouchered:Registered Collection	Leg	Thomas Wood		Adult	F		41.862	0.871		Spain	Catalonia	Lleida	Balaguer, Camarasa, 1 km S, C-13
IBIHM180-21	INV12109	14349555	INV12109	INV12109	Universite de Mons	BOLD:ABU9563	20	Arthropoda	82	Insecta	125	Hymenoptera	621	Apidae	2183	Apinae	85432	Eucera	449149	Eucera elongatula			Thomas J Wood	morphology	Vouchered:Registered Collection	Leg	Thomas Wood		Adult	F		37.262	-6.222		Spain	Andalusia	Sevilla	Aznalcazar, S of Pinares de Aznalcazar
IBIHM201-21	INV12130	14349576	INV12130	INV12130	Universite de Mons	BOLD:AEO0218	20	Arthropoda	82	Insecta	125	Hymenoptera	621	Apidae	2183	Apinae	2089	Anthophora	699653	Anthophora agama			Thomas J Wood	morphology	Vouchered:Registered Collection	Leg	Thomas Wood		Adult	F		40.115	-3.629		Spain	Castilla-La Mancha	Toledo	Sesena Nuevo, Arroyo del Valle Grande
IBIHM237-21	INV12166	14349612	INV12166	INV12166	Universite de Mons	BOLD:AEO2595	20	Arthropoda	82	Insecta	125	Hymenoptera	621	Apidae	79403	Xylocopinae	2105	Ceratina	260638	Ceratina parvula			Thomas J Wood	morphology	Vouchered:Registered Collection	Leg	Thomas Wood		Adult	F		37.238	-3.361	1200	Spain	Andalusia	Granada	Tocon de Quentar to Camino de Las Ramillas
IBIHM248-21	INV12177	14349623	INV12177	INV12177	Universite de Mons	BOLD:AAD2551	20	Arthropoda	82	Insecta	125	Hymenoptera	621	Apidae	2183	Apinae	2087	Bombus	31783	Bombus sylvarum			Thomas J Wood	morphology	Vouchered:Registered Collection	Leg	Thomas Wood		Adult	F		41.854	-6.789		Portugal	Braganca		Braganca, Meixedo, 1.5 km W
IBIHM249-21	INV12178	14349624	INV12178	INV12178	Universite de Mons	BOLD:AAK3477	20	Arthropoda	82	Insecta	125	Hymenoptera	427	Colletidae	122314	Hylaeinae	2119	Hylaeus	256644	Hylaeus angustatus			Thomas J Wood	morphology	Vouchered:Registered Collection	Leg	Thomas Wood		Adult	M		40.476	-1.702	1600	Spain	Aragon	Teruel	Griegos, Las Salinas de Griegos
IBIHM275-21	INV12204	14349650	INV12204	INV12204	Universite de Mons	BOLD:AAX2603	20	Arthropoda	82	Insecta	125	Hymenoptera	427	Colletidae	122314	Hylaeinae	2119	Hylaeus	256651	Hylaeus pilosulus			Thomas J Wood	morphology	Vouchered:Registered Collection	Leg	Thomas Wood		Adult	F		41.876	0.851		Spain	Catalonia	Lleida	Balaguer, Camarasa, Aiguabarreig Segre-Noguera Pallaresa
IBIHM284-21	INV12213	14349659	INV12213	INV12213	Universite de Mons	BOLD:AAY8402	20	Arthropoda	82	Insecta	125	Hymenoptera	443	Megachilidae	4962	Megachilinae	58228	Anthidiellum	379203	Anthidiellum strigatum			Thomas J Wood	morphology	Vouchered:Registered Collection	Leg	Thomas Wood		Adult	M		37.005	-2.814		Spain	Andalusia	Almeria	Almocita, Barranco de las Navas
IBIHM286-21	INV12215	14349661	INV12215	INV12215	Universite de Mons	BOLD:AAN9423	20	Arthropoda	82	Insecta	125	Hymenoptera	443	Megachilidae	4962	Megachilinae	58221	Anthidium	695998	Anthidium cingulatum			Thomas J Wood	morphology	Vouchered:Registered Collection	Leg	Thomas Wood		Adult	M		40.098	-2.075		Spain	Castilla-La Mancha	Cuenca	Cuenca, Molinos de Papel, 1 km N
IBIHM288-21	INV12217	14349663	INV12217	INV12217	Universite de Mons	BOLD:AAA9946	20	Arthropoda	82	Insecta	125	Hymenoptera	443	Megachilidae	4962	Megachilinae	58221	Anthidium	85419	Anthidium manicatum			Thomas J Wood	morphology	Vouchered:Registered Collection	Leg	Thomas Wood		Adult	M		37.132	-3.439	1700	Spain	Andalusia	Granada	Sierra Nevada, El Dornajo
IBIHM304-21	INV12233	14349679	INV12233	INV12233	Universite de Mons	BOLD:AEO5272	20	Arthropoda	82	Insecta	125	Hymenoptera	443	Megachilidae	4962	Megachilinae	313858	Rhodanthidium	696216	Rhodanthidium infuscatum			Thomas J Wood	morphology	Vouchered:Registered Collection	Leg	Thomas Wood		Adult	M		41.697	0.691		Spain	Catalonia	Lleida	Corbins, La Serreta de Corbins
IBIHM338-21	INV12267	14349713	INV12267	INV12267	Universite de Mons	BOLD:AEL5026	20	Arthropoda	82	Insecta	125	Hymenoptera	497	Halictidae	59655	Halictinae	2225	Halictus	693467	Halictus seladonius			Thomas J Wood	morphology	Vouchered:Registered Collection	Leg	Thomas Wood		Adult	F		40.182	-2.013		Spain	Castilla-La Mancha	Cuenca	Cuenca, Cueva de los Morceguillos
IBIHM390-21	INV12319	14349765	INV12319	INV12319	Universite de Mons	BOLD:AFK8181	20	Arthropoda	82	Insecta	125	Hymenoptera	497	Halictidae	59655	Halictinae	2135	Lasioglossum	32446	Lasioglossum interruptum			Thomas J Wood	morphology	Vouchered:Registered Collection	Leg	Thomas Wood		Adult	F		40.901	-4.156		Spain	Castilla y Leon	Segovia	Madrona, 500 m NE, Arroyo del Hocino
IBIHM405-21	INV12334	14349780	INV12334	INV12334	Universite de Mons		20	Arthropoda	82	Insecta	125	Hymenoptera	497	Halictidae	59655	Halictinae	2135	Lasioglossum	20992	Lasioglossum pauxillum			Thomas J Wood	morphology	Vouchered:Registered Collection	Leg	Thomas Wood		Adult	F		36.521	-5.333		Spain	Andalusia	Malaga	Gaucin, Gaucin to Puerto del Hacho
IBIHM428-21	INV12357	14349803	INV12357	INV12357	Universite de Mons	BOLD:AEZ9412	20	Arthropoda	82	Insecta	125	Hymenoptera	427	Colletidae	71795	Colletinae	1925	Colletes	690996	Colletes nigricans			Thomas J Wood	morphology	Vouchered:Registered Collection	Leg	Thomas Wood		Adult	F		37.113	-3.438	1900	Spain	Andalusia	Granada	Sierra Nevada, Jardin Botanico Hoya de Pedraza environs
IBIHM432-21	INV12361	14349807	INV12361	INV12361	Universite de Mons	BOLD:AEO4511	20	Arthropoda	82	Insecta	125	Hymenoptera	469	Melittidae	91824	Dasypodainae	191445	Dasypoda	695791	Dasypoda morotei			Thomas J Wood	morphology	Vouchered:Registered Collection	Leg	Thomas Wood		Adult	M		36.662	-5.036		Spain	Andalusia	Malaga	PN Sierra de las Nieves, mountain peak S of Pinsapo Escalereta
IBIHM450-21	INV12379	14349825	INV12379	INV12379	Universite de Mons	BOLD:AAO8748	20	Arthropoda	82	Insecta	125	Hymenoptera	655	Andrenidae	2265	Panurginae	7504	Panurgus	214307	Panurgus banksianus			Thomas J Wood	morphology	Vouchered:Registered Collection	Leg	Thomas Wood		Adult	M		37.375	-2.854	2000	Spain	Andalusia	Granada	Sierra de Baza, Prados del Rey
IBIHM491-21	INV12520	14349866	INV12520	INV12520	Universite de Mons	BOLD:AEO3736	20	Arthropoda	82	Insecta	125	Hymenoptera	655	Andrenidae	2149	Andreninae	1907	Andrena	695015	Andrena hedikae			Thomas J Wood	morphology	Vouchered:Registered Collection	Leg	Thomas Wood		Adult	F		42.232	-6.953		Spain	Galicia	Ourense	Pena Trevinca, Valdin, Seoane
IBIHM503-21	INV12532	14349878	INV12532	INV12532	Universite de Mons	BOLD:AEL4518	20	Arthropoda	82	Insecta	125	Hymenoptera	655	Andrenidae	2149	Andreninae	1907	Andrena	695136	Andrena livens			Thomas J Wood	morphology	Vouchered:Registered Collection	Leg	Thomas Wood		Adult	M		37.16	-8.603		Portugal	Faro		Figueira, near Portimao
IBIHM515-21	INV12544	14349890	INV12544	INV12544	Universite de Mons	BOLD:AEO5504	20	Arthropoda	82	Insecta	125	Hymenoptera	655	Andrenidae	2149	Andreninae	1907	Andrena	695272	Andrena oviventris			Thomas J Wood	morphology	Vouchered:Registered Collection	Leg	Thomas Wood		Adult	F		41.776	-7.995		Portugal	Vila Real		Serra do Geres, 5 km W of Paradela
IBIHM527-21	INV12556	14349902	INV12556	INV12556	Universite de Mons	BOLD:AEN8931	20	Arthropoda	82	Insecta	125	Hymenoptera	655	Andrenidae	2149	Andreninae	1907	Andrena	695370	Andrena russula			Thomas J Wood	morphology	Vouchered:Registered Collection	Leg	Thomas Wood		Adult	M		37.31	-8.87		Portugal	Faro		Vale da Telha, near Aljezur, area W of
IBIHM528-21	INV12557	14349903	INV12557	INV12557	Universite de Mons	BOLD:AEN8931	20	Arthropoda	82	Insecta	125	Hymenoptera	655	Andrenidae	2149	Andreninae	1907	Andrena	695370	Andrena russula			Thomas J Wood	morphology	Vouchered:Registered Collection	Leg	Thomas Wood		Adult	M		37.089	-8.422		Portugal	Faro		Benagil, near Carvoeiro
IBIHM535-21	INV12564	14349910	INV12564	INV12564	Universite de Mons	BOLD:AAJ2143	20	Arthropoda	82	Insecta	125	Hymenoptera	655	Andrenidae	2149	Andreninae	1907	Andrena	198534	Andrena minutula			Thomas J Wood	morphology	Vouchered:Registered Collection	Leg	Thomas Wood		Adult	M		41.872	-8.179		Portugal	Viana do Castelo		Lindoso, 1.5 km E
IBIHM570-21	INV12599	14349945	INV12599	INV12599	Universite de Mons	BOLD:AEN2131	20	Arthropoda	82	Insecta	125	Hymenoptera	443	Megachilidae	4962	Megachilinae	4936	Hoplitis	696542	Hoplitis antigae			Thomas J Wood	morphology	Vouchered:Registered Collection	Leg	Thomas Wood		Adult	F		42.358	3.142		Spain	Catalonia	Girona	Figueres, Llanca
IBIHM625-21	INV13054	14359090		INV12554 A542	University of Coimbra, FLOWer Lab	BOLD:AAE3033	20	Arthropoda	82	Insecta	125	Hymenoptera	497	Halictidae	59655	Halictinae	2225	Halictus	252960	Halictus brunnescens			H. Gaspar	morphology	Vouchered:Registered Collection	Leg	H. Gaspar et al.	netting	Adult	F	kiwifruit orchard	41.328	-8.227	206	Portugal	Porto	Felgueiras	Unhao e Lordelo
IBIHM631-21	INV13060	14359096		INV12560	University of Coimbra, FLOWer Lab	BOLD:AAI6480	20	Arthropoda	82	Insecta	125	Hymenoptera	497	Halictidae	59655	Halictinae	2225	Halictus	214228	Halictus subauratus			H. Gaspar	morphology	Vouchered:Registered Collection	Leg	H. Gaspar et al.	pan-trap	Adult	F	kiwifruit orchard	40.369	-8.621	46	Portugal	Coimbra	Cantanhede	Varziela
IBIHM637-21	INV13066	14359102		INV12566	University of Coimbra, FLOWer Lab	BOLD:ABA0006	20	Arthropoda	82	Insecta	125	Hymenoptera	497	Halictidae	59655	Halictinae	2135	Lasioglossum	16396	Lasioglossum callizonium			H. Gaspar	morphology	Vouchered:Registered Collection	Leg	H. Gaspar et al.	pan-trap	Adult	F	kiwifruit orchard	40.513	-8.545	56	Portugal	Aveiro	Oliveira do Bairro	Oia
IBIHM640-21	INV13069	14359105		INV12569	University of Coimbra, FLOWer Lab	BOLD:AEW2300	20	Arthropoda	82	Insecta	125	Hymenoptera	497	Halictidae	59655	Halictinae	2135	Lasioglossum	21888	Lasioglossum villosulum			H. Gaspar	morphology	Vouchered:Registered Collection	Leg	H. Gaspar et al.	pan-trap	Adult	F	kiwifruit orchard	40.599	-8.544	35	Portugal	Aveiro	Aveiro	Eixo e Eirol
IBIHM650-21	INV13079	14359115		INV12579	University of Coimbra, FLOWer Lab	BOLD:AEN9032	20	Arthropoda	82	Insecta	125	Hymenoptera	497	Halictidae	59655	Halictinae	2135	Lasioglossum	694182	Lasioglossum strictifrons			H. Gaspar	morphology	Vouchered:Registered Collection	Leg	H. Gaspar et al.	pan-trap	Adult	M	kiwifruit orchard	39.944	-8.824	71	Portugal	Leiria	Pombal	Guia
IBIHM651-21	INV13080	14359116		INV12580	University of Coimbra, FLOWer Lab	BOLD:AAB3147	20	Arthropoda	82	Insecta	125	Hymenoptera	497	Halictidae	59655	Halictinae	2135	Lasioglossum	21906	Lasioglossum zonulum			Thomas J Wood	morphology	Vouchered:Registered Collection	Leg	H. Gaspar et al.	pan-trap	Adult	M	kiwifruit orchard	40.917	-8.579	118	Portugal	Aveiro	Santa Maria da Feira	Espargo
IBIHM673-21	INV13102	14359138		INV12602	University of Coimbra, FLOWer Lab	BOLD:AEN2990	20	Arthropoda	82	Insecta	125	Hymenoptera	497	Halictidae	59655	Halictinae	2135	Lasioglossum	943433	Lasioglossum algericolellum			H. Gaspar	morphology	Vouchered:Registered Collection	Leg	H. Gaspar et al.	pan-trap	Adult	M	kiwifruit orchard	42.046	-8.632	9	Portugal	Viana do Castelo	Valenca	Ganfei
IBIHM692-21	INV13121	14359157		INV12621 A582	University of Coimbra, FLOWer Lab	BOLD:AAI0259	20	Arthropoda	82	Insecta	125	Hymenoptera	497	Halictidae	59655	Halictinae	2235	Sphecodes	191444	Sphecodes monilicornis			H. Gaspar	morphology	Vouchered:Registered Collection	Leg	H. Gaspar et al.	netting	Adult	M	kiwifruit orchard	40.279	-8.7	74	Portugal	Coimbra	Montemor-o-Velho	Arazede
IBIHM699-21	INV13128	14359164		INV12628	University of Coimbra, FLOWer Lab	BOLD:AAE8870	20	Arthropoda	82	Insecta	125	Hymenoptera	443	Megachilidae	4962	Megachilinae	4941	Megachile	256611	Megachile melanopyga			H. Gaspar	morphology	Vouchered:Registered Collection	Leg	H. Gaspar et al.	netting	Adult	M	kiwifruit orchard	41.132	-8.133	383	Portugal	Porto	Marco de Canavezes	Paredes de Viadores
IBIHM738-21	INV13167	14359203		INV12667	University of Coimbra, FLOWer Lab	BOLD:AAJ2115	20	Arthropoda	82	Insecta	125	Hymenoptera	655	Andrenidae	2149	Andreninae	1907	Andrena	198493	Andrena propinqua			H. Gaspar	morphology	Vouchered:Registered Collection	Leg	H. Gaspar et al.	netting	Adult	F	kiwifruit orchard	40.279	-8.7	74	Portugal	Coimbra	Montemor-o-Velho	Arazede
IBIHM740-21	INV13169	14359205		INV12669	University of Coimbra, FLOWer Lab	BOLD:AAK0287	20	Arthropoda	82	Insecta	125	Hymenoptera	655	Andrenidae	2149	Andreninae	1907	Andrena	250374	Andrena florea			H. Gaspar	morphology	Vouchered:Registered Collection	Leg	H. Gaspar et al.	netting	Adult	F	kiwifruit orchard	41.517	-8.305	135	Portugal	Braga	Guimaraes	Santo Estevao (Briteiros)
IBIHM812-21	INV13242	14359277		INV12741 C419	University of Coimbra, FLOWer Lab	BOLD:ABU9563	20	Arthropoda	82	Insecta	125	Hymenoptera	621	Apidae	2183	Apinae	85432	Eucera	449149	Eucera elongatula			H. Gaspar	morphology	Vouchered:Registered Collection	Leg	C. Siopa et al.	netting	Adult	M		40.101	-7.405	460	Portugal	Castelo Branco	Fundao	Vale de Prazeres
IBIHM835-21	INV13265	14359300		INV12764	University of Coimbra, FLOWer Lab	BOLD:AEN9589	20	Arthropoda	82	Insecta	125	Hymenoptera	621	Apidae	2005	Nomadinae	2011	Nomada	698764	Nomada agrestis			H. Gaspar	morphology	Vouchered:Registered Collection	Leg	C. Siopa et al.	netting	Adult	M		40.101	-7.405	460	Portugal	Castelo Branco	Fundao	Vale de Prazeres
IBIHM851-21	INV13281	14359316		INV12780	University of Coimbra, FLOWer Lab	BOLD:ADZ4420	20	Arthropoda	82	Insecta	125	Hymenoptera	497	Halictidae	59655	Halictinae	2135	Lasioglossum	519805	Lasioglossum buccale			H. Gaspar	morphology	Vouchered:Registered Collection	Leg	C. Siopa et al.	netting	Adult	M		40.101	-7.405	460	Portugal	Castelo Branco	Fundao	Vale de Prazeres
IBIHM875-21	INV13305	14359340		INV12804 C1483	University of Coimbra, FLOWer Lab	BOLD:AAI0259	20	Arthropoda	82	Insecta	125	Hymenoptera	497	Halictidae	59655	Halictinae	2235	Sphecodes	191444	Sphecodes monilicornis			H. Gaspar	morphology	Vouchered:Registered Collection	Leg	C. Siopa et al.	netting	Adult	M		40.101	-7.405	460	Portugal	Castelo Branco	Fundao	Vale de Prazeres
IBIHM891-21	INV13321	14359356		INV12820	University of Coimbra, FLOWer Lab	BOLD:AAJ1462	20	Arthropoda	82	Insecta	125	Hymenoptera	469	Melittidae	159806	Melittinae	5341	Macropis	214287	Macropis fulvipes			H. Gaspar	morphology	Vouchered:Registered Collection	Leg	C. Siopa et al.	netting	Adult	M		40.101	-7.405	460	Portugal	Castelo Branco	Fundao	Vale de Prazeres
IBIHM984-21	INV13414	14359449		INV12913	University of Coimbra, FLOWer Lab	BOLD:AAK0399	20	Arthropoda	82	Insecta	125	Hymenoptera	655	Andrenidae	2149	Andreninae	1907	Andrena	216717	Andrena ovatula			H. Gaspar	morphology	Vouchered:Registered Collection	Leg	C. Siopa et al.	netting	Adult	F		40.101	-7.405	460	Portugal	Castelo Branco	Fundao	Vale de Prazeres
IBIHM997-21	INV13427	14359462		INV12926	University of Coimbra, FLOWer Lab	BOLD:AEN9473	20	Arthropoda	82	Insecta	125	Hymenoptera	655	Andrenidae	2149	Andreninae	1907	Andrena	198493	Andrena propinqua			H. Gaspar	morphology	Vouchered:Registered Collection	Leg	C. Siopa et al.	netting	Adult	M		40.101	-7.405	460	Portugal	Castelo Branco	Fundao	Vale de Prazeres
IBIHY003-22	INV15655	16364162	INV15655	INV15655	Research Center in Biodiversity and Genetic Resources	BOLD:AAE1706	20	Arthropoda	82	Insecta	125	Hymenoptera	655	Andrenidae	2149	Andreninae	1907	Andrena	214088	Andrena fuscipes			Rui Andrade	morphology	Vouchered:Registered Collection	Leg	Rui Andrade		Adult			41.156	-8.565		Portugal	Porto	Porto	Campanha
IBIHM027-19	INV01526	10205775	INV01526	S063 AME	Andreia Penado private collection	BOLD:ADD7208	20	Arthropoda	82	Insecta	125	Hymenoptera	655	Andrenidae	2265	Panurginae	7504	Panurgus	9249	Panurgus calcaratus				morphology			Andreia Penado		Adult	F		41.3356	-6.94717	528	Portugal	Braganca	Alfandega da Fe	Alfandega da Fe
IBIHM040-19	INV01913	10205788	INV01913	D4	Research Center in Biodiversity and Genetic Resources	BOLD:AAA2326	20	Arthropoda	82	Insecta	125	Hymenoptera	621	Apidae	2183	Apinae	1937	Apis	21767	Apis mellifera			Sonia AF Ferreira	morphology	Vouchered:Registered Collection	Leg	Martin Corley, Rui Andrade		Adult			41.4979	-6.53886		Portugal	Braganca	Vimioso	Vale de Algoso
IBIHM084-21	INV12013	14349459	INV12013	INV12013	Universite de Mons	BOLD:AEO2733	20	Arthropoda	82	Insecta	125	Hymenoptera	621	Apidae	2005	Nomadinae	84687	Ammobates	698680	Ammobates muticus			Thomas J Wood	morphology	Vouchered:Registered Collection	Leg	Thomas Wood		Adult	F		41.012	-3.083		Spain	Castilla-La Mancha	Guadalajara	Veguillas, 2 km N, Barranco de la Isa
IBIHM097-21	INV12026	14349472	INV12026	INV12026	Universite de Mons	BOLD:ACE4655	20	Arthropoda	82	Insecta	125	Hymenoptera	443	Megachilidae	4962	Megachilinae	4952	Stelis	265286	Stelis breviuscula			Thomas J Wood	morphology	Vouchered:Registered Collection	Leg	Thomas Wood		Adult	M		40.929	-4.121		Spain	Castilla y Leon	Segovia	Segovia, Camino Natural Via Verde Valle del Eresma
IBIHM099-21	INV12028	14349474	INV12028	INV12028	Universite de Mons	BOLD:AEO4234	20	Arthropoda	82	Insecta	125	Hymenoptera	621	Apidae	2005	Nomadinae	7317	Ammobatoides	699075	Ammobatoides scriptus			Thomas J Wood	morphology	Vouchered:Registered Collection	Leg	Thomas Wood		Adult	F		37.072	-3.495		Spain	Andalusia	Granada	Sierra Nevada, Trevenque, Refugio de Rosales environs
IBIHM1003-22	INV12602	15145730	INV12602	INV12602	Universite de Mons	BOLD:AET5764	20	Arthropoda	82	Insecta	125	Hymenoptera	621	Apidae	2005	Nomadinae	2011	Nomada	256560	Nomada distinguenda			Thomas J Wood	morphology	Vouchered:Registered Collection	Leg	Thomas Wood		Adult	F		41.948	-6.964		Portugal	Braganca		Hills E of Moimenta
IBIHM1009-22	INV12608	15145736	INV12608	INV12608	Universite de Mons	BOLD:AES2302	20	Arthropoda	82	Insecta	125	Hymenoptera	621	Apidae	2005	Nomadinae	2011	Nomada	256558	Nomada bluethgeni			Thomas J Wood	morphology	Vouchered:Registered Collection	Leg	Thomas Wood		Adult	F		41.215	-3.749		Spain	Castilla y Leon	Segovia	Castroserna de Abajo, Buitreras y Cuevas
IBIHM1224-22	INV12823	15145951	INV12823	INV12823	Universite de Mons	BOLD:AEM8298	20	Arthropoda	82	Insecta	125	Hymenoptera	655	Andrenidae	2149	Andreninae	1907	Andrena	694851	Andrena cinerea			Thomas J Wood	morphology	Vouchered:Registered Collection	Leg	Thomas Wood		Adult	F		37.121	-7.62		Portugal	Faro		Tavira, Forte do Rato
IBIHM1231-22	INV12830	15145958	INV12830	INV12830	Universite de Mons	BOLD:AEM7346	20	Arthropoda	82	Insecta	125	Hymenoptera	655	Andrenidae	2149	Andreninae	1907	Andrena	695281	Andrena panurgina			Thomas J Wood	morphology	Vouchered:Registered Collection	Leg	Thomas Wood		Adult	M		37.158	-7.545		Portugal	Faro		Tavira, Cacela Velha
IBIHM1232-22	INV12831	15145959	INV12831	INV12831	Universite de Mons	BOLD:AEO0268	20	Arthropoda	82	Insecta	125	Hymenoptera	655	Andrenidae	2149	Andreninae	1907	Andrena	695534	Andrena vetula			Thomas J Wood	morphology	Vouchered:Registered Collection	Leg	Thomas Wood		Adult	F		37.158	-7.545		Portugal	Faro		Tavira, Cacela Velha
IBIHM1238-22	INV12837	15145965	INV12837	INV12837	Universite de Mons	BOLD:AER8574	20	Arthropoda	82	Insecta	125	Hymenoptera	621	Apidae	2005	Nomadinae	2011	Nomada	698853	Nomada fenestrata			Thomas J Wood	morphology	Vouchered:Registered Collection	Leg	Thomas Wood		Adult	F		37.179	-7.474		Portugal	Faro		Monte Gordo, Retur, Praia do Cabeco
IBIHM1243-22	INV12842	15145970	INV12842	INV12842	Universite de Mons	BOLD:AEO5653	20	Arthropoda	82	Insecta	125	Hymenoptera	655	Andrenidae	2149	Andreninae	1907	Andrena	695023	Andrena hesperia			Thomas J Wood	morphology	Vouchered:Registered Collection	Leg	Thomas Wood		Adult	M		37.524	-7.722		Portugal	Beja		Alcoutim, Sao Bartolomeu de Via Gloria, immediately to W
IBIHM1260-22	INV12407	15145987	INV12407	INV12407	Universite de Mons	BOLD:ACL7801	20	Arthropoda	82	Insecta	125	Hymenoptera	443	Megachilidae	4962	Megachilinae	96610	Protosmia	696898	Protosmia exenterata			Andreas Muller	morphology	Vouchered:Registered Collection	Leg	Thomas Wood		Adult	M		36.759	-5.36		Spain	Andalusia	Cadiz	Grazalema, Rio Guadalete
IBIHM1264-22	INV12411	15145991	INV12411	INV12411	Universite de Mons	BOLD:AEO0400	20	Arthropoda	82	Insecta	125	Hymenoptera	443	Megachilidae	4962	Megachilinae	4936	Hoplitis	696587	Hoplitis albiscopa			Andreas Muller	morphology	Vouchered:Registered Collection	Leg	Thomas Wood		Adult	F		36.756	-5.237		Spain	Andalusia	Malaga	Benaojan, Cueva del Hundidero
IBIHM1301-22	INV12448	15146028	INV12448	INV12448	Universite de Mons	BOLD:AEO1769	20	Arthropoda	82	Insecta	125	Hymenoptera	443	Megachilidae	4962	Megachilinae	159808	Afranthidium	316476	Afranthidium carduele	1138201	Afranthidium carduele malacopygum	Thomas J Wood	morphology	Vouchered:Registered Collection	Leg	Thomas Wood		Adult	F		41.016	-4.086		Spain	Castilla y Leon	Segovia	La Higuera, 500 m W, Calle Baja
IBIHM130-21	INV12059	14349505	INV12059	INV12059	Universite de Mons	BOLD:AEO3423	20	Arthropoda	82	Insecta	125	Hymenoptera	621	Apidae	2005	Nomadinae	2011	Nomada	698868	Nomada glaucopis			Thomas J Wood	morphology	Vouchered:Registered Collection	Leg	Thomas Wood		Adult	M		40.606	-3.05		Spain	Castilla-La Mancha	Guadalajara	Guadalajara, Lupiana
IBIHM1338-22	INV12485	15146065	INV12485	INV12485	Universite de Mons	BOLD:AEZ9412	20	Arthropoda	82	Insecta	125	Hymenoptera	427	Colletidae	71795	Colletinae	1925	Colletes	690996	Colletes nigricans			Michael Kuhlmann	morphology	Vouchered:Registered Collection	Leg	Thomas Wood		Adult	F		37.437	-8.793		Portugal	Faro		Praia de Odeceixe, saltmarsh
IBIHM1347-22	INV12494	15146074	INV12494	INV12494	Universite de Mons	BOLD:AAK8433	20	Arthropoda	82	Insecta	125	Hymenoptera	497	Halictidae	59655	Halictinae	2135	Lasioglossum	256600	Lasioglossum angusticeps			Thomas J Wood	morphology	Vouchered:Registered Collection	Leg	Thomas Wood		Adult	F		40.13	-1.988		Spain	Castilla-La Mancha	Cuenca	Buenache de la Sierra, Arroyo de Bonilla
IBIHM1350-22	INV12497	15146077	INV12497	INV12497	Universite de Mons	BOLD:AAI8781	20	Arthropoda	82	Insecta	125	Hymenoptera	427	Colletidae	122314	Hylaeinae	2119	Hylaeus	256647	Hylaeus lineolatus			Thomas J Wood	morphology	Vouchered:Registered Collection	Leg	Thomas Wood		Adult	M		40.462	-1.614		Spain	Aragon	Teruel	Noguera de Albarracin, Barranco de la Olmeda
IBIHM138-21	INV12067	14349513	INV12067	INV12067	Universite de Mons	BOLD:AAX4976	20	Arthropoda	82	Insecta	125	Hymenoptera	621	Apidae	2005	Nomadinae	2011	Nomada	256571	Nomada kohli			Thomas J Wood	morphology	Vouchered:Registered Collection	Leg	Thomas Wood		Adult	M		40.606	-3.05		Spain	Castilla-La Mancha	Guadalajara	Guadalajara, Lupiana
IBIHM147-21	INV12076	14349522	INV12076	INV12076	Universite de Mons	BOLD:AAX4985	20	Arthropoda	82	Insecta	125	Hymenoptera	621	Apidae	2005	Nomadinae	2011	Nomada	256575	Nomada mutabilis			Thomas J Wood	morphology	Vouchered:Registered Collection	Leg	Thomas Wood		Adult	F		41.012	-3.083		Spain	Castilla-La Mancha	Guadalajara	Veguillas, 2 km N, Barranco de la Isa
IBIHM166-21	INV12095	14349541	INV12095	INV12095	Universite de Mons	BOLD:AEN8926	20	Arthropoda	82	Insecta	125	Hymenoptera	621	Apidae	2005	Nomadinae	2011	Nomada	256570	Nomada integra			Thomas J Wood	morphology	Vouchered:Registered Collection	Leg	Thomas Wood		Adult	F		36.635	-5.171		Spain	Andalusia	Malaga	Juzcar, Juzcar to Sendero de la Eras
IBIHM191-21	INV12120	14349566	INV12120	INV12120	Universite de Mons	BOLD:AER1612	20	Arthropoda	82	Insecta	125	Hymenoptera	621	Apidae	2183	Apinae	85432	Eucera	699302	Eucera nigrifacies			Thomas J Wood	morphology	Vouchered:Registered Collection	Leg	Thomas Wood		Adult	F		40.13	-1.988		Spain	Castilla-La Mancha	Cuenca	Buenache de la Sierra, Arroyo de Bonilla
IBIHM200-21	INV12129	14349575	INV12129	INV12129	Universite de Mons	BOLD:AAK2880	20	Arthropoda	82	Insecta	125	Hymenoptera	621	Apidae	2183	Apinae	2089	Anthophora	214266	Anthophora aestivalis			Thomas J Wood	morphology	Vouchered:Registered Collection	Leg	Thomas Wood		Adult	F		37.238	-3.361	1200	Spain	Andalusia	Granada	Tocon de Quentar to Camino de Las Ramillas
IBIHM209-21	INV12138	14349584	INV12138	INV12138	Universite de Mons	BOLD:AEO0884	20	Arthropoda	82	Insecta	125	Hymenoptera	621	Apidae	2183	Apinae	2089	Anthophora	699766	Anthophora fulvitarsis			Thomas J Wood	morphology	Vouchered:Registered Collection	Leg	Thomas Wood		Adult	M		40.322	-3.563		Spain	Comunidad de Madrid	Madrid	Rivas-Vaciamadrid, Canal de Manzanares to Camino de Ucles
IBIHM221-21	INV12150	14349596	INV12150	INV12150	Universite de Mons	BOLD:AEL4482	20	Arthropoda	82	Insecta	125	Hymenoptera	621	Apidae	2183	Apinae	84689	Amegilla	699418	Amegilla albigena			Thomas J Wood	morphology	Vouchered:Registered Collection	Leg	Thomas Wood		Adult	M		37.752	-1.39		Spain	Murcia		Totana, Saladares del Guadalentin
IBIHM229-21	INV12158	14349604	INV12158	INV12158	Universite de Mons	BOLD:AAJ7737	20	Arthropoda	82	Insecta	125	Hymenoptera	621	Apidae	2183	Apinae	2087	Bombus	91173	Bombus ruderatus			Thomas J Wood	morphology	Vouchered:Registered Collection	Leg	Thomas Wood		Adult	M		37.024	-3.266		Spain	Andalusia	Granada	Sierra Nevada, Trevelez to Refugio La Campinuela
IBIHM256-21	INV12185	14349631	INV12185	INV12185	Universite de Mons	BOLD:AAF4031	20	Arthropoda	82	Insecta	125	Hymenoptera	427	Colletidae	122314	Hylaeinae	2119	Hylaeus	214232	Hylaeus cornutus			Thomas J Wood	morphology	Vouchered:Registered Collection	Leg	Thomas Wood		Adult	M		40.728	-6.909		Portugal	Guarda		Almeida, W of Town
IBIHM267-21	INV12196	14349642	INV12196	INV12196	Universite de Mons	BOLD:AEO4115	20	Arthropoda	82	Insecta	125	Hymenoptera	427	Colletidae	122314	Hylaeinae	2119	Hylaeus	691601	Hylaeus coriaceus			Romain Le Divelec	morphology	Vouchered:Registered Collection	Leg	Thomas Wood		Adult	F		40.934	-4.106		Spain	Castilla y Leon	Segovia	Segovia, area W of the Parque de Bomberos
IBIHM287-21	INV12216	14349662	INV12216	INV12216	Universite de Mons	BOLD:ACG1108	20	Arthropoda	82	Insecta	125	Hymenoptera	443	Megachilidae	4962	Megachilinae	58221	Anthidium	449153	Anthidium loti			Thomas J Wood	morphology	Vouchered:Registered Collection	Leg	Thomas Wood		Adult	M		37.238	-3.361	1200	Spain	Andalusia	Granada	Tocon de Quentar to Camino de Las Ramillas
IBIHM290-21	INV12219	14349665	INV12219	INV12219	Universite de Mons	BOLD:AAC5344	20	Arthropoda	82	Insecta	125	Hymenoptera	443	Megachilidae	4962	Megachilinae	58221	Anthidium	58222	Anthidium oblongatum			Thomas J Wood	morphology	Vouchered:Registered Collection	Leg	Thomas Wood		Adult	F		37.008	-3.266		Spain	Andalusia	Granada	Sierra Nevada, Trevelez environs to Barranco Madrid
IBIHM305-21	INV12234	14349680	INV12234	INV12234	Universite de Mons	BOLD:AAY7690	20	Arthropoda	82	Insecta	125	Hymenoptera	443	Megachilidae	340644	Lithurginae	7595	Lithurgus	200487	Lithurgus chrysurus			Thomas J Wood	morphology	Vouchered:Registered Collection	Leg	Thomas Wood		Adult	F		37.16	-3.524	750	Spain	Andalusia	Granada	Cenes de la Vega, Sendero del Rio Genil
IBIHM315-21	INV12244	14349690	INV12244	INV12244	Universite de Mons	BOLD:AAD2767	20	Arthropoda	82	Insecta	125	Hymenoptera	443	Megachilidae	4962	Megachilinae	4941	Megachile	256609	Megachile leachella			Thomas J Wood	morphology	Vouchered:Registered Collection	Leg	Thomas Wood		Adult	M		38.572	-9.101		Portugal	Setubal		Fernao Ferro, Fonte de Libateira
IBIHM317-21	INV12246	14349692	INV12246	INV12246	Universite de Mons	BOLD:AAD7888	20	Arthropoda	82	Insecta	125	Hymenoptera	443	Megachilidae	4962	Megachilinae	4941	Megachile	256610	Megachile maritima			Thomas J Wood	morphology	Vouchered:Registered Collection	Leg	Thomas Wood		Adult	M		41.776	-7.995		Portugal	Vila Real		Serra do Geres, 5 km W of Paradela
IBIHM326-21	INV12255	14349701	INV12255	INV12255	Universite de Mons	BOLD:ACE6545	20	Arthropoda	82	Insecta	125	Hymenoptera	443	Megachilidae	4962	Megachilinae	4941	Megachile	266971	Megachile willughbiella			Thomas J Wood	morphology	Vouchered:Registered Collection	Leg	Thomas Wood		Adult	M		37.16	-3.524	750	Spain	Andalusia	Granada	Cenes de la Vega, Sendero del Rio Genil
IBIHM353-21	INV12282	14349728	INV12282	INV12282	Universite de Mons	BOLD:AEO2657	20	Arthropoda	82	Insecta	125	Hymenoptera	497	Halictidae	59655	Halictinae	84680	Nomioides	265264	Nomioides minutissimus			Thomas J Wood	morphology	Vouchered:Registered Collection	Leg	Thomas Wood		Adult	F		40.322	-3.563		Spain	Comunidad de Madrid	Madrid	Rivas-Vaciamadrid, Canal de Manzanares to Camino de Ucles
IBIHM356-21	INV12285	14349731	INV12285	INV12285	Universite de Mons	BOLD:ACD7802	20	Arthropoda	82	Insecta	125	Hymenoptera	497	Halictidae	59655	Halictinae	2235	Sphecodes	379200	Sphecodes crassanus			Thomas J Wood	morphology	Vouchered:Registered Collection	Leg	Thomas Wood		Adult	F		37.113	-3.438	1900	Spain	Andalusia	Granada	Sierra Nevada, Jardin Botanico Hoya de Pedraza environs
IBIHM376-21	INV12305	14349751	INV12305	INV12305	Universite de Mons	BOLD:AEO1453	20	Arthropoda	82	Insecta	125	Hymenoptera	497	Halictidae	59655	Halictinae	2135	Lasioglossum	21768	Lasioglossum calceatum			Thomas J Wood	morphology	Vouchered:Registered Collection	Leg	Thomas Wood		Adult	F		36.716	-4.977		Spain	Andalusia	Malaga	Yunquera, Mirador Puerto Saucillo to Puerto del Cuco
IBIHM418-21	INV12347	14349793	INV12347	INV12347	Universite de Mons	BOLD:ACP8014	20	Arthropoda	82	Insecta	125	Hymenoptera	427	Colletidae	71795	Colletinae	1925	Colletes	646987	Colletes abeillei			Thomas J Wood	morphology	Vouchered:Registered Collection	Leg	Thomas Wood		Adult	M		36.268	-6.013		Spain	Andalusia	Cadiz	Vejer de la Frontera, Patria env
IBIHM440-21	INV12369	14349815	INV12369	INV12369	Universite de Mons	BOLD:AEO3268	20	Arthropoda	82	Insecta	125	Hymenoptera	655	Andrenidae	2265	Panurginae	7504	Panurgus	695655	Panurgus dargius			Thomas J Wood	morphology	Vouchered:Registered Collection	Leg	Thomas Wood		Adult	M		36.647	-5.442		Spain	Andalusia	Cadiz	Ubrique, Puente Barria
IBIHM443-21	INV12372	14349818	INV12372	INV12372	Universite de Mons	BOLD:AEN9481	20	Arthropoda	82	Insecta	125	Hymenoptera	655	Andrenidae	2265	Panurginae	90394	Panurginus	695672	Panurginus albopilosus			Thomas J Wood	morphology	Vouchered:Registered Collection	Leg	Thomas Wood		Adult	M		40.863	-4.179		Spain	Castilla y Leon	Segovia	La Losa, 1 km NW, SG-P-7211
IBIHM524-21	INV12553	14349899	INV12553	INV12553	Universite de Mons	BOLD:AEO3339	20	Arthropoda	82	Insecta	125	Hymenoptera	655	Andrenidae	2149	Andreninae	1907	Andrena	1167672	Andrena ramosa			Thomas J Wood	morphology	Vouchered:Registered Collection	Leg	Thomas Wood		Adult	F		37.262	-6.222		Spain	Andalusia	Sevilla	Aznalcazar, Pinares de Aznalcazar
IBIHM550-21	INV12579	14349925	INV12579	INV12579	Universite de Mons	BOLD:AAO0527	20	Arthropoda	82	Insecta	125	Hymenoptera	443	Megachilidae	4962	Megachilinae	4948	Heriades	696370	Heriades crenulata			Thomas J Wood	morphology	Vouchered:Registered Collection	Leg	Thomas Wood		Adult	F		37.238	-3.361	1200	Spain	Andalusia	Granada	Tocon de Quentar to Camino de Las Ramillas
IBIHM555-21	INV12584	14349930	INV12584	INV12584	Universite de Mons	BOLD:AEN9982	20	Arthropoda	82	Insecta	125	Hymenoptera	443	Megachilidae	4962	Megachilinae	4940	Osmia	696848	Osmia cephalotes			Thomas J Wood	morphology	Vouchered:Registered Collection	Leg	Thomas Wood		Adult	F		36.837	-5.067		Spain	Andalusia	Malaga	Ronda, 10 km NE, A-367
IBIHM563-21	INV12592	14349938	INV12592	INV12592	Universite de Mons	BOLD:AAF2246	20	Arthropoda	82	Insecta	125	Hymenoptera	443	Megachilidae	4962	Megachilinae	4936	Hoplitis	313907	Hoplitis tridentata			Thomas J Wood	morphology	Vouchered:Registered Collection	Leg	Thomas Wood		Adult	M		38.793	-1.724		Spain	Castilla-La Mancha	Albacete	Albacete, Pozo Canada, Rambla De Pozo Canada
IBIHM598-21	INV13027	14359063		INV12527	University of Coimbra, FLOWer Lab	BOLD:ACY0250	20	Arthropoda	82	Insecta	125	Hymenoptera	621	Apidae	2005	Nomadinae	2011	Nomada	256560	Nomada distinguenda			H. Gaspar	morphology	Vouchered:Registered Collection	Leg	H. Gaspar et al.	netting	Adult	F	kiwifruit orchard	40.738	-8.484	157	Portugal	Aveiro	Albergaria-a-Velha	Branca
IBIHM621-21	INV13050	14359086		INV12550	University of Coimbra, FLOWer Lab	BOLD:AAK4967	20	Arthropoda	82	Insecta	125	Hymenoptera	497	Halictidae	59655	Halictinae	2225	Halictus	741281	Halictus submediterraneus			H. Gaspar	morphology	Vouchered:Registered Collection	Leg	H. Gaspar et al.	pan-trap	Adult	F	kiwifruit orchard	40.369	-8.621	46	Portugal	Coimbra	Cantanhede	Varziela
IBIHM623-21	INV13052	14359088		INV12552	University of Coimbra, FLOWer Lab	BOLD:AAK0552	20	Arthropoda	82	Insecta	125	Hymenoptera	655	Andrenidae	2149	Andreninae	1907	Andrena	265291	Andrena alfkenella			H. Gaspar	morphology	Vouchered:Registered Collection	Leg	H. Gaspar et al.	pan-trap	Adult	M	kiwifruit orchard	41.328	-8.227	206	Portugal	Porto	Felgueiras	Unhao e Lordelo
IBIHM684-21	INV13113	14359149		INV12613	University of Coimbra, FLOWer Lab	BOLD:AEN9620	20	Arthropoda	82	Insecta	125	Hymenoptera	497	Halictidae	59655	Halictinae	2135	Lasioglossum	21924	Lasioglossum leucozonium			H. Gaspar	morphology	Vouchered:Registered Collection	Leg	H. Gaspar et al.	pan-trap	Adult	M	kiwifruit orchard	40.599	-8.544	35	Portugal	Aveiro	Aveiro	Eixo e Eirol
IBIHM696-21	INV13125	14359161		INV12625	University of Coimbra, FLOWer Lab	BOLD:AAI8422	20	Arthropoda	82	Insecta	125	Hymenoptera	443	Megachilidae	4962	Megachilinae	4948	Heriades	200477	Heriades truncorum			H. Gaspar	morphology	Vouchered:Registered Collection	Leg	H. Gaspar et al.	netting	Adult	M	kiwifruit orchard	41.132	-8.133	383	Portugal	Porto	Marco de Canavezes	Paredes de Viadores
IBIHM703-21	INV13132	14359168		INV12632	University of Coimbra, FLOWer Lab	BOLD:AAD0313	20	Arthropoda	82	Insecta	125	Hymenoptera	443	Megachilidae	4962	Megachilinae	4940	Osmia	249286	Osmia caerulescens			H. Gaspar	morphology	Vouchered:Registered Collection	Leg	H. Gaspar et al.	pan-trap	Adult	F	kiwifruit orchard	40.501	-8.557	42	Portugal	Aveiro	Oliveira do Bairro	Troviscal
IBIHM704-21	INV13133	14359169		INV12633	University of Coimbra, FLOWer Lab	BOLD:AAD0313	20	Arthropoda	82	Insecta	125	Hymenoptera	443	Megachilidae	4962	Megachilinae	4940	Osmia	249286	Osmia caerulescens			H. Gaspar	morphology	Vouchered:Registered Collection	Leg	H. Gaspar et al.	pan-trap	Adult	M	kiwifruit orchard	41.517	-8.305	135	Portugal	Braga	Guimaraes	Santo Estevao (Briteiros)
IBIHM722-21	INV13151	14359187		INV12651	University of Coimbra, FLOWer Lab	BOLD:AEO2254	20	Arthropoda	82	Insecta	125	Hymenoptera	469	Melittidae	91824	Dasypodainae	191445	Dasypoda	214107	Dasypoda hirtipes			H. Gaspar	morphology	Vouchered:Registered Collection	Leg	H. Gaspar et al.	pan-trap	Adult	F	kiwifruit orchard	41.328	-8.227	206	Portugal	Porto	Felgueiras	Unhao e Lordelo
IBIHM779-21	INV13208	14359244		INV12708	University of Coimbra, FLOWer Lab	BOLD:ABY7961	20	Arthropoda	82	Insecta	125	Hymenoptera	621	Apidae	2005	Nomadinae	2011	Nomada	256589	Nomada striata			H. Gaspar	morphology	Vouchered:Registered Collection	Leg	D. Tavares et al.	targeted catch	Adult	F		40.937	-7.954	829	Portugal	Viseu	Castro Daire	Picao
IBIHM795-21	INV13224	14359260		INV12724	University of Coimbra, FLOWer Lab	BOLD:AEN9677	20	Arthropoda	82	Insecta	125	Hymenoptera	427	Colletidae	122314	Hylaeinae	2119	Hylaeus	256644	Hylaeus angustatus			H. Gaspar	morphology	Vouchered:Registered Collection	Leg	D. Tavares et al.	targeted catch	Adult	F		40.935	-7.967	684	Portugal	Viseu	Castro Daire	Sobradinho
IBIHM799-21	INV13228	14359264		INV12728	University of Coimbra, FLOWer Lab	BOLD:AEN9473	20	Arthropoda	82	Insecta	125	Hymenoptera	655	Andrenidae	2149	Andreninae	1907	Andrena	198493	Andrena propinqua			H. Gaspar	morphology	Vouchered:Registered Collection	Leg	D. Tavares et al.	targeted catch	Adult	F		40.852	-8.314	516	Portugal	Aveiro	Vale de Cambra	Paco do Mato
IBIHM847-21	INV13277	14359312		INV12776	University of Coimbra, FLOWer Lab	BOLD:AAI6480	20	Arthropoda	82	Insecta	125	Hymenoptera	497	Halictidae	59655	Halictinae	2225	Halictus	214228	Halictus subauratus			H. Gaspar	morphology	Vouchered:Registered Collection	Leg	C. Siopa et al.	Targeted	Adult	F		40.101	-7.405	460	Portugal	Castelo Branco	Fundao	Vale de Prazeres
IBIHM849-21	INV13279	14359314		INV12778 C1054	University of Coimbra, FLOWer Lab	BOLD:AAF4021	20	Arthropoda	82	Insecta	125	Hymenoptera	497	Halictidae	59655	Halictinae	2135	Lasioglossum	228404	Lasioglossum punctatissimum			H. Gaspar	morphology	Vouchered:Registered Collection	Leg	C. Siopa et al.	netting	Adult	M		40.101	-7.405	460	Portugal	Castelo Branco	Fundao	Vale de Prazeres
IBIHM876-21	INV13306	14359341		INV12805 C1481	University of Coimbra, FLOWer Lab	BOLD:AAY9709	20	Arthropoda	82	Insecta	125	Hymenoptera	497	Halictidae	59655	Halictinae	2235	Sphecodes	1121521	Sphecodes punticeps			H. Gaspar	morphology	Vouchered:Registered Collection	Leg	C. Siopa et al.	netting	Adult	M		40.101	-7.405	460	Portugal	Castelo Branco	Fundao	Vale de Prazeres
IBIHM880-21	INV13310	14359345		INV12809 C930	University of Coimbra, FLOWer Lab	BOLD:AEZ9412	20	Arthropoda	82	Insecta	125	Hymenoptera	427	Colletidae	71795	Colletinae	1925	Colletes	690996	Colletes nigricans			H. Gaspar	morphology	Vouchered:Registered Collection	Leg	C. Siopa et al.	netting	Adult	F		40.101	-7.405	460	Portugal	Castelo Branco	Fundao	Vale de Prazeres
IBIHM898-21	INV13328	14359363	C873	INV12827	University of Coimbra, FLOWer Lab	BOLD:AEO4429	20	Arthropoda	82	Insecta	125	Hymenoptera	655	Andrenidae	2265	Panurginae	7504	Panurgus	247032	Panurgus cephalotes			Thomas J Wood	morphology	Vouchered:Registered Collection	Leg	C. Siopa et al.	netting	Adult	M		40.101	-7.405	460	Portugal	Castelo Branco	Fundao	Vale de Prazeres
IBIHM899-21	INV13329	14359364		INV12828	University of Coimbra, FLOWer Lab	BOLD:AEO5858	20	Arthropoda	82	Insecta	125	Hymenoptera	621	Apidae	2183	Apinae	2089	Anthophora	699784	Anthophora hispanica			H. Gaspar	morphology	Vouchered:Registered Collection	Leg	C. Siopa et al.	netting	Adult	F		40.101	-7.405	460	Portugal	Castelo Branco	Fundao	Vale de Prazeres
IBIHM978-21	INV13408	14359443		INV12907	University of Coimbra, FLOWer Lab	BOLD:AAZ1205	20	Arthropoda	82	Insecta	125	Hymenoptera	655	Andrenidae	2149	Andreninae	1907	Andrena	695370	Andrena russula			H. Gaspar	morphology	Vouchered:Registered Collection	Leg	C. Siopa et al.	netting	Adult	M		40.101	-7.405	460	Portugal	Castelo Branco	Fundao	Vale de Prazeres
IBIHY017-22	INV15674	16364176	INV15674	INV15674	Research Center in Biodiversity and Genetic Resources	BOLD:ABW0328	20	Arthropoda	82	Insecta	125	Hymenoptera	443	Megachilidae	4962	Megachilinae	58221	Anthidium	197333	Anthidium florentinum			Rui Andrade	morphology	Vouchered:Registered Collection	Leg	Rui Andrade		Adult			41.15	-8.576		Portugal	Porto	Porto	Campanha
IBIHM004-19	INV01536	10148249	INV01536	S049 BR	Andreia Penado private collection	BOLD:AAK7827	20	Arthropoda	82	Insecta	125	Hymenoptera	497	Halictidae	59655	Halictinae	2135	Lasioglossum	265309	Lasioglossum pauperatum				morphology	Vouchered:Registered Collection	Leg	Andreia Penado		Adult			41.3123	-6.92457	265	Portugal	Braganca	Alfandega da Fe	Alfandega da Fe
IBIHM006-19	INV01583	10148251	INV01583	S009 BR	Andreia Penado private collection	BOLD:ABV8170	20	Arthropoda	82	Insecta	125	Hymenoptera	497	Halictidae	59655	Halictinae	2225	Halictus	256596	Halictus smaragdulus				morphology	Vouchered:Registered Collection	Leg	Andreia Penado		Adult	F		41.3129	-6.98683	526	Portugal	Braganca	Alfandega da Fe	Eucisia
IBIHM036-19	INV01579	10205784	INV01579	S043 AMA	Andreia Penado private collection	BOLD:AAI6480	20	Arthropoda	82	Insecta	125	Hymenoptera	497	Halictidae	59655	Halictinae	2225	Halictus	214228	Halictus subauratus				morphology	Vouchered:Registered Collection	Leg	Andreia Penado		Adult	F		41.2876	-6.88615	490	Portugal	Braganca	Alfandega da Fe	Parada
IBIHM102-21	INV12031	14349477	INV12031	INV12031	Universite de Mons	BOLD:AAV9350	20	Arthropoda	82	Insecta	125	Hymenoptera	443	Megachilidae	4962	Megachilinae	4964	Coelioxys	1137960	Coelioxys argenteus			Thomas J Wood	morphology	Vouchered:Registered Collection	Leg	Thomas Wood		Adult	F		41.006	-4.11		Spain	Castilla y Leon	Segovia	Bernuy de Porreros, Fuente de los Canos
IBIHM1030-22	INV12629	15145757	INV12629	INV12629	Universite de Mons	BOLD:AEN6978	20	Arthropoda	82	Insecta	125	Hymenoptera	655	Andrenidae	2149	Andreninae	1907	Andrena	694967	Andrena fulica			Thomas J Wood	morphology	Vouchered:Registered Collection	Leg	Thomas Wood		Adult	M		37.094	-8.337		Portugal	Faro		Pera, Praia Grande
IBIHM1034-22	INV12633	15145761	INV12633	INV12633	Universite de Mons	BOLD:AET5046	20	Arthropoda	82	Insecta	125	Hymenoptera	655	Andrenidae	2149	Andreninae	1907	Andrena	694713	Andrena aerinifrons			Thomas J Wood	morphology	Vouchered:Registered Collection	Leg	Thomas Wood		Adult	M		40.116	-3.629		Spain	Castilla-La Mancha	Toledo	Sesena Nuevo, Arroyo del Valle Grande
IBIHM1036-22	INV12635	15145763	INV12635	INV12635	Universite de Mons	BOLD:AES0278	20	Arthropoda	82	Insecta	125	Hymenoptera	655	Andrenidae	2149	Andreninae	1907	Andrena	198489	Andrena ampla			Thomas J Wood	morphology	Vouchered:Registered Collection	Leg	Thomas Wood		Adult	F		40.395	-4.984		Spain	Castilla y Leon	Avila	Hoyocasero, El Pinar de Hoyocasero
IBIHM1041-22	INV12640	15145768	INV12640	INV12640	Universite de Mons	BOLD:AAD2472	20	Arthropoda	82	Insecta	125	Hymenoptera	655	Andrenidae	2149	Andreninae	1907	Andrena	519815	Andrena trimmerana			Thomas J Wood	morphology	Vouchered:Registered Collection	Leg	Thomas Wood		Adult	F		36.3	-5.6		Spain	Andalusia	Cadiz	Las Algamitas, A-2226
IBIHM120-21	INV12049	14349495	INV12049	INV12049	Universite de Mons	BOLD:AEO0073	20	Arthropoda	82	Insecta	125	Hymenoptera	621	Apidae	2005	Nomadinae	2011	Nomada	698841	Nomada duplex			Thomas J Wood	morphology	Vouchered:Registered Collection	Leg	Thomas Wood		Adult	F		38.971	-9.065		Portugal	Lisboa		Arruda dos Vinhos, Quinta do Cobre
IBIHM1218-22	INV12817	15145945	INV12817	INV12817	Universite de Mons	BOLD:ACX2946	20	Arthropoda	82	Insecta	125	Hymenoptera	655	Andrenidae	2149	Andreninae	1907	Andrena	216711	Andrena flavipes			Thomas J Wood	morphology	Vouchered:Registered Collection	Leg	Thomas Wood		Adult	F		37.11	-7.78		Portugal	Faro		Moncarapacho, Cerro da Cabeca
IBIHM124-21	INV12053	14349499	INV12053	INV12053	Universite de Mons	BOLD:AEO6156	20	Arthropoda	82	Insecta	125	Hymenoptera	621	Apidae	2005	Nomadinae	2011	Nomada	256564	Nomada femoralis			Thomas J Wood	morphology	Vouchered:Registered Collection	Leg	Thomas Wood		Adult	M		40.395	-4.984		Spain	Castilla y Leon	Avila	Hoyocasero, El Pinar de Hoyocasero
IBIHM1262-22	INV12409	15145989	INV12409	INV12409	Universite de Mons	BOLD:AET0069	20	Arthropoda	82	Insecta	125	Hymenoptera	443	Megachilidae	4962	Megachilinae	96610	Protosmia	696885	Protosmia asensioi			Andreas Muller	morphology	Vouchered:Registered Collection	Leg	Thomas Wood		Adult	F		37.132	-3.439	1700	Spain	Andalusia	Granada	Sierra Nevada, El Dornajo
IBIHM1308-22	INV12455	15146035	INV12455	INV12455	Universite de Mons	BOLD:AEO4483	20	Arthropoda	82	Insecta	125	Hymenoptera	443	Megachilidae	4962	Megachilinae	4964	Coelioxys	697973	Coelioxys obtusa			Thomas J Wood	morphology	Vouchered:Registered Collection	Leg	Thomas Wood		Adult	F		41.371	-3.408		Spain	Castilla y Leon	Segovia	Riaza, Valvieja, fields 1 km W, Arroyo del Llano
IBIHM133-21	INV12062	14349508	INV12062	INV12062	Universite de Mons	BOLD:AEN8381	20	Arthropoda	82	Insecta	125	Hymenoptera	621	Apidae	2005	Nomadinae	2011	Nomada	698892	Nomada illustris			Thomas J Wood	morphology	Vouchered:Registered Collection	Leg	Thomas Wood		Adult	F		40.18	-3.446		Spain	Comunidad de Madrid	Madrid	Madrid, Chinchon, 6 km N, M-311
IBIHM1351-22	INV12498	15146078	INV12498	INV12498	Universite de Mons	BOLD:AEU1509	20	Arthropoda	82	Insecta	125	Hymenoptera	427	Colletidae	122314	Hylaeinae	2119	Hylaeus	462092	Hylaeus dilatatus			Thomas J Wood	morphology	Vouchered:Registered Collection	Leg	Thomas Wood		Adult	F		42.983	-5.724		Spain	Castilla y Leon	Leon	Leon, Busdongo de Arbas
IBIHM150-21	INV12079	14349525	INV12079	INV12079	Universite de Mons	BOLD:AEO0458	20	Arthropoda	82	Insecta	125	Hymenoptera	621	Apidae	2005	Nomadinae	2011	Nomada	698979	Nomada pectoralis			Thomas J Wood	morphology	Vouchered:Registered Collection	Leg	Thomas Wood		Adult	F		39.93	-1.746		Spain	Castilla-La Mancha	Cuenca	Pajaroncillo, 3 km SW, Arroyo de Pena Quebrada
IBIHM151-21	INV12080	14349526	INV12080	INV12080	Universite de Mons	BOLD:AAF3496	20	Arthropoda	82	Insecta	125	Hymenoptera	621	Apidae	2005	Nomadinae	2011	Nomada	256580	Nomada piccioliana			Thomas J Wood	morphology	Vouchered:Registered Collection	Leg	Thomas Wood		Adult	M		41.724	-8.016		Portugal	Vila Real		Cabril, CM1021
IBIHM178-21	INV12107	14349553	INV12107	INV12107	Universite de Mons	BOLD:AEO2705	20	Arthropoda	82	Insecta	125	Hymenoptera	621	Apidae	2183	Apinae	85432	Eucera	976949	Eucera dentata			Thomas J Wood	morphology	Vouchered:Registered Collection	Leg	Thomas Wood		Adult	M		40.352	-5.248		Spain	Castilla y Leon	Avila	Navacepeda de Tormes, 1 km S
IBIHM190-21	INV12119	14349565	INV12119	INV12119	Universite de Mons	BOLD:ABW6400	20	Arthropoda	82	Insecta	125	Hymenoptera	621	Apidae	2183	Apinae	85432	Eucera	976903	Eucera nana			Thomas J Wood	morphology	Vouchered:Registered Collection	Leg	Thomas Wood		Adult	F		40.322	-3.563		Spain	Comunidad de Madrid	Madrid	Rivas-Vaciamadrid, Canal de Manzanares to Camino de Ucles
IBIHM225-21	INV12154	14349600	INV12154	INV12154	Universite de Mons	BOLD:AAF7051	20	Arthropoda	82	Insecta	125	Hymenoptera	621	Apidae	2183	Apinae	2087	Bombus	31782	Bombus barbutellus			Thomas J Wood	morphology	Vouchered:Registered Collection	Leg	Thomas Wood		Adult	F		37.124	-3.432	2100	Spain	Andalusia	Granada	Sierra Nevada, Mirador Monte Ah� de Cara
IBIHM291-21	INV12220	14349666	INV12220	INV12220	Universite de Mons	BOLD:AEO3965	20	Arthropoda	82	Insecta	125	Hymenoptera	443	Megachilidae	4962	Megachilinae	58221	Anthidium	696032	Anthidium taeniatum			Thomas J Wood	morphology	Vouchered:Registered Collection	Leg	Thomas Wood		Adult	F		36.978	-3.355	1500	Spain	Andalusia	Granada	Sierra Nevada, Capileira to La Cebadilla
IBIHM322-21	INV12251	14349697	INV12251	INV12251	Universite de Mons	BOLD:AAO0637	20	Arthropoda	82	Insecta	125	Hymenoptera	443	Megachilidae	4962	Megachilinae	4941	Megachile	272599	Megachile pyrenaica			Thomas J Wood	morphology	Vouchered:Registered Collection	Leg	Thomas Wood		Adult	F		36.991	-3.35		Spain	Andalusia	Granada	Sierra Nevada, Central Hidroelectrica del Poqueira environs
IBIHM325-21	INV12254	14349700	INV12254	INV12254	Universite de Mons	BOLD:AAQ0516	20	Arthropoda	82	Insecta	125	Hymenoptera	443	Megachilidae	4962	Megachilinae	4941	Megachile	697609	Megachile pusilla			Thomas J Wood	morphology	Vouchered:Registered Collection	Leg	Thomas Wood		Adult	F		36.672	-4.462		Spain	Andalusia	Malaga	Malaga, Parque del Guadalhorce
IBIHM327-21	INV12256	14349702	INV12256	INV12256	Universite de Mons	BOLD:AAK6960	20	Arthropoda	82	Insecta	125	Hymenoptera	443	Megachilidae	4962	Megachilinae	4941	Megachile	697448	Megachile marginata			Thomas J Wood	morphology	Vouchered:Registered Collection	Leg	Thomas Wood		Adult	M		41.006	-4.11		Spain	Castilla y Leon	Segovia	Bernuy de Porreros, Fuente de los Canos
IBIHM343-21	INV12272	14349718	INV12272	INV12272	Universite de Mons	BOLD:AEO6068	20	Arthropoda	82	Insecta	125	Hymenoptera	497	Halictidae	78193	Rophitinae	177682	Systropha	1163091	Systropha grandimargo			Thomas J Wood	morphology	Vouchered:Registered Collection	Leg	Thomas Wood		Adult	M		37.157	-7.544		Portugal	Faro		Cacela Velha, 200m E
IBIHM350-21	INV12279	14349725	INV12279	INV12279	Universite de Mons	BOLD:AAV7281	20	Arthropoda	82	Insecta	125	Hymenoptera	497	Halictidae	78191	Nomioidinae	84681	Ceylalictus	272576	Ceylalictus variegatus			Thomas J Wood	morphology	Vouchered:Registered Collection	Leg	Thomas Wood		Adult	F		37.023	-4.825		Spain	Andalusia	Malaga	Campillos, Laguna de Capacete
IBIHM358-21	INV12287	14349733	INV12287	INV12287	Universite de Mons	BOLD:AAD0332	20	Arthropoda	82	Insecta	125	Hymenoptera	497	Halictidae	59655	Halictinae	2235	Sphecodes	214084	Sphecodes ephippius			Thomas J Wood	morphology	Vouchered:Registered Collection	Leg	Thomas Wood		Adult	F		36.716	-4.977		Spain	Andalusia	Malaga	Yunquera, Mirador Puerto Saucillo to Puerto del Cuco
IBIHM359-21	INV12288	14349734	INV12288	INV12288	Universite de Mons	BOLD:AAY9709	20	Arthropoda	82	Insecta	125	Hymenoptera	497	Halictidae	59655	Halictinae	2235	Sphecodes	191439	Sphecodes puncticeps			Thomas J Wood	morphology	Vouchered:Registered Collection	Leg	Thomas Wood		Adult	F		37.049	-4.834		Spain	Andalusia	Malaga	Campillos, Laguna Dulce
IBIHM385-21	INV12314	14349760	INV12314	INV12314	Universite de Mons	BOLD:ABA0007	20	Arthropoda	82	Insecta	125	Hymenoptera	497	Halictidae	59655	Halictinae	2135	Lasioglossum	1113257	Lasioglossum discus			Thomas J Wood	morphology	Vouchered:Registered Collection	Leg	Thomas Wood		Adult	F		36.672	-4.462		Spain	Andalusia	Malaga	Malaga, Parque del Guadalhorce
IBIHM388-21	INV12317	14349763	INV12317	INV12317	Universite de Mons	BOLD:AAJ1741	20	Arthropoda	82	Insecta	125	Hymenoptera	497	Halictidae	59655	Halictinae	2135	Lasioglossum	694101	Lasioglossum ibericum			Thomas J Wood	morphology	Vouchered:Registered Collection	Leg	Thomas Wood		Adult	F		40.397	-1.674		Spain	Aragon	Teruel	Villar del Cobo, Barranco de los Oncenachos
IBIHM408-21	INV12337	14349783	INV12337	INV12337	Universite de Mons	BOLD:AEO0839	20	Arthropoda	82	Insecta	125	Hymenoptera	497	Halictidae	59655	Halictinae	2135	Lasioglossum	21891	Lasioglossum puncticolle			Thomas J Wood	morphology	Vouchered:Registered Collection	Leg	Thomas Wood		Adult	F		36.879	-4.85		Spain	Andalusia	Malaga	Ardales, 100 m W
IBIHM458-21	INV12387	14349833	INV12387	INV12387	Universite de Mons	BOLD:AEO1610	20	Arthropoda	82	Insecta	125	Hymenoptera	443	Megachilidae	4962	Megachilinae	4940	Osmia	696849	Osmia cyanoxantha			Thomas J Wood	morphology	Vouchered:Registered Collection	Leg	Thomas Wood		Adult	F		37.113	-3.438	1900	Spain	Andalusia	Granada	Sierra Nevada, Jardin Botanico Hoya de Pedraza environs
IBIHM472-21	INV12501	14349847	INV12501	INV12501	Universite de Mons	BOLD:AEO1903	20	Arthropoda	82	Insecta	125	Hymenoptera	655	Andrenidae	2149	Andreninae	1907	Andrena	250356	Andrena agilissima			Thomas J Wood	morphology	Vouchered:Registered Collection	Leg	Thomas Wood		Adult	F		41.498	-8.076		Portugal	Braga		Confurco, Varzea Cova
IBIHM479-21	INV12508	14349854	INV12508	INV12508	Universite de Mons	BOLD:AAY9952	20	Arthropoda	82	Insecta	125	Hymenoptera	655	Andrenidae	2149	Andreninae	1907	Andrena	250360	Andrena bimaculata			Thomas J Wood	morphology	Vouchered:Registered Collection	Leg	Thomas Wood		Adult	M		41.952	-6.764		Portugal	Braganca		Alto do Falgueirao, Serra do Montesinho
IBIHM487-21	INV12516	14349862	INV12516	INV12516	Universite de Mons	BOLD:AAK0296	20	Arthropoda	82	Insecta	125	Hymenoptera	655	Andrenidae	2149	Andreninae	1907	Andrena	250376	Andrena fulvago			Thomas J Wood	morphology	Vouchered:Registered Collection	Leg	Thomas Wood		Adult	F		40.462	-1.614		Spain	Aragon	Teruel	Noguera de Albarracin, Barranco de la Olmeda
IBIHM494-21	INV12523	14349869	INV12523	INV12523	Universite de Mons	BOLD:AAJ2141	20	Arthropoda	82	Insecta	125	Hymenoptera	655	Andrenidae	2149	Andreninae	1907	Andrena	250387	Andrena morio			Thomas J Wood	morphology	Vouchered:Registered Collection	Leg	Thomas Wood		Adult	M		37.31	-8.87		Portugal	Faro		Vale da Telha, near Aljezur, area W of
IBIHM497-21	INV12526	14349872	INV12526	INV12526	Universite de Mons	BOLD:AAK0232	20	Arthropoda	82	Insecta	125	Hymenoptera	655	Andrenidae	2149	Andreninae	1907	Andrena	250382	Andrena labialis			Thomas J Wood	morphology	Vouchered:Registered Collection	Leg	Thomas Wood		Adult	F		37.307	-8.663		Portugal	Faro		Marmelete, Serra de Monchique
IBIHM531-21	INV12560	14349906	INV12560	INV12560	Universite de Mons	BOLD:ABA7470	20	Arthropoda	82	Insecta	125	Hymenoptera	655	Andrenidae	2149	Andreninae	1907	Andrena	695435	Andrena spreta			Thomas J Wood	morphology	Vouchered:Registered Collection	Leg	Thomas Wood		Adult	F		38.897	-9.424		Portugal	Lisboa		Assafora, Samarra
IBIHM581-21	INV13010	14359046		INV12510	University of Coimbra, FLOWer Lab	BOLD:AAC4378	20	Arthropoda	82	Insecta	125	Hymenoptera	621	Apidae	2183	Apinae	2087	Bombus	21486	Bombus pascuorum			H. Gaspar	morphology	Vouchered:Registered Collection	Leg	H. Gaspar et al.	pan-trap	Adult	F	kiwifruit orchard	40.738	-8.484	157	Portugal	Aveiro	Albergaria-a-Velha	Branca
IBIHM594-21	INV13023	14359059		INV12523	University of Coimbra, FLOWer Lab	BOLD:ACY0250	20	Arthropoda	82	Insecta	125	Hymenoptera	621	Apidae	2005	Nomadinae	2011	Nomada	256560	Nomada distinguenda			H. Gaspar	morphology	Vouchered:Registered Collection	Leg	H. Gaspar et al.	pan-trap	Adult	F	kiwifruit orchard	40.599	-8.544	35	Portugal	Aveiro	Aveiro	Eixo e Eirol
IBIHM609-21	INV13038	14359074		INV12538	University of Coimbra, FLOWer Lab	BOLD:AAC4378	20	Arthropoda	82	Insecta	125	Hymenoptera	621	Apidae	2183	Apinae	2087	Bombus	21486	Bombus pascuorum			H. Gaspar	morphology	Vouchered:Registered Collection	Leg	H. Gaspar et al.	netting	Adult	M	kiwifruit orchard	40.599	-8.544	35	Portugal	Aveiro	Aveiro	Eixo e Eirol
IBIHM624-21	INV13053	14359089		INV12553	University of Coimbra, FLOWer Lab	BOLD:ACH4344	20	Arthropoda	82	Insecta	125	Hymenoptera	497	Halictidae	59655	Halictinae	2225	Halictus	156030	Halictus maculatus			H. Gaspar	morphology	Vouchered:Registered Collection	Leg	H. Gaspar et al.	netting	Adult	F	kiwifruit orchard	41.328	-8.227	206	Portugal	Porto	Felgueiras	Unhao e Lordelo
IBIHM664-21	INV13093	14359129		INV12593	University of Coimbra, FLOWer Lab	BOLD:ABU8540	20	Arthropoda	82	Insecta	125	Hymenoptera	497	Halictidae	59655	Halictinae	2135	Lasioglossum	32446	Lasioglossum interruptum			Thomas J Wood	morphology	Vouchered:Registered Collection	Leg	H. Gaspar et al.	pan-trap	Adult	F	kiwifruit orchard	40.599	-8.544	35	Portugal	Aveiro	Aveiro	Eixo e Eirol
IBIHM671-21	INV13100	14359136		INV12600	University of Coimbra, FLOWer Lab	BOLD:AEN9032	20	Arthropoda	82	Insecta	125	Hymenoptera	497	Halictidae	59655	Halictinae	2135	Lasioglossum	694182	Lasioglossum strictifrons			H. Gaspar	morphology	Vouchered:Registered Collection	Leg	H. Gaspar et al.	pan-trap	Adult	F	kiwifruit orchard	39.944	-8.824	71	Portugal	Leiria	Pombal	Guia
IBIHM678-21	INV13107	14359143		INV12607	University of Coimbra, FLOWer Lab	BOLD:ADZ5328	20	Arthropoda	82	Insecta	125	Hymenoptera	497	Halictidae	59655	Halictinae	2135	Lasioglossum	693931	Lasioglossum aureolum			H. Gaspar	morphology	Vouchered:Registered Collection	Leg	H. Gaspar et al.	netting	Adult	F	kiwifruit orchard	41.392	-8.237	151	Portugal	Viana do Castelo	Viana do Castelo	Vila Fria
IBIHM695-21	INV13124	14359160		INV12624	University of Coimbra, FLOWer Lab	BOLD:AAF2925	20	Arthropoda	82	Insecta	125	Hymenoptera	497	Halictidae	59655	Halictinae	2235	Sphecodes	250413	Sphecodes ruficrus			H. Gaspar	morphology	Vouchered:Registered Collection	Leg	H. Gaspar et al.	pan-trap	Adult	F	kiwifruit orchard	40.501	-8.557	42	Portugal	Aveiro	Oliveira do Bairro	Troviscal
IBIHM726-21	INV13155	14359191		INV12655	University of Coimbra, FLOWer Lab	BOLD:ABU9205	20	Arthropoda	82	Insecta	125	Hymenoptera	427	Colletidae	122314	Hylaeinae	2119	Hylaeus	256557	Hylaeus incongruus			H. Gaspar	morphology	Vouchered:Registered Collection	Leg	H. Gaspar et al.	pan-trap	Adult	F	kiwifruit orchard	40.599	-8.544	35	Portugal	Aveiro	Aveiro	Eixo e Eirol
IBIHM757-21	INV13186	14359222		INV12686	University of Coimbra, FLOWer Lab	BOLD:AAC8068	20	Arthropoda	82	Insecta	125	Hymenoptera	655	Andrenidae	2149	Andreninae	1907	Andrena	214074	Andrena nigroaenea			H. Gaspar	morphology	Vouchered:Registered Collection	Leg	H. Gaspar et al.	pan-trap	Adult	F	kiwifruit orchard	41.328	-8.227	206	Portugal	Porto	Felgueiras	Unhao e Lordelo
IBIHM759-21	INV13188	14359224		INV12688 A948	University of Coimbra, FLOWer Lab	BOLD:AAE5176	20	Arthropoda	82	Insecta	125	Hymenoptera	655	Andrenidae	2149	Andreninae	1907	Andrena	250357	Andrena angustior			H. Gaspar	morphology	Vouchered:Registered Collection	Leg	H. Gaspar et al.	pan-trap	Adult	M	kiwifruit orchard	41.328	-8.227	206	Portugal	Porto	Felgueiras	Unhao e Lordelo
IBIHM784-21	INV13213	14359249		INV12713	University of Coimbra, FLOWer Lab	BOLD:AEO1963	20	Arthropoda	82	Insecta	125	Hymenoptera	621	Apidae	2005	Nomadinae	2011	Nomada	698940	Nomada merceti			H. Gaspar	morphology	Vouchered:Registered Collection	Leg	D. Tavares et al.	targeted catch	Adult	M		40.935	-8.033	522	Portugal	Viseu	Castro Daire	Eiriz
IBIHM824-21	INV13254	14359289		INV12753 C1298	University of Coimbra, FLOWer Lab	BOLD:AAE9812	20	Arthropoda	82	Insecta	125	Hymenoptera	621	Apidae	79403	Xylocopinae	2105	Ceratina	198538	Ceratina cyanea			H. Gaspar	morphology	Vouchered:Registered Collection	Leg	C. Siopa et al.	netting	Adult	M		40.101	-7.405	460	Portugal	Castelo Branco	Fundao	Vale de Prazeres
IBIHM828-21	INV13258	14359293		INV12757	University of Coimbra, FLOWer Lab	BOLD:ACM3088	20	Arthropoda	82	Insecta	125	Hymenoptera	621	Apidae	79403	Xylocopinae	2105	Ceratina	698303	Ceratina chalcites			H. Gaspar	morphology	Vouchered:Registered Collection	Leg	C. Siopa et al.	netting	Adult	F		40.101	-7.405	460	Portugal	Castelo Branco	Fundao	Vale de Prazeres
IBIHM838-21	INV13268	14359303		INV12767	University of Coimbra, FLOWer Lab	BOLD:AEW3802	20	Arthropoda	82	Insecta	125	Hymenoptera	621	Apidae	2005	Nomadinae	2011	Nomada	698850	Nomada fallax			H. Gaspar	morphology	Vouchered:Registered Collection	Leg	C. Siopa et al.	netting	Adult	F		40.101	-7.405	460	Portugal	Castelo Branco	Fundao	Vale de Prazeres
IBIHM879-21	INV13309	14359344		INV12808	University of Coimbra, FLOWer Lab	BOLD:AEU8542	20	Arthropoda	82	Insecta	125	Hymenoptera	427	Colletidae	71795	Colletinae	1925	Colletes	265319	Colletes hylaeiformis			H. Gaspar	morphology	Vouchered:Registered Collection	Leg	C. Siopa et al.	netting	Adult	M		40.101	-7.405	460	Portugal	Castelo Branco	Fundao	Vale de Prazeres
IBIHM885-21	INV13315	14359350		INV12814	University of Coimbra, FLOWer Lab	BOLD:AAF4031	20	Arthropoda	82	Insecta	125	Hymenoptera	427	Colletidae	122314	Hylaeinae	2119	Hylaeus	214232	Hylaeus cornutus			H. Gaspar	morphology	Vouchered:Registered Collection	Leg	C. Siopa et al.	netting	Adult	M		40.101	-7.405	460	Portugal	Castelo Branco	Fundao	Vale de Prazeres
IBIHM933-21	INV13363	14359398		INV12862	University of Coimbra, FLOWer Lab	BOLD:AAP2416	20	Arthropoda	82	Insecta	125	Hymenoptera	443	Megachilidae	4962	Megachilinae	4940	Osmia	265272	Osmia niveata			H. Gaspar	morphology	Vouchered:Registered Collection	Leg	C. Siopa et al.	netting	Adult	F		40.101	-7.405	460	Portugal	Castelo Branco	Fundao	Vale de Prazeres
IBIHM934-21	INV13364	14359399		INV12863	University of Coimbra, FLOWer Lab	BOLD:AAD0313	20	Arthropoda	82	Insecta	125	Hymenoptera	443	Megachilidae	4962	Megachilinae	4940	Osmia	249286	Osmia caerulescens			H. Gaspar	morphology	Vouchered:Registered Collection	Leg	C. Siopa et al.	netting	Adult	M		40.101	-7.405	460	Portugal	Castelo Branco	Fundao	Vale de Prazeres
IBIHM941-21	INV13371	14359406		INV12870	University of Coimbra, FLOWer Lab	BOLD:AEO3338	20	Arthropoda	82	Insecta	125	Hymenoptera	655	Andrenidae	2149	Andreninae	1907	Andrena	695120	Andrena leptopyga			H. Gaspar	morphology	Vouchered:Registered Collection	Leg	C. Siopa et al.	netting	Adult	M		40.101	-7.405	460	Portugal	Castelo Branco	Fundao	Vale de Prazeres
IBIHM951-21	INV13381	14359416		INV12880	University of Coimbra, FLOWer Lab	BOLD:AER2061	20	Arthropoda	82	Insecta	125	Hymenoptera	655	Andrenidae	2149	Andreninae	1907	Andrena	250387	Andrena morio			H. Gaspar	morphology	Vouchered:Registered Collection	Leg	C. Siopa et al.	netting	Adult	F		40.101	-7.405	460	Portugal	Castelo Branco	Fundao	Vale de Prazeres
IBIHM989-21	INV13419	14359454	C433	INV12918	University of Coimbra, FLOWer Lab	BOLD:ADS9137	20	Arthropoda	82	Insecta	125	Hymenoptera	655	Andrenidae	2149	Andreninae	1907	Andrena	256555	Andrena labiata			H. Gaspar	morphology	Vouchered:Registered Collection	Leg	C. Siopa et al.	netting	Adult	F		40.101	-7.405	460	Portugal	Castelo Branco	Fundao	Vale de Prazeres
IBIHY001-22	INV15650	16364160	INV15650	INV15650	Research Center in Biodiversity and Genetic Resources	BOLD:AAJ2426	20	Arthropoda	82	Insecta	125	Hymenoptera	621	Apidae	2183	Apinae	2089	Anthophora	256615	Anthophora bimaculata			Rui Andrade	morphology	Vouchered:Registered Collection	Leg	Rui Andrade		Adult			41.156	-8.566		Portugal	Porto	Porto	Campanha
IBIHY009-22	INV15665	16364168	INV15665	INV15665	Research Center in Biodiversity and Genetic Resources	BOLD:AAJ2426	20	Arthropoda	82	Insecta	125	Hymenoptera	621	Apidae	2183	Apinae	2089	Anthophora	256615	Anthophora bimaculata			Rui Andrade	morphology	Vouchered:Registered Collection	Leg	Rui Andrade		Adult			41.156	-8.566		Portugal	Porto	Porto	Campanha
IBIHY018-22	INV15675	16364177	INV15675	INV15675	Research Center in Biodiversity and Genetic Resources	BOLD:AAD7803	20	Arthropoda	82	Insecta	125	Hymenoptera	443	Megachilidae	4962	Megachilinae	4941	Megachile	200485	Megachile pilidens			Rui Andrade	morphology	Vouchered:Registered Collection	Leg	Rui Andrade		Adult			41.15	-8.576		Portugal	Porto	Porto	Campanha
IBIHY019-22	INV15676	16364178	INV15676	INV15676	Research Center in Biodiversity and Genetic Resources	BOLD:AAD2566	20	Arthropoda	82	Insecta	125	Hymenoptera	621	Apidae	2183	Apinae	2087	Bombus	31797	Bombus hortorum			Rui Andrade	morphology	Vouchered:Registered Collection	Leg	Rui Andrade		Adult			41.153	-8.572		Portugal	Porto	Porto	Campanha
IBIHM075-21	INV12004	14349450	INV12004	INV12004	Universite de Mons	BOLD:AEO3985	20	Arthropoda	82	Insecta	125	Hymenoptera	621	Apidae	2183	Apinae	84692	Thyreus	700141	Thyreus hirtus			Thomas J Wood	morphology	Vouchered:Registered Collection	Leg	Thomas Wood		Adult	M		37.072	-3.495		Spain	Andalusia	Granada	Sierra Nevada, Trevenque, Refugio de Rosales environs
IBIHM086-21	INV12015	14349461	INV12015	INV12015	Universite de Mons	BOLD:AEO2733	20	Arthropoda	82	Insecta	125	Hymenoptera	621	Apidae	2005	Nomadinae	84687	Ammobates	698680	Ammobates muticus			Thomas J Wood	morphology	Vouchered:Registered Collection	Leg	Thomas Wood		Adult	F		40.013	-2.181		Spain	Castilla-La Mancha	Cuenca	Villar de Olalla, Cmo de Ballesteros
IBIHM093-21	INV12022	14349468	INV12022	INV12022	Universite de Mons	BOLD:AAO2962	20	Arthropoda	82	Insecta	125	Hymenoptera	443	Megachilidae	4962	Megachilinae	488454	Aglaoapis	488455	Aglaoapis tridentata			Thomas J Wood	morphology	Vouchered:Registered Collection	Leg	Thomas Wood		Adult	M		40.598	-3.072		Spain	Castilla-La Mancha	Guadalajara	Lupiana, 2 km SW, GU-921
IBIHM1006-22	INV12605	15145733	INV12605	INV12605	Universite de Mons	BOLD:ABY7961	20	Arthropoda	82	Insecta	125	Hymenoptera	621	Apidae	2005	Nomadinae	2011	Nomada	256589	Nomada striata			Jan Smit	morphology	Vouchered:Registered Collection	Leg	Thomas Wood		Adult	F		37.1	-7.83		Portugal	Faro		Cerro de Santo Miguel
IBIHM1032-22	INV12631	15145759	INV12631	INV12631	Universite de Mons	BOLD:AEO0162	20	Arthropoda	82	Insecta	125	Hymenoptera	655	Andrenidae	2149	Andreninae	1907	Andrena	695044	Andrena hystrix			Thomas J Wood	morphology	Vouchered:Registered Collection	Leg	Thomas Wood		Adult	F		41.848	-6.861		Portugal	Braganca		Gondesende near Braganca
IBIHM1038-22	INV12637	15145765	INV12637	INV12637	Universite de Mons	BOLD:AEO0062	20	Arthropoda	82	Insecta	125	Hymenoptera	655	Andrenidae	2149	Andreninae	1907	Andrena	1073944	Andrena benoisti			Thomas J Wood	morphology	Vouchered:Registered Collection	Leg	Thomas Wood		Adult	M		40.395	-4.984		Spain	Castilla y Leon	Avila	Hoyocasero, El Pinar de Hoyocasero
IBIHM1048-22	INV12647	15145775	INV12647	INV12647	Universite de Mons	BOLD:AAP2754	20	Arthropoda	82	Insecta	125	Hymenoptera	655	Andrenidae	2149	Andreninae	1907	Andrena	1155218	Andrena afzeliella			Thomas J Wood	morphology	Vouchered:Registered Collection	Leg	Thomas Wood		Adult	F		37.238	-3.362		Spain	Andalusia	Granada	Tocon de Quentar to Camino de Las Ramillas
IBIHM1050-22	INV12649	15145777	INV12649	INV12649	Universite de Mons	BOLD:AAK0530	20	Arthropoda	82	Insecta	125	Hymenoptera	655	Andrenidae	2149	Andreninae	1907	Andrena	250366	Andrena combinata			Thomas J Wood	morphology	Vouchered:Registered Collection	Leg	Thomas Wood		Adult	F		40.476	-1.702	1600	Spain	Aragon	Teruel	Griegos, Las Salinas de Griegos
IBIHM1236-22	INV12835	15145963	INV12835	INV12835	Universite de Mons	BOLD:AET2033	20	Arthropoda	82	Insecta	125	Hymenoptera	621	Apidae	2183	Apinae	85432	Eucera	699354	Eucera punctatissima			Thomas J Wood	morphology	Vouchered:Registered Collection	Leg	Thomas Wood		Adult	F		37.127	-7.717		Portugal	Faro		Santo Estevao, ruderal area to W
IBIHM1256-22	INV12403	15145983	INV12403	INV12403	Universite de Mons	BOLD:AET3653	20	Arthropoda	82	Insecta	125	Hymenoptera	443	Megachilidae	4962	Megachilinae	4936	Hoplitis	696562	Hoplitis grumi			Andreas Muller	morphology	Vouchered:Registered Collection	Leg	Thomas Wood		Adult	M		40.322	-3.563		Spain	Comunidad de Madrid	Madrid	Rivas-Vaciamadrid, Canal de Manzanares to Camino de Ucles
IBIHM1266-22	INV12413	15145993	INV12413	INV12413	Universite de Mons	BOLD:AES6061	20	Arthropoda	82	Insecta	125	Hymenoptera	443	Megachilidae	4962	Megachilinae	4936	Hoplitis	696503	Hoplitis campanularis			Andreas Muller	morphology	Vouchered:Registered Collection	Leg	Thomas Wood		Adult	F		37.238	-3.362	1200	Spain	Andalusia	Granada	Tocon de Quentar to Camino de Las Ramillas
IBIHM1272-22	INV12419	15145999	INV12419	INV12419	Universite de Mons	BOLD:AER8784	20	Arthropoda	82	Insecta	125	Hymenoptera	443	Megachilidae	4962	Megachilinae	4936	Hoplitis	696676	Hoplitis cadiza			Andreas Muller	morphology	Vouchered:Registered Collection	Leg	Thomas Wood		Adult	F		37.113	-3.438	1900	Spain	Andalusia	Granada	Sierra Nevada, Jardin Botanico Hoya de Pedraza environs
IBIHM1293-22	INV12440	15146020	INV12440	INV12440	Universite de Mons	BOLD:AAD5414	20	Arthropoda	82	Insecta	125	Hymenoptera	443	Megachilidae	4962	Megachilinae	4941	Megachile	214089	Megachile versicolor			Thomas J Wood	morphology	Vouchered:Registered Collection	Leg	Thomas Wood		Adult	M		38.457	-9.102		Portugal	Setubal		Santana, Fonte de Carvalho road
IBIHM1314-22	INV12461	15146041	INV12461	INV12461	Universite de Mons	BOLD:AED2570	20	Arthropoda	82	Insecta	125	Hymenoptera	621	Apidae	2183	Apinae	84692	Thyreus	700170	Thyreus picaron			Thomas J Wood	morphology	Vouchered:Registered Collection	Leg	Thomas Wood		Adult	M		41.066	-4.051		Spain	Castilla y Leon	Segovia	Brieva, 5 km N, Los Canones de los rios Piron y Viego
IBIHM1346-22	INV12493	15146073	INV12493	INV12493	Universite de Mons	BOLD:AEN2990	20	Arthropoda	82	Insecta	125	Hymenoptera	497	Halictidae	59655	Halictinae	2135	Lasioglossum	943433	Lasioglossum algericolellum			Thomas J Wood	morphology	Vouchered:Registered Collection	Leg	Thomas Wood		Adult	F		36.759	-5.36		Spain	Andalusia	Cadiz	Grazalema, Rio Guadalete
IBIHM161-21	INV12090	14349536	INV12090	INV12090	Universite de Mons	BOLD:AAX4976	20	Arthropoda	82	Insecta	125	Hymenoptera	621	Apidae	2005	Nomadinae	2011	Nomada	256571	Nomada kohli			Thomas J Wood	morphology	Vouchered:Registered Collection	Leg	Thomas Wood		Adult	F		36.618	-5.354		Spain	Andalusia	Malaga	Cortes de la Frontera, path to Llano de las Labores
IBIHM175-21	INV12104	14349550	INV12104	INV12104	Universite de Mons	BOLD:AEO1485	20	Arthropoda	82	Insecta	125	Hymenoptera	621	Apidae	2183	Apinae	85432	Eucera	699201	Eucera collaris			Thomas J Wood	morphology	Vouchered:Registered Collection	Leg	Thomas Wood		Adult	F		37.262	-6.222		Spain	Andalusia	Sevilla	Aznalcazar, S of Pinares de Aznalcazar
IBIHM179-21	INV12108	14349554	INV12108	INV12108	Universite de Mons	BOLD:ABU9563	20	Arthropoda	82	Insecta	125	Hymenoptera	621	Apidae	2183	Apinae	85432	Eucera	449149	Eucera elongatula			Thomas J Wood	morphology	Vouchered:Registered Collection	Leg	Thomas Wood		Adult	F		40.161	-2.041		Spain	Castilla-La Mancha	Cuenca	Cuenca, Valdecabras
IBIHM210-21	INV12139	14349585	INV12139	INV12139	Universite de Mons	BOLD:AEO1252	20	Arthropoda	82	Insecta	125	Hymenoptera	621	Apidae	2183	Apinae	2089	Anthophora	699767	Anthophora fulvodimidiata			Thomas J Wood	morphology	Vouchered:Registered Collection	Leg	Thomas Wood		Adult	M		40.77	-3.694		Spain	Comunidad de Madrid		Guadalix de la Sierra, 1 km S
IBIHM226-21	INV12155	14349601	INV12155	INV12155	Universite de Mons	BOLD:AAD8221	20	Arthropoda	82	Insecta	125	Hymenoptera	621	Apidae	2183	Apinae	2087	Bombus	31780	Bombus campestris			Thomas J Wood	morphology	Vouchered:Registered Collection	Leg	Thomas Wood		Adult	F		42.52	0.723		Spain	Aragon	Huesca	Estet, meadow along N-230
IBIHM228-21	INV12157	14349603	INV12157	INV12157	Universite de Mons	BOLD:AAD4735	20	Arthropoda	82	Insecta	125	Hymenoptera	621	Apidae	2183	Apinae	2087	Bombus	21174	Bombus pratorum			Thomas J Wood	morphology	Vouchered:Registered Collection	Leg	Thomas Wood		Adult	M		40.182	-2.013		Spain	Castilla-La Mancha	Cuenca	Cuenca, Cueva de los Morceguillos
IBIHM240-21	INV12169	14349615	INV12169	INV12169	Universite de Mons	BOLD:ADF8180	20	Arthropoda	82	Insecta	125	Hymenoptera	621	Apidae	79403	Xylocopinae	2105	Ceratina	686543	Ceratina dallatorreana			Thomas J Wood	morphology	Vouchered:Registered Collection	Leg	Thomas Wood		Adult	F		37.752	-1.39		Spain	Murcia		Totana, Saladares del Guadalentin
IBIHM242-21	INV12171	14349617	INV12171	INV12171	Universite de Mons	BOLD:AEN0425	20	Arthropoda	82	Insecta	125	Hymenoptera	621	Apidae	79403	Xylocopinae	1971	Xylocopa	252963	Xylocopa valga			Thomas J Wood	morphology	Vouchered:Registered Collection	Leg	Thomas Wood		Adult	M		37.113	-3.438	1900	Spain	Andalusia	Granada	Sierra Nevada, Jardin Botanico Hoya de Pedraza environs
IBIHM259-21	INV12188	14349634	INV12188	INV12188	Universite de Mons		20	Arthropoda	82	Insecta	125	Hymenoptera	427	Colletidae	122314	Hylaeinae	2119	Hylaeus	462092	Hylaeus dilatatus			Romain Le Divelec	morphology	Vouchered:Registered Collection	Leg	Thomas Wood		Adult	F		37.34	-8.84		Portugal	Faro		Amoreira, near Aljezur
IBIHM285-21	INV12214	14349660	INV12214	INV12214	Universite de Mons	BOLD:ABW0328	20	Arthropoda	82	Insecta	125	Hymenoptera	443	Megachilidae	4962	Megachilinae	58221	Anthidium	197333	Anthidium florentinum			Thomas J Wood	morphology	Vouchered:Registered Collection	Leg	Thomas Wood		Adult	M		37.16	-3.524	750	Spain	Andalusia	Granada	Cenes de la Vega, Sendero del Rio Genil
IBIHM303-21	INV12232	14349678	INV12232	INV12232	Universite de Mons	BOLD:AAY5674	20	Arthropoda	82	Insecta	125	Hymenoptera	443	Megachilidae	4962	Megachilinae	313858	Rhodanthidium	396029	Rhodanthidium septemdentatum			Thomas J Wood	morphology	Vouchered:Registered Collection	Leg	Thomas Wood		Adult	M		36.756	-5.237		Spain	Andalusia	Malaga	Benaojan, Cueva del Hundidero
IBIHM328-21	INV12257	14349703	INV12257	INV12257	Universite de Mons	BOLD:AEN9591	20	Arthropoda	82	Insecta	125	Hymenoptera	497	Halictidae	59655	Halictinae	2225	Halictus	21747	Halictus confusus			Thomas J Wood	morphology	Vouchered:Registered Collection	Leg	Thomas Wood		Adult	F		41.362	-7.796		Portugal	Vila Real		Vila Real, Parque Natural do Alvao, Lamas de Olo
IBIHM332-21	INV12261	14349707	INV12261	INV12261	Universite de Mons	BOLD:AEO0160	20	Arthropoda	82	Insecta	125	Hymenoptera	497	Halictidae	59655	Halictinae	2225	Halictus	156030	Halictus maculatus			Thomas J Wood	morphology	Vouchered:Registered Collection	Leg	Thomas Wood		Adult	F		37.132	-3.439	1700	Spain	Andalusia	Granada	Sierra Nevada, El Dornajo
IBIHM357-21	INV12286	14349732	INV12286	INV12286	Universite de Mons	BOLD:ACP5320	20	Arthropoda	82	Insecta	125	Hymenoptera	497	Halictidae	59655	Halictinae	2235	Sphecodes	542630	Sphecodes croaticus			Thomas J Wood	morphology	Vouchered:Registered Collection	Leg	Thomas Wood		Adult	F		41.881	-8.099		Spain	Galicia	Ourense	Vilamea, 500 m N
IBIHM362-21	INV12291	14349737	INV12291	INV12291	Universite de Mons	BOLD:ACR8452	20	Arthropoda	82	Insecta	125	Hymenoptera	497	Halictidae	59655	Halictinae	2235	Sphecodes	522775	Sphecodes olivieri			Thomas J Wood	morphology	Vouchered:Registered Collection	Leg	Thomas Wood		Adult	F		37.023	-4.825		Spain	Andalusia	Malaga	Campillos, Laguna de Capacete
IBIHM396-21	INV12325	14349771	INV12325	INV12325	Universite de Mons	BOLD:AFA0740	20	Arthropoda	82	Insecta	125	Hymenoptera	497	Halictidae	59655	Halictinae	2135	Lasioglossum	20999	Lasioglossum marginatum			Thomas J Wood	morphology	Vouchered:Registered Collection	Leg	Thomas Wood		Adult	F		37.113	-3.438	1900	Spain	Andalusia	Granada	Sierra Nevada, Jardin Botanico Hoya de Pedraza environs
IBIHM402-21	INV12331	14349777	INV12331	INV12331	Universite de Mons	BOLD:ADM1219	20	Arthropoda	82	Insecta	125	Hymenoptera	497	Halictidae	59655	Halictinae	2135	Lasioglossum	265308	Lasioglossum pallens			Thomas J Wood	morphology	Vouchered:Registered Collection	Leg	Thomas Wood		Adult	F		40.863	-4.179		Spain	Castilla y Leon	Segovia	La Losa, 1 km NW, SG-P-7211
IBIHM404-21	INV12333	14349779	INV12333	INV12333	Universite de Mons	BOLD:AEO0577	20	Arthropoda	82	Insecta	125	Hymenoptera	497	Halictidae	59655	Halictinae	2135	Lasioglossum	694441	Lasioglossum perclavipes			Thomas J Wood	morphology	Vouchered:Registered Collection	Leg	Thomas Wood		Adult	F		37.752	-1.39		Spain	Murcia		Totana, Saladares del Guadalentin
IBIHM429-21	INV12358	14349804	INV12358	INV12358	Universite de Mons	BOLD:AAN3911	20	Arthropoda	82	Insecta	125	Hymenoptera	427	Colletidae	71795	Colletinae	1925	Colletes	256637	Colletes marginatus			Thomas J Wood	morphology	Vouchered:Registered Collection	Leg	Thomas Wood		Adult	F		40.863	-4.179		Spain	Castilla y Leon	Segovia	La Losa, 1 km NW, SG-P-7211
IBIHM467-21	INV12396	14349842	INV12396	INV12396	Universite de Mons	BOLD:AEO0004	20	Arthropoda	82	Insecta	125	Hymenoptera	443	Megachilidae	4962	Megachilinae	4940	Osmia	265275	Osmia rufohirta			Thomas J Wood	morphology	Vouchered:Registered Collection	Leg	Thomas Wood		Adult	F		36.837	-5.067		Spain	Andalusia	Malaga	Ronda, 10 km NE, A-367
IBIHM478-21	INV12507	14349853	INV12507	INV12507	Universite de Mons	BOLD:AEO4687	20	Arthropoda	82	Insecta	125	Hymenoptera	655	Andrenidae	2149	Andreninae	1907	Andrena	694746	Andrena antigana			Thomas J Wood	morphology	Vouchered:Registered Collection	Leg	Thomas Wood		Adult	F		41.317	-8.734		Portugal	Porto		PPRLVC-ROM, R. Fleiro d'Ara
IBIHM486-21	INV12515	14349861	INV12515	INV12515	Universite de Mons	BOLD:ADZ9682	20	Arthropoda	82	Insecta	125	Hymenoptera	655	Andrenidae	2149	Andreninae	1907	Andrena	694957	Andrena florentina			Thomas J Wood	morphology	Vouchered:Registered Collection	Leg	Thomas Wood		Adult	F		38.888	-9.396		Portugal	Lisboa		Sao Joao das Lampas, Almograve
IBIHM537-21	INV12566	14349912	INV12566	INV12566	Universite de Mons	BOLD:AEO0042	20	Arthropoda	82	Insecta	125	Hymenoptera	655	Andrenidae	2149	Andreninae	1907	Andrena	250403	Andrena suerinensis			Thomas J Wood	morphology	Vouchered:Registered Collection	Leg	Thomas Wood		Adult	M		41.751	-7.947		Portugal	Vila Real		Paradela, 1 km S, M308-4
IBIHM580-21	INV13009	14359045		INV12509	University of Coimbra, FLOWer Lab	BOLD:AAC4378	20	Arthropoda	82	Insecta	125	Hymenoptera	621	Apidae	2183	Apinae	2087	Bombus	21486	Bombus pascuorum			H. Gaspar	morphology	Vouchered:Registered Collection	Leg	H. Gaspar et al.	pan-trap	Adult	F	kiwifruit orchard	40.599	-8.544	35	Portugal	Aveiro	Aveiro	Eixo e Eirol
IBIHM592-21	INV13021	14359057		INV12521	University of Coimbra, FLOWer Lab	BOLD:ABV4745	20	Arthropoda	82	Insecta	125	Hymenoptera	621	Apidae	2183	Apinae	85432	Eucera	449150	Eucera chrysopyga			H. Gaspar	morphology	Vouchered:Registered Collection	Leg	H. Gaspar et al.	netting	Adult	M	kiwifruit orchard	40.599	-8.544	35	Portugal	Aveiro	Aveiro	Eixo e Eirol
IBIHM629-21	INV13058	14359094		INV12558	University of Coimbra, FLOWer Lab	BOLD:ABV4897	20	Arthropoda	82	Insecta	125	Hymenoptera	497	Halictidae	59655	Halictinae	2225	Halictus	522726	Halictus gemmeus			H. Gaspar	morphology	Vouchered:Registered Collection	Leg	H. Gaspar et al.	pan-trap	Adult	F	kiwifruit orchard	40.279	-8.7	74	Portugal	Coimbra	Montemor-o-Velho	Arazede
IBIHM660-21	INV13089	14359125	A882	INV12589	University of Coimbra, FLOWer Lab	BOLD:AAB0353	20	Arthropoda	82	Insecta	125	Hymenoptera	497	Halictidae	59655	Halictinae	2135	Lasioglossum	21768	Lasioglossum calceatum			H. Gaspar	morphology	Vouchered:Registered Collection	Leg	H. Gaspar et al.	pan-trap	Adult	F	kiwifruit orchard	42.046	-8.632	9	Portugal	Viana do Castelo	Valenca	Ganfei
IBIHM687-21	INV13116	14359152		INV12616	University of Coimbra, FLOWer Lab	BOLD:AFM8564	20	Arthropoda	82	Insecta	125	Hymenoptera	497	Halictidae	59655	Halictinae	2235	Sphecodes	214302	Sphecodes longulus			H. Gaspar	morphology	Vouchered:Registered Collection	Leg	H. Gaspar et al.	pan-trap	Adult	F	kiwifruit orchard	40.599	-8.544	35	Portugal	Aveiro	Aveiro	Eixo e Eirol
IBIHM691-21	INV13120	14359156	A772	INV12620	University of Coimbra, FLOWer Lab	BOLD:AAF2925	20	Arthropoda	82	Insecta	125	Hymenoptera	497	Halictidae	59655	Halictinae	2235	Sphecodes	250413	Sphecodes ruficrus			Thomas J Wood	morphology	Vouchered:Registered Collection	Leg	H. Gaspar et al.	pan-trap	Adult	M	kiwifruit orchard	41.328	-8.227	206	Portugal	Porto	Felgueiras	Unhao e Lordelo
IBIHM700-21	INV13129	14359165		INV12629	University of Coimbra, FLOWer Lab	BOLD:AAD7803	20	Arthropoda	82	Insecta	125	Hymenoptera	443	Megachilidae	4962	Megachilinae	4941	Megachile	200485	Megachile pilidens			H. Gaspar	morphology	Vouchered:Registered Collection	Leg	H. Gaspar et al.	netting	Adult	M	kiwifruit orchard	39.944	-8.824	71	Portugal	Leiria	Pombal	Guia
IBIHM701-21	INV13130	14359166		INV12630	University of Coimbra, FLOWer Lab	BOLD:AAA8356	20	Arthropoda	82	Insecta	125	Hymenoptera	443	Megachilidae	4962	Megachilinae	4941	Megachile	21200	Megachile centuncularis			H. Gaspar	morphology	Vouchered:Registered Collection	Leg	H. Gaspar et al.	netting	Adult	F	kiwifruit orchard	41.099	-8.577	125	Portugal	Porto	Vila Nova de Gaia	Vilar de Andorinho
IBIHM719-21	INV13148	14359184		INV12648	University of Coimbra, FLOWer Lab	BOLD:ACK7071	20	Arthropoda	82	Insecta	125	Hymenoptera	469	Melittidae	91824	Dasypodainae	191445	Dasypoda	591727	Dasypoda cingulata			H. Gaspar	morphology	Vouchered:Registered Collection	Leg	H. Gaspar et al.	pan-trap	Adult	F	kiwifruit orchard	39.944	-8.824	71	Portugal	Leiria	Pombal	Guia
IBIHM788-21	INV13217	14359253		INV12717	University of Coimbra, FLOWer Lab	BOLD:AAI9074	20	Arthropoda	82	Insecta	125	Hymenoptera	497	Halictidae	78193	Rophitinae	2079	Dufourea	256632	Dufourea halictula			H. Gaspar	morphology	Vouchered:Registered Collection	Leg	D. Tavares et al.	targeted catch	Adult	F		40.984	-8.028	1033	Portugal	Viseu	Castro Daire	Alhoes
IBIHM798-21	INV13227	14359263		INV12727	University of Coimbra, FLOWer Lab	BOLD:AAE5176	20	Arthropoda	82	Insecta	125	Hymenoptera	655	Andrenidae	2149	Andreninae	1907	Andrena	250357	Andrena angustior			H. Gaspar	morphology	Vouchered:Registered Collection	Leg	D. Tavares et al.	targeted catch	Adult	F		40.852	-8.314	516	Portugal	Aveiro	Vale de Cambra	Paco do Mato
IBIHM804-21	INV13234	14359269		C741	University of Coimbra, FLOWer Lab	BOLD:AAB1062	20	Arthropoda	82	Insecta	125	Hymenoptera	621	Apidae	2183	Apinae	2087	Bombus	21807	Bombus terrestris			H. Gaspar	morphology	Vouchered:Registered Collection	Leg	C. Siopa et al.	netting	Adult	F		40.101	-7.405	460	Portugal	Castelo Branco	Fundao	Vale de Prazeres
IBIHM818-21	INV13248	14359283		C1009	University of Coimbra, FLOWer Lab	BOLD:ABZ2397	20	Arthropoda	82	Insecta	125	Hymenoptera	621	Apidae	2183	Apinae	85432	Eucera	214267	Eucera nigrescens			H. Gaspar	morphology	Vouchered:Registered Collection	Leg	C. Siopa et al.	Targeted	Adult	F		40.101	-7.405	460	Portugal	Castelo Branco	Fundao	Vale de Prazeres
IBIHM820-21	INV13250	14359285		INV12749 C307	University of Coimbra, FLOWer Lab	BOLD:ABZ2397	20	Arthropoda	82	Insecta	125	Hymenoptera	621	Apidae	2183	Apinae	85432	Eucera	214267	Eucera nigrescens			H. Gaspar	morphology	Vouchered:Registered Collection	Leg	C. Siopa et al.	netting	Adult	M		40.101	-7.405	460	Portugal	Castelo Branco	Fundao	Vale de Prazeres
IBIHM830-21	INV13260	14359295		INV12759	University of Coimbra, FLOWer Lab	BOLD:AEN8935	20	Arthropoda	82	Insecta	125	Hymenoptera	621	Apidae	2005	Nomadinae	2011	Nomada	698836	Nomada discrepans			H. Gaspar	morphology	Vouchered:Registered Collection	Leg	C. Siopa et al.	netting	Adult	F		40.101	-7.405	460	Portugal	Castelo Branco	Fundao	Vale de Prazeres
IBIHM840-21	INV13270	14359305		INV12769	University of Coimbra, FLOWer Lab	BOLD:AEK6178	20	Arthropoda	82	Insecta	125	Hymenoptera	621	Apidae	2005	Nomadinae	2011	Nomada	698793	Nomada basalis			H. Gaspar	morphology	Vouchered:Registered Collection	Leg	C. Siopa et al.	netting	Adult	F		40.101	-7.405	460	Portugal	Castelo Branco	Fundao	Vale de Prazeres
IBIHM854-21	INV13284	14359319		C575	University of Coimbra, FLOWer Lab	BOLD:AAK7827	20	Arthropoda	82	Insecta	125	Hymenoptera	497	Halictidae	59655	Halictinae	2135	Lasioglossum	265309	Lasioglossum pauperatum			H. Gaspar	morphology	Vouchered:Registered Collection	Leg	C. Siopa et al.	netting	Adult	F		40.101	-7.405	460	Portugal	Castelo Branco	Fundao	Vale de Prazeres
IBIHM866-21	INV13296	14359331		INV12795	University of Coimbra, FLOWer Lab	BOLD:ABV3743	20	Arthropoda	82	Insecta	125	Hymenoptera	497	Halictidae	59655	Halictinae	2235	Sphecodes	191442	Sphecodes reticulatus			H. Gaspar	morphology	Vouchered:Registered Collection	Leg	C. Siopa et al.	netting	Adult	F		40.101	-7.405	460	Portugal	Castelo Branco	Fundao	Vale de Prazeres
IBIHM867-21	INV13297	14359332		INV12796 C1329	University of Coimbra, FLOWer Lab	BOLD:AAI0259	20	Arthropoda	82	Insecta	125	Hymenoptera	497	Halictidae	59655	Halictinae	2235	Sphecodes	191444	Sphecodes monilicornis			H. Gaspar	morphology	Vouchered:Registered Collection	Leg	C. Siopa et al.	netting	Adult	M		40.101	-7.405	460	Portugal	Castelo Branco	Fundao	Vale de Prazeres
IBIHM871-21	INV13301	14359336		INV12800 C399	University of Coimbra, FLOWer Lab	BOLD:AAF2925	20	Arthropoda	82	Insecta	125	Hymenoptera	497	Halictidae	59655	Halictinae	2235	Sphecodes	250413	Sphecodes ruficrus			H. Gaspar	morphology	Vouchered:Registered Collection	Leg	C. Siopa et al.	netting	Adult	M		40.101	-7.405	460	Portugal	Castelo Branco	Fundao	Vale de Prazeres
IBIHM886-21	INV13316	14359351		INV12815	University of Coimbra, FLOWer Lab	BOLD:AEN9677	20	Arthropoda	82	Insecta	125	Hymenoptera	427	Colletidae	122314	Hylaeinae	2119	Hylaeus	256644	Hylaeus angustatus			H. Gaspar	morphology	Vouchered:Registered Collection	Leg	C. Siopa et al.	netting	Adult	M		40.101	-7.405	460	Portugal	Castelo Branco	Fundao	Vale de Prazeres
IBIHM916-21	INV13346	14359381		INV12845	University of Coimbra, FLOWer Lab	BOLD:AEO4483	20	Arthropoda	82	Insecta	125	Hymenoptera	443	Megachilidae	4962	Megachilinae	4964	Coelioxys	697973	Coelioxys obtusa			H. Gaspar	morphology	Vouchered:Registered Collection	Leg	C. Siopa et al.	netting	Adult	M		40.101	-7.405	460	Portugal	Castelo Branco	Fundao	Vale de Prazeres
IBIHM920-21	INV13350	14359385		INV12849	University of Coimbra, FLOWer Lab	BOLD:AAY8402	20	Arthropoda	82	Insecta	125	Hymenoptera	443	Megachilidae	4962	Megachilinae	58228	Anthidiellum	379203	Anthidiellum strigatum			H. Gaspar	morphology	Vouchered:Registered Collection	Leg	C. Siopa et al.	netting	Adult	F		40.101	-7.405	460	Portugal	Castelo Branco	Fundao	Vale de Prazeres
IBIHM948-21	INV13378	14359413		INV12877	University of Coimbra, FLOWer Lab	BOLD:AEO5504	20	Arthropoda	82	Insecta	125	Hymenoptera	655	Andrenidae	2149	Andreninae	1907	Andrena	695272	Andrena oviventris			H. Gaspar	morphology	Vouchered:Registered Collection	Leg	C. Siopa et al.	netting	Adult	M		40.101	-7.405	460	Portugal	Castelo Branco	Fundao	Vale de Prazeres
IBIHM964-21	INV13394	14359429		INV12893	University of Coimbra, FLOWer Lab	BOLD:ADZ9682	20	Arthropoda	82	Insecta	125	Hymenoptera	655	Andrenidae	2149	Andreninae	1907	Andrena	694957	Andrena florentina			H. Gaspar	morphology	Vouchered:Registered Collection	Leg	C. Siopa et al.	netting	Adult	F		40.101	-7.405	460	Portugal	Castelo Branco	Fundao	Vale de Prazeres
IBIHY028-22	INV15687	16364187	INV15687	INV15687	Research Center in Biodiversity and Genetic Resources	BOLD:AEW2300	20	Arthropoda	82	Insecta	125	Hymenoptera	497	Halictidae	59655	Halictinae	2135	Lasioglossum	21888	Lasioglossum villosulum			Rui Andrade	morphology	Vouchered:Registered Collection	Leg	Rui Andrade		Adult			41.15	-8.576		Portugal	Porto	Porto	Campanha
IBIHM012-19	INV02288	10148257	INV02288	S027C2_1	Andreia Penado private collection	BOLD:ACF9884	20	Arthropoda	82	Insecta	125	Hymenoptera	443	Megachilidae	4962	Megachilinae	4936	Hoplitis	1137969	Hoplitis stecki				morphology	Vouchered:Registered Collection	Leg	Andreia Penado		Adult	F		41.3525	-6.93207	325	Portugal	Braganca	Alfandega da Fe	Alfandega da Fe
IBIHM1001-22	INV12600	15145728	INV12600	INV12600	Universite de Mons	BOLD:AEN8381	20	Arthropoda	82	Insecta	125	Hymenoptera	621	Apidae	2005	Nomadinae	2011	Nomada	698892	Nomada illustris			Thomas J Wood	morphology	Vouchered:Registered Collection	Leg	Thomas Wood		Adult	M		37.31	-8.87		Portugal	Faro		Vale da Telha, near Aljezur, area W of
IBIHM1037-22	INV12636	15145764	INV12636	INV12636	Universite de Mons	BOLD:AEO3917	20	Arthropoda	82	Insecta	125	Hymenoptera	655	Andrenidae	2149	Andreninae	1907	Andrena	542499	Andrena saxonica			Thomas J Wood	morphology	Vouchered:Registered Collection	Leg	Thomas Wood		Adult	F		40.395	-4.984		Spain	Castilla y Leon	Avila	Hoyocasero, El Pinar de Hoyocasero
IBIHM110-21	INV12039	14349485	INV12039	INV12039	Universite de Mons	BOLD:AEO4155	20	Arthropoda	82	Insecta	125	Hymenoptera	621	Apidae	2005	Nomadinae	2011	Nomada	698793	Nomada basalis			Thomas J Wood	morphology	Vouchered:Registered Collection	Leg	Thomas Wood		Adult	F		40.18	-3.446		Spain	Comunidad de Madrid	Madrid	Madrid, Chinchon, 6 km N, M-311
IBIHM1254-22	INV12401	15145981	INV12401	INV12401	Universite de Mons	BOLD:AAA7122	20	Arthropoda	82	Insecta	125	Hymenoptera	443	Megachilidae	4962	Megachilinae	84734	Chelostoma	197336	Chelostoma rapunculi			Thomas J Wood	morphology	Vouchered:Registered Collection	Leg	Thomas Wood		Adult	F		36.978	-3.355	1500	Spain	Andalusia	Granada	Sierra Nevada, Capileira to La Cebadilla
IBIHM1258-22	INV12405	15145985	INV12405	INV12405	Universite de Mons	BOLD:AET0068	20	Arthropoda	82	Insecta	125	Hymenoptera	443	Megachilidae	4962	Megachilinae	96610	Protosmia	696894	Protosmia glutinosa			Andreas Muller	morphology	Vouchered:Registered Collection	Leg	Thomas Wood		Adult	F		40.15	-1.687		Spain	Castilla-La Mancha	Cuenca	Huerta del Marquesado, environs N of town
IBIHM1271-22	INV12418	15145998	INV12418	INV12418	Universite de Mons	BOLD:AET2330	20	Arthropoda	82	Insecta	125	Hymenoptera	443	Megachilidae	4962	Megachilinae	4936	Hoplitis	313906	Hoplitis ravouxi			Andreas Muller	morphology	Vouchered:Registered Collection	Leg	Thomas Wood		Adult	M		36.618	-5.354		Spain	Andalusia	Malaga	Cortes de la Frontera, path to Llano de las Labores
IBIHM1275-22	INV12422	15146002	INV12422	INV12422	Universite de Mons	BOLD:AAC3950	20	Arthropoda	82	Insecta	125	Hymenoptera	443	Megachilidae	4962	Megachilinae	4936	Hoplitis	249284	Hoplitis anthocopoides			Andreas Muller	morphology	Vouchered:Registered Collection	Leg	Thomas Wood		Adult	F		40.425	-1.714	1600	Spain	Aragon	Teruel	Griegos, town environs
IBIHM1276-22	INV12423	15146003	INV12423	INV12423	Universite de Mons	BOLD:AEV6823	20	Arthropoda	82	Insecta	125	Hymenoptera	443	Megachilidae	4962	Megachilinae	4936	Hoplitis	522864	Hoplitis benoisti			Thomas J Wood	morphology	Vouchered:Registered Collection	Leg	Thomas Wood		Adult	F		36.756	-5.237		Spain	Andalusia	Malaga	Benaojan, Cueva del Hundidero
IBIHM1280-22	INV12427	15146007	INV12427	INV12427	Universite de Mons	BOLD:AES2567	20	Arthropoda	82	Insecta	125	Hymenoptera	443	Megachilidae	4962	Megachilinae	4940	Osmia	696877	Osmia tergestensis			Andreas Muller	morphology	Vouchered:Registered Collection	Leg	Thomas Wood		Adult	M		37.124	-3.432	2100	Spain	Andalusia	Granada	Sierra Nevada, Mirador Monte Ahi de Cara
IBIHM1281-22	INV12428	15146008	INV12428	INV12428	Universite de Mons	BOLD:AEJ4270	20	Arthropoda	82	Insecta	125	Hymenoptera	443	Megachilidae	4962	Megachilinae	4940	Osmia	696834	Osmia scutellaris			Thomas J Wood	morphology	Vouchered:Registered Collection	Leg	Thomas Wood		Adult	F		36.759	-5.36		Spain	Andalusia	Cadiz	Grazalema, Rio Guadalete
IBIHM1299-22	INV12446	15146026	INV12446	INV12446	Universite de Mons	BOLD:AET3713	20	Arthropoda	82	Insecta	125	Hymenoptera	443	Megachilidae	4962	Megachilinae	58221	Anthidium	696000	Anthidium diadema			Thomas J Wood	morphology	Vouchered:Registered Collection	Leg	Thomas Wood		Adult	F		40.376	-3.345		Spain	Comunidad de Madrid	Madrid	Pozuelo del Rey, 2 km NW
IBIHM1317-22	INV12464	15146044	INV12464	INV12464	Universite de Mons	BOLD:AAJ0611	20	Arthropoda	82	Insecta	125	Hymenoptera	621	Apidae	2005	Nomadinae	1931	Epeolus	1145726	Epeolus intermedius			Thomas J Wood	morphology	Vouchered:Registered Collection	Leg	Thomas Wood		Adult	F		36.978	-3.355	1500	Spain	Andalusia	Granada	Sierra Nevada, Capileira to La Cebadilla
IBIHM1321-22	INV12468	15146048	INV12468	INV12468	Universite de Mons	BOLD:AEU2956	20	Arthropoda	82	Insecta	125	Hymenoptera	621	Apidae	2183	Apinae	84689	Amegilla	699600	Amegilla savignyi			Thomas J Wood	morphology	Vouchered:Registered Collection	Leg	Thomas Wood		Adult	F		41.066	-4.051		Spain	Castilla y Leon	Segovia	Brieva, 5 km N, Los Canones de los rios Piron y Viego
IBIHM1324-22	INV12471	15146051	INV12471	INV12471	Universite de Mons	BOLD:AAB1062	20	Arthropoda	82	Insecta	125	Hymenoptera	621	Apidae	2183	Apinae	2087	Bombus	21807	Bombus terrestris			Thomas J Wood	morphology	Vouchered:Registered Collection	Leg	Thomas Wood		Adult	M		41.724	-8.016		Portugal	Vila Real		Cabril, CM1021
IBIHM1334-22	INV12481	15146061	INV12481	INV12481	Universite de Mons	BOLD:ACK7071	20	Arthropoda	82	Insecta	125	Hymenoptera	469	Melittidae	91824	Dasypodainae	191445	Dasypoda	591727	Dasypoda cingulata			Thomas J Wood	morphology	Vouchered:Registered Collection	Leg	Thomas Wood		Adult	M		37.31	-8.87		Portugal	Faro		Vale da Telha, near Aljezur, area W of
IBIHM1336-22	INV12483	15146063	INV12483	INV12483	Universite de Mons	BOLD:ABZ4790	20	Arthropoda	82	Insecta	125	Hymenoptera	621	Apidae	2183	Apinae	85432	Eucera	214229	Eucera longicornis			Thomas J Wood	morphology	Vouchered:Registered Collection	Leg	Thomas Wood		Adult	M		36.978	-3.355	1500	Spain	Andalusia	Granada	Sierra Nevada, Capileira to La Cebadilla
IBIHM134-21	INV12063	14349509	INV12063	INV12063	Universite de Mons	BOLD:AEL5320	20	Arthropoda	82	Insecta	125	Hymenoptera	621	Apidae	2005	Nomadinae	2011	Nomada	698897	Nomada insignipes			Thomas J Wood	morphology	Vouchered:Registered Collection	Leg	Thomas Wood		Adult	M		36.645	-5.175		Spain	Andalusia	Malaga	Juzcar, Los Riscos in Juzcar and Cartajima
IBIHM159-21	INV12088	14349534	INV12088	INV12088	Universite de Mons	BOLD:AAI2916	20	Arthropoda	82	Insecta	125	Hymenoptera	621	Apidae	2005	Nomadinae	2011	Nomada	256585	Nomada sexfasciata			Thomas J Wood	morphology	Vouchered:Registered Collection	Leg	Thomas Wood		Adult	F		40.863	-4.179		Spain	Castilla y Leon	Segovia	La Losa, 1 km NW, SG-P-7211
IBIHM173-21	INV12102	14349548	INV12102	INV12102	Universite de Mons	BOLD:AEN9450	20	Arthropoda	82	Insecta	125	Hymenoptera	621	Apidae	2183	Apinae	85432	Eucera	1137962	Eucera cinctella			Thomas J Wood	morphology	Vouchered:Registered Collection	Leg	Thomas Wood		Adult	F		36.756	-5.237		Spain	Andalusia	Malaga	Benaojan, Cueva del Hundidero
IBIHM176-21	INV12105	14349551	INV12105	INV12105	Universite de Mons	BOLD:ABZ2397	20	Arthropoda	82	Insecta	125	Hymenoptera	621	Apidae	2183	Apinae	85432	Eucera	214267	Eucera nigrescens			Thomas J Wood	morphology	Vouchered:Registered Collection	Leg	Thomas Wood		Adult	F		36.312	-5.4		Spain	Andalusia	Cadiz	Castellar de la Frontera, 1 km N, A-405
IBIHM184-21	INV12113	14349559	INV12113	INV12113	Universite de Mons	BOLD:ADJ0585	20	Arthropoda	82	Insecta	125	Hymenoptera	621	Apidae	2183	Apinae	85432	Eucera	976904	Eucera fulvescens			Thomas J Wood	morphology	Vouchered:Registered Collection	Leg	Thomas Wood		Adult	F		40.055	-2.341	1180	Spain	Castilla-La Mancha	Cuenca	Villanueva de los Escuderos
IBIHM206-21	INV12135	14349581	INV12135	INV12135	Universite de Mons	BOLD:AEN9016	20	Arthropoda	82	Insecta	125	Hymenoptera	621	Apidae	2183	Apinae	2089	Anthophora	699719	Anthophora crassipes			Thomas J Wood	morphology	Vouchered:Registered Collection	Leg	Thomas Wood		Adult	F		37.238	-3.361	1200	Spain	Andalusia	Granada	Tocon de Quentar to Camino de Las Ramillas
IBIHM208-21	INV12137	14349583	INV12137	INV12137	Universite de Mons	BOLD:AEO5509	20	Arthropoda	82	Insecta	125	Hymenoptera	621	Apidae	2183	Apinae	2089	Anthophora	699728	Anthophora dispar			Thomas J Wood	morphology	Vouchered:Registered Collection	Leg	Thomas Wood		Adult	F		38.802	-9.484		Portugal	Lisboa		PN Sintra-Cascais, Colares, Praia da Adraga
IBIHM218-21	INV12147	14349593	INV12147	INV12147	Universite de Mons	BOLD:ACD9731	20	Arthropoda	82	Insecta	125	Hymenoptera	621	Apidae	2183	Apinae	2089	Anthophora	256619	Anthophora retusa	1137966	Anthophora retusa meridionalis	Thomas J Wood	morphology	Vouchered:Registered Collection	Leg	Thomas Wood		Adult	F		37.146	-3.049		Spain	Andalusia	Granada	Sierra Nevada, Aldeire, Mirador del Marquesado
IBIHM258-21	INV12187	14349633	INV12187	INV12187	Universite de Mons	BOLD:AEN8873	20	Arthropoda	82	Insecta	125	Hymenoptera	427	Colletidae	122314	Hylaeinae	2119	Hylaeus	691604	Hylaeus crassanus			Thomas J Wood	morphology	Vouchered:Registered Collection	Leg	Thomas Wood		Adult	M		40.929	-4.121		Spain	Castilla y Leon	Segovia	Segovia, Camino Natural Via Verde Valle del Eresma
IBIHM269-21	INV12198	14349644	INV12198	INV12198	Universite de Mons	BOLD:AAK3488	20	Arthropoda	82	Insecta	125	Hymenoptera	427	Colletidae	122314	Hylaeinae	2119	Hylaeus	256650	Hylaeus pictipes			Thomas J Wood	morphology	Vouchered:Registered Collection	Leg	Thomas Wood		Adult	M		36.521	-5.333		Spain	Andalusia	Malaga	Gaucin, Gaucin to Puerto del Hacho
IBIHM316-21	INV12245	14349691	INV12245	INV12245	Universite de Mons	BOLD:ABW1753	20	Arthropoda	82	Insecta	125	Hymenoptera	443	Megachilidae	4962	Megachilinae	4941	Megachile	460160	Megachile lefebvrei			Thomas J Wood	morphology	Vouchered:Registered Collection	Leg	Thomas Wood		Adult	F		36.708	-5.43		Spain	Andalusia	Cadiz	Benaocaz, Lugar Llano de la Huerta to Puente Antiguo
IBIHM330-21	INV12259	14349705	INV12259	INV12259	Universite de Mons	BOLD:AAE3033	20	Arthropoda	82	Insecta	125	Hymenoptera	497	Halictidae	59655	Halictinae	2225	Halictus	252960	Halictus brunnescens			Thomas J Wood	morphology	Vouchered:Registered Collection	Leg	Thomas Wood		Adult	M		40.901	-4.156		Spain	Castilla y Leon	Segovia	Madrona, 500 m NE, Arroyo del Hocino
IBIHM373-21	INV12302	14349748	INV12302	INV12302	Universite de Mons	BOLD:AAK8357	20	Arthropoda	82	Insecta	125	Hymenoptera	497	Halictidae	59655	Halictinae	2135	Lasioglossum	32447	Lasioglossum brevicorne			Thomas J Wood	morphology	Vouchered:Registered Collection	Leg	Thomas Wood		Adult	F		40.182	-2.013		Spain	Castilla-La Mancha	Cuenca	Cuenca, Cueva de los Morceguillos
IBIHM386-21	INV12315	14349761	INV12315	INV12315	Universite de Mons	BOLD:AEN9127	20	Arthropoda	82	Insecta	125	Hymenoptera	497	Halictidae	59655	Halictinae	2135	Lasioglossum	694603	Lasioglossum dusmeti			Thomas J Wood	morphology	Vouchered:Registered Collection	Leg	Thomas Wood		Adult	F		41.505	-8.127		Portugal	Braga		Pedraido, Fafe
IBIHM392-21	INV12321	14349767	INV12321	INV12321	Universite de Mons	BOLD:AAE1129	20	Arthropoda	82	Insecta	125	Hymenoptera	497	Halictidae	59655	Halictinae	2135	Lasioglossum	20974	Lasioglossum lativentre			Thomas J Wood	morphology	Vouchered:Registered Collection	Leg	Thomas Wood		Adult	F		40.462	-1.614		Spain	Aragon	Teruel	Noguera de Albarracin, Barranco de la Olmeda
IBIHM407-21	INV12336	14349782	INV12336	INV12336	Universite de Mons	BOLD:AAF4021	20	Arthropoda	82	Insecta	125	Hymenoptera	497	Halictidae	59655	Halictinae	2135	Lasioglossum	228404	Lasioglossum punctatissimum			Thomas J Wood	morphology	Vouchered:Registered Collection	Leg	Thomas Wood		Adult	F		41.876	0.851		Spain	Catalonia	Lleida	Balaguer, Camarasa, Aiguabarreig Segre-Noguera Pallaresa
IBIHM433-21	INV12362	14349808	INV12362	INV12362	Universite de Mons	BOLD:AEN9179	20	Arthropoda	82	Insecta	125	Hymenoptera	469	Melittidae	91824	Dasypodainae	191445	Dasypoda	695791	Dasypoda morotei			Thomas J Wood	morphology	Vouchered:Registered Collection	Leg	Thomas Wood		Adult	F		40.462	-1.614		Spain	Aragon	Teruel	Noguera de Albarracin, Barranco de la Olmeda
IBIHM496-21	INV12525	14349871	INV12525	INV12525	Universite de Mons	BOLD:AEO3956	20	Arthropoda	82	Insecta	125	Hymenoptera	655	Andrenidae	2149	Andreninae	1907	Andrena	1129840	Andrena juliana			Thomas J Wood	morphology	Vouchered:Registered Collection	Leg	Thomas Wood		Adult	M		37.049	-4.834		Spain	Andalusia	Malaga	Campillos, Laguna Dulce
IBIHM510-21	INV12539	14349885	INV12539	INV12539	Universite de Mons	BOLD:AAC8068	20	Arthropoda	82	Insecta	125	Hymenoptera	655	Andrenidae	2149	Andreninae	1907	Andrena	214074	Andrena nigroaenea			Thomas J Wood	morphology	Vouchered:Registered Collection	Leg	Thomas Wood		Adult	F		41.679	-8.067		Portugal	Braga		Ruivaes, N103
IBIHM525-21	INV12554	14349900	INV12554	INV12554	Universite de Mons	BOLD:AEN9475	20	Arthropoda	82	Insecta	125	Hymenoptera	655	Andrenidae	2149	Andreninae	1907	Andrena	695403	Andrena senecionis			Thomas J Wood	morphology	Vouchered:Registered Collection	Leg	Thomas Wood		Adult	M		41.498	-8.076		Portugal	Braga		Confurco, Varzea Cova
IBIHM540-21	INV12569	14349915	INV12569	INV12569	Universite de Mons	BOLD:ACQ8363	20	Arthropoda	82	Insecta	125	Hymenoptera	655	Andrenidae	2149	Andreninae	1907	Andrena	250404	Andrena synadelpha			Thomas J Wood	morphology	Vouchered:Registered Collection	Leg	Thomas Wood		Adult	M		42.039	-8.158		Portugal	Viana do Castelo		Castro Laboreiro
IBIHM585-21	INV13014	14359050		INV12514	University of Coimbra, FLOWer Lab	BOLD:ACD9731	20	Arthropoda	82	Insecta	125	Hymenoptera	621	Apidae	2183	Apinae	2089	Anthophora	256619	Anthophora retusa			H. Gaspar	morphology	Vouchered:Registered Collection	Leg	H. Gaspar et al.	pan-trap	Adult	F	kiwifruit orchard	40.599	-8.544	35	Portugal	Aveiro	Aveiro	Eixo e Eirol
IBIHM588-21	INV13017	14359053		INV12517	University of Coimbra, FLOWer Lab	BOLD:ABV4745	20	Arthropoda	82	Insecta	125	Hymenoptera	621	Apidae	2183	Apinae	85432	Eucera	449150	Eucera chrysopyga			H. Gaspar	morphology	Vouchered:Registered Collection	Leg	H. Gaspar et al.	netting	Adult	F	kiwifruit orchard	40.599	-8.544	35	Portugal	Aveiro	Aveiro	Eixo e Eirol
IBIHM597-21	INV13026	14359062		INV12526	University of Coimbra, FLOWer Lab	BOLD:AEB4149	20	Arthropoda	82	Insecta	125	Hymenoptera	621	Apidae	2005	Nomadinae	2011	Nomada	214279	Nomada goodeniana			H. Gaspar	morphology	Vouchered:Registered Collection	Leg	H. Gaspar et al.	pan-trap	Adult	F	kiwifruit orchard	40.795	-8.369	740	Portugal	Aveiro	Sever do Vouga	Silva Escura
IBIHM601-21	INV13030	14359066		INV12530	University of Coimbra, FLOWer Lab	BOLD:AAE5753	20	Arthropoda	82	Insecta	125	Hymenoptera	621	Apidae	2005	Nomadinae	2011	Nomada	698887	Nomada hispanica			H. Gaspar	morphology	Vouchered:Registered Collection	Leg	H. Gaspar et al.	pan-trap	Adult	F	kiwifruit orchard	41.328	-8.227	206	Portugal	Porto	Felgueiras	Unhao e Lordelo
IBIHM606-21	INV13035	14359071		INV12535	University of Coimbra, FLOWer Lab	BOLD:ADF8180	20	Arthropoda	82	Insecta	125	Hymenoptera	621	Apidae	79403	Xylocopinae	2105	Ceratina	686543	Ceratina dallatorreana			H. Gaspar	morphology	Vouchered:Registered Collection	Leg	H. Gaspar et al.	pan-trap	Adult	F	kiwifruit orchard	41.328	-8.227	206	Portugal	Porto	Felgueiras	Unhao e Lordelo
IBIHM612-21	INV13041	14359077		INV12541	University of Coimbra, FLOWer Lab	BOLD:AAA2326	20	Arthropoda	82	Insecta	125	Hymenoptera	621	Apidae	2183	Apinae	1937	Apis	21767	Apis mellifera			H. Gaspar	morphology	Vouchered:Registered Collection	Leg	H. Gaspar et al.	netting	Adult	F	kiwifruit orchard	41.29	-8.653	71	Portugal	Porto	Vila do Conde	Guilhabreu
IBIHM630-21	INV13059	14359095		INV12559 A891	University of Coimbra, FLOWer Lab	BOLD:AAI6480	20	Arthropoda	82	Insecta	125	Hymenoptera	497	Halictidae	59655	Halictinae	2225	Halictus	214228	Halictus subauratus			H. Gaspar	morphology	Vouchered:Registered Collection	Leg	H. Gaspar et al.	pan-trap	Adult	M	kiwifruit orchard	41.328	-8.227	206	Portugal	Porto	Felgueiras	Unhao e Lordelo
IBIHM659-21	INV13088	14359124		INV12588	University of Coimbra, FLOWer Lab	BOLD:AEW2300	20	Arthropoda	82	Insecta	125	Hymenoptera	497	Halictidae	59655	Halictinae	2135	Lasioglossum	21888	Lasioglossum villosulum			H. Gaspar	morphology	Vouchered:Registered Collection	Leg	H. Gaspar et al.	pan-trap	Adult	F	kiwifruit orchard	40.045	-8.599	25	Portugal	Coimbra	Soure	Soure
IBIHM677-21	INV13106	14359142		INV12606	University of Coimbra, FLOWer Lab	BOLD:AAF4021	20	Arthropoda	82	Insecta	125	Hymenoptera	497	Halictidae	59655	Halictinae	2135	Lasioglossum	228404	Lasioglossum punctatissimum			H. Gaspar	morphology	Vouchered:Registered Collection	Leg	H. Gaspar et al.	netting	Adult	M	kiwifruit orchard	41.29	-8.653	71	Portugal	Porto	Vila do Conde	Guilhabreu
IBIHM706-21	INV13135	14359171		INV12635	University of Coimbra, FLOWer Lab	BOLD:AAK5820	20	Arthropoda	82	Insecta	125	Hymenoptera	443	Megachilidae	4962	Megachilinae	4940	Osmia	265276	Osmia submicans			H. Gaspar	morphology	Vouchered:Registered Collection	Leg	H. Gaspar et al.	pan-trap	Adult	M	kiwifruit orchard	41.187	-8.578	150	Portugal	Porto	Gondomar	Rio Tinto
IBIHM716-21	INV13145	14359181		INV12645 A725	University of Coimbra, FLOWer Lab	BOLD:AEO2254	20	Arthropoda	82	Insecta	125	Hymenoptera	469	Melittidae	91824	Dasypodainae	191445	Dasypoda	214107	Dasypoda hirtipes			H. Gaspar	morphology	Vouchered:Registered Collection	Leg	H. Gaspar et al.	pan-trap	Adult	M	kiwifruit orchard	40.795	-8.369	740	Portugal	Aveiro	Sever do Vouga	Silva Escura
IBIHM756-21	INV13185	14359221		INV12685	University of Coimbra, FLOWer Lab	BOLD:AEN9473	20	Arthropoda	82	Insecta	125	Hymenoptera	655	Andrenidae	2149	Andreninae	1907	Andrena	198493	Andrena propinqua			Thomas J Wood	morphology	Vouchered:Registered Collection	Leg	H. Gaspar et al.	pan-trap	Adult	F	kiwifruit orchard	41.218	-8.564	87	Portugal	Porto	Maia	Aguas Santas
IBIHM762-21	INV13191	14359227		INV12691	University of Coimbra, FLOWer Lab	BOLD:AAJ2143	20	Arthropoda	82	Insecta	125	Hymenoptera	655	Andrenidae	2149	Andreninae	1907	Andrena	198534	Andrena minutula			H. Gaspar	morphology	Vouchered:Registered Collection	Leg	H. Gaspar et al.	pan-trap	Adult	M	kiwifruit orchard	41.392	-8.237	151	Portugal	Viana do Castelo	Viana do Castelo	Vila Fria
IBIHM769-21	INV13198	14359234		INV12698	University of Coimbra, FLOWer Lab	BOLD:AAK0552	20	Arthropoda	82	Insecta	125	Hymenoptera	655	Andrenidae	2149	Andreninae	1907	Andrena	265291	Andrena alfkenella			H. Gaspar	morphology	Vouchered:Registered Collection	Leg	H. Gaspar et al.	pan-trap	Adult	F	kiwifruit orchard	40.501	-8.557	42	Portugal	Aveiro	Oliveira do Bairro	Troviscal
IBIHM791-21	INV13220	14359256		INV12720	University of Coimbra, FLOWer Lab	BOLD:AAB1123	20	Arthropoda	82	Insecta	125	Hymenoptera	443	Megachilidae	4962	Megachilinae	84734	Chelostoma	197334	Chelostoma campanularum			H. Gaspar	morphology	Vouchered:Registered Collection	Leg	D. Tavares et al.	targeted catch	Adult	F		40.984	-8.028	1033	Portugal	Viseu	Castro Daire	Alhoes
IBIHM806-21	INV13236	14359271		INV12735	University of Coimbra, FLOWer Lab	BOLD:ADE3334	20	Arthropoda	82	Insecta	125	Hymenoptera	621	Apidae	2183	Apinae	85432	Eucera	699208	Eucera dalmatica			H. Gaspar	morphology	Vouchered:Registered Collection	Leg	C. Siopa et al.	netting	Adult	M		40.101	-7.405	460	Portugal	Castelo Branco	Fundao	Vale de Prazeres
IBIHM821-21	INV13251	14359286		INV12750	University of Coimbra, FLOWer Lab	BOLD:AER1385	20	Arthropoda	82	Insecta	125	Hymenoptera	621	Apidae	2183	Apinae	85432	Eucera	1137963	Eucera iberica			H. Gaspar	morphology	Vouchered:Registered Collection	Leg	C. Siopa et al.	netting	Adult	M		40.101	-7.405	460	Portugal	Castelo Branco	Fundao	Vale de Prazeres
IBIHM839-21	INV13269	14359304		INV12768	University of Coimbra, FLOWer Lab	BOLD:AAI2916	20	Arthropoda	82	Insecta	125	Hymenoptera	621	Apidae	2005	Nomadinae	2011	Nomada	256585	Nomada sexfasciata			H. Gaspar	morphology	Vouchered:Registered Collection	Leg	C. Siopa et al.	netting	Adult	F		40.101	-7.405	460	Portugal	Castelo Branco	Fundao	Vale de Prazeres
IBIHM855-21	INV13285	14359320		INV12784	University of Coimbra, FLOWer Lab	BOLD:AEO3826	20	Arthropoda	82	Insecta	125	Hymenoptera	497	Halictidae	59655	Halictinae	2135	Lasioglossum	396023	Lasioglossum sphecodimorphum			H. Gaspar	morphology	Vouchered:Registered Collection	Leg	C. Siopa et al.	Targeted	Adult	F		40.101	-7.405	460	Portugal	Castelo Branco	Fundao	Vale de Prazeres
IBIHM859-21	INV13289	14359324		INV12788	University of Coimbra, FLOWer Lab	BOLD:AEO2633	20	Arthropoda	82	Insecta	125	Hymenoptera	497	Halictidae	59655	Halictinae	2235	Sphecodes	250417	Sphecodes pseudofasciatus			H. Gaspar	morphology	Vouchered:Registered Collection	Leg	C. Siopa et al.	netting	Adult	M		40.101	-7.405	460	Portugal	Castelo Branco	Fundao	Vale de Prazeres
IBIHM911-21	INV13341	14359376		INV12840	University of Coimbra, FLOWer Lab	BOLD:AEO3965	20	Arthropoda	82	Insecta	125	Hymenoptera	443	Megachilidae	4962	Megachilinae	58221	Anthidium	696032	Anthidium taeniatum			H. Gaspar	morphology	Vouchered:Registered Collection	Leg	C. Siopa et al.	netting	Adult	F		40.101	-7.405	460	Portugal	Castelo Branco	Fundao	Vale de Prazeres
IBIHM913-21	INV13343	14359378		INV12842	University of Coimbra, FLOWer Lab	BOLD:AAD7803	20	Arthropoda	82	Insecta	125	Hymenoptera	443	Megachilidae	4962	Megachilinae	4941	Megachile	200485	Megachile pilidens			H. Gaspar	morphology	Vouchered:Registered Collection	Leg	C. Siopa et al.	netting	Adult	M		40.101	-7.405	460	Portugal	Castelo Branco	Fundao	Vale de Prazeres
IBIHM966-21	INV13396	14359431		INV12895	University of Coimbra, FLOWer Lab	BOLD:AAK0222	20	Arthropoda	82	Insecta	125	Hymenoptera	655	Andrenidae	2149	Andreninae	1907	Andrena	250383	Andrena lagopus			H. Gaspar	morphology	Vouchered:Registered Collection	Leg	C. Siopa et al.	netting	Adult	M		40.101	-7.405	460	Portugal	Castelo Branco	Fundao	Vale de Prazeres
IBIHM985-21	INV13415	14359450		INV12914	University of Coimbra, FLOWer Lab	BOLD:ABA7470	20	Arthropoda	82	Insecta	125	Hymenoptera	655	Andrenidae	2149	Andreninae	1907	Andrena	695435	Andrena spreta			H. Gaspar	morphology	Vouchered:Registered Collection	Leg	C. Siopa et al.	netting	Adult	F		40.101	-7.405	460	Portugal	Castelo Branco	Fundao	Vale de Prazeres
IBIHM988-21	INV13418	14359453		INV12917	University of Coimbra, FLOWer Lab	BOLD:AEO3736	20	Arthropoda	82	Insecta	125	Hymenoptera	655	Andrenidae	2149	Andreninae	1907	Andrena	695015	Andrena hedikae			H. Gaspar	morphology	Vouchered:Registered Collection	Leg	C. Siopa et al.	netting	Adult	M		40.101	-7.405	460	Portugal	Castelo Branco	Fundao	Vale de Prazeres
IBIHY010-22	INV15667	16364169	INV15667	INV15667	Research Center in Biodiversity and Genetic Resources	BOLD:AAJ2426	20	Arthropoda	82	Insecta	125	Hymenoptera	621	Apidae	2183	Apinae	2089	Anthophora	256615	Anthophora bimaculata			Rui Andrade	morphology	Vouchered:Registered Collection	Leg	Rui Andrade		Adult			41.156	-8.566		Portugal	Porto	Porto	Campanha
IBIHM016-19	INV02319	10148261	INV02319	S021BR1	Andreia Penado private collection	BOLD:AAF6016	20	Arthropoda	82	Insecta	125	Hymenoptera	497	Halictidae	84690	Nomiinae	704818	Nomiapis	957669	Nomiapis diversipes				morphology	Vouchered:Registered Collection	Leg	Andreia Penado		Adult	F		41.3408	-6.95034	527	Portugal	Braganca	Alfandega da Fe	Alfandega da Fe
IBIHM023-19	INV01263	10205771	INV01263	S023C1_1	Andreia Penado private collection	BOLD:AAV9350	20	Arthropoda	82	Insecta	125	Hymenoptera	443	Megachilidae	4962	Megachilinae	4964	Coelioxys	1137960	Coelioxys argenteus				morphology			Andreia Penado		Adult	M		41.3315	-6.936	472	Portugal	Braganca	Alfandega da Fe	Alfandega da Fe
IBIHM074-21	INV12003	14349449	INV12003	INV12003	Universite de Mons	BOLD:ACR2895	20	Arthropoda	82	Insecta	125	Hymenoptera	621	Apidae	2183	Apinae	96640	Melecta	256614	Melecta albifrons			Thomas J Wood	morphology	Vouchered:Registered Collection	Leg	Thomas Wood		Adult	F		40.322	-3.563		Spain	Comunidad de Madrid	Madrid	Rivas-Vaciamadrid, Canal de Manzanares to Camino de Ucles
IBIHM080-21	INV12009	14349455	INV12009	INV12009	Universite de Mons	BOLD:AAK1852	20	Arthropoda	82	Insecta	125	Hymenoptera	621	Apidae	2183	Apinae	84692	Thyreus	700181	Thyreus ramosus			Thomas J Wood	morphology	Vouchered:Registered Collection	Leg	Thomas Wood		Adult	M		38.654	-9.181		Portugal	Setubal		Sobreda, Alto do Indio
IBIHM091-21	INV12020	14349466	INV12020	INV12020	Universite de Mons	BOLD:AEO4333	20	Arthropoda	82	Insecta	125	Hymenoptera	443	Megachilidae	4962	Megachilinae	99255	Dioxys	696291	Dioxys pumilus			Thomas J Wood	morphology	Vouchered:Registered Collection	Leg	Thomas Wood		Adult	F		40.322	-3.563		Spain	Comunidad de Madrid	Madrid	Rivas-Vaciamadrid, Canal de Manzanares to Camino de Ucles
IBIHM092-21	INV12021	14349467	INV12021	INV12021	Universite de Mons	BOLD:AEO4333	20	Arthropoda	82	Insecta	125	Hymenoptera	443	Megachilidae	4962	Megachilinae	99255	Dioxys	696291	Dioxys pumilus			Thomas J Wood	morphology	Vouchered:Registered Collection	Leg	Thomas Wood		Adult	M		37.087	-7.662		Portugal	Faro		Praia do Barril, near Tavira
IBIHM1019-22	INV12618	15145746	INV12618	INV12618	Universite de Mons	BOLD:AAD9335	20	Arthropoda	82	Insecta	125	Hymenoptera	497	Halictidae	59655	Halictinae	2135	Lasioglossum	21004	Lasioglossum morio			Thomas J Wood	morphology	Vouchered:Registered Collection	Leg	Thomas Wood		Adult	F		41.837	-8.12		Spain	Galicia	Ourense	Bubaces, 3 km S
IBIHM113-21	INV12042	14349488	INV12042	INV12042	Universite de Mons	BOLD:AEO0078	20	Arthropoda	82	Insecta	125	Hymenoptera	621	Apidae	2005	Nomadinae	2011	Nomada	698807	Nomada carnifex			Thomas J Wood	morphology	Vouchered:Registered Collection	Leg	Thomas Wood		Adult	F		36.662	-5.036		Spain	Andalusia	Malaga	PN Sierra de las Nieves, mountain peak S of Pinsapo Escalereta
IBIHM117-21	INV12046	14349492	INV12046	INV12046	Universite de Mons	BOLD:AAD4959	20	Arthropoda	82	Insecta	125	Hymenoptera	621	Apidae	2005	Nomadinae	2011	Nomada	214276	Nomada flavoguttata			Thomas J Wood	morphology	Vouchered:Registered Collection	Leg	Thomas Wood		Adult	M		37.11	-3.036	2000	Spain	Andalusia	Granada	Sierra Nevada, Puerto De La Ragua, Barranco Maja Caco
IBIHM119-21	INV12048	14349494	INV12048	INV12048	Universite de Mons	BOLD:AEN8935	20	Arthropoda	82	Insecta	125	Hymenoptera	621	Apidae	2005	Nomadinae	2011	Nomada	698836	Nomada discrepans			Thomas J Wood	morphology	Vouchered:Registered Collection	Leg	Thomas Wood		Adult	F		40.324	-3.523		Spain	Comunidad de Madrid		Rivas-Vaciamadrid, Parque Regional Del Sudeste
IBIHM1220-22	INV12819	15145947	INV12819	INV12819	Universite de Mons	BOLD:AEO1830	20	Arthropoda	82	Insecta	125	Hymenoptera	655	Andrenidae	2149	Andreninae	1907	Andrena	695537	Andrena villipes			Thomas J Wood	morphology	Vouchered:Registered Collection	Leg	Thomas Wood		Adult	M		37.524	-7.722		Portugal	Beja		Alcoutim, Sao Bartolomeu de Via Gloria, immediately to W
IBIHM123-21	INV12052	14349498	INV12052	INV12052	Universite de Mons	BOLD:AAI2830	20	Arthropoda	82	Insecta	125	Hymenoptera	621	Apidae	2005	Nomadinae	2011	Nomada	256564	Nomada femoralis			Thomas J Wood	morphology	Vouchered:Registered Collection	Leg	Thomas Wood		Adult	F		37.024	-3.266		Spain	Andalusia	Granada	Sierra Nevada, Trevelez to Refugio La Campinuela
IBIHM1234-22	INV12833	15145961	INV12833	INV12833	Universite de Mons	BOLD:AAI4916	20	Arthropoda	82	Insecta	125	Hymenoptera	621	Apidae	2183	Apinae	85432	Eucera	699351	Eucera proxima			Thomas J Wood	morphology	Vouchered:Registered Collection	Leg	Thomas Wood		Adult	F		37.127	-7.717		Portugal	Faro		Santo Estevao, ruderal area to W
IBIHM1269-22	INV12416	15145996	INV12416	INV12416	Universite de Mons	BOLD:AEN2131	20	Arthropoda	82	Insecta	125	Hymenoptera	443	Megachilidae	4962	Megachilinae	4936	Hoplitis	696542	Hoplitis antigae			Andreas Muller	morphology	Vouchered:Registered Collection	Leg	Thomas Wood		Adult	F		38.11	-6.276		Spain	Badajoz		Monesterio, 1 km N
IBIHM1315-22	INV12462	15146042	INV12462	INV12462	Universite de Mons	BOLD:AAN3663	20	Arthropoda	82	Insecta	125	Hymenoptera	621	Apidae	2005	Nomadinae	1931	Epeolus	256636	Epeolus cruciger			Thomas J Wood	morphology	Vouchered:Registered Collection	Leg	Thomas Wood		Adult	M		41.066	-4.051		Spain	Castilla y Leon	Segovia	Brieva, 5 km N, Los Canones de los rios Piron y Viego
IBIHM1343-22	INV12490	15146070	INV12490	INV12490	Universite de Mons	BOLD:AEU9447	20	Arthropoda	82	Insecta	125	Hymenoptera	427	Colletidae	71795	Colletinae	1925	Colletes	690895	Colletes dinizi			Thomas J Wood	morphology	Vouchered:Registered Collection	Leg	Thomas Wood		Adult	F		38.565	-9.189		Portugal	Setubal		Aroeira, 1 km S Fonte da Telha
IBIHM1352-22	INV12499	15146079	INV12499	INV12499	Universite de Mons	BOLD:AET8250	20	Arthropoda	82	Insecta	125	Hymenoptera	427	Colletidae	122314	Hylaeinae	2119	Hylaeus	691910	Hylaeus soror			Thomas J Wood	morphology	Vouchered:Registered Collection	Leg	Thomas Wood		Adult	M		36.837	-5.067		Spain	Andalusia	Malaga	Ronda, 10 km NE, A-367
IBIHM143-21	INV12072	14349518	INV12072	INV12072	Universite de Mons	BOLD:AAX4983	20	Arthropoda	82	Insecta	125	Hymenoptera	621	Apidae	2005	Nomadinae	2011	Nomada	256572	Nomada melathoracica			Thomas J Wood	morphology	Vouchered:Registered Collection	Leg	Thomas Wood		Adult	M		36.978	-3.355	1500	Spain	Andalusia	Granada	Sierra Nevada, Capileira to La Cebadilla
IBIHM168-21	INV12097	14349543	INV12097	INV12097	Universite de Mons	BOLD:AEN8926	20	Arthropoda	82	Insecta	125	Hymenoptera	621	Apidae	2005	Nomadinae	2011	Nomada	256570	Nomada integra			Thomas J Wood	morphology	Vouchered:Registered Collection	Leg	Thomas Wood		Adult	F		36.716	-4.977		Spain	Andalusia	Malaga	Yunquera, Mirador Puerto Saucillo to Puerto del Cuco
IBIHM213-21	INV12142	14349588	INV12142	INV12142	Universite de Mons	BOLD:ADD5374	20	Arthropoda	82	Insecta	125	Hymenoptera	621	Apidae	2183	Apinae	2089	Anthophora	699748	Anthophora femorata			Thomas J Wood	morphology	Vouchered:Registered Collection	Leg	Thomas Wood		Adult	M		38.11	-6.277		Spain	Badajoz		Monesterio, 1 km N
IBIHM216-21	INV12145	14349591	INV12145	INV12145	Universite de Mons	BOLD:AEO2867	20	Arthropoda	82	Insecta	125	Hymenoptera	621	Apidae	2183	Apinae	2089	Anthophora	699868	Anthophora podagra			Thomas J Wood	morphology	Vouchered:Registered Collection	Leg	Thomas Wood		Adult	F		40.415	-5.537		Spain	Castilla y Leon	Avila	El Losar del Barco, 2 km N
IBIHM220-21	INV12149	14349595	INV12149	INV12149	Universite de Mons	BOLD:AEO2968	20	Arthropoda	82	Insecta	125	Hymenoptera	621	Apidae	2183	Apinae	84689	Amegilla	699418	Amegilla albigena			Thomas J Wood	morphology	Vouchered:Registered Collection	Leg	Thomas Wood		Adult	M		37.008	-3.266		Spain	Andalusia	Granada	Sierra Nevada, Trevelez environs to Barranco Madrid
IBIHM222-21	INV12151	14349597	INV12151	INV12151	Universite de Mons	BOLD:AEN9315	20	Arthropoda	82	Insecta	125	Hymenoptera	621	Apidae	2183	Apinae	84689	Amegilla	699491	Amegilla fasciata			Thomas J Wood	morphology	Vouchered:Registered Collection	Leg	Thomas Wood		Adult	F		36.831	-2.307		Spain	Andalusia	Almeria	Almeria, Retamar, Playa de Torregarcia
IBIHM230-21	INV12159	14349605	INV12159	INV12159	Universite de Mons	BOLD:AAC4378	20	Arthropoda	82	Insecta	125	Hymenoptera	621	Apidae	2183	Apinae	2087	Bombus	21486	Bombus pascuorum			Thomas J Wood	morphology	Vouchered:Registered Collection	Leg	Thomas Wood		Adult	F		37.306	-8.557		Portugal	Faro		Meia Viana, near Monchique
IBIHM257-21	INV12186	14349632	INV12186	INV12186	Universite de Mons	BOLD:AAK3468	20	Arthropoda	82	Insecta	125	Hymenoptera	427	Colletidae	122314	Hylaeinae	2119	Hylaeus	214234	Hylaeus difformis			Thomas J Wood	morphology	Vouchered:Registered Collection	Leg	Thomas Wood		Adult	M		36.978	-3.355	1500	Spain	Andalusia	Granada	Sierra Nevada, Capileira to La Cebadilla
IBIHM289-21	INV12218	14349664	INV12218	INV12218	Universite de Mons	BOLD:AEN2704	20	Arthropoda	82	Insecta	125	Hymenoptera	443	Megachilidae	4962	Megachilinae	58221	Anthidium	200486	Anthidium punctatum			Thomas J Wood	morphology	Vouchered:Registered Collection	Leg	Thomas Wood		Adult	M		37.024	-3.266		Spain	Andalusia	Granada	Sierra Nevada, Trevelez to Refugio La Campinuela
IBIHM295-21	INV12224	14349670	INV12224	INV12224	Universite de Mons	BOLD:AAK2762	20	Arthropoda	82	Insecta	125	Hymenoptera	443	Megachilidae	4962	Megachilinae	261656	Pseudoanthidium	313577	Pseudoanthidium scapulare			Thomas J Wood	morphology	Vouchered:Registered Collection	Leg	Thomas Wood		Adult	M		37.16	-3.524	750	Spain	Andalusia	Granada	Cenes de la Vega, Sendero del Rio Genil
IBIHM296-21	INV12225	14349671	INV12225	INV12225	Universite de Mons	BOLD:ABV1020	20	Arthropoda	82	Insecta	125	Hymenoptera	443	Megachilidae	4962	Megachilinae	261656	Pseudoanthidium	696196	Pseudoanthidium stigmaticorne			Thomas J Wood	morphology	Vouchered:Registered Collection	Leg	Thomas Wood		Adult	F		40.234	-2.07		Spain	Castilla-La Mancha	Cuenca	Villalba de la Sierra, Cortados de Villalba
IBIHM310-21	INV12239	14349685	INV12239	INV12239	Universite de Mons	BOLD:AAA8356	20	Arthropoda	82	Insecta	125	Hymenoptera	443	Megachilidae	4962	Megachilinae	4941	Megachile	21200	Megachile centuncularis			Thomas J Wood	morphology	Vouchered:Registered Collection	Leg	Thomas Wood		Adult	F		38.673	-9.208		Portugal	Setubal		Caparica, Fonte Santa
IBIHM321-21	INV12250	14349696	INV12250	INV12250	Universite de Mons	BOLD:AAY7848	20	Arthropoda	82	Insecta	125	Hymenoptera	443	Megachilidae	4962	Megachilinae	4941	Megachile	697293	Megachile giraudi			Thomas J Wood	morphology	Vouchered:Registered Collection	Leg	Thomas Wood		Adult	F		37.113	-3.438	1900	Spain	Andalusia	Granada	Sierra Nevada, Jardin Botanico Hoya de Pedraza environs
IBIHM323-21	INV12252	14349698	INV12252	INV12252	Universite de Mons	BOLD:AEO2625	20	Arthropoda	82	Insecta	125	Hymenoptera	443	Megachilidae	4962	Megachilinae	4941	Megachile	21202	Megachile rotundata			Thomas J Wood	morphology	Vouchered:Registered Collection	Leg	Thomas Wood		Adult	F		37.024	-3.266		Spain	Andalusia	Granada	Sierra Nevada, Trevelez to Refugio La Campinuela
IBIHM370-21	INV12299	14349745	INV12299	INV12299	Universite de Mons	BOLD:AAE5835	20	Arthropoda	82	Insecta	125	Hymenoptera	497	Halictidae	59655	Halictinae	2135	Lasioglossum	140322	Lasioglossum albocinctum			Thomas J Wood	morphology	Vouchered:Registered Collection	Leg	Thomas Wood		Adult	F		40.406	-5.031		Spain	Castilla y Leon	Avila	Navalsauz, 1 km E, Alberche stream
IBIHM374-21	INV12303	14349749	INV12303	INV12303	Universite de Mons	BOLD:AAY8321	20	Arthropoda	82	Insecta	125	Hymenoptera	497	Halictidae	59655	Halictinae	2135	Lasioglossum	256604	Lasioglossum breviventre			Thomas J Wood	morphology	Vouchered:Registered Collection	Leg	Thomas Wood		Adult	F		40.395	-4.984		Spain	Castilla y Leon	Avila	Hoyocasero, El Pinar de Hoyocasero
IBIHM438-21	INV12367	14349813	INV12367	INV12367	Universite de Mons	BOLD:AEO0075	20	Arthropoda	82	Insecta	125	Hymenoptera	469	Melittidae	91824	Dasypodainae	191445	Dasypoda	695804	Dasypoda visnaga			Thomas J Wood	morphology	Vouchered:Registered Collection	Leg	Thomas Wood		Adult	M		39.93	-1.746		Spain	Castilla-La Mancha	Cuenca	Pajaroncillo, 3 km SW, Arroyo de Pena Quebrada
IBIHM457-21	INV12386	14349832	INV12386	INV12386	Universite de Mons	BOLD:AAK6030	20	Arthropoda	82	Insecta	125	Hymenoptera	443	Megachilidae	4962	Megachilinae	4936	Hoplitis	313908	Hoplitis acuticornis			Thomas J Wood	morphology	Vouchered:Registered Collection	Leg	Thomas Wood		Adult	M		40.406	-5.031		Spain	Castilla y Leon	Avila	Navalsauz, 1 km E, Alberche stream
IBIHM462-21	INV12391	14349837	INV12391	INV12391	Universite de Mons	BOLD:ADH8891	20	Arthropoda	82	Insecta	125	Hymenoptera	443	Megachilidae	4962	Megachilinae	4940	Osmia	696831	Osmia ligurica			Thomas J Wood	morphology	Vouchered:Registered Collection	Leg	Thomas Wood		Adult	M		36.521	-5.333		Spain	Andalusia	Malaga	Gaucin, Gaucin to Puerto del Hacho
IBIHM470-21	INV12399	14349845	INV12399	INV12399	Universite de Mons	BOLD:AAP2416	20	Arthropoda	82	Insecta	125	Hymenoptera	443	Megachilidae	4962	Megachilinae	4940	Osmia	265272	Osmia niveata			Thomas J Wood	morphology	Vouchered:Registered Collection	Leg	Thomas Wood		Adult	F		40.401	-1.744		Spain	Aragon	Teruel	Guadalaviar, Rambla de los Ojos
IBIHM498-21	INV12527	14349873	INV12527	INV12527	Universite de Mons	BOLD:ADS9137	20	Arthropoda	82	Insecta	125	Hymenoptera	655	Andrenidae	2149	Andreninae	1907	Andrena	256555	Andrena labiata			Thomas J Wood	morphology	Vouchered:Registered Collection	Leg	Thomas Wood		Adult	F		37.31	-8.87		Portugal	Faro		Vale da Telha, near Aljezur, area W of
IBIHM542-21	INV12571	14349917	INV12571	INV12571	Universite de Mons	BOLD:AAE1815	20	Arthropoda	82	Insecta	125	Hymenoptera	655	Andrenidae	2149	Andreninae	1907	Andrena	250407	Andrena thoracica			Thomas J Wood	morphology	Vouchered:Registered Collection	Leg	Thomas Wood		Adult	F		41.86	-6.848		Portugal	Braganca		Espinhosela, near Braganca
IBIHM549-21	INV12578	14349924	INV12578	INV12578	Universite de Mons	BOLD:ABV4003	20	Arthropoda	82	Insecta	125	Hymenoptera	443	Megachilidae	4962	Megachilinae	4948	Heriades	696400	Heriades rubicola			Thomas J Wood	morphology	Vouchered:Registered Collection	Leg	Thomas Wood		Adult	F		37.16	-3.524	750	Spain	Andalusia	Granada	Cenes de la Vega, Sendero del Rio Genil
IBIHM572-21	INV13001	14359037		INV12501	University of Coimbra, FLOWer Lab	BOLD:AAD4735	20	Arthropoda	82	Insecta	125	Hymenoptera	621	Apidae	2183	Apinae	2087	Bombus	21174	Bombus pratorum			H. Gaspar	morphology	Vouchered:Registered Collection	Leg	H. Gaspar et al.	pan-trap	Adult	F	kiwifruit orchard	40.599	-8.544	35	Portugal	Aveiro	Aveiro	Eixo e Eirol
IBIHM579-21	INV13008	14359044		INV12508	University of Coimbra, FLOWer Lab	BOLD:AAC4378	20	Arthropoda	82	Insecta	125	Hymenoptera	621	Apidae	2183	Apinae	2087	Bombus	21486	Bombus pascuorum			H. Gaspar	morphology	Vouchered:Registered Collection	Leg	H. Gaspar et al.	pan-trap	Adult	F	kiwifruit orchard	40.599	-8.544	35	Portugal	Aveiro	Aveiro	Eixo e Eirol
IBIHM619-21	INV13048	14359084		INV12548	University of Coimbra, FLOWer Lab	BOLD:AAN4492	20	Arthropoda	82	Insecta	125	Hymenoptera	497	Halictidae	59655	Halictinae	2225	Halictus	256595	Halictus scabiosae			H. Gaspar	morphology	Vouchered:Registered Collection	Leg	H. Gaspar et al.	pan-trap	Adult	M	kiwifruit orchard	40.599	-8.544	35	Portugal	Aveiro	Aveiro	Eixo e Eirol
IBIHM674-21	INV13103	14359139		INV12603	University of Coimbra, FLOWer Lab	BOLD:AAK7827	20	Arthropoda	82	Insecta	125	Hymenoptera	497	Halictidae	59655	Halictinae	2135	Lasioglossum	265309	Lasioglossum pauperatum			H. Gaspar	morphology	Vouchered:Registered Collection	Leg	H. Gaspar et al.	netting	Adult	M	kiwifruit orchard	41.099	-8.577	125	Portugal	Porto	Vila Nova de Gaia	Vilar de Andorinho
IBIHM679-21	INV13108	14359144		INV12608	University of Coimbra, FLOWer Lab	BOLD:ADZ5328	20	Arthropoda	82	Insecta	125	Hymenoptera	497	Halictidae	59655	Halictinae	2135	Lasioglossum	693931	Lasioglossum aureolum			H. Gaspar	morphology	Vouchered:Registered Collection	Leg	H. Gaspar et al.	netting	Adult	F	kiwifruit orchard	41.099	-8.577	125	Portugal	Porto	Vila Nova de Gaia	Vilar de Andorinho
IBIHM683-21	INV13112	14359148		INV12612	University of Coimbra, FLOWer Lab	BOLD:AAA2322	20	Arthropoda	82	Insecta	125	Hymenoptera	497	Halictidae	59655	Halictinae	2135	Lasioglossum	21924	Lasioglossum leucozonium			H. Gaspar	morphology	Vouchered:Registered Collection	Leg	H. Gaspar et al.	pan-trap	Adult	M	kiwifruit orchard	40.795	-8.369	740	Portugal	Aveiro	Sever do Vouga	Silva Escura
IBIHM686-21	INV13115	14359151		INV12615	University of Coimbra, FLOWer Lab	BOLD:AAN0084	20	Arthropoda	82	Insecta	125	Hymenoptera	497	Halictidae	59655	Halictinae	2235	Sphecodes	250412	Sphecodes niger			H. Gaspar	morphology	Vouchered:Registered Collection	Leg	H. Gaspar et al.	pan-trap	Adult	F	kiwifruit orchard	41.328	-8.227	206	Portugal	Porto	Felgueiras	Unhao e Lordelo
IBIHM694-21	INV13123	14359159	A149	INV12623	University of Coimbra, FLOWer Lab	BOLD:AAF2925	20	Arthropoda	82	Insecta	125	Hymenoptera	497	Halictidae	59655	Halictinae	2235	Sphecodes	250413	Sphecodes ruficrus			Thomas J Wood	morphology	Vouchered:Registered Collection	Leg	H. Gaspar et al.	pan-trap	Adult	M	kiwifruit orchard	40.599	-8.544	35	Portugal	Aveiro	Aveiro	Eixo e Eirol
IBIHM698-21	INV13127	14359163		INV12627	University of Coimbra, FLOWer Lab	BOLD:AAF4159	20	Arthropoda	82	Insecta	125	Hymenoptera	443	Megachilidae	4962	Megachilinae	4941	Megachile	84819	Megachile apicalis			H. Gaspar	morphology	Vouchered:Registered Collection	Leg	H. Gaspar et al.	netting	Adult	F	kiwifruit orchard	41.099	-8.577	125	Portugal	Porto	Vila Nova de Gaia	Vilar de Andorinho
IBIHM752-21	INV13181	14359217		INV12681	University of Coimbra, FLOWer Lab	BOLD:AAE5176	20	Arthropoda	82	Insecta	125	Hymenoptera	655	Andrenidae	2149	Andreninae	1907	Andrena	250357	Andrena angustior			Thomas J Wood	morphology	Vouchered:Registered Collection	Leg	H. Gaspar et al.	pan-trap	Adult	F	kiwifruit orchard	40.738	-8.484	157	Portugal	Aveiro	Albergaria-a-Velha	Branca
IBIHM763-21	INV13192	14359228		INV12692 A947	University of Coimbra, FLOWer Lab	BOLD:AAE5176	20	Arthropoda	82	Insecta	125	Hymenoptera	655	Andrenidae	2149	Andreninae	1907	Andrena	250357	Andrena angustior			H. Gaspar	morphology	Vouchered:Registered Collection	Leg	H. Gaspar et al.	pan-trap	Adult	M	kiwifruit orchard	41.328	-8.227	206	Portugal	Porto	Felgueiras	Unhao e Lordelo
IBIHM800-21	INV13229	14359265		INV12729	University of Coimbra, FLOWer Lab	BOLD:AAD9335	20	Arthropoda	82	Insecta	125	Hymenoptera	497	Halictidae	59655	Halictinae	2135	Lasioglossum	21004	Lasioglossum morio			H. Gaspar	morphology	Vouchered:Registered Collection	Leg	D. Tavares et al.	targeted catch	Adult	F		40.852	-8.314	516	Portugal	Aveiro	Vale de Cambra	Paco do Mato
IBIHM801-21	INV13231	14359266		INV12730	University of Coimbra, FLOWer Lab	BOLD:AEO4657	20	Arthropoda	82	Insecta	125	Hymenoptera	621	Apidae	79403	Xylocopinae	1971	Xylocopa	21847	Xylocopa iris	1138176	Xylocopa iris uclesiensis	H. Gaspar	morphology	Vouchered:Registered Collection	Leg	C. Siopa et al.	netting	Adult	F		40.101	-7.405	460	Portugal	Castelo Branco	Fundao	Vale de Prazeres
IBIHM802-21	INV13232	14359267		INV12731	University of Coimbra, FLOWer Lab	BOLD:AAJ9209	20	Arthropoda	82	Insecta	125	Hymenoptera	621	Apidae	79403	Xylocopinae	1971	Xylocopa	21831	Xylocopa violacea			H. Gaspar	morphology	Vouchered:Registered Collection	Leg	C. Siopa et al.	netting	Adult	M		40.101	-7.405	460	Portugal	Castelo Branco	Fundao	Vale de Prazeres
IBIHM807-21	INV13237	14359272		INV12736 C308	University of Coimbra, FLOWer Lab	BOLD:AEO1485	20	Arthropoda	82	Insecta	125	Hymenoptera	621	Apidae	2183	Apinae	85432	Eucera	699201	Eucera collaris			H. Gaspar	morphology	Vouchered:Registered Collection	Leg	C. Siopa et al.	netting	Adult	M		40.101	-7.405	460	Portugal	Castelo Branco	Fundao	Vale de Prazeres
IBIHM811-21	INV13241	14359276		INV12740 C356	University of Coimbra, FLOWer Lab	BOLD:ABU9563	20	Arthropoda	82	Insecta	125	Hymenoptera	621	Apidae	2183	Apinae	85432	Eucera	449149	Eucera elongatula			H. Gaspar	morphology	Vouchered:Registered Collection	Leg	C. Siopa et al.	netting	Adult	M		40.101	-7.405	460	Portugal	Castelo Branco	Fundao	Vale de Prazeres
IBIHM815-21	INV13245	14359280		INV12744 C502	University of Coimbra, FLOWer Lab	BOLD:AEN4764	20	Arthropoda	82	Insecta	125	Hymenoptera	621	Apidae	2183	Apinae	85432	Eucera	699310	Eucera notata			H. Gaspar	morphology	Vouchered:Registered Collection	Leg	C. Siopa et al.	netting	Adult	M		40.101	-7.405	460	Portugal	Castelo Branco	Fundao	Vale de Prazeres
IBIHM857-21	INV13287	14359322		INV12786	University of Coimbra, FLOWer Lab	BOLD:AAW9939	20	Arthropoda	82	Insecta	125	Hymenoptera	497	Halictidae	59655	Halictinae	2135	Lasioglossum	694387	Lasioglossum bimaculatum			H. Gaspar	morphology	Vouchered:Registered Collection	Leg	C. Siopa et al.	netting	Adult	F		40.101	-7.405	460	Portugal	Castelo Branco	Fundao	Vale de Prazeres
IBIHM889-21	INV13319	14359354		INV12818	University of Coimbra, FLOWer Lab	BOLD:AAK3488	20	Arthropoda	82	Insecta	125	Hymenoptera	427	Colletidae	122314	Hylaeinae	2119	Hylaeus	256650	Hylaeus pictipes			H. Gaspar	morphology	Vouchered:Registered Collection	Leg	C. Siopa et al.	netting	Adult	F		40.101	-7.405	460	Portugal	Castelo Branco	Fundao	Vale de Prazeres
IBIHM893-21	INV13323	14359358		INV12822	University of Coimbra, FLOWer Lab	BOLD:ADD7208	20	Arthropoda	82	Insecta	125	Hymenoptera	655	Andrenidae	2265	Panurginae	7504	Panurgus	9249	Panurgus calcaratus			H. Gaspar	morphology	Vouchered:Registered Collection	Leg	C. Siopa et al.	netting	Adult	F		40.101	-7.405	460	Portugal	Castelo Branco	Fundao	Vale de Prazeres
IBIHM921-21	INV13351	14359386		INV12850	University of Coimbra, FLOWer Lab	BOLD:AAK2762	20	Arthropoda	82	Insecta	125	Hymenoptera	443	Megachilidae	4962	Megachilinae	261656	Pseudoanthidium	313577	Pseudoanthidium scapulare			H. Gaspar	morphology	Vouchered:Registered Collection	Leg	C. Siopa et al.	netting	Adult	M		40.101	-7.405	460	Portugal	Castelo Branco	Fundao	Vale de Prazeres
IBIHM974-21	INV13404	14359439		INV12903	University of Coimbra, FLOWer Lab	BOLD:AAR3413	20	Arthropoda	82	Insecta	125	Hymenoptera	655	Andrenidae	2149	Andreninae	1907	Andrena	265296	Andrena nana			H. Gaspar	morphology	Vouchered:Registered Collection	Leg	C. Siopa et al.	netting	Adult	M		40.101	-7.405	460	Portugal	Castelo Branco	Fundao	Vale de Prazeres
IBIHM976-21	INV13406	14359441		INV12905	University of Coimbra, FLOWer Lab	BOLD:AAR3413	20	Arthropoda	82	Insecta	125	Hymenoptera	655	Andrenidae	2149	Andreninae	1907	Andrena	265296	Andrena nana			H. Gaspar	morphology	Vouchered:Registered Collection	Leg	C. Siopa et al.	netting	Adult	F		40.101	-7.405	460	Portugal	Castelo Branco	Fundao	Vale de Prazeres
IBIHM992-21	INV13422	14359457		INV12921	University of Coimbra, FLOWer Lab	BOLD:AEO0110	20	Arthropoda	82	Insecta	125	Hymenoptera	655	Andrenidae	2149	Andreninae	1907	Andrena	695137	Andrena longibarbis			H. Gaspar	morphology	Vouchered:Registered Collection	Leg	C. Siopa et al.	netting	Adult	F		40.101	-7.405	460	Portugal	Castelo Branco	Fundao	Vale de Prazeres
IBIHM009-19	INV02277	10148254	INV02277	S031BR10	Andreia Penado private collection	BOLD:AAK7827	20	Arthropoda	82	Insecta	125	Hymenoptera	497	Halictidae	59655	Halictinae	2135	Lasioglossum	265309	Lasioglossum pauperatum				morphology	Vouchered:Registered Collection	Leg	Andreia Penado		Adult	F		41.3053	-6.92181	321	Portugal	Braganca	Alfandega da Fe	Cerejais
IBIHM061-19	INV04881	10205809	INV04881	INV04881	Research Center in Biodiversity and Genetic Resources	BOLD:AAA2326	20	Arthropoda	82	Insecta	125	Hymenoptera	621	Apidae	2183	Apinae	1937	Apis	21767	Apis mellifera			Sonia AF Ferreira	morphology	Vouchered:Registered Collection	Leg	Sonia Ferreira		Adult			41.6469	-7.84881		Portugal	Vila Real	Boticas	Vila Grande
IBIHM095-21	INV12024	14349470	INV12024	INV12024	Universite de Mons	BOLD:AAY9796	20	Arthropoda	82	Insecta	125	Hymenoptera	443	Megachilidae	4962	Megachilinae	4952	Stelis	265288	Stelis phaeoptera			Thomas J Wood	morphology	Vouchered:Registered Collection	Leg	Thomas Wood		Adult	M		37.072	-3.495		Spain	Andalusia	Granada	Sierra Nevada, Trevenque, Refugio de Rosales environs
IBIHM1004-22	INV12603	15145731	INV12603	INV12603	Universite de Mons	BOLD:AEO3423	20	Arthropoda	82	Insecta	125	Hymenoptera	621	Apidae	2005	Nomadinae	2011	Nomada	698868	Nomada glaucopis			Thomas J Wood	morphology	Vouchered:Registered Collection	Leg	Thomas Wood		Adult	F		36.662	-5.036		Spain	Andalusia	Malaga	PN Sierra de las Nieves, mountain peak S of Pinsapo Escalereta
IBIHM1013-22	INV12612	15145740	INV12612	INV12612	Universite de Mons	BOLD:AEW3802	20	Arthropoda	82	Insecta	125	Hymenoptera	621	Apidae	2005	Nomadinae	2011	Nomada	698850	Nomada fallax			Thomas J Wood	morphology	Vouchered:Registered Collection	Leg	Thomas Wood		Adult	F		40.901	-4.156		Spain	Castilla y Leon	Segovia	Madrona, 500 m NE, Arroyo del Hocino
IBIHM1024-22	INV12623	15145751	INV12623	INV12623	Universite de Mons	BOLD:AEM8844	20	Arthropoda	82	Insecta	125	Hymenoptera	497	Halictidae	59655	Halictinae	2135	Lasioglossum	155810	Lasioglossum transitorium	1137876	Lasioglossum transitorium planulum	Thomas J Wood	morphology	Vouchered:Registered Collection	Leg	Thomas Wood		Adult	F		37.008	-3.266		Spain	Andalusia	Granada	Sierra Nevada, Trevelez environs to Barranco Madrid
IBIHM1028-22	INV12627	15145755	INV12627	INV12627	Universite de Mons	BOLD:AEU3679	20	Arthropoda	82	Insecta	125	Hymenoptera	655	Andrenidae	2149	Andreninae	1907	Andrena	694760	Andrena assimilis			Thomas J Wood	morphology	Vouchered:Registered Collection	Leg	Thomas Wood		Adult	F		37.19	-8.9		Portugal	Faro		Carrapateira
IBIHM1040-22	INV12639	15145767	INV12639	INV12639	Universite de Mons	BOLD:AEO4550	20	Arthropoda	82	Insecta	125	Hymenoptera	655	Andrenidae	2149	Andreninae	1907	Andrena	694936	Andrena fabrella			Thomas J Wood	morphology	Vouchered:Registered Collection	Leg	Thomas Wood		Adult	M		41.012	-3.083		Spain	Castilla-La Mancha	Guadalajara	Veguillas, 2 km N, Barranco de la Isa
IBIHM1045-22	INV12644	15145772	INV12644	INV12644	Universite de Mons	BOLD:AAK0399	20	Arthropoda	82	Insecta	125	Hymenoptera	655	Andrenidae	2149	Andreninae	1907	Andrena	216717	Andrena ovatula			Thomas J Wood	morphology	Vouchered:Registered Collection	Leg	Thomas Wood		Adult	F		36.716	-4.977		Spain	Andalusia	Malaga	Yunquera, Mirador Puerto Saucillo to Puerto del Cuco
IBIHM1225-22	INV12824	15145952	INV12824	INV12824	Universite de Mons	BOLD:AET0142	20	Arthropoda	82	Insecta	125	Hymenoptera	655	Andrenidae	2149	Andreninae	1907	Andrena	694781	Andrena bellidis			Thomas J Wood	morphology	Vouchered:Registered Collection	Leg	Thomas Wood		Adult	M		37.524	-7.722		Portugal	Beja		Alcoutim, Sao Bartolomeu de Via Gloria, immediately to W
IBIHM1241-22	INV12840	15145968	INV12840	INV12840	Universite de Mons	BOLD:AAZ9232	20	Arthropoda	82	Insecta	125	Hymenoptera	497	Halictidae	59655	Halictinae	2135	Lasioglossum	396027	Lasioglossum virens			Thomas J Wood	morphology	Vouchered:Registered Collection	Leg	Thomas Wood		Adult	F		37.179	-7.474		Portugal	Faro		Monte Gordo, Retur, Praia do Cabeco
IBIHM1246-22	INV12845	15145973	INV12845	INV12845	Universite de Mons	BOLD:AEO6156	20	Arthropoda	82	Insecta	125	Hymenoptera	621	Apidae	2005	Nomadinae	2011	Nomada	698821	Nomada corcyraea			Thomas J Wood	morphology	Vouchered:Registered Collection	Leg	Thomas Wood		Adult	F		37.101	-8.417		Portugal	Faro		Carvoeiro, Caramujeira
IBIHM1278-22	INV12425	15146005	INV12425	INV12425	Universite de Mons	BOLD:AER7475	20	Arthropoda	82	Insecta	125	Hymenoptera	443	Megachilidae	4962	Megachilinae	4936	Hoplitis	696648	Hoplitis ochraceicornis			Thomas J Wood	morphology	Vouchered:Registered Collection	Leg	Thomas Wood		Adult	F		37.375	-2.854	2000	Spain	Andalusia	Granada	Sierra de Baza, Prados del Rey
IBIHM128-21	INV12057	14349503	INV12057	INV12057	Universite de Mons	BOLD:ACE0147	20	Arthropoda	82	Insecta	125	Hymenoptera	621	Apidae	2005	Nomadinae	2011	Nomada	214278	Nomada fulvicornis			Thomas J Wood	morphology	Vouchered:Registered Collection	Leg	Thomas Wood		Adult	F		40.395	-4.984		Spain	Castilla y Leon	Avila	Hoyocasero, El Pinar de Hoyocasero
IBIHM1288-22	INV12435	15146015	INV12435	INV12435	Universite de Mons	BOLD:AEO4345	20	Arthropoda	82	Insecta	125	Hymenoptera	443	Megachilidae	4962	Megachilinae	4940	Osmia	696825	Osmia anceyi			Thomas J Wood	morphology	Vouchered:Registered Collection	Leg	Thomas Wood		Adult	F		40.901	-4.156		Spain	Castilla y Leon	Segovia	Madrona, 500 m NE, Arroyo del Hocino
IBIHM1302-22	INV12449	15146029	INV12449	INV12449	Universite de Mons	BOLD:AET0371	20	Arthropoda	82	Insecta	125	Hymenoptera	443	Megachilidae	4962	Megachilinae	4964	Coelioxys	1145723	Coelioxys acanthurus			Thomas J Wood	morphology	Vouchered:Registered Collection	Leg	Thomas Wood		Adult	M		40.376	-3.345		Spain	Comunidad de Madrid	Madrid	Pozuelo del Rey, 2 km NW
IBIHM1331-22	INV12478	15146058	INV12478	INV12478	Universite de Mons	BOLD:AEN9179	20	Arthropoda	82	Insecta	125	Hymenoptera	469	Melittidae	91824	Dasypodainae	191445	Dasypoda	695791	Dasypoda morotei			Thomas J Wood	morphology	Vouchered:Registered Collection	Leg	Thomas Wood		Adult	F		41.164	-3.067	1780	Spain	Castilla-La Mancha	Guadalajara	Bustares, 2 km N, Alto Rey
IBIHM137-21	INV12066	14349512	INV12066	INV12066	Universite de Mons	BOLD:AEO3904	20	Arthropoda	82	Insecta	125	Hymenoptera	621	Apidae	2005	Nomadinae	2011	Nomada	256570	Nomada integra			Thomas J Wood	morphology	Vouchered:Registered Collection	Leg	Thomas Wood		Adult	F		40.901	-4.156		Spain	Castilla y Leon	Segovia	Madrona, 500 m NE, Arroyo del Hocino
IBIHM146-21	INV12075	14349521	INV12075	INV12075	Universite de Mons	BOLD:AAP1578	20	Arthropoda	82	Insecta	125	Hymenoptera	621	Apidae	2005	Nomadinae	2011	Nomada	256587	Nomada minuscula			Thomas J Wood	morphology	Vouchered:Registered Collection	Leg	Thomas Wood		Adult	F		37.023	-4.825		Spain	Andalusia	Malaga	Campillos, Laguna de Capacete
IBIHM149-21	INV12078	14349524	INV12078	INV12078	Universite de Mons	BOLD:AEO3423	20	Arthropoda	82	Insecta	125	Hymenoptera	621	Apidae	2005	Nomadinae	2011	Nomada	698868	Nomada glaucopis			Thomas J Wood	morphology	Vouchered:Registered Collection	Leg	Thomas Wood		Adult	F		40.18	-3.446		Spain	Comunidad de Madrid	Madrid	Madrid, Chinchon, 6 km N, M-311
IBIHM197-21	INV12126	14349572	INV12126	INV12126	Universite de Mons	BOLD:AEK9612	20	Arthropoda	82	Insecta	125	Hymenoptera	621	Apidae	2183	Apinae	85432	Eucera	699382	Eucera taurica			Thomas J Wood	morphology	Vouchered:Registered Collection	Leg	Thomas Wood		Adult	F		40.462	-1.614		Spain	Aragon	Teruel	Noguera de Albarracin, Barranco de la Olmeda
IBIHM227-21	INV12156	14349602	INV12156	INV12156	Universite de Mons	BOLD:AAC4378	20	Arthropoda	82	Insecta	125	Hymenoptera	621	Apidae	2183	Apinae	2087	Bombus	21486	Bombus pascuorum			Thomas J Wood	morphology	Vouchered:Registered Collection	Leg	Thomas Wood		Adult	M		39.93	-1.746		Spain	Castilla-La Mancha	Cuenca	Pajaroncillo, 3 km SW, Arroyo de Pena Quebrada
IBIHM247-21	INV12176	14349622	INV12176	INV12176	Universite de Mons	BOLD:AEO3675	20	Arthropoda	82	Insecta	125	Hymenoptera	621	Apidae	79403	Xylocopinae	2105	Ceratina	698422	Ceratina saundersi			Thomas J Wood	morphology	Vouchered:Registered Collection	Leg	Thomas Wood		Adult	M		37.009	-2.889		Spain	Andalusia	Almeria	Laujar de Andarax, birth of Rio Andarax
IBIHM280-21	INV12209	14349655	INV12209	INV12209	Universite de Mons	BOLD:AAK3338	20	Arthropoda	82	Insecta	125	Hymenoptera	427	Colletidae	122314	Hylaeinae	2119	Hylaeus	214245	Hylaeus variegatus			Thomas J Wood	morphology	Vouchered:Registered Collection	Leg	Thomas Wood		Adult	F		37.024	-3.266		Spain	Andalusia	Granada	Sierra Nevada, Trevelez to Refugio La Campinuela
IBIHM336-21	INV12265	14349711	INV12265	INV12265	Universite de Mons	BOLD:AAA3534	20	Arthropoda	82	Insecta	125	Hymenoptera	497	Halictidae	59655	Halictinae	2225	Halictus	21915	Halictus rubicundus			Thomas J Wood	morphology	Vouchered:Registered Collection	Leg	Thomas Wood		Adult	F		42.001	-8.157		Portugal	Viana do Castelo		Castro Laboreiro, 3 km S
IBIHM345-21	INV12274	14349720	INV12274	INV12274	Universite de Mons	BOLD:AEN3645	20	Arthropoda	82	Insecta	125	Hymenoptera	497	Halictidae	78193	Rophitinae	2079	Dufourea	692229	Dufourea trautmanni			Thomas J Wood	morphology	Vouchered:Registered Collection	Leg	Thomas Wood		Adult	F		39.846	-4.019		Spain	Castilla-La Mancha	Toledo	Toledo, Prazuela del Parador
IBIHM355-21	INV12284	14349730	INV12284	INV12284	Universite de Mons	BOLD:ACD7802	20	Arthropoda	82	Insecta	125	Hymenoptera	497	Halictidae	59655	Halictinae	2235	Sphecodes	519806	Sphecodes alternatus			Thomas J Wood	morphology	Vouchered:Registered Collection	Leg	Thomas Wood		Adult	F		40.322	-3.563		Spain	Comunidad de Madrid	Madrid	Rivas-Vaciamadrid, Canal de Manzanares to Camino de Ucles
IBIHM360-21	INV12289	14349735	INV12289	INV12289	Universite de Mons	BOLD:AAD5232	20	Arthropoda	82	Insecta	125	Hymenoptera	497	Halictidae	59655	Halictinae	2235	Sphecodes	191443	Sphecodes gibbus			Thomas J Wood	morphology	Vouchered:Registered Collection	Leg	Thomas Wood		Adult	F		37.009	-2.889		Spain	Andalusia	Almeria	Laujar de Andarax, birth of Rio Andarax
IBIHM377-21	INV12306	14349752	INV12306	INV12306	Universite de Mons	BOLD:ABA0006	20	Arthropoda	82	Insecta	125	Hymenoptera	497	Halictidae	59655	Halictinae	2135	Lasioglossum	16396	Lasioglossum callizonium			Thomas J Wood	morphology	Vouchered:Registered Collection	Leg	Thomas Wood		Adult	F		37.049	-4.834		Spain	Andalusia	Malaga	Campillos, Laguna Dulce
IBIHM413-21	INV12342	14349788	INV12342	INV12342	Universite de Mons	BOLD:AEW2300	20	Arthropoda	82	Insecta	125	Hymenoptera	497	Halictidae	59655	Halictinae	2135	Lasioglossum	21888	Lasioglossum villosulum			Thomas J Wood	morphology	Vouchered:Registered Collection	Leg	Thomas Wood		Adult	F		36.978	-3.355	1500	Spain	Andalusia	Granada	Sierra Nevada, Capileira to La Cebadilla
IBIHM420-21	INV12349	14349795	INV12349	INV12349	Universite de Mons	BOLD:ABU9046	20	Arthropoda	82	Insecta	125	Hymenoptera	427	Colletidae	71795	Colletinae	1925	Colletes	690839	Colletes albomaculatus			Thomas J Wood	morphology	Vouchered:Registered Collection	Leg	Thomas Wood		Adult	F		41.876	0.851		Spain	Catalonia	Lleida	Balaguer, Camarasa, Aiguabarreig Segre-Noguera Pallaresa
IBIHM435-21	INV12364	14349810	INV12364	INV12364	Universite de Mons	BOLD:AEO3399	20	Arthropoda	82	Insecta	125	Hymenoptera	655	Andrenidae	2265	Panurginae	247044	Melitturga	695633	Melitturga caudata			Thomas J Wood	morphology	Vouchered:Registered Collection	Leg	Thomas Wood		Adult	F		37.005	-2.814		Spain	Andalusia	Almeria	Almocita, Barranco de las Navas
IBIHM451-21	INV12380	14349826	INV12380	INV12380	Universite de Mons	BOLD:ADD7208	20	Arthropoda	82	Insecta	125	Hymenoptera	655	Andrenidae	2265	Panurginae	7504	Panurgus	9249	Panurgus calcaratus			Thomas J Wood	morphology	Vouchered:Registered Collection	Leg	Thomas Wood		Adult	M		40.13	-1.988		Spain	Castilla-La Mancha	Cuenca	Buenache de la Sierra, Arroyo de Bonilla
IBIHM463-21	INV12392	14349838	INV12392	INV12392	Universite de Mons	BOLD:AEN4264	20	Arthropoda	82	Insecta	125	Hymenoptera	443	Megachilidae	4962	Megachilinae	4940	Osmia	265271	Osmia melanogaster			Thomas J Wood	morphology	Vouchered:Registered Collection	Leg	Thomas Wood		Adult	F		36.618	-5.354		Spain	Andalusia	Malaga	Cortes de la Frontera, path to Llano de las Labores
IBIHM466-21	INV12395	14349841	INV12395	INV12395	Universite de Mons	BOLD:AEA2838	20	Arthropoda	82	Insecta	125	Hymenoptera	443	Megachilidae	4962	Megachilinae	4940	Osmia	696784	Osmia signata			Thomas J Wood	morphology	Vouchered:Registered Collection	Leg	Thomas Wood		Adult	F		36.268	-6.013		Spain	Andalusia	Cadiz	Vejer de la Frontera, Patria env
IBIHM475-21	INV12504	14349850	INV12504	INV12504	Universite de Mons	BOLD:AEN9732	20	Arthropoda	82	Insecta	125	Hymenoptera	655	Andrenidae	2149	Andreninae	1907	Andrena	260634	Andrena alluaudi			Thomas J Wood	morphology	Vouchered:Registered Collection	Leg	Thomas Wood		Adult	M		37.18	-7.47		Portugal	Faro		Praia do Cabeco, near Monte Gordo
IBIHM500-21	INV12529	14349875	INV12529	INV12529	Universite de Mons	BOLD:AEO2473	20	Arthropoda	82	Insecta	125	Hymenoptera	655	Andrenidae	2149	Andreninae	1907	Andrena	695124	Andrena leucolippa			Thomas J Wood	morphology	Vouchered:Registered Collection	Leg	Thomas Wood		Adult	M		41.636	-8.154		Portugal	Braga		Vieira do Minho, variant to N304
IBIHM501-21	INV12530	14349876	INV12530	INV12530	Universite de Mons	BOLD:AAE1815	20	Arthropoda	82	Insecta	125	Hymenoptera	655	Andrenidae	2149	Andreninae	1907	Andrena	293493	Andrena limata			Thomas J Wood	morphology	Vouchered:Registered Collection	Leg	Thomas Wood		Adult	F		42.306	3.078		Spain	Catalonia	Girona	Pedret, Marza
IBIHM532-21	INV12561	14349907	INV12561	INV12561	Universite de Mons	BOLD:ABA7470	20	Arthropoda	82	Insecta	125	Hymenoptera	655	Andrenidae	2149	Andreninae	1907	Andrena	695435	Andrena spreta			Thomas J Wood	morphology	Vouchered:Registered Collection	Leg	Thomas Wood		Adult	F		37.18	-7.49		Portugal	Faro		Altura, near Monte Gordo
IBIHM541-21	INV12570	14349916	INV12570	INV12570	Universite de Mons	BOLD:AEO5588	20	Arthropoda	82	Insecta	125	Hymenoptera	655	Andrenidae	2149	Andreninae	1907	Andrena	695478	Andrena tenuistriata			Thomas J Wood	morphology	Vouchered:Registered Collection	Leg	Thomas Wood		Adult	F		41.711	-7.549		Portugal	Vila Real		Curalha, A24 x N103 intersection
IBIHM544-21	INV12573	14349919	INV12573	INV12573	Universite de Mons	BOLD:AEK6031	20	Arthropoda	82	Insecta	125	Hymenoptera	655	Andrenidae	2149	Andreninae	1907	Andrena	191426	Andrena ventricosa			Thomas J Wood	morphology	Vouchered:Registered Collection	Leg	Thomas Wood		Adult	F		39.14	-8.526		Portugal	Santarem		Fazendas de Almeirim, Santarem
IBIHM553-21	INV12582	14349928	INV12582	INV12582	Universite de Mons	BOLD:AEO4346	20	Arthropoda	82	Insecta	125	Hymenoptera	443	Megachilidae	4962	Megachilinae	4940	Osmia	696795	Osmia argyropyga			Thomas J Wood	morphology	Vouchered:Registered Collection	Leg	Thomas Wood		Adult	F		37.238	-3.361	1200	Spain	Andalusia	Granada	Tocon de Quentar to Camino de Las Ramillas
IBIHM554-21	INV12583	14349929	INV12583	INV12583	Universite de Mons	BOLD:AEO3684	20	Arthropoda	82	Insecta	125	Hymenoptera	443	Megachilidae	4962	Megachilinae	4940	Osmia	696751	Osmia dimidiata			Thomas J Wood	morphology	Vouchered:Registered Collection	Leg	Thomas Wood		Adult	F		37.009	-2.889		Spain	Andalusia	Almeria	Laujar de Andarax, birth of Rio Andarax
IBIHM575-21	INV13004	14359040		INV12504	University of Coimbra, FLOWer Lab	BOLD:AAB1062	20	Arthropoda	82	Insecta	125	Hymenoptera	621	Apidae	2183	Apinae	2087	Bombus	21807	Bombus terrestris			H. Gaspar	morphology	Vouchered:Registered Collection	Leg	H. Gaspar et al.	netting	Adult	F	kiwifruit orchard	41.517	-8.305	135	Portugal	Braga	Guimaraes	Santo Estevao (Briteiros)
IBIHM595-21	INV13024	14359060		INV12524	University of Coimbra, FLOWer Lab	BOLD:AER6266	20	Arthropoda	82	Insecta	125	Hymenoptera	621	Apidae	2005	Nomadinae	2011	Nomada	256559	Nomada conjungens			H. Gaspar	morphology	Vouchered:Registered Collection	Leg	H. Gaspar et al.	pan-trap	Adult	F	kiwifruit orchard	40.738	-8.484	157	Portugal	Aveiro	Albergaria-a-Velha	Branca
IBIHM672-21	INV13101	14359137		INV12601	University of Coimbra, FLOWer Lab	BOLD:AEN9032	20	Arthropoda	82	Insecta	125	Hymenoptera	497	Halictidae	59655	Halictinae	2135	Lasioglossum	694182	Lasioglossum strictifrons			Thomas J Wood	morphology	Vouchered:Registered Collection	Leg	H. Gaspar et al.	netting	Adult	F	kiwifruit orchard	40.369	-8.621	46	Portugal	Coimbra	Cantanhede	Varziela
IBIHM707-21	INV13136	14359172		INV12636	University of Coimbra, FLOWer Lab	BOLD:AAD0313	20	Arthropoda	82	Insecta	125	Hymenoptera	443	Megachilidae	4962	Megachilinae	4940	Osmia	249286	Osmia caerulescens			H. Gaspar	morphology	Vouchered:Registered Collection	Leg	H. Gaspar et al.	pan-trap	Adult	M	kiwifruit orchard	41.517	-8.305	135	Portugal	Braga	Guimaraes	Santo Estevao (Briteiros)
IBIHM714-21	INV13143	14359179		INV12643	University of Coimbra, FLOWer Lab	BOLD:AAA9946	20	Arthropoda	82	Insecta	125	Hymenoptera	443	Megachilidae	4962	Megachilinae	58221	Anthidium	85419	Anthidium manicatum			H. Gaspar	morphology	Vouchered:Registered Collection	Leg	H. Gaspar et al.	pan-trap	Adult	M	kiwifruit orchard	40.599	-8.544	35	Portugal	Aveiro	Aveiro	Eixo e Eirol
IBIHM734-21	INV13163	14359199		INV12663	University of Coimbra, FLOWer Lab	BOLD:ACX2946	20	Arthropoda	82	Insecta	125	Hymenoptera	655	Andrenidae	2149	Andreninae	1907	Andrena	216711	Andrena flavipes			Thomas J Wood	morphology	Vouchered:Registered Collection	Leg	H. Gaspar et al.	pan-trap	Adult	F	kiwifruit orchard	41.29	-8.653	71	Portugal	Porto	Vila do Conde	Guilhabreu
IBIHM746-21	INV13175	14359211		INV12675 A945	University of Coimbra, FLOWer Lab	BOLD:AAE5176	20	Arthropoda	82	Insecta	125	Hymenoptera	655	Andrenidae	2149	Andreninae	1907	Andrena	250357	Andrena angustior			H. Gaspar	morphology	Vouchered:Registered Collection	Leg	H. Gaspar et al.	pan-trap	Adult	F	kiwifruit orchard	41.328	-8.227	206	Portugal	Porto	Felgueiras	Unhao e Lordelo
IBIHM747-21	INV13176	14359212		INV12676 A944	University of Coimbra, FLOWer Lab	BOLD:AAE5176	20	Arthropoda	82	Insecta	125	Hymenoptera	655	Andrenidae	2149	Andreninae	1907	Andrena	250357	Andrena angustior			H. Gaspar	morphology	Vouchered:Registered Collection	Leg	H. Gaspar et al.	pan-trap	Adult	F	kiwifruit orchard	41.328	-8.227	206	Portugal	Porto	Felgueiras	Unhao e Lordelo
IBIHM750-21	INV13179	14359215		INV12679	University of Coimbra, FLOWer Lab	BOLD:AAN4168	20	Arthropoda	82	Insecta	125	Hymenoptera	655	Andrenidae	2149	Andreninae	1907	Andrena	250398	Andrena rhenana			Thomas J Wood	morphology	Vouchered:Registered Collection	Leg	H. Gaspar et al.	pan-trap	Adult	M	kiwifruit orchard	40.599	-8.544	35	Portugal	Aveiro	Aveiro	Eixo e Eirol
IBIHM755-21	INV13184	14359220		INV12684	University of Coimbra, FLOWer Lab	BOLD:AAE5176	20	Arthropoda	82	Insecta	125	Hymenoptera	655	Andrenidae	2149	Andreninae	1907	Andrena	250357	Andrena angustior			Thomas J Wood	morphology	Vouchered:Registered Collection	Leg	H. Gaspar et al.	pan-trap	Adult	M	kiwifruit orchard	40.738	-8.484	157	Portugal	Aveiro	Albergaria-a-Velha	Branca
IBIHM808-21	INV13238	14359273	C558	INV12737	University of Coimbra, FLOWer Lab	BOLD:ABZ4790	20	Arthropoda	82	Insecta	125	Hymenoptera	621	Apidae	2183	Apinae	85432	Eucera	214229	Eucera longicornis			Thomas J Wood	morphology	Vouchered:Registered Collection	Leg	C. Siopa et al.	netting	Adult	M		40.101	-7.405	460	Portugal	Castelo Branco	Fundao	Vale de Prazeres
IBIHM842-21	INV13272	14359307		INV12771 C1300	University of Coimbra, FLOWer Lab	BOLD:ADD4589	20	Arthropoda	82	Insecta	125	Hymenoptera	497	Halictidae	84690	Nomiinae	704818	Nomiapis	1163090	Nomiapis paulyi			H. Gaspar	morphology	Vouchered:Registered Collection	Leg	C. Siopa et al.	netting	Adult	M		40.101	-7.405	460	Portugal	Castelo Branco	Fundao	Vale de Prazeres
IBIHM856-21	INV13286	14359321		INV12785	University of Coimbra, FLOWer Lab	BOLD:AAW9939	20	Arthropoda	82	Insecta	125	Hymenoptera	497	Halictidae	59655	Halictinae	2135	Lasioglossum	694387	Lasioglossum bimaculatum			H. Gaspar	morphology	Vouchered:Registered Collection	Leg	C. Siopa et al.	netting	Adult	F		40.101	-7.405	460	Portugal	Castelo Branco	Fundao	Vale de Prazeres
IBIHM863-21	INV13293	14359328		INV12792	University of Coimbra, FLOWer Lab	BOLD:AEN9216	20	Arthropoda	82	Insecta	125	Hymenoptera	497	Halictidae	78193	Rophitinae	2079	Dufourea	191430	Dufourea gaullei			H. Gaspar	morphology	Vouchered:Registered Collection	Leg	C. Siopa et al.	Targeted	Adult	M		40.101	-7.405	460	Portugal	Castelo Branco	Fundao	Vale de Prazeres
IBIHM901-21	INV13331	14359366		INV12830	University of Coimbra, FLOWer Lab	BOLD:ADK6129	20	Arthropoda	82	Insecta	125	Hymenoptera	621	Apidae	2183	Apinae	2089	Anthophora	699720	Anthophora crinipes			H. Gaspar	morphology	Vouchered:Registered Collection	Leg	C. Siopa et al.	netting	Adult	M		40.101	-7.405	460	Portugal	Castelo Branco	Fundao	Vale de Prazeres
IBIHM912-21	INV13342	14359377		INV12841	University of Coimbra, FLOWer Lab	BOLD:AAF4159	20	Arthropoda	82	Insecta	125	Hymenoptera	443	Megachilidae	4962	Megachilinae	4941	Megachile	84819	Megachile apicalis			H. Gaspar	morphology	Vouchered:Registered Collection	Leg	C. Siopa et al.	netting	Adult	M		40.101	-7.405	460	Portugal	Castelo Branco	Fundao	Vale de Prazeres
IBIHM914-21	INV13344	14359379		INV12843	University of Coimbra, FLOWer Lab	BOLD:AEO2968	20	Arthropoda	82	Insecta	125	Hymenoptera	621	Apidae	2183	Apinae	84689	Amegilla	699418	Amegilla albigena			H. Gaspar	morphology	Vouchered:Registered Collection	Leg	C. Siopa et al.	netting	Adult	M		40.101	-7.405	460	Portugal	Castelo Branco	Fundao	Vale de Prazeres
IBIHM925-21	INV13355	14359390		INV12854	University of Coimbra, FLOWer Lab	BOLD:AAO0527	20	Arthropoda	82	Insecta	125	Hymenoptera	443	Megachilidae	4962	Megachilinae	4948	Heriades	696370	Heriades crenulata			H. Gaspar	morphology	Vouchered:Registered Collection	Leg	C. Siopa et al.	Targeted	Adult	M		40.101	-7.405	460	Portugal	Castelo Branco	Fundao	Vale de Prazeres
IBIHM945-21	INV13375	14359410		INV12874	University of Coimbra, FLOWer Lab	BOLD:AAZ1205	20	Arthropoda	82	Insecta	125	Hymenoptera	655	Andrenidae	2149	Andreninae	1907	Andrena	695370	Andrena russula			H. Gaspar	morphology	Vouchered:Registered Collection	Leg	C. Siopa et al.	netting	Adult	F		40.101	-7.405	460	Portugal	Castelo Branco	Fundao	Vale de Prazeres
IBIHM968-21	INV13398	14359433		INV12897	University of Coimbra, FLOWer Lab	BOLD:AAY9952	20	Arthropoda	82	Insecta	125	Hymenoptera	655	Andrenidae	2149	Andreninae	1907	Andrena	250360	Andrena bimaculata			H. Gaspar	morphology	Vouchered:Registered Collection	Leg	C. Siopa et al.	netting	Adult	F		40.101	-7.405	460	Portugal	Castelo Branco	Fundao	Vale de Prazeres
IBIHM998-21	INV13428	14359463		INV12927	University of Coimbra, FLOWer Lab	BOLD:AET5292	20	Arthropoda	82	Insecta	125	Hymenoptera	655	Andrenidae	2149	Andreninae	1907	Andrena	1210675	Andrena lusitania			Thomas J Wood	BOLD ID Engine	Vouchered:Registered Collection	Leg	C. Siopa et al.	netting	Adult	M		40.101	-7.405	460	Portugal	Castelo Branco	Fundao	Vale de Prazeres
IBIHM024-19	INV01272	10205772	INV01272	S043BR1	Andreia Penado private collection	BOLD:AAD0313	20	Arthropoda	82	Insecta	125	Hymenoptera	443	Megachilidae	4962	Megachilinae	4940	Osmia	249286	Osmia caerulescens				morphology			Andreia Penado		Adult	M		41.2876	-6.88615	490	Portugal	Braganca	Alfandega da Fe	Parada
IBIHM028-19	INV01530	10205776	INV01530	S066 AMD	Andreia Penado private collection	BOLD:ADD7208	20	Arthropoda	82	Insecta	125	Hymenoptera	655	Andrenidae	2265	Panurginae	7504	Panurgus	9249	Panurgus calcaratus				morphology			Andreia Penado		Adult	F		41.3068	-7.01962	443	Portugal	Braganca	Alfandega da Fe	Eucisia
IBIHM070-20	INV09330	11222075	INV09330	PBL0429	Research Center in Biodiversity and Genetic Resources	BOLD:AAI8745	20	Arthropoda	82	Insecta	125	Hymenoptera	621	Apidae	2183	Apinae	2087	Bombus	31774	Bombus vestalis				BOLD ID Engine	Vouchered:Registered Collection	Leg	Pedro Brito Lopes		Adult			40.048	-8.189		Portugal	Leiria	Castanheira de Pera	Pisoes
IBIHM081-21	INV12010	14349456	INV12010	INV12010	Universite de Mons	BOLD:AAI0456	20	Arthropoda	82	Insecta	125	Hymenoptera	621	Apidae	2183	Apinae	84692	Thyreus	265283	Thyreus orbatus			Thomas J Wood	morphology	Vouchered:Registered Collection	Leg	Thomas Wood		Adult	F		36.635	-5.171		Spain	Andalusia	Malaga	Juzcar, Juzcar to Sendero de la Eras
IBIHM1023-22	INV12622	15145750	INV12622	INV12622	Universite de Mons	BOLD:AEN9032	20	Arthropoda	82	Insecta	125	Hymenoptera	497	Halictidae	59655	Halictinae	2135	Lasioglossum	694182	Lasioglossum strictifrons			Thomas J Wood	morphology	Vouchered:Registered Collection	Leg	Thomas Wood		Adult	F		37.087	-7.662		Portugal	Faro		Praia do Barril, near Tavira
IBIHM103-21	INV12032	14349478	INV12032	INV12032	Universite de Mons	BOLD:ADD7530	20	Arthropoda	82	Insecta	125	Hymenoptera	443	Megachilidae	4962	Megachilinae	4964	Coelioxys	256627	Coelioxys brevis			Thomas J Wood	morphology	Vouchered:Registered Collection	Leg	Thomas Wood		Adult	F		37.262	-6.222		Spain	Andalusia	Sevilla	Aznalcazar, S of Pinares de Aznalcazar
IBIHM112-21	INV12041	14349487	INV12041	INV12041	Universite de Mons	BOLD:AEO4341	20	Arthropoda	82	Insecta	125	Hymenoptera	621	Apidae	2005	Nomadinae	2011	Nomada	698794	Nomada beaumonti			Thomas J Wood	morphology	Vouchered:Registered Collection	Leg	Thomas Wood		Adult	M		36.716	-4.977		Spain	Andalusia	Malaga	Yunquera, Mirador Puerto Saucillo to Puerto del Cuco
IBIHM114-21	INV12043	14349489	INV12043	INV12043	Universite de Mons	BOLD:AEO0078	20	Arthropoda	82	Insecta	125	Hymenoptera	621	Apidae	2005	Nomadinae	2011	Nomada	698807	Nomada carnifex			Thomas J Wood	morphology	Vouchered:Registered Collection	Leg	Thomas Wood		Adult	F		40.255	-3.667		Spain	Comunidad de Madrid		Madrid, Pinto, 1 km E, Carr. la Maranosa
IBIHM1217-22	INV12816	15145944	INV12816	INV12816	Universite de Mons	BOLD:AES1212	20	Arthropoda	82	Insecta	125	Hymenoptera	655	Andrenidae	2149	Andreninae	1907	Andrena	695545	Andrena vulcana			Thomas J Wood	morphology	Vouchered:Registered Collection	Leg	Thomas Wood		Adult	F		37.11	-7.78		Portugal	Faro		Moncarapacho, Cerro da Cabeca
IBIHM1223-22	INV12822	15145950	INV12822	INV12822	Universite de Mons	BOLD:AET0918	20	Arthropoda	82	Insecta	125	Hymenoptera	655	Andrenidae	2149	Andreninae	1907	Andrena	694906	Andrena doursana	1145721	Andrena doursana citreola	Thomas J Wood	morphology	Vouchered:Registered Collection	Leg	Thomas Wood		Adult	F		37.524	-7.722		Portugal	Beja		Alcoutim, Sao Bartolomeu de Via Gloria, immediately to W
IBIHM1227-22	INV12826	15145954	INV12826	INV12826	Universite de Mons	BOLD:AEK9626	20	Arthropoda	82	Insecta	125	Hymenoptera	655	Andrenidae	2149	Andreninae	1907	Andrena	191427	Andrena bicolorata			Thomas J Wood	morphology	Vouchered:Registered Collection	Leg	Thomas Wood		Adult	F		37.129	-8.3		Portugal	Faro		Guia, Rua das Flores
IBIHM1230-22	INV12829	15145957	INV12829	INV12829	Universite de Mons	BOLD:AEN9431	20	Arthropoda	82	Insecta	125	Hymenoptera	655	Andrenidae	2149	Andreninae	1907	Andrena	695161	Andrena mariana	1145722	Andrena mariana alma	Thomas J Wood	morphology	Vouchered:Registered Collection	Leg	Thomas Wood		Adult	M		37.158	-7.545		Portugal	Faro		Tavira, Cacela Velha
IBIHM1290-22	INV12437	15146017	INV12437	INV12437	Universite de Mons	BOLD:AAD7803	20	Arthropoda	82	Insecta	125	Hymenoptera	443	Megachilidae	4962	Megachilinae	4941	Megachile	200485	Megachile pilidens			Thomas J Wood	morphology	Vouchered:Registered Collection	Leg	Thomas Wood		Adult	F		40.729	-6.909		Portugal	Guarda		Almeida, W of Town
IBIHM1291-22	INV12438	15146018	INV12438	INV12438	Universite de Mons	BOLD:AAD7803	20	Arthropoda	82	Insecta	125	Hymenoptera	443	Megachilidae	4962	Megachilinae	4941	Megachile	200485	Megachile pilidens			Thomas J Wood	morphology	Vouchered:Registered Collection	Leg	Thomas Wood		Adult	M		41.324	-3.869		Spain	Castilla y Leon	Segovia	Villaseca, Ermita de San Frutos, fields to S and E
IBIHM1296-22	INV12443	15146023	INV12443	INV12443	Universite de Mons	BOLD:AET7155	20	Arthropoda	82	Insecta	125	Hymenoptera	443	Megachilidae	4962	Megachilinae	84734	Chelostoma	197334	Chelostoma campanularum			Thomas J Wood	morphology	Vouchered:Registered Collection	Leg	Thomas Wood		Adult	M		36.978	-3.355	1500	Spain	Andalusia	Granada	Sierra Nevada, Capileira to La Cebadilla
IBIHM1320-22	INV12467	15146047	INV12467	INV12467	Universite de Mons	BOLD:AAJ0611	20	Arthropoda	82	Insecta	125	Hymenoptera	621	Apidae	2005	Nomadinae	1931	Epeolus	1145726	Epeolus intermedius			Romain Le Divelec	morphology	Vouchered:Registered Collection	Leg	Thomas Wood		Adult	F		37.024	-3.266		Spain	Andalusia	Granada	Sierra Nevada, Trevelez to Refugio La Campinuela
IBIHM1333-22	INV12480	15146060	INV12480	INV12480	Universite de Mons	BOLD:ACK7071	20	Arthropoda	82	Insecta	125	Hymenoptera	469	Melittidae	91824	Dasypodainae	191445	Dasypoda	591727	Dasypoda cingulata			Thomas J Wood	morphology	Vouchered:Registered Collection	Leg	Thomas Wood		Adult	F		37.31	-8.87		Portugal	Faro		Vale da Telha, near Aljezur, area W of
IBIHM1342-22	INV12489	15146069	INV12489	INV12489	Universite de Mons	BOLD:AAN3911	20	Arthropoda	82	Insecta	125	Hymenoptera	427	Colletidae	71795	Colletinae	1925	Colletes	691021	Colletes pulchellus			Michael Kuhlmann	morphology	Vouchered:Registered Collection	Leg	Thomas Wood		Adult	M		37.238	-3.362	1200	Spain	Andalusia	Granada	Tocon de Quentar to Camino de Las Ramillas
IBIHM136-21	INV12065	14349511	INV12065	INV12065	Universite de Mons	BOLD:ABZ1320	20	Arthropoda	82	Insecta	125	Hymenoptera	621	Apidae	2005	Nomadinae	2011	Nomada	256570	Nomada integra			Thomas J Wood	morphology	Vouchered:Registered Collection	Leg	Thomas Wood		Adult	M		40.395	-4.984		Spain	Castilla y Leon	Avila	Hoyocasero, El Pinar de Hoyocasero
IBIHM163-21	INV12092	14349538	INV12092	INV12092	Universite de Mons	BOLD:ABA8671	20	Arthropoda	82	Insecta	125	Hymenoptera	621	Apidae	2005	Nomadinae	2011	Nomada	201772	Nomada stigma			Thomas J Wood	morphology	Vouchered:Registered Collection	Leg	Thomas Wood		Adult	M		37.113	-3.438	1900	Spain	Andalusia	Granada	Sierra Nevada, Jardin Botanico Hoya de Pedraza environs
IBIHM187-21	INV12116	14349562	INV12116	INV12116	Universite de Mons	BOLD:AEO1591	20	Arthropoda	82	Insecta	125	Hymenoptera	621	Apidae	2183	Apinae	85432	Eucera	699255	Eucera hispana			Thomas J Wood	morphology	Vouchered:Registered Collection	Leg	Thomas Wood		Adult	F		37.238	-3.361	1200	Spain	Andalusia	Granada	Tocon de Quentar to Camino de Las Ramillas
IBIHM192-21	INV12121	14349567	INV12121	INV12121	Universite de Mons	BOLD:AEM9739	20	Arthropoda	82	Insecta	125	Hymenoptera	621	Apidae	2183	Apinae	85432	Eucera	699303	Eucera nigrilabris			Thomas J Wood	morphology	Vouchered:Registered Collection	Leg	Thomas Wood		Adult	F		38.72	-8.325		Portugal	Evora		Foros de Vale Figueira, Montemor-o-Novo
IBIHM211-21	INV12140	14349586	INV12140	INV12140	Universite de Mons	BOLD:AEO4497	20	Arthropoda	82	Insecta	125	Hymenoptera	621	Apidae	2183	Apinae	2089	Anthophora	1137965	Anthophora gallica			Thomas J Wood	morphology	Vouchered:Registered Collection	Leg	Thomas Wood		Adult	F		37.146	-3.049		Spain	Andalusia	Granada	Sierra Nevada, Aldeire, Mirador del Marquesado
IBIHM271-21	INV12200	14349646	INV12200	INV12200	Universite de Mons	BOLD:ABU9205	20	Arthropoda	82	Insecta	125	Hymenoptera	427	Colletidae	122314	Hylaeinae	2119	Hylaeus	256557	Hylaeus incongruus			Thomas J Wood	morphology	Vouchered:Registered Collection	Leg	Thomas Wood		Adult	F		42.186	-7.02		Spain	Galicia	Ourense	Pena Trevinca, Penouta, Mina da Penouta
IBIHM292-21	INV12221	14349667	INV12221	INV12221	Universite de Mons	BOLD:AEH0395	20	Arthropoda	82	Insecta	125	Hymenoptera	443	Megachilidae	4962	Megachilinae	159794	Icteranthidium	696133	Icteranthidium grohmanni			Thomas J Wood	morphology	Vouchered:Registered Collection	Leg	Thomas Wood		Adult	M		37.16	-3.524	750	Spain	Andalusia	Granada	Cenes de la Vega, Sendero del Rio Genil
IBIHM308-21	INV12237	14349683	INV12237	INV12237	Universite de Mons	BOLD:AEO5749	20	Arthropoda	82	Insecta	125	Hymenoptera	443	Megachilidae	4962	Megachilinae	4941	Megachile	373901	Megachile albisecta			Thomas J Wood	morphology	Vouchered:Registered Collection	Leg	Thomas Wood		Adult	F		37.238	-3.361	1200	Spain	Andalusia	Granada	Tocon de Quentar to Camino de Las Ramillas
IBIHM313-21	INV12242	14349688	INV12242	INV12242	Universite de Mons	BOLD:AAY7848	20	Arthropoda	82	Insecta	125	Hymenoptera	443	Megachilidae	4962	Megachilinae	4941	Megachile	697293	Megachile giraudi			Thomas J Wood	morphology	Vouchered:Registered Collection	Leg	Thomas Wood		Adult	F		37.113	-3.438	1900	Spain	Andalusia	Granada	Sierra Nevada, Jardin Botanico Hoya de Pedraza environs
IBIHM324-21	INV12253	14349699	INV12253	INV12253	Universite de Mons	BOLD:AEO4733	20	Arthropoda	82	Insecta	125	Hymenoptera	443	Megachilidae	4962	Megachilinae	4941	Megachile	697715	Megachile sicula			Thomas J Wood	morphology	Vouchered:Registered Collection	Leg	Thomas Wood		Adult	F		37.262	-6.222		Spain	Andalusia	Sevilla	Aznalcazar, S of Pinares de Aznalcazar
IBIHM333-21	INV12262	14349708	INV12262	INV12262	Universite de Mons	BOLD:ADZ7031	20	Arthropoda	82	Insecta	125	Hymenoptera	497	Halictidae	59655	Halictinae	2225	Halictus	256594	Halictus pollinosus			Thomas J Wood	morphology	Vouchered:Registered Collection	Leg	Thomas Wood		Adult	F		40.728	-6.909		Portugal	Guarda		Almeida, W of Town
IBIHM368-21	INV12297	14349743	INV12297	INV12297	Universite de Mons	BOLD:ACQ2281	20	Arthropoda	82	Insecta	125	Hymenoptera	497	Halictidae	59655	Halictinae	2235	Sphecodes	191441	Sphecodes spinulosus			Thomas J Wood	morphology	Vouchered:Registered Collection	Leg	Thomas Wood		Adult	M		40.901	-4.156		Spain	Castilla y Leon	Segovia	Madrona, 500 m NE, Arroyo del Hocino
IBIHM389-21	INV12318	14349764	INV12318	INV12318	Universite de Mons	BOLD:AAB0353	20	Arthropoda	82	Insecta	125	Hymenoptera	497	Halictidae	59655	Halictinae	2135	Lasioglossum	21768	Lasioglossum calceatum			Thomas J Wood	morphology	Vouchered:Registered Collection	Leg	Thomas Wood		Adult	F		41.746	-8.876		Portugal	Viana do Castelo		Carreco, Praia de Fornelos
IBIHM398-21	INV12327	14349773	INV12327	INV12327	Universite de Mons	BOLD:AEO8781	20	Arthropoda	82	Insecta	125	Hymenoptera	497	Halictidae	59655	Halictinae	2135	Lasioglossum	32442	Lasioglossum mediterraneum			Thomas J Wood	morphology	Vouchered:Registered Collection	Leg	Thomas Wood		Adult	F		37.238	-3.361	1200	Spain	Andalusia	Granada	Tocon de Quentar to Camino de Las Ramillas
IBIHM400-21	INV12329	14349775	INV12329	INV12329	Universite de Mons	BOLD:AAZ9229	20	Arthropoda	82	Insecta	125	Hymenoptera	497	Halictidae	59655	Halictinae	2135	Lasioglossum	228402	Lasioglossum nitidiusculum			Thomas J Wood	morphology	Vouchered:Registered Collection	Leg	Thomas Wood		Adult	F		37.124	-3.432	2100	Spain	Andalusia	Granada	Sierra Nevada, Mirador Monte Ah� de Cara
IBIHM411-21	INV12340	14349786	INV12340	INV12340	Universite de Mons	BOLD:ADM2541	20	Arthropoda	82	Insecta	125	Hymenoptera	497	Halictidae	59655	Halictinae	2135	Lasioglossum	265315	Lasioglossum subhirtum			Thomas J Wood	morphology	Vouchered:Registered Collection	Leg	Thomas Wood		Adult	F		40.098	-2.075		Spain	Castilla-La Mancha	Cuenca	Cuenca, Molinos de Papel, 1 km N
IBIHM446-21	INV12375	14349821	INV12375	INV12375	Universite de Mons	BOLD:AEO4429	20	Arthropoda	82	Insecta	125	Hymenoptera	655	Andrenidae	2265	Panurginae	7504	Panurgus	247032	Panurgus cephalotes			Thomas J Wood	morphology	Vouchered:Registered Collection	Leg	Thomas Wood		Adult	M		37.009	-2.889		Spain	Andalusia	Almeria	Laujar de Andarax, birth of Rio Andarax
IBIHM476-21	INV12505	14349851	INV12505	INV12505	Universite de Mons	BOLD:AEN9732	20	Arthropoda	82	Insecta	125	Hymenoptera	655	Andrenidae	2149	Andreninae	1907	Andrena	260634	Andrena alluaudi			Thomas J Wood	morphology	Vouchered:Registered Collection	Leg	Thomas Wood		Adult	F		37.31	-8.87		Portugal	Faro		Vale da Telha, near Aljezur, area W of
IBIHM483-21	INV12512	14349858	INV12512	INV12512	Universite de Mons	BOLD:AEN6074	20	Arthropoda	82	Insecta	125	Hymenoptera	655	Andrenidae	2149	Andreninae	1907	Andrena	694945	Andrena ferrugineicrus			Thomas J Wood	morphology	Vouchered:Registered Collection	Leg	Thomas Wood		Adult	F		37.16	-8.603		Portugal	Faro		Figueira, near Portimao
IBIHM484-21	INV12513	14349859	INV12513	INV12513	Universite de Mons	BOLD:ACX2946	20	Arthropoda	82	Insecta	125	Hymenoptera	655	Andrenidae	2149	Andreninae	1907	Andrena	216711	Andrena flavipes			Thomas J Wood	morphology	Vouchered:Registered Collection	Leg	Thomas Wood		Adult	F		41.679	-8.067		Portugal	Braga		Ruivaes, N103
IBIHM492-21	INV12521	14349867	INV12521	INV12521	Universite de Mons	BOLD:AEO3736	20	Arthropoda	82	Insecta	125	Hymenoptera	655	Andrenidae	2149	Andreninae	1907	Andrena	695015	Andrena hedikae			Thomas J Wood	morphology	Vouchered:Registered Collection	Leg	Thomas Wood		Adult	F		40.728	-6.909		Portugal	Guarda		Almeida, W of Town
IBIHM521-21	INV12550	14349896	INV12550	INV12550	Universite de Mons	BOLD:AAF1031	20	Arthropoda	82	Insecta	125	Hymenoptera	655	Andrenidae	2149	Andreninae	1907	Andrena	198495	Andrena pilipes			Thomas J Wood	morphology	Vouchered:Registered Collection	Leg	Thomas Wood		Adult	M		39.503	-9.037		Portugal	Leiria		Casal dos Ramos, Alcobaca
IBIHM533-21	INV12562	14349908	INV12562	INV12562	Universite de Mons	BOLD:ABA7470	20	Arthropoda	82	Insecta	125	Hymenoptera	655	Andrenidae	2149	Andreninae	1907	Andrena	695435	Andrena spreta			Thomas J Wood	morphology	Vouchered:Registered Collection	Leg	Thomas Wood		Adult	F		38.888	-9.396		Portugal	Lisboa		Sao Joao das Lampas, Almograve
IBIHM559-21	INV12588	14349934	INV12588	INV12588	Universite de Mons	BOLD:AEO0529	20	Arthropoda	82	Insecta	125	Hymenoptera	443	Megachilidae	4962	Megachilinae	4936	Hoplitis	316481	Hoplitis bisulca			Thomas J Wood	morphology	Vouchered:Registered Collection	Leg	Thomas Wood		Adult	M		36.521	-5.333		Spain	Andalusia	Malaga	Gaucin, Gaucin to Puerto del Hacho
IBIHM578-21	INV13007	14359043		A285	University of Coimbra, FLOWer Lab	BOLD:AAC4378	20	Arthropoda	82	Insecta	125	Hymenoptera	621	Apidae	2183	Apinae	2087	Bombus	21486	Bombus pascuorum			H. Gaspar	morphology	Vouchered:Registered Collection	Leg	H. Gaspar et al.	pan-trap	Adult	F	kiwifruit orchard	40.045	-8.599	25	Portugal	Coimbra	Soure	Soure
IBIHM582-21	INV13011	14359047		INV12511	University of Coimbra, FLOWer Lab	BOLD:AAB1062	20	Arthropoda	82	Insecta	125	Hymenoptera	621	Apidae	2183	Apinae	2087	Bombus	21807	Bombus terrestris			H. Gaspar	morphology	Vouchered:Registered Collection	Leg	H. Gaspar et al.	netting	Adult	F	kiwifruit orchard	39.944	-8.824	71	Portugal	Leiria	Pombal	Guia
IBIHM632-21	INV13061	14359097		INV12561	University of Coimbra, FLOWer Lab	BOLD:AAI6480	20	Arthropoda	82	Insecta	125	Hymenoptera	497	Halictidae	59655	Halictinae	2225	Halictus	214228	Halictus subauratus			H. Gaspar	morphology	Vouchered:Registered Collection	Leg	H. Gaspar et al.	netting	Adult	F	kiwifruit orchard	41.099	-8.577	125	Portugal	Porto	Vila Nova de Gaia	Vilar de Andorinho
IBIHM639-21	INV13068	14359104		INV12568	University of Coimbra, FLOWer Lab	BOLD:AEN9032	20	Arthropoda	82	Insecta	125	Hymenoptera	497	Halictidae	59655	Halictinae	2135	Lasioglossum	694182	Lasioglossum strictifrons			H. Gaspar	morphology	Vouchered:Registered Collection	Leg	H. Gaspar et al.	pan-trap	Adult	F	kiwifruit orchard	39.944	-8.824	71	Portugal	Leiria	Pombal	Guia
IBIHM646-21	INV13075	14359111		INV12575	University of Coimbra, FLOWer Lab	BOLD:AAJ3116	20	Arthropoda	82	Insecta	125	Hymenoptera	497	Halictidae	59655	Halictinae	2135	Lasioglossum	256605	Lasioglossum costulatum			H. Gaspar	morphology	Vouchered:Registered Collection	Leg	H. Gaspar et al.	netting	Adult	F	kiwifruit orchard	41.132	-8.133	383	Portugal	Porto	Marco de Canavezes	Paredes de Viadores
IBIHM669-21	INV13098	14359134		INV12598	University of Coimbra, FLOWer Lab	BOLD:AAK7827	20	Arthropoda	82	Insecta	125	Hymenoptera	497	Halictidae	59655	Halictinae	2135	Lasioglossum	265309	Lasioglossum pauperatum			H. Gaspar	morphology	Vouchered:Registered Collection	Leg	H. Gaspar et al.	pan-trap	Adult	F	kiwifruit orchard	40.738	-8.484	157	Portugal	Aveiro	Albergaria-a-Velha	Branca
IBIHM681-21	INV13110	14359146		INV12610	University of Coimbra, FLOWer Lab	BOLD:AEN9620	20	Arthropoda	82	Insecta	125	Hymenoptera	497	Halictidae	59655	Halictinae	2135	Lasioglossum	21924	Lasioglossum leucozonium			H. Gaspar	morphology	Vouchered:Registered Collection	Leg	H. Gaspar et al.	pan-trap	Adult	M	kiwifruit orchard	40.917	-8.579	118	Portugal	Aveiro	Santa Maria da Feira	Espargo
IBIHM690-21	INV13119	14359155		INV12619 A619	University of Coimbra, FLOWer Lab	BOLD:AAJ3388	20	Arthropoda	82	Insecta	125	Hymenoptera	497	Halictidae	59655	Halictinae	2235	Sphecodes	191438	Sphecodes rubicundus			H. Gaspar	morphology	Vouchered:Registered Collection	Leg	H. Gaspar et al.	netting	Adult	M	kiwifruit orchard	40.599	-8.544	35	Portugal	Aveiro	Aveiro	Eixo e Eirol
IBIHM705-21	INV13134	14359170		INV12634	University of Coimbra, FLOWer Lab	BOLD:ADH8891	20	Arthropoda	82	Insecta	125	Hymenoptera	443	Megachilidae	4962	Megachilinae	4940	Osmia	696831	Osmia ligurica			H. Gaspar	morphology	Vouchered:Registered Collection	Leg	H. Gaspar et al.	pan-trap	Adult	M	kiwifruit orchard	40.501	-8.557	42	Portugal	Aveiro	Oliveira do Bairro	Troviscal
IBIHM732-21	INV13161	14359197		INV12661	University of Coimbra, FLOWer Lab	BOLD:ACX2946	20	Arthropoda	82	Insecta	125	Hymenoptera	655	Andrenidae	2149	Andreninae	1907	Andrena	216711	Andrena flavipes			Thomas J Wood	morphology	Vouchered:Registered Collection	Leg	H. Gaspar et al.	pan-trap	Adult	F	kiwifruit orchard	40.599	-8.544	35	Portugal	Aveiro	Aveiro	Eixo e Eirol
IBIHM735-21	INV13164	14359200		INV12664	University of Coimbra, FLOWer Lab	BOLD:ACX2946	20	Arthropoda	82	Insecta	125	Hymenoptera	655	Andrenidae	2149	Andreninae	1907	Andrena	216711	Andrena flavipes			Thomas J Wood	morphology	Vouchered:Registered Collection	Leg	H. Gaspar et al.	netting	Adult	M	kiwifruit orchard	40.463	-8.483	71	Portugal	Aveiro	Anadia	Mogofores
IBIHM737-21	INV13166	14359202		INV12666 A688	University of Coimbra, FLOWer Lab	BOLD:AAK0287	20	Arthropoda	82	Insecta	125	Hymenoptera	655	Andrenidae	2149	Andreninae	1907	Andrena	250374	Andrena florea			Thomas J Wood	morphology	Vouchered:Registered Collection	Leg	H. Gaspar et al.	pan-trap	Adult	M	kiwifruit orchard	41.517	-8.305	135	Portugal	Braga	Guimaraes	Santo Estevao (Briteiros)
IBIHM739-21	INV13168	14359204		INV12668 A838	University of Coimbra, FLOWer Lab	BOLD:ABA2611	20	Arthropoda	82	Insecta	125	Hymenoptera	655	Andrenidae	2149	Andreninae	1907	Andrena	198489	Andrena ampla			H. Gaspar	morphology	Vouchered:Registered Collection	Leg	H. Gaspar et al.	pan-trap	Adult	F	kiwifruit orchard	40.738	-8.484	157	Portugal	Aveiro	Albergaria-a-Velha	Branca
IBIHM771-21	INV13200	14359236		INV12700 A720	University of Coimbra, FLOWer Lab	BOLD:AEO4429	20	Arthropoda	82	Insecta	125	Hymenoptera	655	Andrenidae	2265	Panurginae	7504	Panurgus	247032	Panurgus cephalotes			H. Gaspar	morphology	Vouchered:Registered Collection	Leg	H. Gaspar et al.	pan-trap	Adult	F	kiwifruit orchard	40.795	-8.369	740	Portugal	Aveiro	Sever do Vouga	Silva Escura
IBIHM774-21	INV13203	14359239		INV12703	University of Coimbra, FLOWer Lab	BOLD:AEO3269	20	Arthropoda	82	Insecta	125	Hymenoptera	655	Andrenidae	2265	Panurginae	7504	Panurgus	247033	Panurgus perezi			H. Gaspar	morphology	Vouchered:Registered Collection	Leg	H. Gaspar et al.	pan-trap	Adult		kiwifruit orchard	40.279	-8.7	74	Portugal	Coimbra	Montemor-o-Velho	Arazede
IBIHM816-21	INV13246	14359281		C500	University of Coimbra, FLOWer Lab	BOLD:ABZ2397	20	Arthropoda	82	Insecta	125	Hymenoptera	621	Apidae	2183	Apinae	85432	Eucera	214267	Eucera nigrescens			H. Gaspar	morphology	Vouchered:Registered Collection	Leg	C. Siopa et al.	netting	Adult	F		40.101	-7.405	460	Portugal	Castelo Branco	Fundao	Vale de Prazeres
IBIHM837-21	INV13267	14359302		INV12766	University of Coimbra, FLOWer Lab	BOLD:AAF3571	20	Arthropoda	82	Insecta	125	Hymenoptera	621	Apidae	2005	Nomadinae	2011	Nomada	698923	Nomada linsenmaieri			H. Gaspar	morphology	Vouchered:Registered Collection	Leg	C. Siopa et al.	netting	Adult	M		40.101	-7.405	460	Portugal	Castelo Branco	Fundao	Vale de Prazeres
IBIHM874-21	INV13304	14359339		INV12803 C1179	University of Coimbra, FLOWer Lab	BOLD:AAI0259	20	Arthropoda	82	Insecta	125	Hymenoptera	497	Halictidae	59655	Halictinae	2235	Sphecodes	191444	Sphecodes monilicornis			H. Gaspar	morphology	Vouchered:Registered Collection	Leg	C. Siopa et al.	netting	Adult	M		40.101	-7.405	460	Portugal	Castelo Branco	Fundao	Vale de Prazeres
IBIHM882-21	INV13312	14359347		INV12811	University of Coimbra, FLOWer Lab	BOLD:AEN9179	20	Arthropoda	82	Insecta	125	Hymenoptera	469	Melittidae	91824	Dasypodainae	191445	Dasypoda	695791	Dasypoda morotei			H. Gaspar	morphology	Vouchered:Registered Collection	Leg	C. Siopa et al.	netting	Adult	M		40.101	-7.405	460	Portugal	Castelo Branco	Fundao	Vale de Prazeres
IBIHM906-21	INV13336	14359371		INV12835	University of Coimbra, FLOWer Lab		20	Arthropoda	82	Insecta	125	Hymenoptera	621	Apidae	2183	Apinae	96640	Melecta	700064	Melecta festiva			H. Gaspar	morphology	Vouchered:Registered Collection	Leg	C. Siopa et al.	netting	Adult	M		40.101	-7.405	460	Portugal	Castelo Branco	Fundao	Vale de Prazeres
IBIHM943-21	INV13373	14359408		INV12872	University of Coimbra, FLOWer Lab	BOLD:AEO3428	20	Arthropoda	82	Insecta	125	Hymenoptera	655	Andrenidae	2149	Andreninae	1907	Andrena	260637	Andrena orbitalis			H. Gaspar	morphology	Vouchered:Registered Collection	Leg	C. Siopa et al.	netting	Adult	M		40.101	-7.405	460	Portugal	Castelo Branco	Fundao	Vale de Prazeres
IBIHM956-21	INV13386	14359421		INV12885	University of Coimbra, FLOWer Lab	BOLD:AAE1815	20	Arthropoda	82	Insecta	125	Hymenoptera	655	Andrenidae	2149	Andreninae	1907	Andrena	293493	Andrena limata			Thomas J Wood	morphology	Vouchered:Registered Collection	Leg	C. Siopa et al.	Targeted	Adult	F		40.101	-7.405	460	Portugal	Castelo Branco	Fundao	Vale de Prazeres
IBIHM008-19	INV02264	10148253	INV02264	S067AZ4	Andreia Penado private collection	BOLD:AAK7827	20	Arthropoda	82	Insecta	125	Hymenoptera	497	Halictidae	59655	Halictinae	2135	Lasioglossum	265309	Lasioglossum pauperatum				morphology	Vouchered:Registered Collection	Leg	Andreia Penado		Adult	M		41.3828	-6.89737	397	Portugal	Braganca	Alfandega da Fe	Vale Pereiro
IBIHM017-19	INV02333	10148262	INV02333	S023AM1	Andreia Penado private collection	BOLD:ABA0007	20	Arthropoda	82	Insecta	125	Hymenoptera	497	Halictidae	59655	Halictinae	2135	Lasioglossum	1113257	Lasioglossum discus				morphology	Vouchered:Registered Collection	Leg	Andreia Penado		Adult	M		41.3315	-6.936	472	Portugal	Braganca	Alfandega da Fe	Alfandega da Fe
IBIHM020-19	INV02353	10148265	INV02353	S049AM3	Andreia Penado private collection	BOLD:ADS9137	20	Arthropoda	82	Insecta	125	Hymenoptera	655	Andrenidae	2149	Andreninae	1907	Andrena	256555	Andrena labiata				morphology	Vouchered:Registered Collection	Leg	Andreia Penado		Adult	F		41.3123	-6.92457	265	Portugal	Braganca	Alfandega da Fe	Alfandega da Fe
IBIHM030-19	INV01547	10205778	INV01547	S031 AMB	Andreia Penado private collection	BOLD:AAF4021	20	Arthropoda	82	Insecta	125	Hymenoptera	497	Halictidae	59655	Halictinae	2135	Lasioglossum	228404	Lasioglossum punctatissimum				morphology			Andreia Penado		Adult	F		41.3053	-6.92181	321	Portugal	Braganca	Alfandega da Fe	Cerejais
IBIHM041-19	INV02260	10205789	INV02260	S007AZ2	Andreia Penado private collection	BOLD:ABV8170	20	Arthropoda	82	Insecta	125	Hymenoptera	497	Halictidae	59655	Halictinae	2225	Halictus	256596	Halictus smaragdulus				morphology	Vouchered:Registered Collection	Leg	Andreia Penado		Adult	F		41.3057	-7.0094	496	Portugal	Braganca	Alfandega da Fe	Eucisia
IBIHM043-19	INV02293	10205791	INV02293	S063C1_1	Andreia Penado private collection	BOLD:AEO5750	20	Arthropoda	82	Insecta	125	Hymenoptera	443	Megachilidae	4962	Megachilinae	4941	Megachile	373901	Megachile albisecta				morphology	Vouchered:Registered Collection	Leg	Andreia Penado		Adult	F		41.3356	-6.94717	528	Portugal	Braganca	Alfandega da Fe	Alfandega da Fe
IBIHM044-19	INV02317	10205792	INV02317	S012AM2	Andreia Penado private collection	BOLD:ABV8170	20	Arthropoda	82	Insecta	125	Hymenoptera	497	Halictidae	59655	Halictinae	2225	Halictus	256596	Halictus smaragdulus				morphology	Vouchered:Registered Collection	Leg	Andreia Penado		Adult	M		41.2994	-6.8809	515	Portugal	Braganca	Alfandega da Fe	Valverde
IBIHM098-21	INV12027	14349473	INV12027	INV12027	Universite de Mons	BOLD:AAL3976	20	Arthropoda	82	Insecta	125	Hymenoptera	621	Apidae	2005	Nomadinae	7318	Pasites	9305	Pasites maculatus			Thomas J Wood	morphology	Vouchered:Registered Collection	Leg	Thomas Wood		Adult	F		37.752	-1.39		Spain	Murcia		Totana, Saladares del Guadalentin
IBIHM1007-22	INV12606	15145734	INV12606	INV12606	Universite de Mons	BOLD:AER6266	20	Arthropoda	82	Insecta	125	Hymenoptera	621	Apidae	2005	Nomadinae	2011	Nomada	256559	Nomada conjungens			Thomas J Wood	morphology	Vouchered:Registered Collection	Leg	Thomas Wood		Adult	M		36.521	-5.333		Spain	Andalusia	Malaga	Gaucin, Gaucin to Puerto del Hacho
IBIHM1012-22	INV12611	15145739	INV12611	INV12611	Universite de Mons	BOLD:AEW3802	20	Arthropoda	82	Insecta	125	Hymenoptera	621	Apidae	2005	Nomadinae	2011	Nomada	698850	Nomada fallax			Thomas J Wood	morphology	Vouchered:Registered Collection	Leg	Thomas Wood		Adult	M		41.012	-3.083		Spain	Castilla-La Mancha	Guadalajara	Veguillas, 2 km N, Barranco de la Isa
IBIHM1014-22	INV12613	15145741	INV12613	INV12613	Universite de Mons	BOLD:ADZ5328	20	Arthropoda	82	Insecta	125	Hymenoptera	497	Halictidae	59655	Halictinae	2135	Lasioglossum	693931	Lasioglossum aureolum			Thomas J Wood	morphology	Vouchered:Registered Collection	Leg	Thomas Wood		Adult	F		41.746	-8.875		Portugal	Viana do Castelo		Carreco, Praia de Fornelos
IBIHM1035-22	INV12634	15145762	INV12634	INV12634	Universite de Mons	BOLD:AAK0530	20	Arthropoda	82	Insecta	125	Hymenoptera	655	Andrenidae	2149	Andreninae	1907	Andrena	250366	Andrena combinata			Thomas J Wood	morphology	Vouchered:Registered Collection	Leg	Thomas Wood		Adult	F		40.901	-4.156		Spain	Castilla y Leon	Segovia	Madrona, 500 m NE, Arroyo del Hocino
IBIHM1043-22	INV12642	15145770	INV12642	INV12642	Universite de Mons	BOLD:AAJ2142	20	Arthropoda	82	Insecta	125	Hymenoptera	655	Andrenidae	2149	Andreninae	1907	Andrena	250391	Andrena nitidula			Thomas J Wood	morphology	Vouchered:Registered Collection	Leg	Thomas Wood		Adult	F		36.618	-5.354		Spain	Andalusia	Malaga	Cortes de la Frontera, path to Llano de las Labores
IBIHM115-21	INV12044	14349490	INV12044	INV12044	Universite de Mons	BOLD:AEO1919	20	Arthropoda	82	Insecta	125	Hymenoptera	621	Apidae	2005	Nomadinae	2011	Nomada	698826	Nomada cristata			Thomas J Wood	morphology	Vouchered:Registered Collection	Leg	Thomas Wood		Adult	F		36.521	-5.333		Spain	Andalusia	Malaga	Gaucin, Gaucin to Puerto del Hacho
IBIHM1216-22	INV12815	15145943	INV12815	INV12815	Universite de Mons	BOLD:AES1212	20	Arthropoda	82	Insecta	125	Hymenoptera	655	Andrenidae	2149	Andreninae	1907	Andrena	695545	Andrena vulcana			Thomas J Wood	morphology	Vouchered:Registered Collection	Leg	Thomas Wood		Adult	F		37.11	-7.78		Portugal	Faro		Moncarapacho, Cerro da Cabeca
IBIHM1221-22	INV12820	15145948	INV12820	INV12820	Universite de Mons	BOLD:AEO1830	20	Arthropoda	82	Insecta	125	Hymenoptera	655	Andrenidae	2149	Andreninae	1907	Andrena	695537	Andrena villipes			Thomas J Wood	morphology	Vouchered:Registered Collection	Leg	Thomas Wood		Adult	M		37.524	-7.722		Portugal	Beja		Alcoutim, Sao Bartolomeu de Via Gloria, immediately to W
IBIHM1240-22	INV12839	15145967	INV12839	INV12839	Universite de Mons	BOLD:AAZ9232	20	Arthropoda	82	Insecta	125	Hymenoptera	497	Halictidae	59655	Halictinae	2135	Lasioglossum	396027	Lasioglossum virens			Thomas J Wood	morphology	Vouchered:Registered Collection	Leg	Thomas Wood		Adult	F		37.179	-7.474		Portugal	Faro		Monte Gordo, Retur, Praia do Cabeco
IBIHM127-21	INV12056	14349502	INV12056	INV12056	Universite de Mons	BOLD:ACE0147	20	Arthropoda	82	Insecta	125	Hymenoptera	621	Apidae	2005	Nomadinae	2011	Nomada	214278	Nomada fulvicornis			Thomas J Wood	morphology	Vouchered:Registered Collection	Leg	Thomas Wood		Adult	F		37.024	-3.266		Spain	Andalusia	Granada	Sierra Nevada, Trevelez to Refugio La Campinuela
IBIHM1279-22	INV12426	15146006	INV12426	INV12426	Universite de Mons	BOLD:AES2567	20	Arthropoda	82	Insecta	125	Hymenoptera	443	Megachilidae	4962	Megachilinae	4940	Osmia	696877	Osmia tergestensis			Thomas J Wood	morphology	Vouchered:Registered Collection	Leg	Thomas Wood		Adult	F		40.15	-1.687		Spain	Castilla-La Mancha	Cuenca	Huerta del Marquesado, environs N of town
IBIHM1322-22	INV12469	15146049	INV12469	INV12469	Universite de Mons	BOLD:AEN6387	20	Arthropoda	82	Insecta	125	Hymenoptera	621	Apidae	2183	Apinae	2089	Anthophora	699810	Anthophora leucophaea			Thomas J Wood	morphology	Vouchered:Registered Collection	Leg	Thomas Wood		Adult	F		40.18	-3.446		Spain	Comunidad de Madrid	Madrid	Madrid, Chinchon, 6 km N, M-311
IBIHM1328-22	INV12475	15146055	INV12475	INV12475	Universite de Mons	BOLD:ACG0777	20	Arthropoda	82	Insecta	125	Hymenoptera	621	Apidae	79403	Xylocopinae	2105	Ceratina	265037	Ceratina nigrolabiata			Thomas J Wood	morphology	Vouchered:Registered Collection	Leg	Thomas Wood		Adult	F		40.631	-4.796		Spain	Castilla y Leon	Avila	Avila, La Serrada environs
IBIHM1337-22	INV12484	15146064	INV12484	INV12484	Universite de Mons	BOLD:AEU9446	20	Arthropoda	82	Insecta	125	Hymenoptera	427	Colletidae	71795	Colletinae	1925	Colletes	690919	Colletes foveolaris			Michael Kuhlmann	morphology	Vouchered:Registered Collection	Leg	Thomas Wood		Adult	F		41.876	0.851		Spain	Catalonia	Lleida	Balaguer, Camarasa, Aiguabarreig Segre-Noguera Pallaresa
IBIHM148-21	INV12077	14349523	INV12077	INV12077	Universite de Mons	BOLD:AAU8975	20	Arthropoda	82	Insecta	125	Hymenoptera	621	Apidae	2005	Nomadinae	2011	Nomada	407700	Nomada nobilis			Thomas J Wood	morphology	Vouchered:Registered Collection	Leg	Thomas Wood		Adult	M		37.124	-3.432	2100	Spain	Andalusia	Granada	Sierra Nevada, Mirador Monte Ah� de Cara
IBIHM152-21	INV12081	14349527	INV12081	INV12081	Universite de Mons	BOLD:AAF3496	20	Arthropoda	82	Insecta	125	Hymenoptera	621	Apidae	2005	Nomadinae	2011	Nomada	256580	Nomada piccioliana			Thomas J Wood	morphology	Vouchered:Registered Collection	Leg	Thomas Wood		Adult	F		40.395	-4.984		Spain	Castilla y Leon	Avila	Hoyocasero, El Pinar de Hoyocasero
IBIHM236-21	INV12165	14349611	INV12165	INV12165	Universite de Mons	BOLD:ACM3088	20	Arthropoda	82	Insecta	125	Hymenoptera	621	Apidae	79403	Xylocopinae	2105	Ceratina	698303	Ceratina chalcites			Thomas J Wood	morphology	Vouchered:Registered Collection	Leg	Thomas Wood		Adult	F		37.238	-3.361	1200	Spain	Andalusia	Granada	Tocon de Quentar to Camino de Las Ramillas
IBIHM241-21	INV12170	14349616	INV12170	INV12170	Universite de Mons	BOLD:AAE9812	20	Arthropoda	82	Insecta	125	Hymenoptera	621	Apidae	79403	Xylocopinae	2105	Ceratina	198538	Ceratina cyanea			Thomas J Wood	morphology	Vouchered:Registered Collection	Leg	Thomas Wood		Adult	M		37.11	-3.036	2000	Spain	Andalusia	Granada	Sierra Nevada, Puerto De La Ragua, Barranco Maja Caco
IBIHM245-21	INV12174	14349620	INV12174	INV12174	Universite de Mons	BOLD:AAJ9209	20	Arthropoda	82	Insecta	125	Hymenoptera	621	Apidae	79403	Xylocopinae	1971	Xylocopa	21831	Xylocopa violacea			Thomas J Wood	morphology	Vouchered:Registered Collection	Leg	Thomas Wood		Adult	F		40.234	-2.07		Spain	Castilla-La Mancha	Cuenca	Villalba de la Sierra, Cortados de Villalba
IBIHM251-21	INV12180	14349626	INV12180	INV12180	Universite de Mons	BOLD:AEK2943	20	Arthropoda	82	Insecta	125	Hymenoptera	427	Colletidae	122314	Hylaeinae	2119	Hylaeus	214231	Hylaeus annularis			Thomas J Wood	morphology	Vouchered:Registered Collection	Leg	Thomas Wood		Adult	M		41.881	-8.099		Spain	Galicia	Ourense	Vilamea, 500 m N
IBIHM264-21	INV12193	14349639	INV12193	INV12193	Universite de Mons	BOLD:AAN3379	20	Arthropoda	82	Insecta	125	Hymenoptera	427	Colletidae	122314	Hylaeinae	2119	Hylaeus	178147	Hylaeus kahri			Thomas J Wood	morphology	Vouchered:Registered Collection	Leg	Thomas Wood		Adult	M		40.401	-1.744		Spain	Aragon	Teruel	Guadalaviar, Rambla de los Ojos
IBIHM265-21	INV12194	14349640	INV12194	INV12194	Universite de Mons	BOLD:AAK3477	20	Arthropoda	82	Insecta	125	Hymenoptera	427	Colletidae	122314	Hylaeinae	2119	Hylaeus	256644	Hylaeus angustatus			Thomas J Wood	morphology	Vouchered:Registered Collection	Leg	Thomas Wood		Adult	F		42.983	-5.724		Spain	Castilla y Leon	Leon	Leon, Busdongo de Arbas
IBIHM281-21	INV12210	14349656	INV12210	INV12210	Universite de Mons	BOLD:AAK3338	20	Arthropoda	82	Insecta	125	Hymenoptera	427	Colletidae	122314	Hylaeinae	2119	Hylaeus	214245	Hylaeus variegatus			Thomas J Wood	morphology	Vouchered:Registered Collection	Leg	Thomas Wood		Adult	F		41.876	0.851		Spain	Catalonia	Lleida	Balaguer, Camarasa, Aiguabarreig Segre-Noguera Pallaresa
IBIHM361-21	INV12290	14349736	INV12290	INV12290	Universite de Mons	BOLD:AAI0259	20	Arthropoda	82	Insecta	125	Hymenoptera	497	Halictidae	59655	Halictinae	2235	Sphecodes	191444	Sphecodes monilicornis			Thomas J Wood	morphology	Vouchered:Registered Collection	Leg	Thomas Wood		Adult	F		37.024	-3.266		Spain	Andalusia	Granada	Sierra Nevada, Trevelez to Refugio La Campinuela
IBIHM365-21	INV12294	14349740	INV12294	INV12294	Universite de Mons	BOLD:AAM4113	20	Arthropoda	82	Insecta	125	Hymenoptera	497	Halictidae	59655	Halictinae	2235	Sphecodes	514604	Sphecodes rubripes			Thomas J Wood	morphology	Vouchered:Registered Collection	Leg	Thomas Wood		Adult	M		37.08	-8.669		Portugal	Faro		Lagos, Ponta da Piedade
IBIHM366-21	INV12295	14349741	INV12295	INV12295	Universite de Mons	BOLD:ABA8649	20	Arthropoda	82	Insecta	125	Hymenoptera	497	Halictidae	59655	Halictinae	2235	Sphecodes	250414	Sphecodes rufiventris			Thomas J Wood	morphology	Vouchered:Registered Collection	Leg	Thomas Wood		Adult	F		37.132	-3.439	1700	Spain	Andalusia	Granada	Sierra Nevada, El Dornajo
IBIHM410-21	INV12339	14349785	INV12339	INV12339	Universite de Mons	BOLD:AAW9816	20	Arthropoda	82	Insecta	125	Hymenoptera	497	Halictidae	59655	Halictinae	2135	Lasioglossum	21918	Lasioglossum sexnotatum			Thomas J Wood	morphology	Vouchered:Registered Collection	Leg	Thomas Wood		Adult	F		37.238	-3.361	1200	Spain	Andalusia	Granada	Tocon de Quentar to Camino de Las Ramillas
IBIHM434-21	INV12363	14349809	INV12363	INV12363	Universite de Mons	BOLD:ACK5966	20	Arthropoda	82	Insecta	125	Hymenoptera	469	Melittidae	91824	Dasypodainae	191445	Dasypoda	591728	Dasypoda dusmeti			Thomas J Wood	morphology	Vouchered:Registered Collection	Leg	Thomas Wood		Adult	M		39.93	-1.746		Spain	Castilla-La Mancha	Cuenca	Pajaroncillo, 3 km SW, Arroyo de Pena Quebrada
IBIHM445-21	INV12374	14349820	INV12374	INV12374	Universite de Mons	BOLD:AEN9481	20	Arthropoda	82	Insecta	125	Hymenoptera	655	Andrenidae	2265	Panurginae	90394	Panurginus	695672	Panurginus albopilosus			Thomas J Wood	morphology	Vouchered:Registered Collection	Leg	Thomas Wood		Adult	M		41.876	0.851		Spain	Catalonia	Lleida	Balaguer, Camarasa, Aiguabarreig Segre-Noguera Pallaresa
IBIHM453-21	INV12382	14349828	INV12382	INV12382	Universite de Mons	BOLD:AEO3269	20	Arthropoda	82	Insecta	125	Hymenoptera	655	Andrenidae	2265	Panurginae	7504	Panurgus	247033	Panurgus perezi			Thomas J Wood	morphology	Vouchered:Registered Collection	Leg	Thomas Wood		Adult	F		37.16	-3.524	750	Spain	Andalusia	Granada	Cenes de la Vega, Sendero del Rio Genil
IBIHM459-21	INV12388	14349834	INV12388	INV12388	Universite de Mons	BOLD:AAO8736	20	Arthropoda	82	Insecta	125	Hymenoptera	443	Megachilidae	4962	Megachilinae	4940	Osmia	265268	Osmia gallarum			Thomas J Wood	morphology	Vouchered:Registered Collection	Leg	Thomas Wood		Adult	M		37.11	-3.036	2000	Spain	Andalusia	Granada	Sierra Nevada, Puerto De La Ragua, Barranco Maja Caco
IBIHM465-21	INV12394	14349840	INV12394	INV12394	Universite de Mons	BOLD:AEO5031	20	Arthropoda	82	Insecta	125	Hymenoptera	443	Megachilidae	4962	Megachilinae	4940	Osmia	696772	Osmia niveocincta			Thomas J Wood	morphology	Vouchered:Registered Collection	Leg	Thomas Wood		Adult	F		37.009	-2.889		Spain	Andalusia	Almeria	Laujar de Andarax, birth of Rio Andarax
IBIHM471-21	INV12500	14349846	INV12500	INV12500	Universite de Mons	BOLD:ADJ3594	20	Arthropoda	82	Insecta	125	Hymenoptera	655	Andrenidae	2149	Andreninae	1907	Andrena	694712	Andrena aeneiventris			Thomas J Wood	morphology	Vouchered:Registered Collection	Leg	Thomas Wood		Adult	F		37.31	-8.87		Portugal	Faro		Vale da Telha, near Aljezur, area W of
IBIHM499-21	INV12528	14349874	INV12528	INV12528	Universite de Mons	BOLD:AAK0222	20	Arthropoda	82	Insecta	125	Hymenoptera	655	Andrenidae	2149	Andreninae	1907	Andrena	250383	Andrena lagopus			Thomas J Wood	morphology	Vouchered:Registered Collection	Leg	Thomas Wood		Adult	F		39.571	-9.08		Portugal	Leiria		Nazare, S, Rio Alcobaca floodplain
IBIHM507-21	INV12536	14349882	INV12536	INV12536	Universite de Mons	BOLD:AAJ2143	20	Arthropoda	82	Insecta	125	Hymenoptera	655	Andrenidae	2149	Andreninae	1907	Andrena	198534	Andrena minutula			Thomas J Wood	morphology	Vouchered:Registered Collection	Leg	Thomas Wood		Adult	F		41.724	-8.016		Portugal	Vila Real		Cabril, CM1021
IBIHM517-21	INV12546	14349892	INV12546	INV12546	Universite de Mons	BOLD:AEI2585	20	Arthropoda	82	Insecta	125	Hymenoptera	655	Andrenidae	2149	Andreninae	1907	Andrena	260635	Andrena discors			Thomas J Wood	morphology	Vouchered:Registered Collection	Leg	Thomas Wood		Adult	M		38.72	-8.325		Portugal	Evora		Foros de Vale Figueira, Montemor-o-Novo
IBIHM562-21	INV12591	14349937	INV12591	INV12591	Universite de Mons	BOLD:ADY8979	20	Arthropoda	82	Insecta	125	Hymenoptera	443	Megachilidae	4962	Megachilinae	4940	Osmia	696763	Osmia labialis			Thomas J Wood	morphology	Vouchered:Registered Collection	Leg	Thomas Wood		Adult	F		37.132	-3.439	1700	Spain	Andalusia	Granada	Sierra Nevada, El Dornajo
IBIHM571-21	INV13000	14359036		INV12500	University of Coimbra, FLOWer Lab	BOLD:AAB1062	20	Arthropoda	82	Insecta	125	Hymenoptera	621	Apidae	2183	Apinae	2087	Bombus	21807	Bombus terrestris			H. Gaspar	morphology	Vouchered:Registered Collection	Leg	H. Gaspar et al.	pan-trap	Adult	F	kiwifruit orchard	40.795	-8.369	740	Portugal	Aveiro	Sever do Vouga	Silva Escura
IBIHM577-21	INV13006	14359042		INV12506	University of Coimbra, FLOWer Lab	BOLD:AAD2566	20	Arthropoda	82	Insecta	125	Hymenoptera	621	Apidae	2183	Apinae	2087	Bombus	31797	Bombus hortorum			H. Gaspar	morphology	Vouchered:Registered Collection	Leg	H. Gaspar et al.	pan-trap	Adult	F	kiwifruit orchard	41.625	-8.421	34	Portugal	Braga	Amares	Rendufe
IBIHM590-21	INV13019	14359055		INV12519	University of Coimbra, FLOWer Lab	BOLD:AEM9739	20	Arthropoda	82	Insecta	125	Hymenoptera	621	Apidae	2183	Apinae	85432	Eucera	699303	Eucera nigrilabris			H. Gaspar	morphology	Vouchered:Registered Collection	Leg	H. Gaspar et al.	pan-trap	Adult	M	kiwifruit orchard	41.625	-8.421	34	Portugal	Braga	Amares	Rendufe
IBIHM608-21	INV13037	14359073		INV12537	University of Coimbra, FLOWer Lab	BOLD:AAO0285	20	Arthropoda	82	Insecta	125	Hymenoptera	621	Apidae	79403	Xylocopinae	2105	Ceratina	191433	Ceratina cucurbitina			H. Gaspar	morphology	Vouchered:Registered Collection	Leg	H. Gaspar et al.	netting	Adult	M	kiwifruit orchard	41.328	-8.227	206	Portugal	Porto	Felgueiras	Unhao e Lordelo
IBIHM633-21	INV13062	14359098		INV12562	University of Coimbra, FLOWer Lab	BOLD:AEL5026	20	Arthropoda	82	Insecta	125	Hymenoptera	497	Halictidae	59655	Halictinae	2225	Halictus	693467	Halictus seladonius			H. Gaspar	morphology	Vouchered:Registered Collection	Leg	H. Gaspar et al.	netting	Adult	F	kiwifruit orchard	41.328	-8.227	206	Portugal	Porto	Felgueiras	Unhao e Lordelo
IBIHM753-21	INV13182	14359218		INV12682	University of Coimbra, FLOWer Lab	BOLD:AAE5176	20	Arthropoda	82	Insecta	125	Hymenoptera	655	Andrenidae	2149	Andreninae	1907	Andrena	250357	Andrena angustior			Thomas J Wood	morphology	Vouchered:Registered Collection	Leg	H. Gaspar et al.	pan-trap	Adult	F	kiwifruit orchard	40.738	-8.484	157	Portugal	Aveiro	Albergaria-a-Velha	Branca
IBIHM760-21	INV13189	14359225		INV12689	University of Coimbra, FLOWer Lab	BOLD:AAK0232	20	Arthropoda	82	Insecta	125	Hymenoptera	655	Andrenidae	2149	Andreninae	1907	Andrena	250382	Andrena labialis			H. Gaspar	morphology	Vouchered:Registered Collection	Leg	H. Gaspar et al.	pan-trap	Adult	M	kiwifruit orchard	40.369	-8.621	46	Portugal	Coimbra	Cantanhede	Varziela
IBIHM765-21	INV13194	14359230		INV12694	University of Coimbra, FLOWer Lab	BOLD:ADZ3313	20	Arthropoda	82	Insecta	125	Hymenoptera	655	Andrenidae	2149	Andreninae	1907	Andrena	695233	Andrena nigroolivacea			Thomas J Wood	morphology	Vouchered:Registered Collection	Leg	H. Gaspar et al.	pan-trap	Adult	M	kiwifruit orchard	41.328	-8.227	206	Portugal	Porto	Felgueiras	Unhao e Lordelo
IBIHM785-21	INV13214	14359250		INV12714	University of Coimbra, FLOWer Lab	BOLD:AAO0285	20	Arthropoda	82	Insecta	125	Hymenoptera	621	Apidae	79403	Xylocopinae	2105	Ceratina	191433	Ceratina cucurbitina			H. Gaspar	morphology	Vouchered:Registered Collection	Leg	D. Tavares et al.	targeted catch	Adult	F		40.932	-7.954	661	Portugal	Viseu	Castro Daire	Picao
IBIHM822-21	INV13252	14359287		INV12751 C1275	University of Coimbra, FLOWer Lab	BOLD:AAE9812	20	Arthropoda	82	Insecta	125	Hymenoptera	621	Apidae	79403	Xylocopinae	2105	Ceratina	198538	Ceratina cyanea			H. Gaspar	morphology	Vouchered:Registered Collection	Leg	C. Siopa et al.	netting	Adult	F		40.101	-7.405	460	Portugal	Castelo Branco	Fundao	Vale de Prazeres
IBIHM861-21	INV13291	14359326		INV12790 C1327	University of Coimbra, FLOWer Lab	BOLD:ABA0007	20	Arthropoda	82	Insecta	125	Hymenoptera	497	Halictidae	59655	Halictinae	2135	Lasioglossum	1113257	Lasioglossum discus			H. Gaspar	morphology	Vouchered:Registered Collection	Leg	C. Siopa et al.	netting	Adult	F		40.101	-7.405	460	Portugal	Castelo Branco	Fundao	Vale de Prazeres
IBIHM918-21	INV13348	14359383		INV12847	University of Coimbra, FLOWer Lab	BOLD:AAD7803	20	Arthropoda	82	Insecta	125	Hymenoptera	443	Megachilidae	4962	Megachilinae	4941	Megachile	200485	Megachile pilidens			H. Gaspar	morphology	Vouchered:Registered Collection	Leg	C. Siopa et al.	netting	Adult	F		40.101	-7.405	460	Portugal	Castelo Branco	Fundao	Vale de Prazeres
IBIHM926-21	INV13356	14359391		INV12855	University of Coimbra, FLOWer Lab	BOLD:AAI8422	20	Arthropoda	82	Insecta	125	Hymenoptera	443	Megachilidae	4962	Megachilinae	4948	Heriades	200477	Heriades truncorum			H. Gaspar	morphology	Vouchered:Registered Collection	Leg	C. Siopa et al.	netting	Adult	M		40.101	-7.405	460	Portugal	Castelo Branco	Fundao	Vale de Prazeres
IBIHM954-21	INV13384	14359419		INV12883	University of Coimbra, FLOWer Lab	BOLD:AEX3903	20	Arthropoda	82	Insecta	125	Hymenoptera	655	Andrenidae	2149	Andreninae	1907	Andrena	293493	Andrena limata			H. Gaspar	morphology	Vouchered:Registered Collection	Leg	C. Siopa et al.	netting	Adult	F		40.101	-7.405	460	Portugal	Castelo Branco	Fundao	Vale de Prazeres
IBIHM959-21	INV13389	14359424		INV12888	University of Coimbra, FLOWer Lab	BOLD:AAK0222	20	Arthropoda	82	Insecta	125	Hymenoptera	655	Andrenidae	2149	Andreninae	1907	Andrena	250383	Andrena lagopus			H. Gaspar	morphology	Vouchered:Registered Collection	Leg	C. Siopa et al.	netting	Adult	M		40.101	-7.405	460	Portugal	Castelo Branco	Fundao	Vale de Prazeres
IBIHM962-21	INV13392	14359427		INV12891	University of Coimbra, FLOWer Lab	BOLD:ACX2946	20	Arthropoda	82	Insecta	125	Hymenoptera	655	Andrenidae	2149	Andreninae	1907	Andrena	216711	Andrena flavipes			H. Gaspar	morphology	Vouchered:Registered Collection	Leg	C. Siopa et al.	netting	Adult	M		40.101	-7.405	460	Portugal	Castelo Branco	Fundao	Vale de Prazeres
IBIHM987-21	INV13417	14359452		INV12916	University of Coimbra, FLOWer Lab	BOLD:AAJ2115	20	Arthropoda	82	Insecta	125	Hymenoptera	655	Andrenidae	2149	Andreninae	1907	Andrena	198493	Andrena propinqua			H. Gaspar	morphology	Vouchered:Registered Collection	Leg	C. Siopa et al.	netting	Adult	F		40.101	-7.405	460	Portugal	Castelo Branco	Fundao	Vale de Prazeres
IBIHM995-21	INV13425	14359460		INV12924	University of Coimbra, FLOWer Lab	BOLD:AEO3428	20	Arthropoda	82	Insecta	125	Hymenoptera	655	Andrenidae	2149	Andreninae	1907	Andrena	260637	Andrena orbitalis			H. Gaspar	morphology	Vouchered:Registered Collection	Leg	C. Siopa et al.	netting	Adult	M		40.101	-7.405	460	Portugal	Castelo Branco	Fundao	Vale de Prazeres
IBIHY032-22	INV15709	16364191	INV15709	INV15709	Research Center in Biodiversity and Genetic Resources	BOLD:AAQ0516	20	Arthropoda	82	Insecta	125	Hymenoptera	443	Megachilidae	4962	Megachilinae	4941	Megachile	697609	Megachile pusilla			Rui Andrade	morphology	Vouchered:Registered Collection	Leg	Rui Andrade		Adult			37.637	-7.663		Portugal	Beja	Mertola	Mertola
IBIHM010-19	INV02280	10148255	INV02280	S059C2_1	Andreia Penado private collection	BOLD:AAY8402	20	Arthropoda	82	Insecta	125	Hymenoptera	443	Megachilidae	4962	Megachilinae	58228	Anthidiellum	379203	Anthidiellum strigatum				morphology	Vouchered:Registered Collection	Leg	Andreia Penado		Adult	F		41.3093	-6.93215	438	Portugal	Braganca	Alfandega da Fe	Cerejais
IBIHM046-19	INV02339	10205794	INV02339	S068BR3	Andreia Penado private collection	BOLD:AAE9812	20	Arthropoda	82	Insecta	125	Hymenoptera	621	Apidae	79403	Xylocopinae	2105	Ceratina	198538	Ceratina cyanea				morphology	Vouchered:Registered Collection	Leg	Andreia Penado		Adult	F		41.308	-6.88518	525	Portugal	Braganca	Alfandega da Fe	Sendim da Ribeira
IBIHM1002-22	INV12601	15145729	INV12601	INV12601	Universite de Mons	BOLD:AAF3571	20	Arthropoda	82	Insecta	125	Hymenoptera	621	Apidae	2005	Nomadinae	2011	Nomada	256567	Nomada fuscicornis			Thomas J Wood	morphology	Vouchered:Registered Collection	Leg	Thomas Wood		Adult	F		41.89	-6.65		Portugal	Braganca		Varge, 3 km NE of
IBIHM1025-22	INV12624	15145752	INV12624	INV12624	Universite de Mons	BOLD:AER6557	20	Arthropoda	82	Insecta	125	Hymenoptera	497	Halictidae	59655	Halictinae	2135	Lasioglossum	155810	Lasioglossum transitorium	1137876	Lasioglossum transitorium planulum	Thomas J Wood	morphology	Vouchered:Registered Collection	Leg	Thomas Wood		Adult	F		41.876	0.851		Spain	Catalonia	Lleida	Balaguer, Camarasa, Aiguabarreig Segre-Noguera Pallaresa
IBIHM109-21	INV12038	14349484	INV12038	INV12038	Universite de Mons	BOLD:AEO4155	20	Arthropoda	82	Insecta	125	Hymenoptera	621	Apidae	2005	Nomadinae	2011	Nomada	698793	Nomada basalis			Thomas J Wood	morphology	Vouchered:Registered Collection	Leg	Thomas Wood		Adult	M		36.521	-5.333		Spain	Andalusia	Malaga	Gaucin, Gaucin to Puerto del Hacho
IBIHM1229-22	INV12828	15145956	INV12828	INV12828	Universite de Mons	BOLD:AEN9431	20	Arthropoda	82	Insecta	125	Hymenoptera	655	Andrenidae	2149	Andreninae	1907	Andrena	695161	Andrena mariana	1145722	Andrena mariana alma	Thomas J Wood	morphology	Vouchered:Registered Collection	Leg	Thomas Wood		Adult	M		37.179	-7.474		Portugal	Faro		Monte Gordo, Retur, Praia do Cabeco
IBIHM1233-22	INV12832	15145960	INV12832	INV12832	Universite de Mons	BOLD:AAI4916	20	Arthropoda	82	Insecta	125	Hymenoptera	621	Apidae	2183	Apinae	85432	Eucera	699351	Eucera proxima			Thomas J Wood	morphology	Vouchered:Registered Collection	Leg	Thomas Wood		Adult	F		37.127	-7.717		Portugal	Faro		Santo Estevao, ruderal area to W
IBIHM1249-22	INV12848	15145976	INV12848	INV12848	Universite de Mons	BOLD:AAI0260	20	Arthropoda	82	Insecta	125	Hymenoptera	497	Halictidae	59655	Halictinae	2235	Sphecodes	191437	Sphecodes pellucidus			Thomas J Wood	morphology	Vouchered:Registered Collection	Leg	Thomas Wood		Adult	F		37.179	-7.474		Portugal	Faro		Monte Gordo, Retur, Praia do Cabeco
IBIHM1255-22	INV12402	15145982	INV12402	INV12402	Universite de Mons	BOLD:AAE5480	20	Arthropoda	82	Insecta	125	Hymenoptera	443	Megachilidae	4962	Megachilinae	4936	Hoplitis	214095	Hoplitis claviventris			Andreas Muller	morphology	Vouchered:Registered Collection	Leg	Thomas Wood		Adult	F		40.352	-5.248		Spain	Castilla y Leon	Avila	Navacepeda de Tormes, 1 km S
IBIHM1265-22	INV12412	15145992	INV12412	INV12412	Universite de Mons	BOLD:AEO0400	20	Arthropoda	82	Insecta	125	Hymenoptera	443	Megachilidae	4962	Megachilinae	4936	Hoplitis	696587	Hoplitis albiscopa			Andreas Muller	morphology	Vouchered:Registered Collection	Leg	Thomas Wood		Adult	M		36.837	-5.067		Spain	Andalusia	Malaga	Ronda, 10 km NE, A-367
IBIHM1287-22	INV12434	15146014	INV12434	INV12434	Universite de Mons	BOLD:AAD6282	20	Arthropoda	82	Insecta	125	Hymenoptera	443	Megachilidae	4962	Megachilinae	4940	Osmia	198545	Osmia bicornis			Thomas J Wood	morphology	Vouchered:Registered Collection	Leg	Thomas Wood		Adult	M		40.395	-4.984		Spain	Castilla y Leon	Avila	Hoyocasero, El Pinar de Hoyocasero
IBIHM1311-22	INV12458	15146038	INV12458	INV12458	Universite de Mons	BOLD:AAO3396	20	Arthropoda	82	Insecta	125	Hymenoptera	621	Apidae	2183	Apinae	84692	Thyreus	265284	Thyreus histrionicus			Thomas J Wood	morphology	Vouchered:Registered Collection	Leg	Thomas Wood		Adult	F		37.008	-3.266		Spain	Andalusia	Granada	Sierra Nevada, Trevelez environs to Barranco Madrid
IBIHM131-21	INV12060	14349506	INV12060	INV12060	Universite de Mons	BOLD:AAE5753	20	Arthropoda	82	Insecta	125	Hymenoptera	621	Apidae	2005	Nomadinae	2011	Nomada	698887	Nomada hispanica			Thomas J Wood	morphology	Vouchered:Registered Collection	Leg	Thomas Wood		Adult	M		41.872	-8.179		Portugal	Viana do Castelo		Lindoso, 1.5 km E
IBIHM132-21	INV12061	14349507	INV12061	INV12061	Universite de Mons	BOLD:AEN8381	20	Arthropoda	82	Insecta	125	Hymenoptera	621	Apidae	2005	Nomadinae	2011	Nomada	698892	Nomada illustris			Thomas J Wood	morphology	Vouchered:Registered Collection	Leg	Thomas Wood		Adult	M		40.115	-3.629		Spain	Castilla-La Mancha	Toledo	Sesena Nuevo, Arroyo del Valle Grande
IBIHM165-21	INV12094	14349540	INV12094	INV12094	Universite de Mons	BOLD:ABX5010	20	Arthropoda	82	Insecta	125	Hymenoptera	621	Apidae	2005	Nomadinae	2011	Nomada	214284	Nomada succincta			Thomas J Wood	morphology	Vouchered:Registered Collection	Leg	Thomas Wood		Adult	F		37.024	-3.266		Spain	Andalusia	Granada	Sierra Nevada, Trevelez to Refugio La Campinuela
IBIHM170-21	INV12099	14349545	INV12099	INV12099	Universite de Mons	BOLD:AAL4610	20	Arthropoda	82	Insecta	125	Hymenoptera	621	Apidae	2183	Apinae	85432	Eucera	699258	Eucera hungarica			Thomas J Wood	morphology	Vouchered:Registered Collection	Leg	Thomas Wood		Adult	F		37.146	-3.049		Spain	Andalusia	Granada	Sierra Nevada, Aldeire, Mirador del Marquesado
IBIHM198-21	INV12127	14349573	INV12127	INV12127	Universite de Mons	BOLD:AEO1994	20	Arthropoda	82	Insecta	125	Hymenoptera	621	Apidae	2183	Apinae	85432	Eucera	699390	Eucera tricincta			Thomas J Wood	morphology	Vouchered:Registered Collection	Leg	Thomas Wood		Adult	M		40.322	-3.563		Spain	Comunidad de Madrid	Madrid	Rivas-Vaciamadrid, Canal de Manzanares to Camino de Ucles
IBIHM219-21	INV12148	14349594	INV12148	INV12148	Universite de Mons	BOLD:AEO3449	20	Arthropoda	82	Insecta	125	Hymenoptera	621	Apidae	2183	Apinae	2089	Anthophora	699889	Anthophora robusta			Thomas J Wood	morphology	Vouchered:Registered Collection	Leg	Thomas Wood		Adult	F		37.086	-3.527		Spain	Andalusia	Granada	Sierra Nevada, La Fuente del Hervidero to Collado
IBIHM223-21	INV12152	14349598	INV12152	INV12152	Universite de Mons	BOLD:ABX1552	20	Arthropoda	82	Insecta	125	Hymenoptera	621	Apidae	2183	Apinae	84689	Amegilla	252962	Amegilla quadrifasciata			Thomas J Wood	morphology	Vouchered:Registered Collection	Leg	Thomas Wood		Adult	F		36.978	-3.355	1500	Spain	Andalusia	Granada	Sierra Nevada, Capileira to La Cebadilla
IBIHM243-21	INV12172	14349618	INV12172	INV12172	Universite de Mons	BOLD:AEO4657	20	Arthropoda	82	Insecta	125	Hymenoptera	621	Apidae	79403	Xylocopinae	1971	Xylocopa	21847	Xylocopa iris			Thomas J Wood	morphology	Vouchered:Registered Collection	Leg	Thomas Wood		Adult	F		37.132	-3.439	1700	Spain	Andalusia	Granada	Sierra Nevada, El Dornajo
IBIHM250-21	INV12179	14349625	INV12179	INV12179	Universite de Mons	BOLD:AEK2943	20	Arthropoda	82	Insecta	125	Hymenoptera	427	Colletidae	122314	Hylaeinae	2119	Hylaeus	214231	Hylaeus annularis			Thomas J Wood	morphology	Vouchered:Registered Collection	Leg	Thomas Wood		Adult	F		40.728	-6.909		Portugal	Guarda		Almeida, W of Town
IBIHM276-21	INV12205	14349651	INV12205	INV12205	Universite de Mons	BOLD:AAE5060	20	Arthropoda	82	Insecta	125	Hymenoptera	427	Colletidae	122314	Hylaeinae	2119	Hylaeus	142008	Hylaeus punctatus			Thomas J Wood	morphology	Vouchered:Registered Collection	Leg	Thomas Wood		Adult	F		38.458	-9.102		Portugal	Setubal		Santana, Estr. Fonte de Carvalho
IBIHM278-21	INV12207	14349653	INV12207	INV12207	Universite de Mons	BOLD:AAI8577	20	Arthropoda	82	Insecta	125	Hymenoptera	427	Colletidae	122314	Hylaeinae	2119	Hylaeus	214242	Hylaeus signatus			Thomas J Wood	morphology	Vouchered:Registered Collection	Leg	Thomas Wood		Adult	M		37.16	-3.524	750	Spain	Andalusia	Granada	Cenes de la Vega, Sendero del Rio Genil
IBIHM279-21	INV12208	14349654	INV12208	INV12208	Universite de Mons	BOLD:AEJ3211	20	Arthropoda	82	Insecta	125	Hymenoptera	427	Colletidae	122314	Hylaeinae	2119	Hylaeus	691920	Hylaeus sulphuripes			Thomas J Wood	morphology	Vouchered:Registered Collection	Leg	Thomas Wood		Adult	F		36.672	-4.462		Spain	Andalusia	Malaga	Malaga, Parque del Guadalhorce
IBIHM283-21	INV12212	14349658	INV12212	INV12212	Universite de Mons	BOLD:AEN7284	20	Arthropoda	82	Insecta	125	Hymenoptera	443	Megachilidae	4962	Megachilinae	58228	Anthidiellum	316485	Anthidiellum breviusculum			Thomas J Wood	morphology	Vouchered:Registered Collection	Leg	Thomas Wood		Adult	M		37.238	-3.361	1200	Spain	Andalusia	Granada	Tocon de Quentar to Camino de Las Ramillas
IBIHM297-21	INV12226	14349672	INV12226	INV12226	Universite de Mons	BOLD:AEO1983	20	Arthropoda	82	Insecta	125	Hymenoptera	443	Megachilidae	4962	Megachilinae	261656	Pseudoanthidium	450565	Pseudoanthidium reticulatum			Thomas J Wood	morphology	Vouchered:Registered Collection	Leg	Thomas Wood		Adult	M		37.238	-3.361	1200	Spain	Andalusia	Granada	Tocon de Quentar to Camino de Las Ramillas
IBIHM301-21	INV12230	14349676	INV12230	INV12230	Universite de Mons	BOLD:AEA0375	20	Arthropoda	82	Insecta	125	Hymenoptera	443	Megachilidae	4962	Megachilinae	313858	Rhodanthidium	696217	Rhodanthidium siculum			Thomas J Wood	morphology	Vouchered:Registered Collection	Leg	Thomas Wood		Adult	M		36.268	-6.013		Spain	Andalusia	Cadiz	Vejer de la Frontera, Patria env
IBIHM375-21	INV12304	14349750	INV12304	INV12304	Universite de Mons	BOLD:ADZ4420	20	Arthropoda	82	Insecta	125	Hymenoptera	497	Halictidae	59655	Halictinae	2135	Lasioglossum	519805	Lasioglossum buccale			Thomas J Wood	morphology	Vouchered:Registered Collection	Leg	Thomas Wood		Adult	F		41.992	-6.994		Spain	Galicia	Ourense	Pena Maseira, Cadavos, 2 km NE
IBIHM391-21	INV12320	14349766	INV12320	INV12320	Universite de Mons	BOLD:AAK8392	20	Arthropoda	82	Insecta	125	Hymenoptera	497	Halictidae	59655	Halictinae	2135	Lasioglossum	21774	Lasioglossum laevigatum			Thomas J Wood	morphology	Vouchered:Registered Collection	Leg	Thomas Wood		Adult	F		40.395	-4.984		Spain	Castilla y Leon	Avila	Hoyocasero, El Pinar de Hoyocasero
IBIHM409-21	INV12338	14349784	INV12338	INV12338	Universite de Mons	BOLD:AAE5918	20	Arthropoda	82	Insecta	125	Hymenoptera	497	Halictidae	59655	Halictinae	2135	Lasioglossum	32443	Lasioglossum lucidulum			Thomas J Wood	morphology	Vouchered:Registered Collection	Leg	Thomas Wood		Adult	F		41.872	-8.179		Portugal	Viana do Castelo		Lindoso, 1.5 km E
IBIHM415-21	INV12344	14349790	INV12344	INV12344	Universite de Mons	BOLD:AAE1789	20	Arthropoda	82	Insecta	125	Hymenoptera	497	Halictidae	59655	Halictinae	2135	Lasioglossum	156025	Lasioglossum xanthopus			Thomas J Wood	morphology	Vouchered:Registered Collection	Leg	Thomas Wood		Adult	F		37.124	-3.432	2100	Spain	Andalusia	Granada	Sierra Nevada, Mirador Monte Ah� de Cara
IBIHM439-21	INV12368	14349814	INV12368	INV12368	Universite de Mons	BOLD:AAF4411	20	Arthropoda	82	Insecta	125	Hymenoptera	469	Melittidae	159806	Melittinae	156087	Melitta	214285	Melitta leporina			Thomas J Wood	morphology	Vouchered:Registered Collection	Leg	Thomas Wood		Adult	F		42.306	3.078		Spain	Catalonia	Girona	Pedret, Marza
IBIHM454-21	INV12383	14349829	INV12383	INV12383	Universite de Mons	BOLD:ADD6906	20	Arthropoda	82	Insecta	125	Hymenoptera	443	Megachilidae	4962	Megachilinae	4936	Hoplitis	522862	Hoplitis annulata			Thomas J Wood	morphology	Vouchered:Registered Collection	Leg	Thomas Wood		Adult	M		40.322	-3.563		Spain	Comunidad de Madrid	Madrid	Rivas-Vaciamadrid, Canal de Manzanares to Camino de Ucles
IBIHM485-21	INV12514	14349860	INV12514	INV12514	Universite de Mons	BOLD:AAK0287	20	Arthropoda	82	Insecta	125	Hymenoptera	655	Andrenidae	2149	Andreninae	1907	Andrena	250374	Andrena florea			Thomas J Wood	morphology	Vouchered:Registered Collection	Leg	Thomas Wood		Adult	M		37.425	-8.767		Portugal	Faro		Odeceixe, N120 x Urbanizacao dos Malhadais intersection
IBIHM488-21	INV12517	14349863	INV12517	INV12517	Universite de Mons	BOLD:AEO6270	20	Arthropoda	82	Insecta	125	Hymenoptera	655	Andrenidae	2149	Andreninae	1907	Andrena	694975	Andrena fuscosa			Thomas J Wood	morphology	Vouchered:Registered Collection	Leg	Thomas Wood		Adult	F		41.498	-8.076		Portugal	Braga		Confurco, Varzea Cova
IBIHM520-21	INV12549	14349895	INV12549	INV12549	Universite de Mons	BOLD:AAF1031	20	Arthropoda	82	Insecta	125	Hymenoptera	655	Andrenidae	2149	Andreninae	1907	Andrena	198495	Andrena pilipes			Thomas J Wood	morphology	Vouchered:Registered Collection	Leg	Thomas Wood		Adult	F		39.486	-8.883		Portugal	Leiria		Arrimal, PN das Serras de Aire e Candeeiros
IBIHM545-21	INV12574	14349920	INV12574	INV12574	Universite de Mons	BOLD:AEO1830	20	Arthropoda	82	Insecta	125	Hymenoptera	655	Andrenidae	2149	Andreninae	1907	Andrena	695537	Andrena villipes			Thomas J Wood	morphology	Vouchered:Registered Collection	Leg	Thomas Wood		Adult	F		37.19	-8.9		Portugal	Faro		Carrapateira
IBIHM573-21	INV13002	14359038		INV12502	University of Coimbra, FLOWer Lab	BOLD:AAB1062	20	Arthropoda	82	Insecta	125	Hymenoptera	621	Apidae	2183	Apinae	2087	Bombus	21807	Bombus terrestris			H. Gaspar	morphology	Vouchered:Registered Collection	Leg	H. Gaspar et al.	netting	Adult	F	kiwifruit orchard	40.599	-8.544	35	Portugal	Aveiro	Aveiro	Eixo e Eirol
IBIHM586-21	INV13015	14359051		INV12515	University of Coimbra, FLOWer Lab	BOLD:AEN8725	20	Arthropoda	82	Insecta	125	Hymenoptera	621	Apidae	2183	Apinae	2089	Anthophora	198537	Anthophora plumipes			H. Gaspar	morphology	Vouchered:Registered Collection	Leg	H. Gaspar et al.	netting	Adult	M	kiwifruit orchard	40.045	-8.599	25	Portugal	Coimbra	Soure	Soure
IBIHM618-21	INV13047	14359083		INV12547	University of Coimbra, FLOWer Lab	BOLD:AAN4492	20	Arthropoda	82	Insecta	125	Hymenoptera	497	Halictidae	59655	Halictinae	2225	Halictus	256595	Halictus scabiosae			H. Gaspar	morphology	Vouchered:Registered Collection	Leg	H. Gaspar et al.	pan-trap	Adult	M	kiwifruit orchard	40.795	-8.369	740	Portugal	Aveiro	Sever do Vouga	Silva Escura
IBIHM653-21	INV13082	14359118		INV12582	University of Coimbra, FLOWer Lab	BOLD:AAB3147	20	Arthropoda	82	Insecta	125	Hymenoptera	497	Halictidae	59655	Halictinae	2135	Lasioglossum	21906	Lasioglossum zonulum			H. Gaspar	morphology	Vouchered:Registered Collection	Leg	H. Gaspar et al.	pan-trap	Adult	M	kiwifruit orchard	40.917	-8.579	118	Portugal	Aveiro	Santa Maria da Feira	Espargo
IBIHM656-21	INV13085	14359121		INV12585	University of Coimbra, FLOWer Lab	BOLD:AAY9961	20	Arthropoda	82	Insecta	125	Hymenoptera	497	Halictidae	59655	Halictinae	2235	Sphecodes	214303	Sphecodes marginatus			H. Gaspar	morphology	Vouchered:Registered Collection	Leg	H. Gaspar et al.	netting	Adult	M	kiwifruit orchard	40.369	-8.621	46	Portugal	Coimbra	Cantanhede	Varziela
IBIHM682-21	INV13111	14359147		INV12611	University of Coimbra, FLOWer Lab	BOLD:AEN9620	20	Arthropoda	82	Insecta	125	Hymenoptera	497	Halictidae	59655	Halictinae	2135	Lasioglossum	21924	Lasioglossum leucozonium			H. Gaspar	morphology	Vouchered:Registered Collection	Leg	H. Gaspar et al.	pan-trap	Adult	M	kiwifruit orchard	39.944	-8.824	71	Portugal	Leiria	Pombal	Guia
IBIHM702-21	INV13131	14359167		INV12631	University of Coimbra, FLOWer Lab	BOLD:AAE5409	20	Arthropoda	82	Insecta	125	Hymenoptera	443	Megachilidae	4962	Megachilinae	4940	Osmia	214248	Osmia aurulenta			H. Gaspar	morphology	Vouchered:Registered Collection	Leg	H. Gaspar et al.	netting	Adult	F	kiwifruit orchard	40.279	-8.7	74	Portugal	Coimbra	Montemor-o-Velho	Arazede
IBIHM710-21	INV13139	14359175		INV12639	University of Coimbra, FLOWer Lab	BOLD:AEA2838	20	Arthropoda	82	Insecta	125	Hymenoptera	443	Megachilidae	4962	Megachilinae	4940	Osmia	696784	Osmia signata			H. Gaspar	morphology	Vouchered:Registered Collection	Leg	H. Gaspar et al.	pan-trap	Adult	F	kiwifruit orchard	39.944	-8.824	71	Portugal	Leiria	Pombal	Guia
IBIHM733-21	INV13162	14359198		INV12662	University of Coimbra, FLOWer Lab	BOLD:ACX2946	20	Arthropoda	82	Insecta	125	Hymenoptera	655	Andrenidae	2149	Andreninae	1907	Andrena	216711	Andrena flavipes			Thomas J Wood	morphology	Vouchered:Registered Collection	Leg	H. Gaspar et al.	pan-trap	Adult	F	kiwifruit orchard	40.599	-8.544	35	Portugal	Aveiro	Aveiro	Eixo e Eirol
IBIHM744-21	INV13173	14359209		INV12673	University of Coimbra, FLOWer Lab	BOLD:AAC8068	20	Arthropoda	82	Insecta	125	Hymenoptera	655	Andrenidae	2149	Andreninae	1907	Andrena	214074	Andrena nigroaenea			Thomas J Wood	morphology	Vouchered:Registered Collection	Leg	H. Gaspar et al.	pan-trap	Adult	M	kiwifruit orchard	40.501	-8.557	42	Portugal	Aveiro	Oliveira do Bairro	Troviscal
IBIHM770-21	INV13199	14359235	A759	INV12699	University of Coimbra, FLOWer Lab	BOLD:AAK0552	20	Arthropoda	82	Insecta	125	Hymenoptera	655	Andrenidae	2149	Andreninae	1907	Andrena	265291	Andrena alfkenella			H. Gaspar	morphology	Vouchered:Registered Collection	Leg	H. Gaspar et al.	pan-trap	Adult	F	kiwifruit orchard	40.045	-8.599	25	Portugal	Coimbra	Soure	Soure
IBIHM777-21	INV13206	14359242		INV12706	University of Coimbra, FLOWer Lab	BOLD:ABY7961	20	Arthropoda	82	Insecta	125	Hymenoptera	621	Apidae	2005	Nomadinae	2011	Nomada	256589	Nomada striata			H. Gaspar	morphology	Vouchered:Registered Collection	Leg	D. Tavares et al.	targeted catch	Adult	F		40.932	-7.954	661	Portugal	Viseu	Castro Daire	Picao
IBIHM781-21	INV13210	14359246		INV12710	University of Coimbra, FLOWer Lab	BOLD:AEO1963	20	Arthropoda	82	Insecta	125	Hymenoptera	621	Apidae	2005	Nomadinae	2011	Nomada	698940	Nomada merceti			H. Gaspar	morphology	Vouchered:Registered Collection	Leg	D. Tavares et al.	targeted catch	Adult	M		40.935	-8.033	522	Portugal	Viseu	Castro Daire	Eiriz
IBIHM782-21	INV13211	14359247		INV12711	University of Coimbra, FLOWer Lab	BOLD:AAF3571	20	Arthropoda	82	Insecta	125	Hymenoptera	621	Apidae	2005	Nomadinae	2011	Nomada	698923	Nomada linsenmaieri			H. Gaspar	morphology	Vouchered:Registered Collection	Leg	D. Tavares et al.	targeted catch	Adult	M		40.984	-8.028	1033	Portugal	Viseu	Castro Daire	Alhoes
IBIHM786-21	INV13215	14359251		INV12715	University of Coimbra, FLOWer Lab	BOLD:AAE9812	20	Arthropoda	82	Insecta	125	Hymenoptera	621	Apidae	79403	Xylocopinae	2105	Ceratina	198538	Ceratina cyanea			H. Gaspar	morphology	Vouchered:Registered Collection	Leg	D. Tavares et al.	targeted catch	Adult	F		40.932	-7.954	661	Portugal	Viseu	Castro Daire	Picao
IBIHM793-21	INV13222	14359258		INV12722	University of Coimbra, FLOWer Lab	BOLD:AAE5080	20	Arthropoda	82	Insecta	125	Hymenoptera	427	Colletidae	122314	Hylaeinae	2119	Hylaeus	198504	Hylaeus communis			H. Gaspar	morphology	Vouchered:Registered Collection	Leg	D. Tavares et al.	targeted catch	Adult	F		40.935	-7.967	684	Portugal	Viseu	Castro Daire	Sobradinho
IBIHM796-21	INV13225	14359261		INV12725	University of Coimbra, FLOWer Lab	BOLD:AEO3916	20	Arthropoda	82	Insecta	125	Hymenoptera	655	Andrenidae	2149	Andreninae	1907	Andrena	250401	Andrena schencki			H. Gaspar	morphology	Vouchered:Registered Collection	Leg	D. Tavares et al.	targeted catch	Adult	F		40.975	-7.944	1144	Portugal	Viseu	Castro Daire	Rossao
IBIHM810-21	INV13240	14359275		INV12739 C663	University of Coimbra, FLOWer Lab	BOLD:ABZ2397	20	Arthropoda	82	Insecta	125	Hymenoptera	621	Apidae	2183	Apinae	85432	Eucera	214267	Eucera nigrescens			H. Gaspar	morphology	Vouchered:Registered Collection	Leg	C. Siopa et al.	netting	Adult	M		40.101	-7.405	460	Portugal	Castelo Branco	Fundao	Vale de Prazeres
IBIHM825-21	INV13255	14359290		INV12754	University of Coimbra, FLOWer Lab	BOLD:ADF8180	20	Arthropoda	82	Insecta	125	Hymenoptera	621	Apidae	79403	Xylocopinae	2105	Ceratina	686543	Ceratina dallatorreana			H. Gaspar	morphology	Vouchered:Registered Collection	Leg	C. Siopa et al.	netting	Adult	F		40.101	-7.405	460	Portugal	Castelo Branco	Fundao	Vale de Prazeres
IBIHM832-21	INV13262	14359297		INV12761	University of Coimbra, FLOWer Lab	BOLD:AAU8975	20	Arthropoda	82	Insecta	125	Hymenoptera	621	Apidae	2005	Nomadinae	2011	Nomada	407700	Nomada nobilis			H. Gaspar	morphology	Vouchered:Registered Collection	Leg	C. Siopa et al.	netting	Adult	F		40.101	-7.405	460	Portugal	Castelo Branco	Fundao	Vale de Prazeres
IBIHM834-21	INV13264	14359299		INV12763	University of Coimbra, FLOWer Lab	BOLD:AEO0073	20	Arthropoda	82	Insecta	125	Hymenoptera	621	Apidae	2005	Nomadinae	2011	Nomada	698841	Nomada duplex			H. Gaspar	morphology	Vouchered:Registered Collection	Leg	C. Siopa et al.	netting	Adult	M		40.101	-7.405	460	Portugal	Castelo Branco	Fundao	Vale de Prazeres
IBIHM841-21	INV13271	14359306		INV12770	University of Coimbra, FLOWer Lab	BOLD:AEN8255	20	Arthropoda	82	Insecta	125	Hymenoptera	621	Apidae	2005	Nomadinae	2011	Nomada	699020	Nomada sanguinea			H. Gaspar	morphology	Vouchered:Registered Collection	Leg	C. Siopa et al.	netting	Adult	F		40.101	-7.405	460	Portugal	Castelo Branco	Fundao	Vale de Prazeres
IBIHM848-21	INV13278	14359313		INV12777	University of Coimbra, FLOWer Lab	BOLD:AEW1421	20	Arthropoda	82	Insecta	125	Hymenoptera	497	Halictidae	59655	Halictinae	2135	Lasioglossum	156025	Lasioglossum xanthopus			H. Gaspar	morphology	Vouchered:Registered Collection	Leg	C. Siopa et al.	netting	Adult	F		40.101	-7.405	460	Portugal	Castelo Branco	Fundao	Vale de Prazeres
IBIHM873-21	INV13303	14359338		INV12802	University of Coimbra, FLOWer Lab	BOLD:AEO6580	20	Arthropoda	82	Insecta	125	Hymenoptera	497	Halictidae	59655	Halictinae	2235	Sphecodes	519806	Sphecodes alternatus			H. Gaspar	morphology	Vouchered:Registered Collection	Leg	C. Siopa et al.	netting	Adult	M		40.101	-7.405	460	Portugal	Castelo Branco	Fundao	Vale de Prazeres
IBIHM936-21	INV13366	14359401		INV12865	University of Coimbra, FLOWer Lab	BOLD:ADD6906	20	Arthropoda	82	Insecta	125	Hymenoptera	443	Megachilidae	4962	Megachilinae	4936	Hoplitis	522862	Hoplitis annulata			H. Gaspar	morphology	Vouchered:Registered Collection	Leg	C. Siopa et al.	netting	Adult	F		40.101	-7.405	460	Portugal	Castelo Branco	Fundao	Vale de Prazeres
IBIHM944-21	INV13374	14359409		INV12873	University of Coimbra, FLOWer Lab	BOLD:AEO3428	20	Arthropoda	82	Insecta	125	Hymenoptera	655	Andrenidae	2149	Andreninae	1907	Andrena	260637	Andrena orbitalis			H. Gaspar	morphology	Vouchered:Registered Collection	Leg	C. Siopa et al.	netting	Adult	F		40.101	-7.405	460	Portugal	Castelo Branco	Fundao	Vale de Prazeres
IBIHM999-21	INV13429	14359464		C396	University of Coimbra, FLOWer Lab	BOLD:AAK0399	20	Arthropoda	82	Insecta	125	Hymenoptera	655	Andrenidae	2149	Andreninae	1907	Andrena	216717	Andrena ovatula			H. Gaspar	morphology	Vouchered:Registered Collection	Leg	C. Siopa et al.	netting	Adult	F		40.101	-7.405	460	Portugal	Castelo Branco	Fundao	Vale de Prazeres
IBIHM005-19	INV01553	10148250	INV01553	PT14 AZ	Andreia Penado private collection	BOLD:ABV4897	20	Arthropoda	82	Insecta	125	Hymenoptera	497	Halictidae	59655	Halictinae	2225	Halictus	522726	Halictus gemmeus				morphology	Vouchered:Registered Collection	Leg	Andreia Penado		Adult	F		41.306	-6.97851	517	Portugal	Braganca	Alfandega da Fe	Sendim da Serra
IBIHM011-19	INV02286	10148256	INV02286	S009C4_2	Andreia Penado private collection	BOLD:AAN4168	20	Arthropoda	82	Insecta	125	Hymenoptera	655	Andrenidae	2149	Andreninae	1907	Andrena	250398	Andrena rhenana				morphology	Vouchered:Registered Collection	Leg	Andreia Penado		Adult	F		41.3129	-6.98683	526	Portugal	Braganca	Alfandega da Fe	Eucisia
IBIHM032-19	INV01552	10205780	INV01552	S043 AMB	Andreia Penado private collection	BOLD:ABV4897	20	Arthropoda	82	Insecta	125	Hymenoptera	497	Halictidae	59655	Halictinae	2225	Halictus	522726	Halictus gemmeus				morphology			Andreia Penado		Adult	F		41.2876	-6.88615	490	Portugal	Braganca	Alfandega da Fe	Parada
IBIHM034-19	INV01563	10205782	INV01563	S048 AMA	Andreia Penado private collection	BOLD:AAI6480	20	Arthropoda	82	Insecta	125	Hymenoptera	497	Halictidae	59655	Halictinae	2225	Halictus	214228	Halictus subauratus				morphology			Andreia Penado		Adult	F		41.3174	-6.9254	320	Portugal	Braganca	Alfandega da Fe	Sendim da Ribeira
IBIHM038-19	INV01584	10205786	INV01584	S031 AZ	Andreia Penado private collection	BOLD:ABU9205	20	Arthropoda	82	Insecta	125	Hymenoptera	427	Colletidae	122314	Hylaeinae	2119	Hylaeus	256557	Hylaeus incongruus				morphology	Vouchered:Registered Collection	Leg	Andreia Penado		Adult	F		41.3053	-6.92181	321	Portugal	Braganca	Alfandega da Fe	Cerejais
IBIHM067-20	INV09254	11222072	INV09254	PBL0102	Research Center in Biodiversity and Genetic Resources	BOLD:AAC4884	20	Arthropoda	82	Insecta	125	Hymenoptera	621	Apidae	2005	Nomadinae	2011	Nomada	214103	Nomada marshamella				BOLD ID Engine	Vouchered:Registered Collection	Leg	Pedro Brito Lopes		Adult			40.243	-7.714		Portugal	Castelo Branco	Covilha	Trigais
IBIHM101-21	INV12030	14349476	INV12030	INV12030	Universite de Mons	BOLD:AAC7051	20	Arthropoda	82	Insecta	125	Hymenoptera	621	Apidae	2005	Nomadinae	84687	Ammobates	313910	Ammobates punctatus			Thomas J Wood	morphology	Vouchered:Registered Collection	Leg	Thomas Wood		Adult	M		37.18	-7.47		Portugal	Faro		Praia do Cabeco, near Monte Gordo
IBIHM1017-22	INV12616	15145744	INV12616	INV12616	Universite de Mons	BOLD:ADZ2937	20	Arthropoda	82	Insecta	125	Hymenoptera	497	Halictidae	59655	Halictinae	2135	Lasioglossum	693956	Lasioglossum littorale			Thomas J Wood	morphology	Vouchered:Registered Collection	Leg	Thomas Wood		Adult	F		41.317	-8.734		Portugal	Porto		Paisagem Protegida Regional Litoral Vila do Conde
IBIHM1029-22	INV12628	15145756	INV12628	INV12628	Universite de Mons	BOLD:AEK9626	20	Arthropoda	82	Insecta	125	Hymenoptera	655	Andrenidae	2149	Andreninae	1907	Andrena	191427	Andrena bicolorata			Thomas J Wood	morphology	Vouchered:Registered Collection	Leg	Thomas Wood		Adult	F		37.16	-8.603		Portugal	Faro		Figueira, near Portimao
IBIHM1039-22	INV12638	15145766	INV12638	INV12638	Universite de Mons	BOLD:AAE5176	20	Arthropoda	82	Insecta	125	Hymenoptera	655	Andrenidae	2149	Andreninae	1907	Andrena	250357	Andrena angustior			Thomas J Wood	morphology	Vouchered:Registered Collection	Leg	Thomas Wood		Adult	F		41.164	-3.067	1780	Spain	Castilla-La Mancha	Guadalajara	Bustares, 2 km N, Alto Rey
IBIHM1042-22	INV12641	15145769	INV12641	INV12641	Universite de Mons	BOLD:AEO1242	20	Arthropoda	82	Insecta	125	Hymenoptera	655	Andrenidae	2149	Andreninae	1907	Andrena	695509	Andrena truncatilabris			Thomas J Wood	morphology	Vouchered:Registered Collection	Leg	Thomas Wood		Adult	F		36.618	-5.354		Spain	Andalusia	Malaga	Cortes de la Frontera, path to Llano de las Labores
IBIHM1044-22	INV12643	15145771	INV12643	INV12643	Universite de Mons	BOLD:AAJ2115	20	Arthropoda	82	Insecta	125	Hymenoptera	655	Andrenidae	2149	Andreninae	1907	Andrena	198493	Andrena propinqua			Thomas J Wood	morphology	Vouchered:Registered Collection	Leg	Thomas Wood		Adult	F		36.635	-5.171		Spain	Andalusia	Malaga	Juzcar, Juzcar to Sendero de la Eras
IBIHM111-21	INV12040	14349486	INV12040	INV12040	Universite de Mons	BOLD:AAE5755	20	Arthropoda	82	Insecta	125	Hymenoptera	621	Apidae	2005	Nomadinae	2011	Nomada	250420	Nomada bifasciata			Thomas J Wood	morphology	Vouchered:Registered Collection	Leg	Thomas Wood		Adult	F		41.59	-6.696		Portugal	Braganca		Reconco, N Braganca
IBIHM1274-22	INV12421	15146001	INV12421	INV12421	Universite de Mons	BOLD:AAI1794	20	Arthropoda	82	Insecta	125	Hymenoptera	443	Megachilidae	4962	Megachilinae	4936	Hoplitis	200480	Hoplitis adunca			Thomas J Wood	morphology	Vouchered:Registered Collection	Leg	Thomas Wood		Adult	F		40.322	-3.563		Spain	Comunidad de Madrid	Madrid	Rivas-Vaciamadrid, Canal de Manzanares to Camino de Ucles
IBIHM1285-22	INV12432	15146012	INV12432	INV12432	Universite de Mons	BOLD:AEO5031	20	Arthropoda	82	Insecta	125	Hymenoptera	443	Megachilidae	4962	Megachilinae	4940	Osmia	696772	Osmia niveocincta			Thomas J Wood	morphology	Vouchered:Registered Collection	Leg	Thomas Wood		Adult	M		41.881	-8.099		Spain	Galicia	Ourense	Vilamea, 500 m N
IBIHM1303-22	INV12450	15146030	INV12450	INV12450	Universite de Mons	BOLD:AAV8048	20	Arthropoda	82	Insecta	125	Hymenoptera	443	Megachilidae	4962	Megachilinae	4964	Coelioxys	1145724	Coelioxys afer			Thomas J Wood	morphology	Vouchered:Registered Collection	Leg	Thomas Wood		Adult	F		40.322	-3.204		Spain	Comunidad de Madrid	Madrid	Villar del Olmo, 2 km SE, Arroyo de Val
IBIHM1306-22	INV12453	15146033	INV12453	INV12453	Universite de Mons	BOLD:ADC9939	20	Arthropoda	82	Insecta	125	Hymenoptera	443	Megachilidae	4962	Megachilinae	4964	Coelioxys	1145725	Coelioxys haemorrhous			Thomas J Wood	morphology	Vouchered:Registered Collection	Leg	Thomas Wood		Adult	F		40.376	-3.345		Spain	Comunidad de Madrid	Madrid	Pozuelo del Rey, 2 km NW
IBIHM1326-22	INV12473	15146053	INV12473	INV12473	Universite de Mons	BOLD:AAD8159	20	Arthropoda	82	Insecta	125	Hymenoptera	621	Apidae	2183	Apinae	2087	Bombus	31790	Bombus muscorum			Thomas J Wood	morphology	Vouchered:Registered Collection	Leg	Thomas Wood		Adult	F		37.19	-8.9		Portugal	Faro		Carrapateira
IBIHM1330-22	INV12477	15146057	INV12477	INV12477	Universite de Mons	BOLD:AEO4511	20	Arthropoda	82	Insecta	125	Hymenoptera	469	Melittidae	91824	Dasypodainae	191445	Dasypoda	695791	Dasypoda morotei			Thomas J Wood	morphology	Vouchered:Registered Collection	Leg	Thomas Wood		Adult	F		36.521	-5.333		Spain	Andalusia	Malaga	Gaucin, Gaucin to Puerto del Hacho
IBIHM1341-22	INV12488	15146068	INV12488	INV12488	Universite de Mons	BOLD:AAN3911	20	Arthropoda	82	Insecta	125	Hymenoptera	427	Colletidae	71795	Colletinae	1925	Colletes	691021	Colletes pulchellus			Michael Kuhlmann	morphology	Vouchered:Registered Collection	Leg	Thomas Wood		Adult	F		42.359	3.141		Spain	Catalonia	Girona	Figueres, Llanca
IBIHM135-21	INV12064	14349510	INV12064	INV12064	Universite de Mons	BOLD:AEL5320	20	Arthropoda	82	Insecta	125	Hymenoptera	621	Apidae	2005	Nomadinae	2011	Nomada	698897	Nomada insignipes			Thomas J Wood	morphology	Vouchered:Registered Collection	Leg	Thomas Wood		Adult	F		36.756	-5.237		Spain	Andalusia	Malaga	Benaojan, Cueva del Hundidero
IBIHM169-21	INV12098	14349544	INV12098	INV12098	Universite de Mons	BOLD:AEM7547	20	Arthropoda	82	Insecta	125	Hymenoptera	621	Apidae	2183	Apinae	85432	Eucera	699360	Eucera ruficollis			Thomas J Wood	morphology	Vouchered:Registered Collection	Leg	Thomas Wood		Adult	M		40.18	-3.446		Spain	Comunidad de Madrid	Madrid	Madrid, Chinchon, 6 km N, M-311
IBIHM185-21	INV12114	14349560	INV12114	INV12114	Universite de Mons	BOLD:ABV4745	20	Arthropoda	82	Insecta	125	Hymenoptera	621	Apidae	2183	Apinae	85432	Eucera	449150	Eucera chrysopyga			Thomas J Wood	morphology	Vouchered:Registered Collection	Leg	Thomas Wood		Adult	M		36.312	-5.4		Spain	Andalusia	Cadiz	Castellar de la Frontera, 1 km N, A-405
IBIHM186-21	INV12115	14349561	INV12115	INV12115	Universite de Mons	BOLD:ABZ4790	20	Arthropoda	82	Insecta	125	Hymenoptera	621	Apidae	2183	Apinae	85432	Eucera	214229	Eucera longicornis			Thomas J Wood	morphology	Vouchered:Registered Collection	Leg	Thomas Wood		Adult	F		36.515	-5.355		Spain	Andalusia	Malaga	Estepona, Gaucin, 1 km W
IBIHM207-21	INV12136	14349582	INV12136	INV12136	Universite de Mons	BOLD:ADK6129	20	Arthropoda	82	Insecta	125	Hymenoptera	621	Apidae	2183	Apinae	2089	Anthophora	699720	Anthophora crinipes			Thomas J Wood	morphology	Vouchered:Registered Collection	Leg	Thomas Wood		Adult	F		41.876	0.851		Spain	Catalonia	Lleida	Balaguer, Camarasa, Aiguabarreig Segre-Noguera Pallaresa
IBIHM231-21	INV12160	14349606	INV12160	INV12160	Universite de Mons	BOLD:AAI8745	20	Arthropoda	82	Insecta	125	Hymenoptera	621	Apidae	2183	Apinae	2087	Bombus	31774	Bombus vestalis			Thomas J Wood	morphology	Vouchered:Registered Collection	Leg	Thomas Wood		Adult	M		40.055	-2.341	1180	Spain	Castilla-La Mancha	Cuenca	Villanueva de los Escuderos
IBIHM234-21	INV12163	14349609	INV12163	INV12163	Universite de Mons	BOLD:AAO0285	20	Arthropoda	82	Insecta	125	Hymenoptera	621	Apidae	79403	Xylocopinae	2105	Ceratina	191433	Ceratina cucurbitina			Thomas J Wood	morphology	Vouchered:Registered Collection	Leg	Thomas Wood		Adult	F		40.397	-1.674		Spain	Aragon	Teruel	Villar del Cobo, Barranco de los Oncenachos
IBIHM246-21	INV12175	14349621	INV12175	INV12175	Universite de Mons	BOLD:AEF7156	20	Arthropoda	82	Insecta	125	Hymenoptera	621	Apidae	2183	Apinae	2087	Bombus	21080	Bombus lapidarius			Thomas J Wood	morphology	Vouchered:Registered Collection	Leg	Thomas Wood		Adult	M		41.962	-6.768		Portugal	Braganca		Barragem da Serra Serrada, Serra da Montesinho
IBIHM254-21	INV12183	14349629	INV12183	INV12183	Universite de Mons	BOLD:AAK3480	20	Arthropoda	82	Insecta	125	Hymenoptera	427	Colletidae	122314	Hylaeinae	2119	Hylaeus	256645	Hylaeus clypearis			Thomas J Wood	morphology	Vouchered:Registered Collection	Leg	Thomas Wood		Adult	M		36.268	-6.013		Spain	Andalusia	Cadiz	Vejer de la Frontera, Patria env
IBIHM270-21	INV12199	14349645	INV12199	INV12199	Universite de Mons	BOLD:AEO5452	20	Arthropoda	82	Insecta	125	Hymenoptera	427	Colletidae	122314	Hylaeinae	2119	Hylaeus	449145	Hylaeus taeniolatus			Romain Le Divelec	morphology	Vouchered:Registered Collection	Leg	Thomas Wood		Adult	F		36.268	-6.013		Spain	Andalusia	Cadiz	Vejer de la Frontera, Patria env
IBIHM312-21	INV12241	14349687	INV12241	INV12241	Universite de Mons	BOLD:AEA9090	20	Arthropoda	82	Insecta	125	Hymenoptera	443	Megachilidae	4962	Megachilinae	4941	Megachile	198542	Megachile ericetorum			Thomas J Wood	morphology	Vouchered:Registered Collection	Leg	Thomas Wood		Adult	M		37.072	-3.495		Spain	Andalusia	Granada	Sierra Nevada, Trevenque, Refugio de Rosales environs
IBIHM335-21	INV12264	14349710	INV12264	INV12264	Universite de Mons	BOLD:AAI6486	20	Arthropoda	82	Insecta	125	Hymenoptera	497	Halictidae	59655	Halictinae	2225	Halictus	21900	Halictus sexcinctus			Thomas J Wood	morphology	Vouchered:Registered Collection	Leg	Thomas Wood		Adult	F		41.973	-6.954		Spain	Castilla y Leon	Zamora	Hermisende, 5 km W, Regato da Mallada
IBIHM354-21	INV12283	14349729	INV12283	INV12283	Universite de Mons	BOLD:AAI0130	20	Arthropoda	82	Insecta	125	Hymenoptera	497	Halictidae	59655	Halictinae	2235	Sphecodes	214300	Sphecodes albilabris			Thomas J Wood	morphology	Vouchered:Registered Collection	Leg	Thomas Wood		Adult	F		37.024	-3.266		Spain	Andalusia	Granada	Sierra Nevada, Trevelez to Refugio La Campinuela
IBIHM384-21	INV12313	14349759	INV12313	INV12313	Universite de Mons	BOLD:AAJ3116	20	Arthropoda	82	Insecta	125	Hymenoptera	497	Halictidae	59655	Halictinae	2135	Lasioglossum	256605	Lasioglossum costulatum			Thomas J Wood	morphology	Vouchered:Registered Collection	Leg	Thomas Wood		Adult	F		37.024	-3.266		Spain	Andalusia	Granada	Sierra Nevada, Trevelez to Refugio La Campinuela
IBIHM424-21	INV12353	14349799	INV12353	INV12353	Universite de Mons	BOLD:ADW0513	20	Arthropoda	82	Insecta	125	Hymenoptera	427	Colletidae	71795	Colletinae	1925	Colletes	690910	Colletes eous			Thomas J Wood	morphology	Vouchered:Registered Collection	Leg	Thomas Wood		Adult	F		37.008	-3.266		Spain	Andalusia	Granada	Sierra Nevada, Trevelez environs to Barranco Madrid
IBIHM437-21	INV12366	14349812	INV12366	INV12366	Universite de Mons	BOLD:AEO3711	20	Arthropoda	82	Insecta	125	Hymenoptera	469	Melittidae	91824	Dasypodainae	191445	Dasypoda	272600	Dasypoda crassicornis			Thomas J Wood	morphology	Vouchered:Registered Collection	Leg	Thomas Wood		Adult	F		41.717	-7.631		Portugal	Vila Real		Sapiaos, N103
IBIHM448-21	INV12377	14349823	INV12377	INV12377	Universite de Mons	BOLD:AEO4846	20	Arthropoda	82	Insecta	125	Hymenoptera	655	Andrenidae	2265	Panurginae	695637	Flavipanurgus	695640	Flavipanurgus granadensis			Thomas J Wood	morphology	Vouchered:Registered Collection	Leg	Thomas Wood		Adult	M		36.708	-5.43		Spain	Andalusia	Cadiz	Benaocaz, Lugar Llano de la Huerta to Puente Antiguo
IBIHM460-21	INV12389	14349835	INV12389	INV12389	Universite de Mons	BOLD:AAD0313	20	Arthropoda	82	Insecta	125	Hymenoptera	443	Megachilidae	4962	Megachilinae	4940	Osmia	249286	Osmia caerulescens			Thomas J Wood	morphology	Vouchered:Registered Collection	Leg	Thomas Wood		Adult	F		41.876	0.851		Spain	Catalonia	Lleida	Balaguer, Camarasa, Aiguabarreig Segre-Noguera Pallaresa
IBIHM474-21	INV12503	14349849	INV12503	INV12503	Universite de Mons	BOLD:AAK0552	20	Arthropoda	82	Insecta	125	Hymenoptera	655	Andrenidae	2149	Andreninae	1907	Andrena	265291	Andrena alfkenella			Thomas J Wood	morphology	Vouchered:Registered Collection	Leg	Thomas Wood		Adult	F		41.885	-6.737		Portugal	Braganca		Braganca, between Rabal and Franca
IBIHM506-21	INV12535	14349881	INV12535	INV12535	Universite de Mons	BOLD:AAJ2143	20	Arthropoda	82	Insecta	125	Hymenoptera	655	Andrenidae	2149	Andreninae	1907	Andrena	198534	Andrena minutula			Thomas J Wood	morphology	Vouchered:Registered Collection	Leg	Thomas Wood		Adult	F		37.438	-8.8		Portugal	Faro		Odeceixe, Praia das Adegas
IBIHM508-21	INV12537	14349883	INV12537	INV12537	Universite de Mons	BOLD:AAE4947	20	Arthropoda	82	Insecta	125	Hymenoptera	655	Andrenidae	2149	Andreninae	1907	Andrena	198535	Andrena minutuloides			Thomas J Wood	morphology	Vouchered:Registered Collection	Leg	Thomas Wood		Adult	F		41.317	-8.734		Portugal	Porto		PPRLVC-ROM, R. Fleiro d'Ara
IBIHM529-21	INV12558	14349904	INV12558	INV12558	Universite de Mons	BOLD:AAZ1205	20	Arthropoda	82	Insecta	125	Hymenoptera	655	Andrenidae	2149	Andreninae	1907	Andrena	695370	Andrena russula			Thomas J Wood	morphology	Vouchered:Registered Collection	Leg	Thomas Wood		Adult	M		39.14	-8.526		Portugal	Santarem		Fazendas de Almeirim, Santarem
IBIHM543-21	INV12572	14349918	INV12572	INV12572	Universite de Mons	BOLD:AEK5331	20	Arthropoda	82	Insecta	125	Hymenoptera	655	Andrenidae	2149	Andreninae	1907	Andrena	695526	Andrena variabilis			Thomas J Wood	morphology	Vouchered:Registered Collection	Leg	Thomas Wood		Adult	F		40.77	-3.694		Spain	Comunidad de Madrid		Guadalix de la Sierra, 1 km S
IBIHM556-21	INV12585	14349931	INV12585	INV12585	Universite de Mons	BOLD:AEO0032	20	Arthropoda	82	Insecta	125	Hymenoptera	443	Megachilidae	4962	Megachilinae	4940	Osmia	265266	Osmia andrenoides			Thomas J Wood	morphology	Vouchered:Registered Collection	Leg	Thomas Wood		Adult	F		36.618	-5.354		Spain	Andalusia	Malaga	Cortes de la Frontera, path to Llano de las Labores
IBIHM604-21	INV13033	14359069		INV12533 A165	University of Coimbra, FLOWer Lab	BOLD:AAD4959	20	Arthropoda	82	Insecta	125	Hymenoptera	621	Apidae	2005	Nomadinae	2011	Nomada	214276	Nomada flavoguttata			H. Gaspar	morphology	Vouchered:Registered Collection	Leg	H. Gaspar et al.	pan-trap	Adult	M	kiwifruit orchard	41.392	-8.237	151	Portugal	Viana do Castelo	Viana do Castelo	Vila Fria
IBIHM605-21	INV13034	14359070		INV12534	University of Coimbra, FLOWer Lab	BOLD:AAE9812	20	Arthropoda	82	Insecta	125	Hymenoptera	621	Apidae	79403	Xylocopinae	2105	Ceratina	198538	Ceratina cyanea			H. Gaspar	morphology	Vouchered:Registered Collection	Leg	H. Gaspar et al.	netting	Adult	F	kiwifruit orchard	40.738	-8.484	157	Portugal	Aveiro	Albergaria-a-Velha	Branca
IBIHM611-21	INV13040	14359076		INV12540	University of Coimbra, FLOWer Lab	BOLD:AEO2264	20	Arthropoda	82	Insecta	125	Hymenoptera	621	Apidae	79403	Xylocopinae	1971	Xylocopa	698085	Xylocopa cantabrita			H. Gaspar	morphology	Vouchered:Registered Collection	Leg	H. Gaspar et al.	netting	Adult	F	kiwifruit orchard	41.132	-8.133	383	Portugal	Porto	Marco de Canavezes	Paredes de Viadores
IBIHM638-21	INV13067	14359103		INV12567	University of Coimbra, FLOWer Lab	BOLD:AAK7827	20	Arthropoda	82	Insecta	125	Hymenoptera	497	Halictidae	59655	Halictinae	2135	Lasioglossum	265309	Lasioglossum pauperatum			H. Gaspar	morphology	Vouchered:Registered Collection	Leg	H. Gaspar et al.	pan-trap	Adult	F	kiwifruit orchard	41.218	-8.564	87	Portugal	Porto	Maia	Aguas Santas
IBIHM675-21	INV13104	14359140		INV12604	University of Coimbra, FLOWer Lab	BOLD:AAK8357	20	Arthropoda	82	Insecta	125	Hymenoptera	497	Halictidae	59655	Halictinae	2135	Lasioglossum	32447	Lasioglossum brevicorne			H. Gaspar	morphology	Vouchered:Registered Collection	Leg	H. Gaspar et al.	netting	Adult	M	kiwifruit orchard	39.944	-8.824	71	Portugal	Leiria	Pombal	Guia
IBIHM715-21	INV13144	14359180		INV12644	University of Coimbra, FLOWer Lab	BOLD:ACK5966	20	Arthropoda	82	Insecta	125	Hymenoptera	469	Melittidae	91824	Dasypodainae	191445	Dasypoda	591728	Dasypoda dusmeti			H. Gaspar	morphology	Vouchered:Registered Collection	Leg	H. Gaspar et al.	netting	Adult	M	kiwifruit orchard	40.279	-8.7	74	Portugal	Coimbra	Montemor-o-Velho	Arazede
IBIHM723-21	INV13152	14359188		INV12652	University of Coimbra, FLOWer Lab	BOLD:ACK5966	20	Arthropoda	82	Insecta	125	Hymenoptera	469	Melittidae	91824	Dasypodainae	191445	Dasypoda	591728	Dasypoda dusmeti			H. Gaspar	morphology	Vouchered:Registered Collection	Leg	H. Gaspar et al.	pan-trap	Adult	F	kiwifruit orchard	40.279	-8.7	74	Portugal	Coimbra	Montemor-o-Velho	Arazede
IBIHM730-21	INV13159	14359195		INV12659	University of Coimbra, FLOWer Lab	BOLD:AAE1815	20	Arthropoda	82	Insecta	125	Hymenoptera	655	Andrenidae	2149	Andreninae	1907	Andrena	250407	Andrena thoracica			H. Gaspar	morphology	Vouchered:Registered Collection	Leg	H. Gaspar et al.	pan-trap	Adult	F	kiwifruit orchard	41.29	-8.653	71	Portugal	Porto	Vila do Conde	Guilhabreu
IBIHM764-21	INV13193	14359229		INV12693	University of Coimbra, FLOWer Lab	BOLD:ADZ9682	20	Arthropoda	82	Insecta	125	Hymenoptera	655	Andrenidae	2149	Andreninae	1907	Andrena	694957	Andrena florentina			H. Gaspar	morphology	Vouchered:Registered Collection	Leg	H. Gaspar et al.	pan-trap	Adult	M	kiwifruit orchard	40.513	-8.545	56	Portugal	Aveiro	Oliveira do Bairro	Oia
IBIHM766-21	INV13195	14359231		INV12695 A200	University of Coimbra, FLOWer Lab	BOLD:ADZ3313	20	Arthropoda	82	Insecta	125	Hymenoptera	655	Andrenidae	2149	Andreninae	1907	Andrena	695233	Andrena nigroolivacea			Thomas J Wood	morphology	Vouchered:Registered Collection	Leg	H. Gaspar et al.	pan-trap	Adult	M	kiwifruit orchard	41.625	-8.421	34	Portugal	Braga	Amares	Rendufe
IBIHM768-21	INV13197	14359233		INV12697 A140	University of Coimbra, FLOWer Lab	BOLD:AEO5588	20	Arthropoda	82	Insecta	125	Hymenoptera	655	Andrenidae	2149	Andreninae	1907	Andrena	695478	Andrena tenuistriata			H. Gaspar	morphology	Vouchered:Registered Collection	Leg	H. Gaspar et al.	pan-trap	Adult	F	kiwifruit orchard	40.599	-8.544	35	Portugal	Aveiro	Aveiro	Eixo e Eirol
IBIHM833-21	INV13263	14359298		INV12762	University of Coimbra, FLOWer Lab	BOLD:AEJ1237	20	Arthropoda	82	Insecta	125	Hymenoptera	621	Apidae	2005	Nomadinae	2011	Nomada	698868	Nomada glaucopis			H. Gaspar	morphology	Vouchered:Registered Collection	Leg	C. Siopa et al.	netting	Adult	M		40.101	-7.405	460	Portugal	Castelo Branco	Fundao	Vale de Prazeres
IBIHM836-21	INV13266	14359301		INV12765	University of Coimbra, FLOWer Lab	BOLD:AEN8926	20	Arthropoda	82	Insecta	125	Hymenoptera	621	Apidae	2005	Nomadinae	2011	Nomada	256570	Nomada integra			H. Gaspar	morphology	Vouchered:Registered Collection	Leg	C. Siopa et al.	netting	Adult	M		40.101	-7.405	460	Portugal	Castelo Branco	Fundao	Vale de Prazeres
IBIHM872-21	INV13302	14359337		INV12801 C859	University of Coimbra, FLOWer Lab	BOLD:AAJ3388	20	Arthropoda	82	Insecta	125	Hymenoptera	497	Halictidae	59655	Halictinae	2235	Sphecodes	191438	Sphecodes rubicundus			H. Gaspar	morphology	Vouchered:Registered Collection	Leg	C. Siopa et al.	netting	Adult	M		40.101	-7.405	460	Portugal	Castelo Branco	Fundao	Vale de Prazeres
IBIHM881-21	INV13311	14359346		C992	University of Coimbra, FLOWer Lab	BOLD:AEO3711	20	Arthropoda	82	Insecta	125	Hymenoptera	469	Melittidae	91824	Dasypodainae	191445	Dasypoda	272600	Dasypoda crassicornis			H. Gaspar	morphology	Vouchered:Registered Collection	Leg	C. Siopa et al.	Targeted	Adult	F		40.101	-7.405	460	Portugal	Castelo Branco	Fundao	Vale de Prazeres
IBIHM902-21	INV13332	14359367		INV12831	University of Coimbra, FLOWer Lab	BOLD:AAJ2426	20	Arthropoda	82	Insecta	125	Hymenoptera	621	Apidae	2183	Apinae	2089	Anthophora	256615	Anthophora bimaculata			H. Gaspar	morphology	Vouchered:Registered Collection	Leg	C. Siopa et al.	netting	Adult	F		40.101	-7.405	460	Portugal	Castelo Branco	Fundao	Vale de Prazeres
IBIHM915-21	INV13345	14359380		INV12844	University of Coimbra, FLOWer Lab	BOLD:AEO4483	20	Arthropoda	82	Insecta	125	Hymenoptera	443	Megachilidae	4962	Megachilinae	4964	Coelioxys	697973	Coelioxys obtusa			H. Gaspar	morphology	Vouchered:Registered Collection	Leg	C. Siopa et al.	netting	Adult	F		40.101	-7.405	460	Portugal	Castelo Branco	Fundao	Vale de Prazeres
IBIHM923-21	INV13353	14359388		INV12852	University of Coimbra, FLOWer Lab	BOLD:AEH0395	20	Arthropoda	82	Insecta	125	Hymenoptera	443	Megachilidae	4962	Megachilinae	159794	Icteranthidium	696133	Icteranthidium grohmanni			H. Gaspar	morphology	Vouchered:Registered Collection	Leg	C. Siopa et al.	netting	Adult	F		40.101	-7.405	460	Portugal	Castelo Branco	Fundao	Vale de Prazeres
IBIHM947-21	INV13377	14359412		INV12876	University of Coimbra, FLOWer Lab	BOLD:AEN9431	20	Arthropoda	82	Insecta	125	Hymenoptera	655	Andrenidae	2149	Andreninae	1907	Andrena	695161	Andrena mariana	1145722	Andrena mariana alma	H. Gaspar	morphology	Vouchered:Registered Collection	Leg	C. Siopa et al.	netting	Adult	F		40.101	-7.405	460	Portugal	Castelo Branco	Fundao	Vale de Prazeres
IBIHM983-21	INV13413	14359448		INV12912	University of Coimbra, FLOWer Lab	BOLD:AAN4168	20	Arthropoda	82	Insecta	125	Hymenoptera	655	Andrenidae	2149	Andreninae	1907	Andrena	250398	Andrena rhenana			H. Gaspar	morphology	Vouchered:Registered Collection	Leg	C. Siopa et al.	netting	Adult	M		40.101	-7.405	460	Portugal	Castelo Branco	Fundao	Vale de Prazeres
IBIHM033-19	INV01557	10205781	INV01557	S066 AMA	Andreia Penado private collection	BOLD:ADD7208	20	Arthropoda	82	Insecta	125	Hymenoptera	655	Andrenidae	2265	Panurginae	7504	Panurgus	9249	Panurgus calcaratus				morphology			Andreia Penado		Adult	F		41.3068	-7.01962	443	Portugal	Braganca	Alfandega da Fe	Eucisia
IBIHM082-21	INV12011	14349457	INV12011	INV12011	Universite de Mons	BOLD:AAI0456	20	Arthropoda	82	Insecta	125	Hymenoptera	621	Apidae	2183	Apinae	84692	Thyreus	265283	Thyreus orbatus			Thomas J Wood	morphology	Vouchered:Registered Collection	Leg	Thomas Wood		Adult	F		37.078	-3.482		Spain	Andalusia	Granada	Sierra Nevada, Trevenque Peak
IBIHM083-21	INV12012	14349458	INV12012	INV12012	Universite de Mons	BOLD:AAN3663	20	Arthropoda	82	Insecta	125	Hymenoptera	621	Apidae	2005	Nomadinae	1931	Epeolus	256636	Epeolus cruciger	1137959	Epeolus cruciger marginatus	Thomas J Wood	morphology	Vouchered:Registered Collection	Leg	Thomas Wood		Adult	M		40.863	-4.179		Spain	Castilla y Leon	Segovia	La Losa, 1 km NW, SG-P-7211
IBIHM085-21	INV12014	14349460	INV12014	INV12014	Universite de Mons	BOLD:AEO2733	20	Arthropoda	82	Insecta	125	Hymenoptera	621	Apidae	2005	Nomadinae	84687	Ammobates	698680	Ammobates muticus			Thomas J Wood	morphology	Vouchered:Registered Collection	Leg	Thomas Wood		Adult	M		37.262	-6.222		Spain	Andalusia	Sevilla	Aznalcazar, S of Pinares de Aznalcazar
IBIHM096-21	INV12025	14349471	INV12025	INV12025	Universite de Mons	BOLD:AAJ4972	20	Arthropoda	82	Insecta	125	Hymenoptera	443	Megachilidae	4962	Megachilinae	4952	Stelis	265289	Stelis punctulatissima			Thomas J Wood	morphology	Vouchered:Registered Collection	Leg	Thomas Wood		Adult	M		36.991	-3.35		Spain	Andalusia	Granada	Sierra Nevada, Central Hidroelectrica del Poqueira environs
IBIHM1026-22	INV12625	15145753	INV12625	INV12625	Universite de Mons	BOLD:AEM8844	20	Arthropoda	82	Insecta	125	Hymenoptera	497	Halictidae	59655	Halictinae	2135	Lasioglossum	155810	Lasioglossum transitorium	1137876	Lasioglossum transitorium planulum	Thomas J Wood	morphology	Vouchered:Registered Collection	Leg	Thomas Wood		Adult	F		40.177	-2.022		Spain	Castilla-La Mancha	Cuenca	Cuenca, Mirador Valle de Valdecabras
IBIHM108-21	INV12037	14349483	INV12037	INV12037	Universite de Mons	BOLD:AEO4155	20	Arthropoda	82	Insecta	125	Hymenoptera	621	Apidae	2005	Nomadinae	2011	Nomada	698793	Nomada basalis			Thomas J Wood	morphology	Vouchered:Registered Collection	Leg	Thomas Wood		Adult	M		38.888	-9.396		Portugal	Lisboa		Sao Joao das Lampas, Almograve
IBIHM1237-22	INV12836	15145964	INV12836	INV12836	Universite de Mons	BOLD:AEN4997	20	Arthropoda	82	Insecta	125	Hymenoptera	655	Andrenidae	2149	Andreninae	1907	Andrena	695023	Andrena hesperia			Thomas J Wood	morphology	Vouchered:Registered Collection	Leg	Thomas Wood		Adult	F		37.524	-7.722		Portugal	Beja		Alcoutim, Sao Bartolomeu de Via Gloria, immediately to W
IBIHM1261-22	INV12408	15145988	INV12408	INV12408	Universite de Mons	BOLD:ACL7801	20	Arthropoda	82	Insecta	125	Hymenoptera	443	Megachilidae	4962	Megachilinae	96610	Protosmia	696898	Protosmia exenterata			Andreas Muller	morphology	Vouchered:Registered Collection	Leg	Thomas Wood		Adult	F		36.756	-5.237		Spain	Andalusia	Malaga	Benaojan, Cueva del Hundidero
IBIHM1270-22	INV12417	15145997	INV12417	INV12417	Universite de Mons	BOLD:AAI1840	20	Arthropoda	82	Insecta	125	Hymenoptera	443	Megachilidae	4962	Megachilinae	4936	Hoplitis	313906	Hoplitis ravouxi			Andreas Muller	morphology	Vouchered:Registered Collection	Leg	Thomas Wood		Adult	F		40.476	-1.702	1600	Spain	Aragon	Teruel	Griegos, Las Salinas de Griegos
IBIHM1284-22	INV12431	15146011	INV12431	INV12431	Universite de Mons	BOLD:AET6037	20	Arthropoda	82	Insecta	125	Hymenoptera	443	Megachilidae	4962	Megachilinae	4940	Osmia	696800	Osmia uncicornis			Thomas J Wood	morphology	Vouchered:Registered Collection	Leg	Thomas Wood		Adult	M		37.18	-7.45		Portugal	Faro		Monte Gordo, dunes to the W
IBIHM1319-22	INV12466	15146046	INV12466	INV12466	Universite de Mons	BOLD:AAJ0611	20	Arthropoda	82	Insecta	125	Hymenoptera	621	Apidae	2005	Nomadinae	1931	Epeolus	214268	Epeolus variegatus			Thomas J Wood	morphology	Vouchered:Registered Collection	Leg	Thomas Wood		Adult	M		41.49	-3.673		Spain	Castilla y Leon	Segovia	Villalvilla de Montejo, fields 500 m S
IBIHM142-21	INV12071	14349517	INV12071	INV12071	Universite de Mons	BOLD:AAX4983	20	Arthropoda	82	Insecta	125	Hymenoptera	621	Apidae	2005	Nomadinae	2011	Nomada	256572	Nomada melathoracica			Thomas J Wood	morphology	Vouchered:Registered Collection	Leg	Thomas Wood		Adult	M		37.008	-3.266		Spain	Andalusia	Granada	Sierra Nevada, Trevelez environs to Barranco Madrid
IBIHM156-21	INV12085	14349531	INV12085	INV12085	Universite de Mons	BOLD:AEO1962	20	Arthropoda	82	Insecta	125	Hymenoptera	621	Apidae	2005	Nomadinae	2011	Nomada	699013	Nomada rubricoxa			Thomas J Wood	morphology	Vouchered:Registered Collection	Leg	Thomas Wood		Adult	F		37.262	-6.222		Spain	Andalusia	Sevilla	Aznalcazar, S of Pinares de Aznalcazar
IBIHM157-21	INV12086	14349532	INV12086	INV12086	Universite de Mons	BOLD:AEN8255	20	Arthropoda	82	Insecta	125	Hymenoptera	621	Apidae	2005	Nomadinae	2011	Nomada	699020	Nomada sanguinea			Thomas J Wood	morphology	Vouchered:Registered Collection	Leg	Thomas Wood		Adult	M		36.837	-5.067		Spain	Andalusia	Malaga	Ronda, 10 km NE, A-367
IBIHM233-21	INV12162	14349608	INV12162	INV12162	Universite de Mons	BOLD:AEN0370	20	Arthropoda	82	Insecta	125	Hymenoptera	621	Apidae	79403	Xylocopinae	2105	Ceratina	698299	Ceratina callosa			Thomas J Wood	morphology	Vouchered:Registered Collection	Leg	Thomas Wood		Adult	M		36.734	-2.16		Spain	Andalusia	Almeria	San Jose, Cabo de Gato, Barranco de Monsul
IBIHM318-21	INV12247	14349693	INV12247	INV12247	Universite de Mons	BOLD:AAE8870	20	Arthropoda	82	Insecta	125	Hymenoptera	443	Megachilidae	4962	Megachilinae	4941	Megachile	256611	Megachile melanopyga			Thomas J Wood	morphology	Vouchered:Registered Collection	Leg	Thomas Wood		Adult	F		40.322	-3.563		Spain	Comunidad de Madrid	Madrid	Rivas-Vaciamadrid, Canal de Manzanares to Camino de Ucles
IBIHM329-21	INV12258	14349704	INV12258	INV12258	Universite de Mons	BOLD:AAD5869	20	Arthropoda	82	Insecta	125	Hymenoptera	497	Halictidae	59655	Halictinae	2225	Halictus	21916	Halictus crenicornis			Thomas J Wood	morphology	Vouchered:Registered Collection	Leg	Thomas Wood		Adult	M		40.098	-2.075		Spain	Castilla-La Mancha	Cuenca	Cuenca, Molinos de Papel, 1 km N
IBIHM331-21	INV12260	14349706	INV12260	INV12260	Universite de Mons	BOLD:ABV4897	20	Arthropoda	82	Insecta	125	Hymenoptera	497	Halictidae	59655	Halictinae	2225	Halictus	522726	Halictus gemmeus			Thomas J Wood	morphology	Vouchered:Registered Collection	Leg	Thomas Wood		Adult	F		38.793	-1.724		Spain	Castilla-La Mancha	Albacete	Albacete, Pozo Canada, Rambla De Pozo Canada
IBIHM401-21	INV12330	14349776	INV12330	INV12330	Universite de Mons	BOLD:AEO0527	20	Arthropoda	82	Insecta	125	Hymenoptera	497	Halictidae	59655	Halictinae	2135	Lasioglossum	693966	Lasioglossum orihuelicum			Thomas J Wood	morphology	Vouchered:Registered Collection	Leg	Thomas Wood		Adult	F		37.023	-4.825		Spain	Andalusia	Malaga	Campillos, Laguna de Capacete
IBIHM431-21	INV12360	14349806	INV12360	INV12360	Universite de Mons	BOLD:AAJ1462	20	Arthropoda	82	Insecta	125	Hymenoptera	469	Melittidae	159806	Melittinae	5341	Macropis	214287	Macropis fulvipes			Thomas J Wood	morphology	Vouchered:Registered Collection	Leg	Thomas Wood		Adult	M		40.354	-5.516		Spain	Castilla y Leon	Avila	El Barco del Avila, 1 km S
IBIHM444-21	INV12373	14349819	INV12373	INV12373	Universite de Mons	BOLD:AEN9481	20	Arthropoda	82	Insecta	125	Hymenoptera	655	Andrenidae	2265	Panurginae	90394	Panurginus	695672	Panurginus albopilosus			Thomas J Wood	morphology	Vouchered:Registered Collection	Leg	Thomas Wood		Adult	M		36.635	-5.171		Spain	Andalusia	Malaga	Juzcar, Juzcar to Sendero de la Eras
IBIHM464-21	INV12393	14349839	INV12393	INV12393	Universite de Mons	BOLD:AEP1421	20	Arthropoda	82	Insecta	125	Hymenoptera	443	Megachilidae	4962	Megachilinae	4936	Hoplitis	522866	Hoplitis brachypogon			Thomas J Wood	morphology	Vouchered:Registered Collection	Leg	Thomas Wood		Adult	M		40.098	-2.075		Spain	Castilla-La Mancha	Cuenca	Cuenca, Molinos de Papel, 1 km N
IBIHM504-21	INV12533	14349879	INV12533	INV12533	Universite de Mons	BOLD:AEO0110	20	Arthropoda	82	Insecta	125	Hymenoptera	655	Andrenidae	2149	Andreninae	1907	Andrena	695137	Andrena longibarbis			Thomas J Wood	morphology	Vouchered:Registered Collection	Leg	Thomas Wood		Adult	M		39.571	-9.08		Portugal	Leiria		Nazare, S, Rio Alcobaca floodplain
IBIHM587-21	INV13016	14359052		A248	University of Coimbra, FLOWer Lab	BOLD:ACD9731	20	Arthropoda	82	Insecta	125	Hymenoptera	621	Apidae	2183	Apinae	2089	Anthophora	256619	Anthophora retusa			H. Gaspar	morphology	Vouchered:Registered Collection	Leg	H. Gaspar et al.	pan-trap	Adult	M	kiwifruit orchard	41.328	-8.227	206	Portugal	Porto	Felgueiras	Unhao e Lordelo
IBIHM652-21	INV13081	14359117		INV12581	University of Coimbra, FLOWer Lab	BOLD:AAB3147	20	Arthropoda	82	Insecta	125	Hymenoptera	497	Halictidae	59655	Halictinae	2135	Lasioglossum	21906	Lasioglossum zonulum			H. Gaspar	morphology	Vouchered:Registered Collection	Leg	H. Gaspar et al.	pan-trap	Adult	M	kiwifruit orchard	41.328	-8.227	206	Portugal	Porto	Felgueiras	Unhao e Lordelo
IBIHM743-21	INV13172	14359208		INV12672 A926	University of Coimbra, FLOWer Lab	BOLD:AAK0287	20	Arthropoda	82	Insecta	125	Hymenoptera	655	Andrenidae	2149	Andreninae	1907	Andrena	250374	Andrena florea			H. Gaspar	morphology	Vouchered:Registered Collection	Leg	H. Gaspar et al.	pan-trap	Adult	M	kiwifruit orchard	40.917	-8.579	118	Portugal	Aveiro	Santa Maria da Feira	Espargo
IBIHM783-21	INV13212	14359248		INV12712	University of Coimbra, FLOWer Lab	BOLD:AEO1963	20	Arthropoda	82	Insecta	125	Hymenoptera	621	Apidae	2005	Nomadinae	2011	Nomada	698940	Nomada merceti			H. Gaspar	morphology	Vouchered:Registered Collection	Leg	D. Tavares et al.	targeted catch	Adult	M		40.935	-8.033	522	Portugal	Viseu	Castro Daire	Eiriz
IBIHM805-21	INV13235	14359270		INV12734	University of Coimbra, FLOWer Lab	BOLD:ADE3334	20	Arthropoda	82	Insecta	125	Hymenoptera	621	Apidae	2183	Apinae	85432	Eucera	699208	Eucera dalmatica			H. Gaspar	morphology	Vouchered:Registered Collection	Leg	C. Siopa et al.	netting	Adult	F		40.101	-7.405	460	Portugal	Castelo Branco	Fundao	Vale de Prazeres
IBIHM860-21	INV13290	14359325		INV12789	University of Coimbra, FLOWer Lab	BOLD:ABU8540	20	Arthropoda	82	Insecta	125	Hymenoptera	497	Halictidae	59655	Halictinae	2135	Lasioglossum	32446	Lasioglossum interruptum			H. Gaspar	morphology	Vouchered:Registered Collection	Leg	C. Siopa et al.	netting	Adult	F		40.101	-7.405	460	Portugal	Castelo Branco	Fundao	Vale de Prazeres
IBIHM868-21	INV13298	14359333		INV12797	University of Coimbra, FLOWer Lab	BOLD:AAD0332	20	Arthropoda	82	Insecta	125	Hymenoptera	497	Halictidae	59655	Halictinae	2235	Sphecodes	214084	Sphecodes ephippius			H. Gaspar	morphology	Vouchered:Registered Collection	Leg	C. Siopa et al.	netting	Adult	F		40.101	-7.405	460	Portugal	Castelo Branco	Fundao	Vale de Prazeres
IBIHM887-21	INV13317	14359352		INV12816	University of Coimbra, FLOWer Lab	BOLD:AAK3338	20	Arthropoda	82	Insecta	125	Hymenoptera	427	Colletidae	122314	Hylaeinae	2119	Hylaeus	214245	Hylaeus variegatus			H. Gaspar	morphology	Vouchered:Registered Collection	Leg	C. Siopa et al.	netting	Adult	M		40.101	-7.405	460	Portugal	Castelo Branco	Fundao	Vale de Prazeres
IBIHM922-21	INV13352	14359387		INV12851	University of Coimbra, FLOWer Lab	BOLD:AAK2762	20	Arthropoda	82	Insecta	125	Hymenoptera	443	Megachilidae	4962	Megachilinae	261656	Pseudoanthidium	313577	Pseudoanthidium scapulare			H. Gaspar	morphology	Vouchered:Registered Collection	Leg	C. Siopa et al.	netting	Adult	F		40.101	-7.405	460	Portugal	Castelo Branco	Fundao	Vale de Prazeres
IBIHM952-21	INV13382	14359417		INV12881	University of Coimbra, FLOWer Lab	BOLD:AEO1903	20	Arthropoda	82	Insecta	125	Hymenoptera	655	Andrenidae	2149	Andreninae	1907	Andrena	250356	Andrena agilissima			H. Gaspar	morphology	Vouchered:Registered Collection	Leg	C. Siopa et al.	netting	Adult	M		40.101	-7.405	460	Portugal	Castelo Branco	Fundao	Vale de Prazeres
IBIHY006-22	INV15662	16364165	INV15662	INV15662	Research Center in Biodiversity and Genetic Resources	BOLD:AAD7803	20	Arthropoda	82	Insecta	125	Hymenoptera	443	Megachilidae	4962	Megachilinae	4941	Megachile	200485	Megachile pilidens			Rui Andrade	morphology	Vouchered:Registered Collection	Leg	Rui Andrade		Adult			41.15	-8.576		Portugal	Porto	Porto	Campanha
