# Supplementary material for: The InBIO Barcoding Initiative Database: DNA barcodes of Iberian Bees
Source: Biodivers Data J. 2024 Mar 5;12:e117172. doi: 10.3897/BDJ.12.e117172 (PMC10933585; doi:10.3897/BDJ.12.e117172)
Supplement: Supplementary material 2 — DS-IBIHY01 IBI Bees of Iberia library - DNA sequences [file bdj-12-e117172-s002.fas]

>IBIHM065-20|Bombus hortorum|COI-5P|OR796294
AATATTATATTTCATTTTTGCTATATGATCTGGAATAATTGGATCAGCAATAAGATTTCTAATTCGTATAGAATTAAGACATCCTGGTATATGAATTAATAATGATCAAATTTATAACTCTATAGTAACTAGTCATGCATTTTTAATAATTTTTTTTATAGTAATACCATTCATAATTGGAGGTTTTGGAAATTATTTAATTCCTTTAATAATTGGATCTCCAGATATAGCATTTCCACGAATAAATAATATTAGATTTTGAATTTTACCACCTTCATTATTTTTATTATTATTAAGAAATTTATTTTCACCAAATGTTGGAACTGGATGAACTGTATATCCTCCACTATCTTCCTATTTATTTCATTCATCCCCATCTGTAGATATTGCTATTTTTTCATTACACATAACAGGAATTTCTTCTATTATTGGATCTTTAAATTTTATTGTAACTATTATATTTATAAAAAATTACTCATTAAATTATGATCAAATTAATCTATTTTCATGATCAGTATGTATTACAGTTATTTTATTACTTTTATCTCTTCCAGTTTTAGCAGGAGCTATTACAATATTACTTTTTGATCGAAATTTTAATACATCTTTTTTTGATCCAATAGGTGGTGGAGATCCAATTCTTTATCAACATTTATTT
>IBIHM077-21|Thyreus orbatus|COI-5P|OR796313
GTATTCTTTATATAATGTTTGCTTTGTGATCAGGAATAATTGGAACAGCAATAAGATTTTTAATTCGTTTAGAATTAAGAATTCCAGGTAAATGAATTAATAATGATCAGTTATACAATTCTATTGTAACTTCACATGCTTTTATTATAATTTTTTTTTTAGTAATACCATTTTTAATTGGGGGATTCGGAAATTGATTAATTCCAATAATATTAGGATCTCCTGATATAGCATTTCCTCGAATAAATAATATTAGATTTTGATTATTACCTCCTTCTTTAATTTTATTAATATTAGGAAATATTTTTAAAATAACTATAGGAACAGGATGAACAGTGTATCCACCTTTATCTTCTTCAATATATCATAATAGTCCATCTGTAGATTTAAGAATTTTTTCATTACATATATCTGGTGTATCTTCAATTTTAGGTGCAATAAATTTTATAGTAACAATTATATTAATAAAAAATTTTAGTTTAAATTATGATCAATTAAATTTATTTTCATGATCTGTATTTATTACAGCAATTTTACTACTATTATCACTCCCAGTGTTAGCTGGAGCTATTACAATATTATTATTTGATCGAAATTTAAATACAAGATTTTTTGATCCAATAGGAGGAGGTGATCCAATTTTATATCAACATTTATTT
>IBIHM089-21|Dioxys cinctus|COI-5P|OR796094
GAATATTATACATAATTTTTGCTTTATGATCTGGAATAATCGGATCAGCATTAAGAATCATTATTCGTATAGAATTAAGAACCCCTGGATCATGGATTGGAAATGATCAAATTTATAATTCAATTGTAACTGCACATGCTTTTTTAATAATTTTTTTTTTAGTTATACCATTTATAATTGGTGGAATAGGAAATTGATTAGTTCCTTTAATATTAGGAGCACCAGATATAGCTTTCCCACGAATAAATAATATTAGATTTTGATTATTACCTCCATCATTAATCTTATTACTTATAAGAAATATAATTAATCCTAGACCAGGAACAGGATGAACAGTATATCCACCTTTATCATCATATTCTTTTCATCCATCTCCATCAATTGATATAGCTATTTTTTCTCTTCATATTTCAGGAATCTCATCAATTTTAGGTTCATTAAATTTTATTGTAACAATTATAATAATAAAAAATACTTCATTAAATTATTTATTATTACCTTTATTTCCTTGATCAATTTTAATTACAACTATTCTTCTTTTATTATCTTTACCAGTTTTAGCAGGAGCAATTACTATATTATTATTTGATCGAAATTTTAATTCTTCTTTTTTTGATCCTATAGGAGGAGGAGATCCTATTTTATATCAACATTTATTT
>IBIHM106-21|Nomada agrestis|COI-5P|OR796773
GTATCTTATATATTATTTTTGCTTTATGGGCGGGAATAATTGGTACTTCAATAAGTTTTATTATTCGAATAGAATTAAGGAGTCCTGGCGAATGAATTATAAATGATCAAATTTATAATTCATTGGTTACTGCTCATGCCTTTTTAATAATTTTTTTTATAGTCATACCTTTTATAATTGGTGGGTTTGGGAATTGATTAATTCCTTTAATATTAGGATTACCTGATATAGCGTTTCCTCGAATAAATAATATTAGATTTTGGCTATTACCCCCATCTTTATTTTTATTATTAATAAGAAATTTATTTAATATTACCCCTGGGACTGGGTGGACTGTTTATCCCCCTTTATCTTCTTCTATATTTCATAATTCGCCCTCTGTTGATTTTGCTATTTTTTCTCTTCATATATCAGGAATTTCTTCAATTATAGGAGCAATAAATTTTATAGTAACAATTATAATAATAAAAAATGTTATAATAAATTATGATCAAATTAATTTATTTTCGTGGTCTGTTTTTATTACAGCAATTTTATTATTATTATCATTACCTGTATTGGCAGGAGCGATTACAATGTTATTATTTGATCGAAATTTTAATACTTCTTTTTTTGATCCTATAGGAGGAGGGGATCCTGTTTTATATCAACATTTATTT
>IBIHM1226-22|Andrena bellidis|COI-5P|OR796765
TATACTATATTTTATCTTCGCTATATGAGCTGGAATAATCGGAGCATCATTAAGATTCATCATTCGAATAGAATTAAGAAATCCAGGAAACTGAATTAATAATGACCAAATCTACAATTCAGTAGTAACTTCACATGCTTTCATCATAATTTTTTTCATAGTAATACCATTCATAATCGGAGGTTTCGGAAACTGACTCACACCATTAATATTAGGAGCGCCCGACATAGCATTCCCACGAATAAATAATATAAGATTCTGACTACTCCCACCATCTATCCTAATTATTACAATAAGAATAGCAATAAATTCAGGATCAGGAACAGGATGAACTGTATATCCACCATTATCATCATACGCATTTCACCCATCCTCATCAGTAGACTTAACAATTTTTTCACTACATATTGCAGGAGTATCTTCAATTATAGGAGCCATTAATTTCATTGTAACAATTCTAAATATAAAAAATGTATCAATAAACTACGACCAACTACCACTATTCCCATGATCAGTATTTATTACAACAATCTTACTGCTAATTTCTCTTCCAGTATTAGCAGGAGCCATTACTATACTACTATCAGATCGAAATTTAAATTCATCATTCTTTGATCCTATAGGAGGAGGGGATCCAATTCTATACCAACACTTATTC
>IBIHM1235-22|Eucera punctatissima|COI-5P|OR796940
TATATTATATATAATTTTAGCAATATGATCAGGTATAATTGGAACTTCAATAAGATTAATTATTCGAATAGAATTAAGATGTCCAGGAAAATGAATTGAAAATGATCAATTATATAATTCATTTGTAACAGCTCATGCTTTTTTAATAATTTTTTTTATAGTTATACCTTTTTTAATTGGAGGATTTGGAAATTGATTAATACCATTAATATTAGGTTCTCCTGATATAGCATTCCCTCGAATAAATAATATTAGATTTTGATTATTACCATGTTCTTTAATATTTTTATTAATAAGAAATTTATTTAGAATATCTCCAGGAACAGGATGAACAGTTTATCCTCCATTATCTTCTTATATATTTCATTCTTCCCCATCAGTAGATATTATAATTTTCTCTTTACATTTATCAGGAATATCCTCAATTTTAGGAGCAATAAATTTTATAGTAACTATTATAATAATAAAAAATTTATCTATAAATTATGATCAAATTAATTTATTTTCATGATCAGTATTTATTACAGCTATCTTATTATTATTATCATTACCTGTTTTAGCAGGAGCAATTACTATATTATTATTTGATCGAAATATAAATACTTCTTTTTTTGATCCTATAGGAGGAGGAGATCCAATTTTATACCAACATTTATTT
>IBIHM1267-22|Hoplitis campanularis|COI-5P|OR796517
AATTCTGTATATGCTATTTGCTATATGATCTGGAATGATTGGATCAGCTCTTAGAATTATTATTCGAATAGAATTAAGAACTCCTGGAGCTTGGATTAATAATGATCAAATTTATAATTCTATTGTCACTGCCCATGCTTTTTTGATAATTTTTTTTTTAGTTATACCATTTATAATTGGAGGATTTGGAAATTGATTAGTTCCTTTAATAATAGGAGTTCCAGATATAGCATTCCCTCGTATAAATAATATTAGCTTTTGATTACTTCCCCCTTCATTACTAATATTATTAATTAGTAATTTAATAAATCCAAGACCTGGAACTGGATGAACAATATATCCTCCTCTATCTACTTATCTATATCATCCTTCTCCTGCTGTTGATATTGCAATTTTTTCTTTACATATTTCAGGTTTATCATCAATTATAGGATCTTTAAATTTCATTGTAACAATTATTATAATAAAAATTAATTATCTAAACTATTCACAATTACCTTTATTTCCATGATCTGTTTTTATTACAACTATTTTATTACTTTTATCCTTACCAGTTTTAGCAGGTGCTATTACTATACTTTTATTTGATCGAAATTTAAATACTTCATTCTTTGATCCTATAGGAGGAGGAGATCCAATTTTATTTCAACATTTATTT
>IBIHM1273-22|Hoplitis cadiza|COI-5P|OR796941
TATTTTATATATAATTTTTGCAATATGATCAGGAATAATTGGGTCTAGATTAAGAATTATTATTCGTATGGAATTAAGAACTCCTGGATCATGAATTAAAAATGATCAAATTTATAATTCAATTGTAACTGCTCATGCATTTTTAATAATTTTTTTTTTAGTTATACCTTTTATAATTGGAGGATTTGGAAATTGATTAGTACCTTTAATAATAGGAATTCCAGATATAGCTTTTCCTCGAATAAATAATATTAGATTTTGATTATTACCCCCCTCATTAATTTTACTTTTAATCAGAAATTTATTAAATCCTAGACCTGGAACTGGTTGAACAGTTTATCCTCCTTTATCATCATATTTATATCATGCTTCTCCTTCAGTTGATTTAGCAATTTTTTCATTGCATATTTCAGGTTTATCATCAATTATAGGATCATTAAATTTTATTGTAACAATTATTATAATAAAAAATATATCATTAAATCATATTCAATTACCTTTATTTCCTTGATCAGTATTTATTACTACAATTTTATTACTTCTTTCACTTCCAGTTCTAGCAGGAGGAATTACTATATTATTATTTGATCGAAATTTAAATACTTCTTTTTTTGACCCAATAGGTGGTGGTGATCCAATTTTATTTCAACATTTATTT
>IBIHM1282-22|Osmia scutellaris|COI-5P|OR796066
AATATTATATATAATTTTCGCTATATGATCTGGGATAATTGGATCTGCTATAAGAATTATTATTCGAATAGAATTAAGAATTCCAGGATCATGAATTTCTAATGATCAAATTTATAATTCTTTAGTTACAGCTCATGCTTTTTTAATAATTTTTTTTTTAGTAATACCTTTTATAATTGGAGGATTTGGAAATTGATTAGTTCCATTAATATTAGGTATTCCAGATATAGCTTTTCCACGAATAAATAATATTAGATTTTGATTATTACCTCCTTCTTTATTAATATTATTAATAAGAAATTTTTTTTCACCAAGTCCAGGAACAGGTTGAACAGTATATCCCCCTTTATCAACTTATTTATATCATTCTTCCCCCTCAGTAGATTTAGCAATTTTTTCTTTACATATTTCAGGAATTTCTTCAATTATAGGTTCTTTAAATTTTATTGTAACTATTATTATAATAAAAAATATTTCCTTAAAACATTTACAATTACCTTTATTTCCTTGATCAGTTTTTATTACTACAATTCTTTTATTACTTTCATTACCAGTATTAGCGGGAGCAATTACAATATTATTATTTGATCGAAATTTTAATACTTCATTTTTTGATCCAACAGGAGGAGGAGATCCAATTTTATATCAACATTTATTT
>IBIHM1283-22|Osmia uncicornis|COI-5P|OR796119
AATCATATATATAATTTTTTCTATATGATCTGGTATGATTGGTTCAGCTATAAGAATTATTATTCGTATAGAATTAAGAATTCCTGGATCTTGGATTACAAATGATCAAGTTTATAATTCTTTAGTAACTGCTCATGCTTTTTTAATAATTTTTTTTCTTGTAATACCTTTTATAATCGGAGGATTTGGAAATTGATTAGTCCCTTTAATAATAGGAGTTCCAGACATAGCTTTTCCACGAATAAATAATATTAGATTTTGATTTTTACCTCCTTCATTAATAACTTTATTATTAAGAAATTTTCTTAATCCTAGACCAGGAACAGGATGAACAGTTTATCCACCTTTATCAACATATTTGTACCATTCTTCACCTTCAGTAGATTTAGCAATTTTTTCTTTGCATATTTCTGGTATTTCTTCTATTATAGGTTCTTTAAATTTTATTGTTACAATCATTATAATAAAAAATATTTCTTTAAAACATATTCAAATACCTTTATTTCCTTGATCTGTATTAATTACAACTATCTTATTATTGTTATCTTTGCCAGTTCTTGCTGGAGCAATTACTATACTATTATTTGATCGCAATTTTAATACTTCTTTTTTTGACCCTACCGGAGGAGGAGATCCAATTTTATATCAACATTTGTTC
>IBIHM1294-22|Megachile versicolor|COI-5P|OR796813
AATTCTTTACATAATTTTTGCTTTATGATCAGGAATAGTGGGATCTAGAATATCTATATTAATTCGAATAGAATTAAGAACACCAGGATCATGAATTAAAAATGATCAAATTTATAATTCTATTGTTACAGCACATGCATTTTTAATAATTTTTTTTTTAGTAATACCATTTATAATTGGTGGATTTGGAAATTGATTAATACCATTAATAATTGGAGCCCCCGATATAGCTTTTCCACGAATAAATAATGTAAGATTTTGATTATTACCTCCATCATTAATCTTATTATTATTTAGAAATATAATTAATCCTACACCAGGAACAGGATGAACAGTATATCCCCCTCTATCATTATACATGTATCATCCTTCTCCTTCAGTAGACTTAACAATTTTTTCTCTACATTTATCAGGAATTTCTTCAATTATTGGATCATTAAATTTTATAGTCACAATTTTAATAATAAAAAATTATTCATTAAATTATAGTAAAGTAACATTATTTCCATGATCAATTTTCATCACAACTATATTACTTTTACTATCACTACCTGTTTTAGCAGGTGCAATTACAATATTACTTTTTGATCGAAATTTAAATACATCATTTTTTGATCCAATAGGAGGAGGAGATCCAATTTTATATCAACATTTATTT
>IBIHM1349-22|Hylaeus lineolatus|COI-5P|OR796924
AATATTATATTTTATATTTGCTATATGAACTGGAATAATTGGAACATCAATAAGAATAATTATTCGAATAGAATTAAGTTCATCAGGTATATGAATTAATAATGATCAAATTTATAACTCTATAGTCACTGCTCATGCATTCATTATAATTTTCTTTATAGTCATACCATTTATAATTGGAGGATTTGGAAATTGATTAATTCCTATTATAATTGGAGCTCCTGATATAGCTTTTCCACGAATAAATAATATAAGATTTTGATTATTACCCCCATCATTAATTCTATTATTAATAAGAAGATCAATTTATTCAGGATCAGGAACTGGTTGAACAATTTATCCACCTTTATCATCAATTTTATATCATCCATCACTATCTGTAGATTTAACAATTTTTTCTCTCCATATTGCTGGAATTTCATCAATTATAGGAGCTATTAATTTCATTGTAACTATCTTAAACATAAAAAATATTAATTTAAATTATGATCAAATAACATTATTTTCATGATCAGTATTAATTACAGCAATCTTATTATTATTATCTTTACCTGTTCTTGCCGGAGCAATTACTATATTATTAACAGATCGAAATTTTAATACATCATTCTTCGATCCATCAGGAGGAGGAGATCCAATTTTATATCAACATTTATTC
>IBIHM153-21|Nomada rubricoxa|COI-5P|OR796120
GAATTATATATATTATTTTTGCTTTGTGATCTGGAATAATTGGAACTTCAATAAGATTTATTATTCGAATAGAATTAAGAAATCCTGGGGAATGAATTATAAATGATCAAATTTATAATTCTTTAGTTACTGCCCATGCTTTTTTAATAATTTTTTTTATAGTAATACCTTTTATAATTGGCGGGTTTGGTAATTGATTAGTTCCTTTAATATTAGGGTGTCCTGATATAGCATTTCCTCGAATAAATAATATTAGATTTTGATTATTACCTCCTTCGTTGTTTTTATTATTATTAAGAAATTTATTTAATATTACCCCTGGGACAGGATGAACTGTTTATCCTCCATTATCATCTTCTATATTTCATAGATCTCCGTCTGTTGATTTAGCAATTTTTTCTCTTCATATATCTGGTATTTCATCAATTATAGGAGCAATAAATTTTATAGTAACTATTATAATAATAAAAAATGTTTCAATAAATTATGATCAAATTAATTTATTTTCTTGATCTATTTTTATTACAGCTATTTTGTTATTGTTATCTTTACCTGTATTGGCGGGAGCAATTACTATATTATTATTTGATCGAAATTTTAATACTTCATTTTTTGATCCAATAGGGGGAGGTGATCCTATTTTATATCAGCATTTATTT
>IBIHM183-21|Eucera fulvescens|COI-5P|OR796536
AATAAATAATATTAGATTTTGATTATTACCATGTTCATTAATATTTTTATTAATAAGTAATTTATTTAGAATAACTCCAGGAACTGGATGAACTATTTATCCTCCATTATCTTCATATATATTTCATCCTTCTCCATCAGTAGATATTATAATTTTTTCTTTACATTTATCAGGTGTATCATCAATTTTAGGTGCAATAAATTTTATAGTAACTATTATAATAATAAAAAATTTATCAATAAATTATGATCAAATTAATTTATTTTCATGATCAGTATTTATTACAGCTATTTTATTATTATTATCTTTACCAGTTTTAGCTGGAGCAATTACTATATTATTATTTGATCGAAATTTAAATACTTCTTTTTTTGATCCAATAGGAGGAGGAGATCCTATTTTATATCAACATTTATTT
>IBIHM189-21|Eucera interrupta|COI-5P|OR796865
GTATATTATATATAATATTAGCAATATGATCAGGTATAATTGGAACCTCAATAAGATTAATTATTCGAATAGAATTAAGATGTCCAGGAAAATGAATTAATAATGATCAATTATATAATTCATTTGTTACAGCACATGCTTTTTTAATAATTTTTTTTATAGTTATACCTTTTTTAATTGGAGGATTTGGTAATTGATTAATACCTTTAATATTAGGATCACCTGATATAGCATTTCCTCGAATAAATAATATTAGATTTTGATTATTACCTTGTTCTTTAATATTTTTATTAATAAGAAATTTATTTAGAATAACACCAGGTACAGGATGAACAATTTATCCTCCATTATCTTCTTATATATTTCATTCTTCACCATCAGTAGATATAATAATTTTTTCATTACATTTATCAGGAATATCTTCTATTTTAGGGGCAATAAATTTTATAGTAACTATTATAATAATAAAAAATTTATCAATAAATTATGATCAAATTAATTTATTTTCATGATCAGTATTTATTACAGCCATTTTATTATTATTATCCTTACCTGTATTAGCAGGAGCAATTACTATATTATTATTTGATCGTAATATAAATACTTCATTTTTTGATCCAATAGGTGGGGGAGATCCAATTTTATATCAACATTTATTT
>IBIHM193-21|Eucera notata|COI-5P|OR796709
GTATATTATATATAATATTAGCAATATGATCTGGAATAGTTGGATCTTCATTAAGAATTATTATTCGAATAGAATTAAGTTGTCCAGGAAAATGAATTAGAAATGATCAATTATATAATTCATTTGTTACAGCTCATGCTTTTTTAATAATTTTTTTTATAGTTATACCTTTTTTAATTGGTGGATTTGGAAATTGATTAATACCTTTAATATTAGGATCTCCTGATATAGCATTTCCACGAATAAATAATATTAGATTTTGATTACTTCCTTGTTCTTTATTATTTTTATTAATAAGAAATTTATTTACTATAACTCCTGGAACAGGATGAACAATTTACCCTCCTTTATCTTCTTATATTTTTCATCCTTCTCCATCAGTAGATATTATAATTTTTTCATTACATTTATCAGGAGTATCTTCAATTTTAGGAGCAATAAATTTTATAGTAACTATTATAATAATAAAAAATTTATCAATAAATTATGATCAAATTAATCTATTTTCATGATCAGTATTTATTACAGCTATTTTATTATTATTATCTTTACCTATTTTAGCAGGAGCAATTACTATATTATTATTTGATCGAAATTTAAATACTTCATTTTTTGACCCAATAGGAGGAGGAGACCCTATTTTATACCAACATTTATTT
>IBIHM194-21|Eucera numida|COI-5P|OR796729
GAATATTATATATAATACTCGCAATATGATCAGGTATAGTTGGAACATCAATAAGATTGATTATTCGAATAGAATTAAGATGTCCAGGAAAATGAATTAATAATGATCAACTGTATAATTCATTCGTTACGGCTCATGCTTTTTTAATAATTTTTTTTATAGTAATACCTTTTTTAATTGGAGGGTTTGGAAATTGATTAATACCTTTAATATTAGGATCACCTGATATAGCATTCCCACGAATAAATAATATTAGATTTTGATTATTACCTTGTTCTTTAATATTTTTATTAATAAGAAATTTATTTAATTTAACTCCAGGTACAGGATGAACAGTTTATCCTCCATTATCTTCTTATATATTTCATTCTTCTCCATCAGTAGATATAATAATTTTTTCATTACATTTATCAGGAATATCTTCTATTTTAGGTGCAATAAATTTTATAGTAACTATTATAATAATAAAAAATTTATCAATAAATTATGATCAAATTAATTTATTTTCATGATCAGTTTTTATTACAGCTATTTTATTATTATTATCATTGCCTGTTTTAGCTGGAGCAATTACTATATTATTATTTGATCGTAATATAAATACTTCATTTTTTGATCCAATAGGAGGAGGAGATCCAATTTTATATCAACATTTATTT
>IBIHM196-21|Eucera strigata|COI-5P|OR796240
GAATATTATATATATTATTAGCTATATGATCAGGAATAATTGGAACATCTATAAGGTTAATTATTCGAATAGAATTAAGATGCCCTGGAAAATGAATTAATAATGATCAATTATATAATTCATTTGTTACTGCTCATGCTTTTTTAATAATTTTTTTTATAGTTATACCTTTCTTAATTGGAGGATTTGGTAATTGATTAATACCTTTAACACTTGGATCACCAGATATAGCATTTCCACGAATAAATAATATTAGATTTTGATTATTACCTTGTTCATTAATATTATTATTATTAAGAAATTTATTTAGAATAACACCTGGTACTGGTTGAACAGTTTACCCACCTTTATCATCTTATATATTTCATAGCACACCTTCAGTAGATATTGTAATTTTTTCATTACATTTATCAGGAATGTCATCAATTTTAGGAGCTATAAATTTTATAGTAACAATTATAATAATAAAAAATGTATCAATAAATTATGATCAAATTAATTTATTTTCATGATCACTATTCATTACTGCAATTTTATTATTATTATCTTTACCTGTTTTAGCAGGAGCAATTACTATATTATTATTTGATCGAAATTTAAATACTTCATTTTTTGATCCTATAGGAGGAGGAGATCCAGTTTTATATCAACATTTATTT
>IBIHM203-21|Anthophora atroalba|COI-5P|OR796230
GGATAATTTATTTTATTTTTGCCTTATGATCAGGCATAATTGGAACCTCGATAAGTATAATTATTCGTATAGAATTAAGTACTCCTGGGGCTTGAATTGGAAATGATCAAATTTATAATTCTATTGTTACTGTTCATGCATTTTTAATAATTTTTTTTATAGTTATACCTTTTATAATTGGTGGATTTGGAAATTGATTAATTCCATTAATATTAGGGGCTCCGGATATAGCTTTTCCTCGAATAAATAATATTAGATTTTGATTATTACCCCCTTCATTAACTTTATTACTTTTAAGTAATTTATTTCAAGTTAGTCCGGGAACTGGTTGAACTATTTATCCCCCTTTATCTTCTTATTTATTTCATTCTTCTCCTTCAGTAGATGTTACTATTTTTTCTTTACATTTGTCCGGAGTTTCATCAATTATTGGAGCAATAAATTTTATAGTTACTATTATAATGATGAAAAATTTATCATTAAATTATGATCAAATTTCATTATTTTCATGATCTGTTTTTATTACTGCTATTTTATTATTATTGTCATTACCTGTTTTAGCAGGTGCTATTACTATATTAATTTTTGATCGTAATATTAATACTTCATTTTTTGATCCTTTAGGTGGGGGTGATCCAATTTTGTATCAACATTTATTT
>IBIHM309-21|Megachile apicalis|COI-5P|OR796843
GGATACTTTATATAATTTTTGCACTATGAGCCGGAATAATTGGATCAAGATTATCTATAATTATTCGAATAGAGTTAAGAACTCCCGGATCATGGATTAAAAATGATCAAATTTATAATTCTATTGTTACTGCCCATGCATTTTTAATAATTTTTTTTTTAGTAATACCATTTATAATTGGAGGATTTGGTAATTGATTAATACCTTTAATAATTGGGGCACCAGATATAGCATTCCCACGAATAAATAATGTAAGATTTTGATTATTACCTCCCTCACTAATCTTACTATTATTAAGAAATTTAATTACTCCTAGACCAGGAACTGGATGAACTGTATATCCTCCCTTATCACTATATATATTTCATCCATCTCCATCAGTTGACTTAACAATTTTCTCTTTACACTTATCAGGAATTTCTTCAATTATTGGATCTTTAAATTTTATAGTTACAATTTTATTAATAAAAAATTATTCCTTAAATTATAGTCAAATAACTTTATTTCCATGATCAATTTTTATTACAACCATATTACTTCTTTTATCTTTACCAGTATTAGCTGGAGCAATTACTATATTATTATTTGATCGAAATTTAAATACATCATTTTTCGATCCAATAGGAGGAGGAGATCCAATTTTATATCAACATTTATTT
>IBIHM311-21|Megachile circumcincta|COI-5P|OR796424
GTATATTATATATAATTTTTGCATTATGAGCAGGAATAATTGGATCAAGATTATCAATAATTATTCGAATAGAATTAAGAATTCCTGGATCTTGAATTAAAAATGATCAAATTTATAATTCAATTGTTACTGCTCATGCATTTTTAATAATTTTTTTTTTAGTTATACCATTTATAATTGGAGGATTTGGAAATTGATTAATACCATTAATAATTGGTGCTCCTGATATAGCATTCCCACGAATAAATAATGTAAGATTTTGATTATTACCTCCATCATTAATTTTATTATTATCAAGAAATTTATTAAATCCTAGACCAGGAACTGGATGAACTGTATACCCCCCATTATCATTATACATATTTCATCCATCTCCTTCTGTAGATTTAACAATTTTTTCTTTACATTTATCAGGAATTTCATCAATTATTGGTTCACTAAATTTTATAGTAACTATTTTATTAATAAAAAATTTTTCATTAAATTATAGACAAATAACATTATTCCCATGATCAATTTTTATTACAACAATATTACTTTTATTGTCATTACCAGTATTAGCTGGAGCAATTACAATATTATTATTTGATCGAAATTTAAATACATCATTTTTTGACCCTATAGGTGGAGGTGATCCAATTTTATATCAACATTTATTT
>IBIHM314-21|Megachile lagopoda|COI-5P|OR796800
GAATATTATATATAATTTTTGCATTATGATCAGGAATAATTGGATCAAGATTATCAATAATTATTCGAATAGAATTAAGAATTCCTGGTTCTTGAATTAAAAATGATCAAATTTATAATTCAATTGTTACTGCACATGCATTTTTAATAATTTTTTTTTTAGTTATACCATTTATAATTGGAGGATTTGGTAATTGATTAATACCATTAATAATTGGCGCCCCAGACATAGCATTCCCACGAATAAATAATGTAAGATTTTGATTATTACCCCCATCATTAATCTTACTATTATCAAGAAATTTAATAAACCCCAGACCAGGAACAGGATGAACTGTATACCCGCCATTATCACTATATATATTTCATCCTTCACCTTCTGTAGATTTAACAATTTTTTCATTACATTTATCAGGAATTTCATCAATTATTGGTTCATTAAATTTTATAGTAACTATCTTATTAATAAAAAATTTTTCATTAAATTATAGTCAAATAACTTTATTTCCATGATCAATTTTTATTACAACAATACTACTTTTATTATCTCTTCCTGTCTTAGCTGGAGCTATTACAATATTATTATTTGATCGAAATCTAAACACATCATTTTTTGACCCTATAGGTGGAGGTGATCCAATTTTATATCAACACTTATTT
>IBIHM339-21|Halictus subauratus|COI-5P|OR796189
GCATACTCTATTTTATCTTTGCTATATGATCTGGAATAATTGGTGCCTCATTAAGAATAATTATTCGAATAGAATTAAGAACACCAGGTAGTTGAATTAATAATGATCAAATTTATAATACAATTGTTACTTCCCATGCCTTTGTAATAATTTTTTTTATAGTTATACCATTTATAATTGGAGGGTTTGGTAATTGACTTGTACCTTTAATAATTGGAGCTCCTGATATAGCTTTCCCACGAATAAATAATATAAGATTTTGATTATTAATCCCTTCTCTTTTTATACTTTTAATAAGAAGAATTTTATCTACAGGATCAGGTACAGGATGAACTGTTTACCCTCCCTTATCCTCAATTATATACCATTCATCTTTTTCAGTTGACTTTACTATTTTTTCTTTACACATTGCAGGAATCTCCTCTATTATAGGAGCTATTAATTTTATTGTTTCAGTACTTTTAATAAAAAATATCTCTCTAAAATTAAATCAAGTTCCATTATTTCCATGATCAGTAAAAATTACTGCTATTTTATTACTTTTATCATTACCTGTTTTAGCAGGAGCTATTACTATATTACTAACTGATCGAAATTTAAATACATCTTTTTTTGATCCTTCAGGAGGAGGAGATCCAATTTTATACCAACATTTATTC
>IBIHM342-21|Halictus vestitus|COI-5P|OR796104
GTATACTTTATTTTATTTTCGCAATATGATCTGGAATAATTGGAGCTTCATTAAGAATAATTATTCGTATAGAATTAAGAACCCCAGGAAGATGAATTAATAATGATCAAATCTATAATACAATTATTACTTCCCATGCCTTTGTAATAATTTTTTTTATAGTTATACCATTTATAATTGGAGGATTTGGAAATTGACTAGTTCCTTTAATAATTGGTGCCCCTGATATAGCTTTCCCTCGAATAAATAATATAAGATTTTGATTATTAATTCCTTCTTTATTTATACTCTTAATAAGAAGAACTATATCAACAGGCTCAGGCACAGGATGGACTGTTTACCCCCCACTATCTTCAATTATATATCACTCATCTTCTTCTGTAGACTTCACTATTTTCTCTCTTCATATTGCAGGAATCTCCTCAATTATAGGAGCTATTAATTTTATTGTATCAATTTTTCTTATAAAAAATATTTCTCTAAAAATAAATCAAGTTCCCTTATTCCCCTGATCAGTAAAAATTACTGCTATTCTATTACTTTTATCCCTTCCTGTCCTAGCAGGAGCTATTACTATACTACTTACTGATCGAAATTTAAATACATCATTTTTTGATCCTTCTGGAGGAGGAGACCCAATTTTATATCAACATTTATTT
>IBIHM351-21|Nomioides facilis|COI-5P|OR796135
AATAAATAATATGAGATTTTGATTATTAATTCCTTCATTTTTTTTGCTATTTCTTAGAATAAATTTGAGCACAGGTTCAGGAACAGGTTGAACATTATATCCTCCTTTATCTTCAATTACTTTCCATCAAGGAATTTCTGTAGATTTAACTATTTTATCTCTTCATATTGCAGGTATTTCATCAATTATGGGAGCTATTAATTTTATAGTTACAATTTTAACTATAAAAAATTTTTCTATGAAATTTGATCAAATTCCTTTATTTGCTTGATCAATTAATATTACTACTTTCTTATTATTAACTTCTTTACCAGTTTTAGCAGGAGCTATTACTATAGTTTTAACTGATCGTAATTTTAATACATCATTTTTTGATCCTTCAGGAGGTGGAGATCCAATTTTATATCAACATTTATTT
>IBIHM379-21|Sphecodes marginatus|COI-5P|OR796732
GAATATTATATTTTATTTTTGCTATATGATCTGGAATAATTGGAGCATCTTTAAGTATAATTATTCGTATAGAATTAAGAATCCCCGGAAATTGAATTAACAATGATCAAATTTACAATACTTTAATTACATCTCATGCCTTCATTATAATTTTTTTTATAGTAATACCCTTTATGATTGGGGGGTTCGGAAATTGATTAGTACCTTTAATAATTGGTGCCCCAGATATAGCTTTCCCTCGAATAAATAATATAAGATTTTGATTACTTACCCCTTCTTTACTTTTATTGTTATTAAGAAGAATGTCAGAATCAGGAGCAGGTACAGGATGAACTGTTTACCCCCCTCTCTCATCAATTATATATCATTCTTCTTCTTCCGTAGATCTTACTATTTTTTCACTCCATATAGCAGGTGTCTCATCTATTATAGGAGCTATTAATTTTATTGTATCTATTTTACTGATAAAAAATATCTCTATTAATTTAGATCAAATCCCCTTATTTCCTTGATCAGTAAAAATTACAGCTATTCTATTATTATTATCATTACCTGTTTTAGCAGGAGCTATCACTATATTATTAACAGATCGAAATTTAAATACTTCCTTTTTTGATCCTTCAGGAGGGGGGGACCCAATTTTATACCAACATTTATTT
>IBIHM416-21|Lasioglossum zonulum|COI-5P|OR796817
GTATATTATATTTTATTTTTGCTATATGATCAGGAATAATTGGAGCTTCAATAAGAATAATTATTCGAATAGAATTAAGAGCTCCAGGAAAATGAATTAATAATGATCAAATTTACAATACTATTGTCACATCCCATGCTTTTATTATAATTTTTTTTATAGTTATACCATTTATAATTGGAGGATTTGGAAACTGATTAGTACCATTAATAATTGGAGCTCCAGATATAGCATTCCCACGAATAAATAATATAAGATTCTGATTATTAATTCCATCTCTTATTATATTACTTTTAAGATCAATTCTAACAGATGGATCAGGAACAGGATGAACAATTTACCCCCCACTATCATCAATTATATTCCACTCCTCTAATTCTGTAGATTTTACTATCTTCTCCTTACATATTGCAGGTATATCCTCTATTATAGGAGCCATCAATTTTATTGTATCTATTATATTAATAAAAAATATTTCTATTAAATTTGATCAAATTCCATTATTCCCTTGATCTGTAAAAATTACAGCTATCTTATTACTATTATCCTTACCAGTTTTAGCAGGAGCAATTACAATACTTCTTACAGATCGTAATTTAAACACTTCATTTTTTGACCCTTCTGGAGGTGGAGACCCAATCTTATATCAACATTTATTT
>IBIHM469-21|Hoplitis leucomelana|COI-5P|OR796262
GAATTATTTATATAATATTTAGTATATGATCTGGAATAATTGGTTCAGCATTAAGAATTATTATTCGTATAGAATTAAGAATTCCTGGATCTTGAATTAATAATGATCAAATTTATAATTCAATTGTTACCGCTCATGCTTTTTTAATAATTTTTTTTTTAGTTATACCTTTTATAATTGGTGGATTTGGAAATTGATTAGTTCCACTAATATTAGGTATTCCTGATATAGCTTTTCCTCGAATAAATAATATTAGTTTTTGATTACTTCCCCCTTCATTATTAATATTATTATTAAGAAATTTTTTTAATCCAAGACCAGGAACTGGATGAACAATTTATCCTCCTTTATCATCATATTTATATCATTCTTCTCCATCAGTTGATATAGCTATTTTTTCATTACATATTTCAGGTTTATCTTCAATTATAGGATCATTAAATTTTATTGTAACTATTATTTTAATAAAAAATATTTCATTAAATAATAATCAACTTCCTTTATTTCCATGATCTGTATTTATTACAACTATCTTATTACTTCTATCTTTACCTGTATTAGCAGGAGCAATTACTATACTTTTATTCGATCGAAATTTAAATACTTCATTTTTTGATCCTATAGGAGGAGGTGATCCAATTTTATTTCAACATTTATTT
>IBIHM473-21|Andrena agilissima|COI-5P|OR796727
GGATATTATATTTCATTTTCGCTATATGAGCTGGTATAGTTGGAGCCTCACTCAGATTTATTATTCGTATAGAATTAAGAAACCCAGGCAGGTGAATTAACAATGATCAAATCTATAATACAATCGTAACTTCACATGCCTTTATCATAATTTTTTTCATAGTAATACCATTCATAATCGGAGGTTTCGGAAACTGACTCACACCGTTAATATTAGGAGCGCCCGACATGGCTTTCCCGCGAATAAATAATATAAGATTTTGGCTACTGCCCCCATCAATCCTAATTATTTTAACAAGAATAATCCTAAATTCGGGGTCAGGAACAGGTTGAACAATCTACCCTCCATTATCATCATATGCTTACCACCCCTCCTCCTCTACAGATCTAACAATTTTCTCACTTCATATTGCAGGAATTTCATCCATCATAGGAGCAATTAATTTCATTGTAACAATTCTAAACATGAAAAATATTTCAATAAATTACGATCAACTCCCTCTATTTCCATGATCAGTATTTATCACTACAATTCTCCTATTAATTTCTCTACCAGTTCTAGCAGGAGCTATCACTATATTACTATCAGATCGTAATTTAAACTCATCATTCTTCGACCCTATAGGAGGGGGAGACCCCATCCTATACCAACACCTATTT
>IBIHM489-21|Andrena granulosa|COI-5P|OR796195
GAGTATTATATTTCATCTTCGCTATATGAGCAGGAATAATTGGTGCTTCACTTAGATTTATTATCCGTATAGAATTAAGAAATCCAGGTAATTGAATTAACAATGATCAAATTTATAATTCAATTGTAACCTCCCACGCTTTTATTATAATTTTTTTCATAGTTATACCATTCATAATTGGAGGGTTTGGAAATTGACTTACACCATTGATACTAGGTGCACCTGATATAGCTTTTCCACGAATAAACAATATAAGATTTTGATTATTACCACCATCAATTTTAATTATTTTATTAAGAATAGTATTAAATTCAGGATCTGGAACAGGATGAACAGTGTATCCTCCCCTATCATCCTACGCATTTCATCCATCCTCATCAGTAGATTTAACAATTTTCTCCCTGCACATCGCAGGTATCTCCTCAATTATAGGAGCCATTAATTTCATTGTAACAATTTTAAATATAAAAAATATTTCAATAAACTATGATCAATTACCCCTATTCCCATGATCAGTATTTATTACAACAATTCTATTATTAATTTCACTACCAGTATTAGCAGGAGCAATCACAATATTACTATCAGATCGAAATTTAAATTCATCATTTTTTGACCCAATAGGAGGAGGAGATCCAATTCTATACCAACATCTATTT
>IBIHM495-21|Andrena humilis|COI-5P|OR796904
GAATACTGTATTTCATTTTTGCAATATGATCAGGTATAATCGGAGCCTCATTAAGATTTATTATTCGAATAGAATTAAGAAATCCAGATAAATGAATTAATAATGATCAAATCTACAACTCAATTGTAACATCCCATGCTTTCATTATAATTTTCTTTATAGTCATACCATTTATAATTGGAGGATTTGGAAATTGACTCACACCACTAATACTCGGGGCACCTGATATAGCCTTCCCACGAATAAATAATATAAGATTTTGATTACTCCCCCCATCAATTCTAATTATTTTAATAAGAATAATTCTAAATTCAGGATCCGGAACAGGATGAACAGTATACCCCCCCCTGTCATCTTACGCATTCCATCCATCATCCTCTGTAGACCTCACAATCTTCTCACTACATATTGCAGGGGTGTCATCAATTATAGGTGCTATTAATTTCATCGTCACAATCCTTAATATAAAAAATATCTCAATAAACTATGATCAAATACCCCTTTTCCCATGATCAGTATTTATCACAACAATTCTACTATTAATCTCACTGCCCGTCTTAGCAGGGGCAATTACTATACTCCTCTCTGATCGAAATTTAAACTCATCATTTTTTGACCCAATAGGAGGTGGAGACCCCATCTTATACCAACATTTATTC
>IBIHM505-21|Andrena longibarbis|COI-5P|OR796779
GTATATTATATTTCATTTTCGCCATATGATCAGGTATAATTGGAGCCTCCTTAAGATTCATTATTCGAATAGAATTAAGTAATCCAGGGAGCTGAATTAATAATGACCAAATTTATAACTCCATTGTAACTTCACACGCCTTTGTTATAATTTTTTTCATAGTAATACCATTTATAATCGGAGGATTCGGAAACTGGCTCACACCATTAATATTAGGAGCGCCCGATATAGCTTTCCCACGAATAAATAACATAAGATTCTGACTTCTACCTCCATCACTATTACTATTATTAATAAGAGCAATTTTAAATTCAGGGTCAGGTACAGGCTGAACAGTATACCCCCCTCTATCATCATACACATATCATCCATCATCATCAGTAGATCTAACAATTTTCTCACTCCACATTGCAGGAATCTCTTCAATTATAGGGGCCATCAACTTTATTGTAACAATTCTAAACATAAAAAATATCACAATAAATTATGATCAAATACCATTATTCCCATGATCTGTATTCATTACAACAATTCTCCTATTAATATCTCTACCTGTCCTAGCAGGTGCTATCACCATATTAATTTCAGATCGAAATTTAAATTCATCATTCTTTGACCCAATAGGAGGGGGGGATCCAATTCTATATCAACACCTATTC
>IBIHM539-21|Andrena synadelpha|COI-5P|OR796754
GTATACTATACTTTATTTTCGCAATATGAGCAGGTATAATCGGAGCATCCCTGAGATTTATTATCCGTATAGAATTAAGAAATCCAGGAAATTGAATCAGTAATGATCAAATCTACAACACCATTGTAACTTCACACGCCTTTGTTATAATCTTCTTCATAGTTATACCATTCATAATCGGAGGTTTCGGAAACTGACTCACACCGTTAATATTAGGAGCGCCCGACATGGCTTTCCCACGAATAAATAATATAAGATTCTGACTACTACCACCAGCAATTTTAGTCATCATCACAAGAATAGTTTTAAATTCAGGATCTGGAACAGGATGAACTATCTATCCACCACTATCATCTTACGCATATCACCCATCATCATCAATAGATCTAACAATTTTCTCCCTTCATATTGCAGGTATTTCATCAATTATAGGAGCAATCAACTTTATTGTAACAATTTTAAATATAAAAAATATCTCACTAAACTATGACCAAATACCTTTATTTCCATGATCAGTATTTATTACAACAATTCTCCTATTAATCTCACTACCAGTTCTTGCAGGAGCTATCACAATACTTTTATCAGATCGGAATCTAAATTCATCATTCTTTGACCCCATAGGTGGTGGTGACCCCATCCTATACCAACATCTATTT
>IBIHM551-21|Osmia aurulenta|COI-5P|OR796218
GAATTCTTTATATAATTTTTGCTATATGATCAGGAACAGTAGGTTCAGCTATAAGAATTATTATTCGAATAGAACTTAGAGTCCCAGGATCATGAATTTCTAATGACCAAATTTATAATACTTTAGTAACTGCTCATGCTTTTTTAATAATTTTCTTTCTTGTAATACCATTTCTAATTGGAGGATTTGGAAATTGATTAATTCCTTTAATATTAGGAATCCCAGATATAGCCTTCCCACGAATAAATAATATTAGATTTTGACTTTTACCACCTTCTTTAATATTATTAATATTAAGAAATTTTATAAATCCAAGTCCAGGAACTGGATGAACTGTTTATCCTCCTCTTTCATCTTATATATTTCATTCTTCCCCATCAGTAGATTTAGCAATTTTTTCATTACATATTTCCGGATTATCCTCTATTATAGGTTCATTAAATTTTATTGTCACAATTATTATAATAAAAAATATTTCACTAAAACATACCCAATTACCCTTATTTTCTTGATCTGTATTTATTACTACTATTTTATTACTTTTCTCTCTCCCAGTTTTAGCTGGAGCTATTACTATACTTTTATTTGATCGAAATTTTAACACCTCATTTTTTGACCCGACGGGAGGTGGAGATCCAATTTTATACCAACATTTATTT
>IBIHM552-21|Osmia iberica|COI-5P|OR796166
GTATTCTTTATATAATTTTTGCCCTATGATCAGGTATAATTGGATCAGCAATAAGAATTCTAATTCGGATAGAATTAAGTATTCCAGGATCTTGAATTTCAAATGATCAAATTTATAATACATTAGTAACTGCTCATGCTTTTATAATAATTTTTTTCCTTGTAATACCTTTTATAATTGGAGGATTCGGAAATTGATTAATTCCCCTAATAATAGGAATTCCTGATATAGCATTCCCTCGAATAAACAATGTTAGATTTTGATTATTACCCCCATCTTTAATCTTATTACTTTTAAGAAATTTTTTAAATCCTAGCCCAGGAACTGGATGAACAGTTTATCCTCCTTTATCTTCTTATTTATATCATTCTTCCCCTTCTGTTGATTTAGCTATTTTTGCTTTACATATTTCAGGATTATCTTCAATTATAGGATCCTTAAATTTTATTGTTACTATTATTTTAATAAAAAATATTTCATTAAAACATATACAATTACCTTTATTCCCCTGATCAGTTTTTATTACTACAATTTTATTATTATTATCTTTACCCGTATTAGCAGGAGCCATTACTATATTACTTTTTGACCGAAATTTAAATACTTCTTTTTTTGACCCTACCGGAGGGGGGGATCCTATTCTTTATCAACATTTATTT
>IBIHM557-21|Osmia brevicornis|COI-5P|OR796722
GAATTTTATATATAATTTTTGCTTTATGATCCGGAATAATTGGTTCATCAATAAGAATTTTAATTCGAATAGAATTAAGAATTCCTGGATCATGAATTTCTAATGATCAAGTTTATAATTCTATAGTGACTGCTCATGCTTTTTTAATAATTTTTTTTCTTGTAATACCATTTTTAATTGGAGGATTTGGAAATTGATTAATTCCTTTAATATTAGGAATTCCTGATATAGCTTTTCCTCGAATAAATAATATTAGATTTTGACTTCTACCTCCATCTTTAATATTATTACTTTTAAGAAATTTTTTAAATCCAAGTCCAGGAACAGGATGAACTGTTTATCCTCCTCTTTCTTCAAATTTATTTCATTCTTCTCCTTCAGTAGATTTAGCAATTTTTTCATTACATATTTCAGGATTATCATCTATTATAGGATCATTAAATTTTATTGTTACAATTATTTTAATAAAAAATATTTCTTTAAAACATATTCAATTACCTTTATTTCCATGATCTGTTTTTATTACTACAATTCTTTTATTACTATCATTACCAGTTTTAGCAGGAGCTATTACTATACTTTTATTTGATCGAAATTTTAATACTTCTTTCTTTGATCCTATAGGAGGTGGGGATCCAATTCTTTATCAACATTTATTT
>IBIHM560-21|Osmia emarginata|COI-5P|OR796550
GAATTCTTTATATAATATTTGCTCTTTGATCTGGTATAATTGGTTCTGCTATAAGAATTATTATTCGAATAGAATTAAGAATTCCTGGATCATGAATTTCTAATGATCAAATTTATAATTCATTAGTGACTGCTCATGCTTTTTTAATAATTTTTTTTCTTGTTATACCATTTTTAATTGGTGGATTTGGAAATTGATTAGTTCCTTTAATATTAGGAGTTCCTGATATAGCTTTTCCTCGAATAAATAATATTAGATTTTGATTATTACCACCATCTTTAATATTATTACTTATAAGAAATTTTCTTAATCCAAGGCCAGGAACAGGATGAACTGTTTATCCTCCATTATCTTTAAATTTATACCATTCTTCTCCATCAGTTGATTTAGCAATTTTTTCTTTACATATTTCAGGTTTATCTTCTATTATAGGATCATTAAATTTTATTGTAACTATTATTATAATAAAAAATATTTCTTTAAAACATATTCAATTACCATTATTTCCATGATCAGTATTTATTACTACTATTCTTTTATTATTTTCTTTACCTGTATTAGCTGGAGCAATTACTATATTATTATTTGATCGAAATTTTAATACTTCTTTTTTTGATCCTACAGGTGGTGGGGATCCAATTCTTTATCAACATTTATTT
>IBIHM566-21|Protosmia capitata|COI-5P|OR796234
GAATTATGTATATAATTTTTTCTATATGAGCAGGTATAATTGGATCTGCAATAAGAATTTTAATTCGAATAGAATTAAGAATTCCAGGTTCATGAATTGGAAATGATCAAATTTATAATTCAATTGTTACAGCTCATGCTTTTTTAATAATTTTTTTTTTAGTTATACCATTTATAATTGGAGGATTTGGAAATTGATTAATTCCTTTATTAATAGGAATTCCTGATATAGCTTTTCCACGAATAAATAATATTAGATTTTGATTATTACCTCCTTCATTATTTTTATTGTTATTAAGAAATTTATTTACTCCAAGACCTGGAACAGGATGAACTGTATATCCACCTCTTTCTTCTTTTATATATCATTCTTCTCCTTCAGTAGATTTAGCTATTTTTTCTTTACATATTTCAGGATTATCATCAATTATAGGATCATTAAATTTTATTGTAACAATTTTATTAATAAAAAATATTTCTTTAAATTATATACAATTAACATTATTTTCATGATCTGTTTTTATTACAACAATTTTATTATTATTATCATTACCAGTATTAGCTGGAGCTATTACTATATTATTATTTGATCGAAATATAAATACTTCTTTTTTTGATCCAATAGGAGGAGGTGATCCTATTTTATATCAACATTTATTT
>IBIHM567-21|Heriades truncorum|COI-5P|OR796706
GAATAATATATATAATTTTCGCAATATGATCAGGAATAATTGGATCAGCTATAAGATTAATTATTCGAATAGAGTTAAGAACTCCTGGTTCATGAATTAGAAATGATCAAATTTATAATTCTATTGTTACTGCACATGCATTTTTAATAATTTTTTTTCTAGTAATACCTTTTATAATTGGAGGATTTGGAAATTGATTAATCCCATTAATTCTTGGAATTCCAGACATAGCATTCCCACGAATAAATAATATTAGATTTTGACTTTTACCTCCTTCATTAATTTTATTATTAATTAGAAATTTATTTAACCCCAGACCAGGAACAGGATGAACAATTTATCCACCTTTATCCTTATACATATATCATCCTTCTCCCTCTGTAGATTTCACAATTTTTTCTTTACATATTTCAGGAATTTCCTCAATTATAGGATCTTTAAATTTTATTGTTACAATTCTATTAATAAAAAATAATTCATTAAATTATATACAAATACCTTTATTCCCTTGATCAGTATTTATTACTACAATTTTACTTTTATTATCTTTACCAGTATTAGCAGGAGCAATTACTATATTATTATTTGATCGAAACTTAAATTCATCTTTTTTTGACCCAATTGGAGGAGGAGATCCAATTTTATATCAACATTTATTT
>IBIHM591-21|Eucera nigrilabris|COI-5P|OR795907
TATATTATATATAATATTAGCAATATGATCTGGTATAATTGGAACATCAATAAGATTTATTATTCGAATAGAATTAAGATGTCCAGGAAAATGAATTAGAAATGATCAATTATATAATTCATTTGTTACTGCTCATGCTTTTTTAATAATTTTTTTTATAGTTATACCTTTTTTAATTGGAGGATTTGGAAATTGATTAATACCTTTAATATTAGGGTCTCCTGATATAGCATTCCCACGTATAAATAATATTAGATTTTGATTATTACCTTGTTCATTATTATTTTTATTAATAAGAAATTTATTTAAATTAACTCCTGGAACTGGATGAACAGTTTACCCACCATTATCATCATATATATTTCATTCATCACCATCAGTAGATATTATAATTTTTTCATTACATTTATCAGGAATATCTTCAATTTTAGGAGCAATAAATTTTATAGTAACCATTATAATAATAAAAAATTTATCTATAAATTATGATCAAATTAATTTATTTTCATGATCTGTATTTATTACAGCTATTTTATTATTATTATCTTTACCTGTATTAGCTGGGGCAATTACTATATTATTATTTGATCGTAACCTAAATACTTCATTTTTTGACCCTATAGGAGGAGGAGACCCTATTTTATACCAACATTTATTT
>IBIHM596-21|Nomada bifasciata|COI-5P|OR796641
TATATTATATATTATTTTTGCTTTATGATCTGGAATAATTGGTACATCAATAAGATTTATTATTCGTATAGAATTAAGTAATCCTGGTGCATGAATTATAAATGATCAAATTTATAATTCATTAGTTACAGCTCACGCTTTTTTAATAATTTTTTTTATAGTTATACCTTTTATAATTGGAGGATTTGGTAATTGATTGGTTCCTTTAATATTAGGATGTCCTGATATAGCTTTCCCTCGAATAAATAATATTAGATTTTGATTATTACCTCCTTCTTTATTTTTATTATTATTAAGAAATTTATTTAATATTACTCCAGGAACAGGTTGAACTGTATATCCTCCTTTATCATCTTCAATATTTCATAATTCTCCTTCAGTTGATTTAGCTATTTTTTCACTTCATATATCAGGAATTTCTTCTATTATAGGTGCAATAAATTTTATAGTAACAATTATAATAATAAAAAATGTTTCTATAAATTATGATCAAATTAATTTATTTTCTTGATCTATTTTTATTACAGCAATTTTATTACTATTATCTTTACCTGTTTTAGCTGGAGCTATTACTATACTATTATTTGATCGTAATTTTAATACATCATTTTTTGATCCTATAGGAGGAGGAGACCCAATTTTATATCAACATTTATTT
>IBIHM626-21|Halictus crenicornis|COI-5P|OR796393
AATACTTTACTTTATTTTTGCTATATGATCAGGAATAATTGGTGCATCTTTAAGAATAATTATTCGTATAGAACTAAGAACTCCAGGAAGATGAATTAATAATGATCAAATTTATAATACTATTGTAACTTCACATGCTTTTATTATAATTTTTTTTATAGTTATACCATTTATAATTGGAGGTTTTGGAAACTGATTAGTACCCCTAATAATTGGAGCCCCTGATATAGCATTCCCACGTATAAATAATATAAGATTTTGATTATTAATTCCATCTTTATTCATACTTATCATAAGAAGAACTCTATCTACTGGATCAGGTACAGGTTGAACTATTTATCCACCACTATCATCAATTACTTATCATTCATCTTTCTCTGTAGATTTTACTATTTTTTCTTTACATATTGCAGGAATTTCTTCAATTATAGGAGCTATCAATTTTATCGTCTCAATTATCTTAATAAAAAATATTTCACTTAATTTAAACCAAATTCCTTTATTTCCTTGATCAGTTAAAATTACTGCAATTTTATTACTTTTATCTCTACCCGTTTTAGCAGGAGCTATCACTATATTATTAACTGATCGGAACTTAAATACTTCTTTTTTTGATCCATCAGGAGGAGGTGACCCTATTTTATACCAACATTTATTT
>IBIHM649-21|Lasioglossum sexnotatum|COI-5P|OR796555
AATACTATACTTTATTTTTGCTATATGAGCAGGTATAATTGGAGCTTCATTAAGAATAATTATCCGAATAGAATTAAGAGCCCCTGGAATATGAATTAATAATGATCAAATTTATAACACAATTATTACATCCCACGCATTTATCATAATTTTTTTTATAGTTATACCCTTTATAATTGGAGGGTTTGGAAATTGACTAGTTCCTCTTATAATTGGTGCCCCTGACATAGCTTTCCCTCGAATAAATAATATAAGATTCTGACTTCTAACCCCTTCATTATTTATACTCTTAATAAGAAGAATTTTATCAACTGGTGCAGGTACAGGATGAACAGTTTACCCCCCTTTATCTTCAATTATATACCATTCATCTAACTCTGTAGACTTTACAATTTTTTCTTTACATATTGCTGGAATTTCATCAATTATAGGAGCCATTAATTTTATTGTTTCAATTATACTAATAAAAAATATTTCAATTAACTTCGATCAAATTCCATTATTTCCATGATCAGTTAAAATTACCGCTATCCTACTATTATTATCTTTACCTGTTTTAGCAGGAGCTATCACCATACTTCTTACAGATCGAAATATAAACACCTCATTTTTTGACCCCTCAGGAGGAGGTGACCCAATCCTTTATCAACATTTATTT
>IBIHM657-21|Lasioglossum calceatum|COI-5P|OR796631
AATAAATAATATAAGATTATGATTATTAATACCATCATTATTTATACTATTAATAAGAAGATTATTATCCTCAGGATCAGGAACTGGATGAACAATTTACCCACCATTATCTAACTCTACTTTTCATCCATCAATTTCAGTAGATTGCACAATTTTTTCATTACATATTGCAGGAATTTCATCCATTATAGGAGCTATTAATTTTATTGTATCAATTATATTAATAAAAAATATATCTATTAACTATGATCAAATTCCTCTTTTTCCATGATCAGTAAAAATTACAGCCATCCTTCTTCTACTATCATTACCAATTTTAGCTGGAGCCATTACAATACTTTTAACAGATCGAAATATAAATACTTCATTTTTTGATCCATCAGGAGGTGGTGACCCTATTTTATATCAACATCTATTT
>IBIHM661-21|Lasioglossum subhirtum|COI-5P|OR796338
AATATTATATTTCATTTTTGCTTTATGATCAGGCATAATTGGATCATCTTTAAGTATAATTATTCGAATAGAATTAAGAGTACCAGGAAGTTGAATTAATAATGACCAAATTTATAATACTATCATTACTTCACATGCTTTTATTATAATTTTTTTTATAGTTATACCTTTTATAATTGGGGGATTTGGAAACTGATTAATCCCTTTAATAATTGGAGCACCTGACATAGCATTCCCTCGTATAAATAATATAAGATTTTGACTATTAATCCCATCATTATTCTTATTATTAATAGGAACATTGTTATCTTCTGGAGCAGGGACAGGATGAACAGTATACCCACCTTTATCTAGAAGTATATTTCATCCATCTATCTCAGTTGATTGTACAATTTTTGCTCTTCATATAGCAGGAATTTCCTCTATTATAGGGGCTATTAACTTTATTGTAACAATTATTTTAATAAAAAATATATCTATTAAATATGATCAAGTACCTCTATTCCCATGAGCAGTAAAAATTACTGCTATTTTACTACTTTTATCCTTACCTGTTTTAGCAGGAGCTATTACAATATTATTAACAGATCGAAATTTAAATACTTCATTTTTTGACCCTTCAGGAGGGGGGGACCCTATCTTATATCAACACCTATTT
>IBIHM712-21|Osmia bicornis|COI-5P|OR796069
AATTCTTTACATAATTTTTGCTTTATGATCTGGAATAATTGGGTCAGCAATAAGAATTATTATTCGAATAGAATTAAGTATCCCAGGTTCATGAATTACTAATGATCAAATTTATAATTCTTTAGTAACTGCACATGCTTTTTTAATAATTTTTTTTCTTGTGATACCATTTTTAATTGGAGGATTTGGAAATTGATTAATTCCTTTAATATTAGGAATTCCAGATATAGCTTTCCCACGAATAAACAATATTAGATTTTGATTATTACCTCCATCTTTAATATTATTACTTTTAAGAAATTTTTTAAATCCAAGTCCTGGAACAGGATGAACAGTTTATCCTCCTTTATCATCAAATTTATTTCATTCTTCTCCTTCAGTTGATTTAGCAATTTTTTCTTTACATATTTCAGGTTTATCTTCTATTATAGGTTCATTAAATTTTATTGTTACAATTATTATAATAAAAAATATTTCTTTAAAATATATTCAATTGCCTTTATTTCCTTGATCTGTATTTATTACTACTATTCTTTTATTATTTTCTTTACCTGTGTTAGCTGGAGCTATTACTATATTATTATTTGATCGAAATTTTAATACATCTTTTTTTGATCCTACAGGAGGAGGAGATCCAATTCTTTATCAACATTTATTT
>IBIHM731-21|Andrena thoracica|COI-5P|OR796023
AATATTATACTTCATTTTTGCCATATGAGCAGGTATAATTGGAGCCTCACTAAGATTCATTATTCGTATAGAATTAAGAAACCCAGGGAGCTGAATCAACAATGATCAAATTTATAATTCAATTGTAACCTCTCACGCCTTTATTATAATTTTCTTCATAGTTATGCCATTCATAATCGGAGGTTTCGGAAACTGACTCACACCGTTAATATTAGGAGCGCCCGACATGGCTTTCCCGCGAATGAACAACATAAGATTTTGATTGTTACCCCCCTCAATTTTAATTATTTTAATAAGAATAATTCTAAATTCAGGATCTGGAACAGGATGAACAGTTTACCCACCACTATCATCATATTCATTTCATCCATCTTCATCTGTTGATTTAACAATTTTTTCTCTTCATATCGCAGGAGTATCCTCAATTATAGGAGCAATTAATTTTATTGTAACAATTCTTAATATAAAAAATATTTCAATAAACTATGATCAAATACCACTATTCCCCTGATCAGTATTCATCACAACAATTCTTTTATTAATCTCATTACCAGTCCTAGCTGGAGCAATTACAATACTTTTATCAGATCGAAATTTAAACTCATCATTCTTTGATCCTATAGGAGGTGGAGATCCAATTCTATACCAACATTTATTC
>IBIHM748-21|Andrena rhenana|COI-5P|OR796721
AATACTATACTTCATTTTCGCAATATGAGCAGGAATAATTGGAGCATCCCTAAGATTTATTATTCGAATAGAATTAAGTAATCCAGGAAATTGAATCAATAATGATCAAATCTATAACTCAATTGTAACTTCACACGCATTTATTATAATTTTTTTCATAGTTATACCATTTATAATCGGAGGGTTTGGAAATTGATTAACCCCATTAATATTGGGAGCACCAGATATAGCATTCCCACGAATAAATAATATAAGATTCTGACTATTACCCCCATCAATTTTAATTATTTTAATAAGAATAGTATTAAACTCAGGGTCTGGTACAGGATGAACAGTGTATCCACCATTATCTTCCTATACATTCCATCCATCATCATCTGTAGACTTAACAATTTTTTCACTACACATCGCAGGTATCTCATCAATTATAGGAGCTATCAATTTCATTGTAACTATTCTTAATATAAAAAATATTTCAATAAACTATGATCAATTACCACTTTTCCCATGATCAGTATTTATTACAACAATTTTACTATTAATTTCATTACCTGTTTTAGCAGGGGCTATTACTATGCTTCTATCTGATCGAAATTTAAATTCATCATTTTTCGACCCAATAGGAGGAGGAGACCCTATTTTATACCAACATCTATTC
>IBIHM751-21|Andrena angustior|COI-5P|OR796837
CATACTATATTTTATTTTCGCTATATGAGCAGGAATAATTGGTGCATCACTTAGATTTATTATTCGTATAGAATTAAGAAATCCAGGCAATTGAATTAATAATGATCAAATTTATAATTCAATTGTAACCTCCCACGCTTTTATTATAATTTTCTTTATGGTTATACCATTTATAATTGGAGGATTTGGAAACTGACTCACACCATTAATATTGGGAGCACCCGATATAGCATTTCCTCGAATAAATAATATAAGATTTTGATTACTACCTCCATCAATTCTAATTATTTTAATAAGAATAGTACTAAATTCAGGGTCTGGAACAGGATGAACAGTATATCCACCTCTATCATCATATGCATTTCACCCATCATCATCAGTAGACTTAACAATTTTTTCTTTACACATTGCAGGCATCTCATCAATTATAGGTGCAATTAATTTTATTGTAACAATTTTAAATATAAAAAATGTTTCAATAAATTATGATCAACTTCCCCTATTTCCATGATCAGTATTTATTACAACAATCTTATTATTAATTTCACTGCCAGTACTAGCTGGAGCAATTACAATATTATTATCAGATCGAAACTTAAACTCATCATTTTTTGACCCAATAGGAGGAGGTGATCCAATTTTATATCAACACTTATTT
>IBIHM754-21|Andrena angustior|COI-5P|OR796374
CATACTATATTTTATTTTCGCTATATGAGCAGGAATAATTGGTGCATCACTTAGATTTATTATTCGTATAGAATTAAGAAATCCAGGCAATTGAATTAATAATGATCAAATTTATAATTCAATTGTAACCTCCCACGCTTTTATTATAATTTTCTTTATAGTTATACCATTTATAATTGGAGGATTTGGAAACTGACTCACACCATTAATATTGGGAGCACCCGATATAGCATTTCCTCGAATAAATAATATAAGATTTTGATTACTACCTCCATCAATTCTAATTATTTTAATAAGAATAGTACTAAATTCAGGATCTGGAACAGGATGAACAGTATATCCACCTCTATCATCATATGCATTTCACCCATCATCATCAGTAGACTTAACAATTTTTTCTTTACACATTGCAGGCATCTCATCAATTATAGGTGCAATTAATTTTATTGTAACAATTTTAAATATAAAAAATGTTTCAATAAATTATGATCAACTTCCCCTATTTCCATGATCAGTATTTATTACAACAATCTTATTATTAATTTCACTGCCAGTACTAGCTGGAGCAATTACAATATTATTATCAGATCGAAACTTAAACTCATCATTTTTTGACCCAATAGGAGGAGGTGATCCAATTTTATATCAACACTTATTT
>IBIHM772-21|Panurgus cephalotes|COI-5P|OR796106
AGTTTTATATTTTATTTTTGCTATATGATCAGGAATATTAGGATCCGCTCTTAGATTAATTATTCGAATAGAATTAAGGAATGCTGGAGCATGAATTAATAATGATCAAATTTATAATACAATTATTACTTCTCATGCTTTTATTATAATTTTTTTTATAGTAATACCATTTATAATTGGTGGATTTGGTAATTGATTAGTCCCTTTAATAATTAATGCACCAGATATAGCTTTTCCACGAATAAATAATATAAGATTTTGATTACTTCCTCCTTCATTATTATTTTTAATTTTAAGGAGAGTAATAAATTCTGGTTCAGGAACTGGATGAACTGTTTATCCTCCATTATCATCATTTATGTATCATCCTACTTCTTCAGTTGATATAACAATTTTTTCTTTACATATTGCAGGTATTTCTTCAATTATAGGAGCTATTAATTTTATTGTAACAATTATTAAAATAAAAAATTTTTCTTTGAATTATGATCAAGTTCCATTATTTCCATGATCTGTTTTTATTACTACTATTTTATTATTATTATCATTACCTGTTTTAGCTGGAGCAATTACAATATTATTATCTGATCGTAATTTAAATTCTTCTTTTTTTGATCCTATAGGAGGAGGAGACCCAATTCTTTATCAACATTTATTT
>IBIHM778-21|Nomada fulvicornis|COI-5P|OR795935
TATATTATATATTATTTTTGCTTTATGATCAGGAATAATTGGAACTTCTATAAGATTTATTATTCGTATAGAATTAAGTAATCCTGGTGAATGAATTATAAATGATCAAATTTATAATTCATTAGTTACTGCTCATGCTTTTTTAATAATTTTTTTTATAGTAATACCTTTTATAATTGGTGGATTTGGTAATTGATTAGTACCTTTAATATTAGGATGTCCTGATATAGCTTTTCCACGAATAAATAATATTAGATTTTGATTATTACCACCTTCATTAATTTTATTATTATTAAGAAATTTATTTAATATTACTCCAGGTACGGGATGAACAGTTTATCCACCTTTATCTTCATCAATATTTCATAGATCTCCTTCAGTTGATTTAGCTATTTTTTCACTTCATATATCTGGAATTTCTTCAATTATAGGTGCAATAAATTTTATAGTAACAATTATATTAATAAAAAATGTTTCAATAAATTATGATCAAATTAATTTATTTTCTTGATCGATTTTTATTACAGCAATTTTATTATTATTATCTTTACCAGTATTAGCTGGTGCAATTACTATATTATTATTTGATCGAAATTTTAATACTTCATTTTTTGATCCTATGGGAGGAGGAGATCCAATTTTATATCAACATTTATTT
>IBIHM794-21|Hylaeus incongruus|COI-5P|OR796339
GAATATTATATTTTATATTTGCTATATGAGCAGGAATAATTGGAACATCAATAAGAATAATTATTCGAATAGAATTAAGAACACCAGGAATATGAATTAATAATGATCAAATTTATAATACAATAATTACAGCACATGCATTTATTATAATTTTCTTTATAGTAATACCATTCATAATTGGAGGATTTGGAAATTGATTAATTCCTATTATAATTGGAGCCCCAGATATAGCCTTCCCACGAATAAATAACATAAGATTTTGACTATTACCCCCATCATTAATATTACTTTTATTAAGAAGAGTAATTTATTCAGGATCAGGAACCGGATGAACAGTATATCCACCTTTATCATCAATAATATATCATCCATCATTATCAGTAGATTTTACAATTTTTTCTCTACATATTGCAGGAATTTCATCAATTATAGGAGCTATTAACTTTATTGTAACCATTTTAAATATAAAAAATACAAGATTAAATTATAATCAAATAACATTATTTTCATGATCAGTATTAATTACTGCAATCCTATTATTATTATCATTACCAGTATTAGCAGGAGCAATTACAATATTATTAACAGATCGAAATATAAATACTTCATTCTTTGATCCATCAGGAGGAGGAGATCCTATTTTATATCAACACTTATTT
>IBIHM797-21|Andrena angustior|COI-5P|OR796580
GCATACTATATTTTATTTTCGCTATATGAGCAGGAATAATTGGTGCATCACTTAGATTTATTATTCGTATAGAATTAAGAAATCCAGGCAATTGAATTAATAATGATCAAATTTATAATTCAATTGTAACCTCCCACGCTTTTATTATAATTTTCTTTATAGTTATACCATTTATAATTGGAGGATTTGGAAACTGACTCACACCATTAATATTGGGAGCACCCGATATAGCATTTCCTCGAATAAATAATATAAGATTTTGATTACTACCTCCATCAATTCTAATTATTTTAATAAGAATAGTACTAAATTCAGGATCTGGAACAGGATGAACAGTATATCCACCTCTATCATCATATGCATTTCACCCATCATCATCAGTAGACTTAACAATTTTTTCTTTACACATTGCAGGCATCTCATCAATTATAGGTGCAATTAATTTTATTGTAACAATTTTAAATATAAAAAATGTTTCAATAAATTATGATCAACTTCCCCTATTTCCATGATCAGTATTTATTACAACAATCTTATTATTAATTTCACTGCCAGTACTAGCTGGAGCAATTACAATATTATTATCAGATCGAAACTTAAACTCATCATTTTTTGACCCAATAGGAGGAGGTGATCCAATTTTATATCAACACTTATTT
>IBIHM803-21|Bombus vestalis|COI-5P|OR796815
AATAATATATTTTATTTTTGCTATTTGATCCGGAATAATCGGTTCTTCCATAAGAATAATAATTCGAATAGAATTAAGACATCCAGGAATATGAATTAACAATGATCAAATTTATAATTCCATAATTACTAGTCACGCATTTTTAATAATTTTCTTTATAGTAATACCATTTTTAATTGGTGGATTTGGAAATTATCTAATTCCATTAATATTAGGATCTCCTGATATAGCATTTCCACGATTAAATAATCTAAGATTTTGACTTTTACCGCCATCATTAATATTACTAATTTTAAGAAATCTATTTACTCCAAATACTGGAACAGGTTGAACAATTTACCCCCCCCTATCATCTTATTTATTTCATTCATCACCTTCAATTGATTTAGCAATTTTTTCATTACATATAACAGGAATTTCTTCAATCATTGGTTCACTAAATTTTATAGTTTCAATTATAATAATAAAAAATTATTCATTAAACTTTGATCAAATTAATTTATTTTCCTGATCAATTTGTATTACTGTTATTTTATTATCTTTATCTTTACCCGTTTTAGCAGGAGCTATTACAATACTTCTATTTGATCGAAATTTTAATACATCATTCTTTGATCCAATAGGTGGAGGTGATCCAATTCTTTATCAACATTTATTC
>IBIHM823-21|Ceratina mocsaryi|COI-5P|OR796608
AATTTTATATATTTTATTAGCTTTATGGTCAGGTATAATTGGGGCTTCAATAAGATTAATTATTCGAATAGAATTAAGAGTTCCAGGAAATTGAATTAGAAATGATCAATTATATAATTCTTTAGTTACTGCTCATGCTTTTTTAATAATTTTTTTTATAGTTATACCATTTATAATTGGAGGTTTTGGTAATTGATTAATTCCGTTAATATTAGGTTCACCTGATATATCTTTTCCTCGTTTAAATAATGTTAGATTTTGATTGTTACCTCCTTCTTTATTTTTATTATTAATTAGAAATTTATTTTCAGTAAGACCTGGGACTGGATGAACAGTATATCCTCCTTTATCTTCTTATTCTTTTCATTCTTCTCCTTCAGTTGATTTGGCTATTTTTTCTTTACATATATCAGGAATTTCTTCAATTTTAGGAGCTATTAATTTTATAGTAACAATTATAATAATAAAAAATATTTCTATAAATTATGATAATATTTCTTTATTTCCTTGATCAGTTTTTATTACTGCTATTTTATTATTATTATCTTTACCTGTTTTAGCAGGAGCTATTACTATATTATTATTTGATCGAAATTTTAATACTTCTTTTTTTGATCCAATGGGAGGGGGTGATCCTATTTTATATCAACATTTATTT
>IBIHM827-21|Ceratina mocsaryi|COI-5P|OR796376
AATTTTATATATTTTATTAGCTTTATGGTCAGGTATAATTGGGGCTTCAATAAGATTAATTATTCGAATAGAATTAAGAGTTCCAGGAAATTGAATTAGAAATGATCAATTATATAATTCTTTAGTTACTGCTCATGCTTTTTTAATAATTTTTTTTATAGTTATACCATTTATAATTGGAGGTTTTGGTAATTGATTAATTCCGTTAATATTGGGTTCACCTGATATATCTTTTCCTCGTTTAAATAATGTTAGATTTTGATTGTTACCTCCTTCTTTATTTTTATTATTAATTAGAAATTTATTTTCAGTAAGACCTGGGACTGGATGAACAGTATATCCTCCTTTATCTTCTTATTCTTTTCATTCTTCTCCTTCAGTTGATTTGGCTATTTTTTCTTTACACATATCAGGAATTTCTTCAATTTTAGGAGCTATTAATTTTATAGTAACAATTATAATAATAAAAAATATTTCTATAAATTATGATAATATTTCTTTATTTCCTTGATCAGTTTTTATTACTGCTATTTTATTATTATTATCTTTACCTGTTTTAGCAGGAGCTATTACTATATTATTATTTGATCGAAATTTTAATACTTCTTTTTTTGATCCAATGGGAGGGGGTGATCCTATTTTATATCAACATTTATTT
>IBIHM850-21|Lasioglossum villosulum|COI-5P|OR796228
AATATTATATTTTATTTTTGCTATATGAGCAGGAATAATTGGAGCCTCATTAAGAATAATTATTCGAATAGAATTAAGAGTACCAGGAAGATGAATTAATAATGATCAAATTTATAATACTATTATTACTTCTCATGCATTTATTATAATTTTTTTTATAGTTATACCCTTTATAATTGGGGGATTTGGAAATTGATTAGTCCCTTTAATAATTGGAGCACCTGATATAGCTTTCCCTCGAATAAATAATATAAGATTTTGACTTTTAATTCCATCTTTATTTATATTATTAATAAGAAGTATTTTAGCTTCAGGATCAGGAACAGGATGAACAATTTATCCCCCTTTATCATCCATTATATATCATTCATCAATTTCCGTAGATTGTACTATTTTTTCATTACATATTGCAGGAATTTCTTCTATTATAGGAGCTATTAATTTTATTGTATCCATCTTATTAATAAAAAATATTTCTATTAATTATGATCAAATTCCATTATTTCCTTGATCAGTAAAAATTACTGCTATTTTATTACTCTTATCTCTACCTGTATTAGCAGGAGCAATTACTATATTATTAACAGATCGAAATTTAAATACTTCATTTTTTGATCCATCTGGAGGTGGAGATCCTATTCTTTATCAACATTTATTT
>IBIHM884-21|Hylaeus pictipes|COI-5P|OR796490
GAATATTATATTTCTTATTTGCTATATGAGCCGGCATAATTGGAACATCAATAAGTATAATTATTCGAATGGAATTAAGAACACCAGGTATATGAATTAATAATGATCAAATTTATAATACAATTGTCACTGCTCATGCTTTTGTTATAATTTTTTTTATAGTTATACCATTTATAATTGGAGGATTCGGAAATTGATTAATTCCAATTATGATTGGAGCTCCGGATATAGCCTTTCCACGAATAAATAATATAAGATTTTGATTACTACCACCGTCACTAACTTTATTATTATTAAGAAGAATAATTTATTCAGGGTCAGGAACTGGATGAACAGTTTATCCGCCCTTATCATCAATCTTATATCATCCTTCATTATCAGTTGATTTAACAATCTTTTCATTACACATTGCAGGAATTTCATCTATCATAGGAGCTATTAATTTTATTGTAACTATCTTAAATATAAAAAATATTAATTTAAATTATGATCAAATAACTCTATTTTCATGATCTGTATTAATTACAGCAATTTTATTATTATTATCTTTACCAGTTCTTGCAGGTGCAATTACTATATTATTAACAGATCGAAATTTTAATACATCATTCTTTGATCCTTCAGGAGGAGGAGATCCAATTCTATACCAACATCTATTT
>IBIHM894-21|Panurgus banksianus|COI-5P|OR796543
AGTTTTATATTTTATTTTTGCTATATGATCTGGTATATTAGGAGCAGCACTTAGATTAATTATTCGAATAGAATTAAGAAATGCAGGAGCATGAATTAATAATGATCAAATTTATAATACAATCATTACTTCGCATGCTTTTATTATAATTTTTTTCATAGTTATACCCTTTATAATTGGTGGATTTGGTAATTGATTAGTTCCTCTCATAATTAATGCTCCTGATATAGCTTTTCCACGAATAAATAATATAAGATTTTGACTACTTCCTCCTTCATTATTATTATTAATTTTAAGAAGAACATTAAATTCAGGATCAGGAACTGGTTGAACTGTATATCCTCCCCTCTCATCTTTTATTTATCACCCAACATCATCAGTTGATTTAACTATTTTTTCTTTGCATATTGCTGGTATTTCATCAATTATAGGGGCAATCAATTTTATTGTTACAATTATTAAAATAAAAAATTTTTCTTTAAATTATGATCAAATTCCTTTATTTCCATGATCAGTATTTATTACTACTATTTTACTTTTATTATCTTTACCAGTATTAGCAGGAGCTATTACAATATTATTATCAGATCGTAATTTAAATTCTTCTTTTTTTGATCCTATAGGAGGTGGAGATCCTATTCTTTATCAACATTTATTT
>IBIHM958-21|Andrena florentina|COI-5P|OR796719
AATAAACAATATAAGATTTTGACTACTGCCCCCTTCAATTCTAATTATCTTAATAAGAATAATTCTAAATTCAGGATCTGGAACAGGATGAACAGTTTACCCACCACTATCATCCTATACATTTCATCCATCATCATCTGTCGACTTAACAATTTTTTCTCTACATATTGCTGGTGTATCCTCAATTATAGGTGCAATTAATTTCATTGTAACAATCCTTAATATAAAAAATATTTCAATAAATTATGATCAAATACCACTATTCCCATGATCTGTATTTATTACAACAATTCTTTTATTAATCTCATTACCAGTCTTAGCTGGAGCAATCACTATACTTTTATCAGATCGAAATTTAAACTCATCATTTTTTGATCCAATAGGAGGTGGTGATCCAATTCTTTACCAACATCTATTT
>IBIHM993-21|Andrena propinqua|COI-5P|OR796953
TATACTATATTTTATTTTCGCTATATGGGCAGGAATAGTTGGTGCTTCACTAAGATTCATTATCCGTATAGAATTAAGAAACCCAGGGGCATGAATCAACAATGATCAAATTTATAATTCAATTGTGACTTCTCATGCCTTTATTATAATTTTCTTCATAGTAATACCATTCATAATCGGAGGTTTCGGAAACTGACTCACACCGTTAATATTAGGAGCGCCCGACATGGCTTTCCCACGAATGAACAATATGAGATTTTGGCTACTCCCACCATCAATCTTAATTATTCTAATAAGTATAATTTTAAACTCAGGGTCAGGAACAGGATGAACAGTTTATCCTCCACTATCATCTTACTCTTTCCACCCATCATCATCTGTAGATTTAACAATCTTCTCCCTCCACATTGCAGGAGTTTCATCAATTATAGGAGCAATCAACTTTATTGTTACAATTCTAAACATAAAAAATATTTCACTAAACTATGATCAACTTCCTCTATTCCCATGATCAGTATTTATCACCACAATTCTTCTACTAATTTCATTGCCTGTCCTAGCAGGAGCTATTACAATATTACTATCAGATCGTAATTTAAACTCATCATTCTTTGACCCAATAGGAGGGGGTGACCCTATTCTATACCAACATCTATTC
>IBIHY012-22|Ceratina cucurbitina|COI-5P|OR796797
AATTTTATATATTATATTTGCTATATGATCAGGAATAATTGGAGCATCAATAAGATTAATTATTCGTATAGAATTAAGAACACCTGGAAGTTGAATTTCTAATGATCAAATTTACAATTCATTAGTTACCGCTCATGCTTTTTTAATAATTTTTTTTATAGTTATACCTTTTATAATTGGTGGTTTTGGAAATTACTTAATTCCTCTAATAATTGGATCCCCAGATATATCATTTCCTCGTTTAAATAATATTAGATTTTGATTATTACCTCCTTCACTATTTTTACTACTTATAAGAAATTTATTTTCAATAAGTCCTGGAACTGGATGAACTGTTTACCCCCCACTTTCATCATATCTTTTTCATTCTTCACCATCTGTTGATTTAGCTATTTTCTCACTTCATATATCAGGTATTTCATCAATTCTTGGTGCTATTAATTTTATAGTTACTATTATAATAATAAAAAATATTTCAATTAATTATGATTCAATTCCTTTATTTTCTTGATCCGTATTTATTACTGCAATCCTTTTACTTTTTTCTTTACCTGTTTTAGCAGGAGCAATTACTATATTATTATTTGATCGAAATTTAAATACATCATTTTTTGATCCCATAGGAGGAGGAGATCCAATTTTATATCAACATTTATTT
>IBIHY024-22|Megachile centuncularis|COI-5P|OR795976
AATTATATATATAATATTTGCATTATGATCTGGAATAATTGGTTCAAGAATATCAATAATTATTCGAATAGAATTAAGAACACCAGGATCCTGAATCAAAAATGATCAAATTTATAATTCTATTGTCACAGCTCATGCATTTTTAATAATCTTTTTTTTAGTAATACCATTTATAATTGGTGGATTTGGTAATTGATTAATACCATTAATAATTGGAGCTCCAGATATAGCTTTTCCACGAATAAATAATGTAAGATTTTGATTTTTACCTCCATCTTTAATCTTACTATTATCTAGAAATTTAATTAATCCAAGACCAGGAACTGGATGAACTGTATACCCCCCCTTATCATTATACATATTTCATCCATCCCCTTCAGTTGATTTGACAATTTTTTCACTTCATTTATCTGGAATTTCATCAATTATTGGATCATTAAATTTTATAGTAACAATTTTATTAATAAAAAATTACTCCTTAAATTATAGAAAAGTAACATTATTCCCATGATCAGTTTTTATTACAACAATATTACTTTTATTGTCATTACCAGTTTTAGCGGGTGCAATTACAATATTATTATTTGATCGAAATTTAAATACATCTTTTTTTGATCCAATAGGAGGTGGAGATCCAATTTTATATCAACATTTATTT
>IBIHM007-19|Lasioglossum discus|COI-5P|OR796702
TATATTATATTTTATTTTCGCTATATGAGCAGGAATAATTGGAGCTTCCTTAAGAATAATTATTCGTATAGAATTAAGTGCTCCTGGAAAATGAATTAATAATGATCAAATTTATAATACTATTGTAACTTCACATGCCTTTATTATAATTTTTTTTATAGTTATACCTTTTATAATTGGAGGATTTGGAAACTGATTAGTCCCCTTAATAATTGGAGCCCCAGATATAGCATTCCCTCGAATAAATAATATAAGATTTTGACTATTAATCCCTTCCCTTCTTTTACTTTTATTAAGGTCAATATTAACAGATGGTTCAGGAACAGGATGAACAATTTACCCACCTCTTTCTTCTATTATATATCATTCATCTAACTCCGTTGACTTCACAATTTTCTCACTCCATATTGCAGGAATATCCTCCATTATAGGAGCTATTAATTTTATTGTATCTATCTTGTTAATAAAAAATATTTCAATTAAATTTGATCAAATCCCATTATTCCCATGATCAGTAAAAATTACTGCTATTTTATTACTATTATCTTTACCAGTGCTAGCAGGAGCTATTACTATACTTCTTACTGATCGTAATTTAAATACTTCATTCTTTGACCCCTCAGGAGGAGGTGACCCAATTTTATACCAACATTTATTT
>IBIHM019-19|Andrena labiata|COI-5P|OR796910
GATACTCTATTTTATTTTCGCTATATGAGCAGGAATAATTGGAGCATCTCTAAGATTTATTATTCGAATAGAGTTAAGAAATCCAGGAAGCTGAATTAATAATGATCAAATCTACAATTCCGTTGTAACCTCTCATGCTTTTATTATAATTTTCTTCATAGTTATACCATTTATAATTGGTGGATTCGGAAACTGATTAACCCCACTAATATTAGGAGCACCAGATATAGCATTTCCACGGATAAATAATATAAGATTTTGATTACTTCCACCATCAATTTTAATCATCTTAATAAGAATAATCTTAAATAGAGGATCAGGAACAGGATGAACAGTTTACCCCCCCCTATCATCTTATGCATATCATCCATCTTCATCAGTAGATTTAACAATTTTTTCACTTCACATTGCAGGTGTATCATCAATTATAGGAGCAATTAATTTTATTGTTACAATTCTAAATATAAAAAATATTTCATTAAATTATGATCAGATACCCCTATTTCCCTGATCAGTATTTATTACCACAATTCTACTTTTAATTTCCCTACCAGTTCTAGCAGGAGCAATTACAATACTATTATCAGATCGAAATTTAAATTCAACATTCTTTGATCCAATAGGAGGAGGAGATCCAATCCTATATCAACACTTATTC
>IBIHM078-21|Thyreus hirtus|COI-5P|OR796598
GAGTATTATATATGTTATTTGCATTATGATCTGGAATAATTGGAACAGCCATAAGATTTTTAATTCGGTTGGAGTTAAGAATTCCTGGAAAATGAATTAATAATGATCAATTATATAATTCTATTGTTACTTCACATGCATTTATTATAATTTTTTTTTTAGTAATACCTTTTTTGATTGGTGGATTTGGTAATTGATTAATCCCAATAATATTAGGGTCACCAGATATAGCATTTCCACGAATAAATAATATTAGATTTTGGTTGTTACCTCCTTCTTTAATTTTGTTATTAATAGGAAATATTTTTAAAACTACTATAGGAACTGGATGAACAGTTTATCCACCTTTATCTTCTTCATTATATCATAATAGACCTTCAGTTGATCTGAGAATTTTTTCATTACATATATCAGGTGTATCTTCAATTTTAGGTGCAATGAATTTTATAGTTACAATTATATTAATAAAAAATTTTAGATTAAATTATGATCAATTAAATTTATTTTCATGATCTGTATTTATTACAGCAATTTTATTATTACTATCATTGCCTGTATTAGCTGGTGCTATTACAATATTATTATTTGATCGAAATTTAAATACTAGATTTTTTGATCCAATAGGAGGAGGAGATCCAATTTTATATCAACATTTATTT
>IBIHM1031-22|Andrena hypopolia|COI-5P|OR796330
TATGCTATACTTCATTTTCGCTATATGAGCAGGTATAATTGGAGCCTCCCTAAGATTCATTATTCGCATAGAATTAAGCAATCCAGGGAACTGAATCAATAATGATCAAATTTATAATTCAATCGTAACTTCACATGCTTTTATTATAATTTTCTTCATAGTTATGCCATTCATAATCGGAGGTTTCGGAAACTGACTCACACCGTTAATATTAGGAGCGCCCGACATGGCTTTCCCACGAATAAACAATATAAGATTTTGACTTCTACCCCCATCCATTTTAATTATCCTAATAAGAATAGTTTTAAATTCAGGATCAGGAACTGGATGAACTGTATATCCCCCCCTATCATCCTACTCATTCCACCCATCCTCATCAGTAGATTTAACAATTTTCTCACTTCATATTGCAGGTATTTCTTCAATTATAGGTGCAATTAACTTTATTGTAACAATTCTAAATATAAAAAATATATCACTAAATTATGATCAAATACCATTATTCCCATGATCCGTATTCATCACAACAATTCTTTTATTAATCTCATTACCAGTTCTAGCTGGAGCCATTACTATACTCCTCTCTGATCGAAATCTAAATTCATCATTCTTTGATCCAATAGGAGGAGGAGATCCAATCTTATACCAACATCTATTT
>IBIHM1046-22|Andrena fabrella|COI-5P|OR796248
TATATTATACTTCATTTTCGCCATATGAGCAGGTATAATTGGAGCTTCACTAAGATTCATTATTCGAATAGAATTAAGGAATCCAGGAGGCTGAATTAACAATGATCAAATTTATAACTCTATTGTAACATCCCACGCCTTCATCATAATTTTCTTCATAGTAATACCATTCATAATCGGAGGTTTCGGAAACTGACTCACACCGTTAATATTAGGAGCGCCCGATATGGCTTTTCCACGTATAAACAATATAAGATTTTGACTTCTACCCCCATCTATTCTCCTACTTTTAATAAGAGCAATTTTAAATTCAGGATCAGGAACAGGATGAACAGTATACCCACCTCTATCTTCATATACATATCATCCATCATCCTCCGTAGATTTAACAATCTTCTCATTACATATTGCAGGTATTTCATCAATTATAGGAGCCATCAATTTCATTGTAACAATCTTAAATATAAAAAACATCTCAATAAATTATGATCAAATACCACTATTCCCATGATCTGTATTCATCACAACAATTCTTCTATTAATTTCACTACCAGTATTAGCAGGTGCTATTACAATATTAATTTCAGATCGAAACCTAAATTCATCATTTTTTGATCCTATAGGAGGAGGAGATCCAATTTTATACCAACACCTATTT
>IBIHM1047-22|Andrena impressa|COI-5P|OR796456
AATACTATATTTTATTTTCGCTATATGAGCAGGAATAATTGGAGCATCACTTAGATTCATCATTCGTATAGAACTAAGAAATCCAGGTAATTGAATCAATAATGATCAAAGTTATAATTCAATTGTAACCTCACATGCTTTTATTATAATTTTTTTCATAGTTATACCATTCATAATTGGAGGATTTGGAAATTGACTTACACCATTAATATTAGGAGCACCTGATATAGCCTTCCCACGAATAAATAATATAAGATTTTGATTACTACCACCATCAATCTTAATTATTTTAATAAGAATAGTATTAAATTCAGGATCTGGAACAGGATGAACAGTATATCCACCTCTATCATCATATACATTTCATCCATCATCATCAGTAGATTTAACAATTTTTTCTCTTCATATTGCAGGCATTTCATCAATTATAGGAGCAATCAATTTCATTGTAACAATTCTTAATATAAAAAATATCTCAATAAACTATGATCAATTACCTCTATTTCCATGATCAGTATTTATTACAACAATTTTATTATTAATTTCTCTACCTGTTCTAGCAGGAGCAATTACAATATTACTATCAGATCGAAATTTAAACTCATCATTTTTTGATCCAATAGGAGGAGGAGACCCAATTTTATATCAACACTTATTT
>IBIHM107-21|Nomada basalis|COI-5P|OR796691
GTATATTATATATTATTTTAGCATTATGATCGGGTATAATTGGAACTTCAATAAGATTTATTATTCGTATAGAATTAAGTAGCCCGGGTGAATGAATTATAAATGATCAAATTTATAATTCATTAGTTACAGCTCATGCTTTTTTAATAATTTTTTTTATAGTTATACCTTTTATAATTGGGGGATTTGGAAATTGGTTAGTTCCTTTAATATTAGGAAGTCCAGATATGGCTTTTCCTCGAATAAATAATATTAGGTTTTGATTATTACCTCCTTCTTTATTTTTATTATTATTAAGAAATTTATTTGATATTACTCCTGGAACAGGTTGAACTGTTTATCCTCCTTTATCATCATCAATATTTCATAATTCACCTTCAATTGATTTAGCTATTTTTTCTTTACATATATCTGGTATTTCTTCTATTATAGGTGCTATAAATTTTATAGTAACTATTATAATAATAAAAAATGTTTCTATAAATTATGATCAGGTTAATTTATTTTCTTGGTCAATCTTTATTACTGCTATTTTATTATTATTATCTTTACCTGTTTTAGCAGGTGCAATTACAATATTATTATTTGACCGAAATTTTAATACTTCTTTTTTTGATCCAATAGGTGGGGGGGATCCTATTTTATATCAACATTTATTT
>IBIHM1228-22|Andrena aerinifrons|COI-5P|OR795930
AATATTGTACTTTATTTTTGCAATATGAGCCGGAATAATTGGAGCATCACTAAGATTTATCATTCGAATAGAACTAAGAAATCCAGGAAACTGAATTAACAACGACCAAATTTACAACTCAATTGTTACATCTCACGCCTTTATCATAATTTTTTTCATAGTTATACCATTTATAATCGGAGGTTTCGGAAACTGACTCACACCATTAATATTAGGAGCGCCCGACATAGCCTTTCCACGAATAAATAATATAAGATTTTGACTTTTACCTCCATCTATTCTAGTCATTTTAATAAGAATAGTTTTAAACTCAGGATCTGGAACAGGATGAACAGTATATCCCCCACTTTCATCATATGCATTTCACCCATCATCATCAGTAGATTTAACAATTTTCTCCCTCCACATTGCAGGAGTCTCATCAATCATAGGAGCAATTAATTTTATTGTAACAATCCTAAACATAAAAAATATATCAATAAATTATGATCAAATACCACTTTTCCCGTGATCAGTATTTATTACAACAATCTTATTACTAATTTCCTTACCCGTACTAGCAGGAGCTATCACCATACTTTTATCAGATCGAAATCTAAACTCATCATTTTTCGATCCTATAGGAGGAGGTGACCCCATTTTATATCAACATCTATTC
>IBIHM1244-22|Andrena panurgina|COI-5P|OR796086
AATATTATATTTCCTATTTGCCATATGAGCAGGAATAGTAGGAGCATCACTAAGATTTATTATTCGTATAGAACTAAGAAATCCAGGAAGATGAATCAACAATGATCAAATTTATAATTCAATCGTCACCTCACACGCCTTTATTATAATTTTCTTCATAGTAATACCATTCATAATTGGAGGATTTGGAAACTGACTTACACCACTAATATTAGGAGCACCAGATATAGCATTTCCACGAATAAATAATATAAGATTTTGATTATTACCCCCATCAATTCTAATTATTCTAATAAGAACAGCCCTAAACTCAGGATCAGGAACAGGATGAACAGTTTATCCCCCCCTATCATCTTACACTTATCACCCCTCCTCATCTGTAGACCTAACAATCTTTTCACTCCATATAGCTGGCGTATCCTCAATTATAGGGGCTATTAATTTCATTGTAACTATTCTTAATATAAAAAATATTTCCCTAAATTATGATCAACTACCACTATTCCCATGATCAGTATTTATCACAACAATTTTACTACTAATTTCTTTGCCAGTGCTAGCAGGAGCTATTACAATACTACTATCGGATCGAAACTTAAATTCATCTTTTTTTGACCCAATAGGAGGGGGAGACCCAATTCTTTATCAGCATCTATTT
>IBIHM125-21|Nomada bifasciata|COI-5P|OR796048
GTATATTATATATTATTTTTGCTTTATGATCTGGAATAATTGGTACATCAATAAGATTTATTATTCGTATAGAATTAAGTAATCCTGGTGCATGAATTATAAATGATCAAATTTATAATTCATTAGTTACAGCTCACGCTTTTTTAATAATTTTTTTTATAGTTATACCTTTTATAATTGGAGGATTTGGTAATTGATTGGTTCCTTTAATATTAGGATGTCCTGATATAGCTTTCCCTCGAATAAATAATATTAGATTTTGATTATTACCTCCTTCTTTATTTTTATTATTATTAAGAAATTTATTTAATATTACTCCAGGAACAGGTTGAACTGTATATCCTCCTTTATCATCTTCAATATTTCATAATTCCCCTTCAGTTGATTTAGCTATTTTTTCACTTCATATATCAGGAATTTCTTCTATTATAGGTGCAATAAATTTTATAGTAACAATTATAATAATAAAAAATGTTTCTATAAATTATGATCAAATTAATTTATTTTCTTGATCTATTTTTATTACAGCAATTTTATTACTATTATCTTTACCTGTTTTAGCTGGAGCTATTACTATACTATTATTTGATCGTAATTTTAATACATCATTTTTTGATCCTATAGGAGGAGGAGACCCAATTTTATATCAACATTTATTT
>IBIHM126-21|Nomada bifasciata|COI-5P|OR796033
GTATATTATATATTATTTTTGCTTTATGATCTGGAATAATTGGTACATCAATAAGATTTATTATTCGTATAGAATTAAGTAATCCTGGTGCATGAATTATAAATGATCAAATTTATAATTCATTAGTTACAGCTCACGCTTTTTTAATAATTTTTTTTATAGTTATACCTTTTATAATTGGAGGATTTGGTAATTGATTGGTTCCTTTAATATTAGGATGTCCTGATATAGCTTTCCCTCGAATAAATAATATTAGATTTTGATTATTACCTCCTTCTTTATTTTTATTATTATTAAGAAATTTATTTAATATTACTCCAGGAACAGGTTGAACTGTATATCCTCCTTTATCATCTTCAATATTTCATAATTCCCCTTCAGTTGATTTAGCTATTTTTTCACTTCATATATCAGGAATTTCTTCTATTATAGGTGCAATAAATTTTATAGTAACAATTATAATAATAAAAAATGTTTCTATAAATTATGATCAAATTAATTTATTTTCTTGATCTATTTTTATTACAGCAATTTTATTACTATTATCTTTACCTGTTTTAGCTGGAGCTATTACTATACTATTATTTGATCGTAATTTTAATACATCATTTTTTGATCCTATAGGAGGAGGAGACCCAATTTTATATCAACATTTATTT
>IBIHM1268-22|Hoplitis praestans|COI-5P|OR796883
TATTCTTTATATATTATTTGCTATATGATCAGGAATAATTGGATCTGCTTTAAGAATTATTATTCGAATAGAATTAAGAATTCCAGGATCTTGAATTAGAAATGATCAAACATATAATACTATAGTTACTGCTCATGCTTTTTTAATAATTTTTTTTTTAGTAATACCATTTATAATTGGTGGATTCGGAAATTGATTAATTCCTTTAATAATAGGAATTCCAGATATAGCTTTTCCACGAATAAATAATATTAGATTTTGATTACTTCCTCCTTCTTTATTTCTTTTATTATTAAGAAATTTTTTCAATCCAAGACCAGGAACTGGTTGAACTGTATATCCTCCTTTATCATCTTATTTATATCATTCATCTCCCTCAGTTGATTTAGCTATTTTTTCTTTACATATTTCAGGACTTTCATCAATTATAGGTTCATTAAATTTTATTGTTACAATTATAGTAATAAAAAATATTTCTTTAAGTTATATAAAAATTCCTTTATTCCCTTGATCAATTTTTATTACTACAATTTTATTATTATTATCATTACCAGTTTTAGCAGGAGCTATTACTATACTTTTATTTGATCGAAATTTTAATACTTCATTTTTTGATCCTACAGGAGGAGGAGACCCAATTTTATTTCAACACTTGTTT
>IBIHM1323-22|Bombus humilis|COI-5P|OR796485
AATATTATATTTTATTTTTGCTATATGATCAGGAATAATTGGATCTTCAATAAGATTATTGATTCGAATGGAATTAAGTCATCCTGGAATATGAATTAATAATGATCAAATTTATAATTCTTTAGTTACAAGACATGCATTTTTAATAATTTTTTTTATAGTTATACCTTTTTTAATTGGTGGATTTGGAAATTATTTAATTCCTTTAATATTAGGATCACCTGATATAGCATTTCCTCGAATAAATAATATTAGATTTTGAATTTTACCTCCTTCATTAATAATATTATTAATAAGAAATTTATTTACACCAAATGTTGGAACAGGTTGAACAGTTTATCCTCCATTATCTTTATATTTATTTCATTCATCACCATCTGTTGATATTGCAATTTTTTCACTTCATATAACAGGTATTTCTTCTATTATTGGATCTTTAAATTTTATTGTTACTATTATAATAATAAAAAATTATTCATTAAATTATGATCAAATTAATTTATTTTCATGATCAGTATGTATTACTGTAATTTTATTAATTTTATCTTTACCTGTTTTAGCAGGAGCAATTACAATATTACTTTTTGATCGAAATTTTAATACATCTTTTTTTGATCCTATAGGAGGTGGAGATCCTATTCTTTATCAACATTTATTT
>IBIHM155-21|Nomada merceti|COI-5P|OR796138
GAATTATATATATTATTTTTGCTTTATGATCTGGTATAATTGGAACTTCAATAAGATTTATTATTCGAATAGAATTAAGTAATCCTGGAGAATGAATTATAAATGATCAAATTTATAATTCTTTAGTTACTGCTCATGCTTTTTTAATAATTTTTTTTATAGTAATACCTTTTATAATTGGGGGATTTGGTAATTGATTAGTTCCTTTAATGTTAGGATGTCCTGACATAGCATTTCCTCGAATAAATAATATTAGATTTTGATTATTACCTCCTTCATTGTTTTTATTATTATTAAGAAATTTATTTAATATTACTCCTGGGACAGGATGAACTGTTTACCCTCCATTATCATCTTCTATATTTCATAGATCTCCATCTGTTGATTTAGCAATTTTTTCTCTTCATATATCTGGTATTTCATCAATTATAGGAGCAATAAATTTTATAGTAACTATTATAATAATAAAAAATATTTCAATAAATTATGATCAAATTAATTTATTTTCTTGATCTATTTTTATTACAGCTATTTTGTTATTGTTATCTTTACCTGTATTGGCGGGGGCAATTACTATATTATTATTTGATCGAAATTTTAATACTTCATTTTTTGATCCAATAGGAGGAGGTGATCCTATTTTATATCAGCATTTGTTT
>IBIHM160-21|Nomada sheppardana|COI-5P|OR796595
GAATATTATATATTATTTTTGCTTTATGATCAGGAATAATTGGAACTTCAATAAGATTTATTATTCGAATAGAATTAAGAAATCCAGGTGAATGAATTATAAATGATCAAATTTATAATTCATTAGTAACAGCTCATGCATTCTTAATAATTTTTTTTATAGTTATACCATTTATAATTGGAGGATTTGGAAATTGATTAATCCCTTTAATATTAGGATGTCCTGATATAGCATTCCCTCGAATAAATAATATTAGATTTTGATTATTACCTCCTTCATTATTTTTATTATTATTAAGAAATCTTTTTAATATTACTCCAGGAACTGGATGAACAGTTTATCCACCTTTATCATCATCAATATTTCATAGGTCCCCTTCTGTAGATTTAGCTATTTTTTCCTTACACATAGCTGGAATTTCATCTATTATAGGAGCTATAAATTTTATAGTTACAATTATAATAATAAAAAATATTTCAATAAATTATGATCAAGTTAATTTATTTTCTTGATCTGTATTTATTACTGCTATTTTATTACTATTATCATTACCTGTATTAGCAGGTGCAATTACTATATTATTATTTGATCGTAATTTTAATACTTCATTTTTTGATCCAATAGGAGGAGGAGATCCAATTTTATATCAACATTTATTT
>IBIHM181-21|Eucera eucnemidea|COI-5P|OR796893
GTATATTATATATAATATTAGCAATATGATCAGGAATAATTGGCACATCAATAAGATTTATTATTCGTATAGAATTAAGATGTCCAGGAAAATGAATTGGAAATGATCAATTATATAATTCATTTGTTACAGCACATGCTTTTTTAATAATTTTTTTTATAGTTATACCATTTTTAATTGGAGGATTTGGAAATTGATTAATACCTTTAATATTAGGTTCTCCTGACATAGCATTTCCACGAATAAATAATATTAGATTTTGATTATTACCTTGTTCTTTATTATTTTTATTAATAAGAAATTTATTTAAATTAACTCCTGGAACAGGATGAACAGTTTATCCTCCATTATCTTCTTATATTTTTCATTCTTCTCCTTCTGTAGATATCATAATTTTTTCATTACATTTATCAGGAATATCTTCTATTTTAGGGGCAATAAATTTTATAGTTACTATTATAATAATAAAAAATTTATCAATAAATTATGATCAAATTAATTTATTTTCATGATCAGTATTTATTACAGCTATTTTATTATTATTATCATTACCTGTATTAGCAGGTGCAATTACTATATTATTATTTGATCGTAATTTAAATACTTCATTTTTTGATCCAATAGGTGGGGGAGACCCAATTTTATATCAACATTTATTT
>IBIHM182-21|Eucera eucnemidea|COI-5P|OR796875
GTATATTATATATAATATTAGCAATATGATCAGGAATAATTGGCACATCAATAAGATTTATTATTCGTATAGAATTAAGATGTCCAGGAAAATGAATTGGAAATGATCAATTATATAATTCATTTGTTACAGCACATGCTTTTTTAATAATTTTTTTTATAGTTATACCATTTTTAATTGGAGGATTTGGAAATTGATTAATACCTTTAATATTAGGTTCTCCTGACATAGCATTTCCACGAATAAATAATATTAGATTTTGATTATTACCTTGTTCTTTATTATTTTTATTAATAAGAAATTTATTTAAATTAACTCCTGGAACAGGATGAACAGTTTATCCTCCATTATCTTCTTATATTTTTCATTCTTCTCCTTCTGTAGATATCATAATTTTTTCATTACATTTATCAGGAATATCTTCTATTTTAGGGGCAATAAATTTTATAGTTACTATTATAATAATAAAAAATTTATCAATAAATTATGATCAAATTAATTTATTTTCATGATCAGTATTTATTACAGCTATTTTATTATTATTATCATTACCTGTATTAGCAGGTGCAATTACTATATTATTATTTGATCGTAATTTAAATACTTCATTTTTTGATCCAATAGGTGGGGGAGACCCAATTTTATATCAACATTTATTT
>IBIHM188-21|Eucera iberica|COI-5P|OR796061
GAATATTATATATAATATTAGCAATATGATCAGGTATGATTGGTACATCAATAAGATTTATTATTCGTTTAGAATTAAGATGTCCAGGAAAATGAATTGGAAATGATCAATTATATAATTCATTCGTTACTGCTCATGCTTTTTTAATAATTTTTTTTATAGTTATACCTTTTTTAATTGGAGGATTTGGAAATTGATTAATACCTTTAATATTAGGATCTCCTGATATAGCATTTCCGCGAATAAATAATATTAGATTTTGATTATTACCATGTTCATTAATATTTTTATTAATAAGTAATTTATTTAGAATAACTCCAGGAACTGGATGAACTGTTTATCCTCCTTTATCTTCATATATATTTCATCCTTCTCCATCTGTTGATATTATAATTTTTTCTTTACATTTATCAGGAGTATCATCAATTTTAGGAGCAATAAATTTTATAGTAACTATTATATTAATGAAAAATTTATCAATAAATTATGATCAAATTAATTTATTTTCATGATCTGTATTTATTACAGCTATTTTATTATTATTATCATTACCAGTTTTAGCGGGAGCAATTACTATATTATTATTTGATCGAAATTTAAATACTTCATTTTTTGATCCTATAGGTGGAGGAGATCCAATTTTATATCAACATTTATTT
>IBIHM217-21|Anthophora plumipes|COI-5P|OR796306
GGATAATTTATTTTATATTTGCTTTATGATCAGGAATAATTGGGACTTCTATGAGAATGATTATTCGTATAGAGTTAAGTACTCCCGGTATATGAATTAATAATGATCAAGTTTATAATTCAATTGTTACTGTTCATGCATTTTTAATGATTTTTTTTATAGTAATACCATTTATAATTGGAGGATTTGGTAATTGATTAACTCCGTTAATATTAGGATCTCCTGATATAGCATTTCCTCGAATAAATAATATTAGATTTTGATTATTACCTCCGTCATTAATATTATTACTTTTAAGAAATTTATTTCAAGTTAGACCAGGAACTGGTTGAACGGTTTATCCTCCTTTATCTTCATATATATTTCATTCTTCTCCTTCTGTTGATATTACTATTTTTTCTTTACATTTATCAGGAATTTCTTCAATTATTGGGGCAATAAATTTTATGGTTACTATTATAATAATAAAAAATTTATCTTTAAATTATGATCAAATAGCTTTATTTCCTTGATCTGTATTTATTACGGCTATTTTATTATTATTATCATTACCGGTTTTAGCCGGAGCAATTACAATATTAATTTTTGATCGAAATATTAATACTTCATTTTTTGATCCTTTAGGAGGTGGTGATCCAATTTTATATCAACATTTATTT
>IBIHM238-21|Ceratina mocsaryi|COI-5P|OR796766
GAATTTTATATATTTTATTAGCTTTATGGTCAGGTATAATTGGGGCTTCAATAAGATTAATTATTCGAATAGAATTAAGAGTTCCAGGAAATTGAATTAGAAATGATCAATTATATAATTCTTTAGTTACTGCTCATGCTTTTTTAATAATTTTTTTTATAGTTATACCATTTATAATTGGAGGTTTTGGTAATTGATTAATTCCGTTAATATTGGGTTCACCTGATATATCTTTTCCTCGTTTAAATAATGTTAGATTTTGATTGTTACCTCCTTCTTTATTTTTATTATTAATTAGAAATTTATTTTCAGTAAGACCTGGGACTGGATGAACAGTATATCCTCCTTTATCTTCTTATTCTTTTCATTCTTCTCCTTCAGTTGATTTGGCTATTTTTTCTTTACACATATCAGGAATTTCTTCAATTTTAGGAGCTATTAATTTTATAGTAACAATTATAATAATAAAAAATATTTCTATAAATTATGATAATATTTCTTTATTTCCTTGATCAGTTTTTATTACTGCTATTTTATTATTATTATCTTTACCTGTTTTAGCAGGAGCTATTACTATATTATTATTTGATCGAAATTTTAATACTTCTTTTTTTGATCCAATGGGAGGGGGTGATCCTATTTTATATCAACATTTATTT
>IBIHM263-21|Hylaeus imparilis|COI-5P|OR796253
GAGTATTATACTTCCTATTTGCAATATGAGCTGGAATAATTGGAACATCATTAAGTATAATTATTCGAATAGAATTAAGAACCCCTGGGATATGAATTAATAATGACCAAATTTACAATACAGTAGTAACTTCTCATGCATTTATTATAATTTTTTTTATAGTTATACCCTTTATAATTGGAGGATTTGGTAATTGATTAATTCCAATTATAATTGGAGCACCAGATATAGCATTTCCACGAATAAATAATATAAGATTTTGATTATTACCTCCATCATTAATATTACTTTTAATGAGATCAACACTATATTTAGGATCAGGAACAGGATGAACAGTTTATCCTCCATTGTCATCTAATTTATATCACCCTTCATTATCAGTAGACTTAACAATTTTTTCATTACATATTGCAGGAATTTCATCAATCATAGGAGCTATCAACTTCATTGTAACAATCTTAAATATAAAAAATTCAAGAATAAATTATGATCAAATAACACTATTTACTTGATCAGTATTAATTACTGCCATCCTATTATTATTATCATTACCTGTATTAGCAGGAGCAATTACTATACTATTAACAGATCGAAATTTTAATACATCATTTTTCGATCCATCAGGAGGAGGAGATCCAATTTTATATCAACATCTATTT
>IBIHM266-21|Hylaeus coriaceus|COI-5P|OR796508
GAATATTATATTTTATTTTTGCTATATGAGCAGGAATAATTGGAACATCATTAAGAATAATCATCCGAATAGAATTAAGTTCACCAGGAGCATGAATCAATAATGATCAAATTTATAACTCTTTTATTACCGCACATGCATTCATTATAATTTTCTTTATAGTTATACCTTTTATAATTGGAGGCTTTGGAAATTGATTAATCCCTATTATAATTGGAGCACCAGATATAGCTTTTCCTCGAATAAATAATATAAGATTTTGATTATTACCCCCATCATTAATATTATTATTATTAAGAATAATACTACATTCAGGATCAGGAACAGGTTGAACAGTATATCCTCCTTTATCAACAATTACATATCACCCATCATTATCAGTAGATTTCACAATTTTTTCATTACATATTGCAGGAATTTCATCCATTATAGGTGCTATTAATTTTATTGTTACAATTTTAAATATAAAAAACATTAATTTAAACTATGATCAAATAACTCTTTTTTCATGATCAGTAATAATTACTGCAATTTTATTATTACTATCATTACCTGTATTAGCAGGAGCAATTACTATACTATTAACTGATCGAAACTTTAATACCTCATTTTTTGACCCATCAGGAGGTGGAGATCCTATTCTTTATCAACATTTATTT
>IBIHM274-21|Hylaeus pilosulus|COI-5P|OR796362
GTATATTATATTTCTTATTTGCTATATGAGCAGGAATAATTGGAACATCATTAAGAATAATTATTCGAATAGAATTAAGAACTCCAAGAATATGAATTAATAATGATCAAATTTATAATTCAATTATTACAGCACACGCATTTATTATAATTTTTTTTATAGTAATACCTTTTATAATTGGAGGATTTGGTAATTGATTAATTCCAATTATAATTGGAGCACCAGATATAGCTTTTCCACGAATAAATAATATAAGATTTTGATTATTACCTCCATCATTAATATTACTTTTAATAAGAAGAATAATATATTCAGGATCAGGAACTGGTTGAACAGTTTATCCTCCTTTATCATCTATTATTTATCATCCATCATTATCAGTAGATTTCACAATTTTTTCTTTACATATTGCAGGAATTTCATCTATTATAGGAGCTATTAATTTTATTGTAACAATTTTAAACATAAAAAATTTAAGTTTAAATTATGATCAAATAACTTTATTTTCATGATCAGTATTAATTACTGCAATTTTATTATTATTATCATTACCAGTATTAGCAGGTGCAATTACAATATTATTAACAGATCGAAATTTTAATACTTCATTTTTTGATCCATCAGGAGGAGGAGATCCTATTCTTTATCAACATTTATTT
>IBIHM293-21|Pseudoanthidium eximium|COI-5P|OR796544
GCATATTGTATATAATTTTTGCTTTTTGATCAGGAATAATTGGTTCTTCAATAAGAATTATTATTCGAATAGAATTATCAATTCCGGGGTCATGAATTGATAATGATCAAATTTATAATTCTTTTATTACTGCTCATGCTTTTTTAATAATTTTTTTTTTAGTAATACCATTTATAATTGGGGGATTTGGAAATTGATTAATTCCATTAATTATAGGAGTTCCTGATATAGCTTTTCCACGAATAAATAATATTAGATTTTGATTATTACCTCCTTCATTATTATTATTATTATTAAGAAATTTAATAAATCCTAGACCAGGAACTGGATGAACAGTTTATCCACCTTTATCTTCTTATGTTTATCATTCATCTCCATCAGTAGATTTAGCTATTTTTTCTTTACATATATCAGGAATTTCATCTATTTTAGGATCATTAAATTTTATTGTAACAATTATAATAATAAAAAATTTATCATTAGAAATATATAAATTACCTTTATTTTCATGAGCTGTTTTAATTACAACAATTCTTTTATTATTATCTTTACCTGTTTTAGCGGGAGCTATTACTATATTATTATTTGATCGAAATTTTAATACATCTTTTTTTGATCCTATAGGAGGAGGGGATCCAATTTTATATCAACATTTATTT
>IBIHM300-21|Trachusa interrupta|COI-5P|OR796154
GCATAATATATATAATTCTTGCCTTATGATCAGGAATAATTGGATCTTCTATAAGAATTATTATTCGTATAGAATTAAGTATCCCAGGAACATGAATTAAAAATGATCAAATTTATAACTCTATAGTTACTGCCCACGCATTTTTAATAATTTTTTTTTTAGTAATACCATTTATAATTGGAGGATTTGGAAATTGATTAGTTCCTTTAATATTAGGTGCTCCAGATATAGCTTTCCCTCGAATAAATAATATTAGATTTTGATTATTACCACCATCTTTATTTTTATTATTGATTAGAAATTTAATATCACCAAGACCAGGAACAGGATGAACAATTTATCCACCTTTATCTTCATATATATTTCATCCTTCTCCTTCAGTAGATTTTACTATTTATTCACTCCATCTATCAGGAATTTCTTCAATTTTAGGTTCATTAAATTTTATTGTTACAATTCTTTTAATAAAAAATTATTCTTTAAATTATATACAAATATCATTATTTCCATGATCAGTTTTAATTACTACTATCCTTTTATTACTTTCTCTACCTGTATTGGCAGGAGCAATTACTATATTATTATTTGATCGAAATATTAATACATCTTTTTTTGATCCTATAGGTGGAGGAGATCCAATCTTATACCAACATTTATTT
>IBIHM302-21|Rhodanthidium sticticum|COI-5P|OR796679
GCATAATATATATAATTTTTTCAATATGAGCTGGAACAATAGGTGCAACTATAAGATTAATCATCCGATTAGAATTAAGAACTCCCGGATCCTGAATTGGAAATGATCAAATCTATAATTCTCTTGTAACTGCACATGCCTTTTTAATAATTTTTTTTTTAATTATACCCTTCATAATTGGAGGATTTGGAAATTGATTAATTCCATTTATATTAGGAATTCCTGATATAGCTTTCCCACGAATAAATAATATTAGATTTTGATTACTACCCCCATCCCTAATTTTATTAATTTTAAGAAATTTTTTCAACCCAAGACCTGGAACAGGTTGAACAATTTACCCTCCCCTATCATTATACGAATACCACAGTTCACCATCAGTAGATTTAACAATCTTTTCTCTCCACATTTCAGGAATTTCATCAATCATAGGATCATTAAATTTTATTATTACAATTATACTAATAAAAAATTTTTCAATTTTTAATACACAAATACCCCTATTTGCTTGAGCAATTTTAATTACCACTTTCTTATTATTAATCTCATTACCTGTGTTAGCTGGAGCTCTAACTATATTATTATTTGATCGAAATTTTAGAACATCTTTTTTTGACCCTAGAGGAGGGGGAGACCCTATTTTATATCAACATTTATTT
>IBIHM319-21|Megachile octosignata|COI-5P|OR796519
GAATCTTATATATAATTTTTGCATTATGATCTGGAATAGTTGGGTCTAGGATATCTATATTGATTCGAATAGAATTAAGAACACCAGGATCTTGAATTAAAAATGATCAAATTTATAATTCTATCGTTACAGCACATGCATTTTTAATAATTTTTTTTTTAGTAATACCATTTATAATTGGTGGATTTGGAAATTGATTAATACCATTAATAATTGGAGCTCCAGATATAGCTTTCCCACGAATAAATAATGTAAGATTTTGATTATTACCCCCATCATTAATCTTATTATTATTTAGAAATATAATTAATCCTACACCAGGAACAGGATGAACTGTATACCCTCCCCTATCATTATACATATATCATCCTTCTCCTTCAGTAGATCTAACAATTTTTTCTCTACATCTATCAGGAATTTCTTCAATTATTGGATCATTAAATTTTATAGTTACAATTTTAATAATAAAAAATTATTCATTAAATTATAGAAAAGTAACATTATTTCCATGATCAATTTTTATTACAACTATATTACTTTTATTATCATTACCAGTCTTAGCAGGTGCAATTACAATATTATTATTTGATCGAAATTTAAACACATCATTTTTTGACCCAATAGGAGGAGGAGACCCAATCTTATATCAACATTTATTT
>IBIHM346-21|Dufourea gaullei|COI-5P|OR796099
GTATACTTTATTTTATTTTTGCAATATGAGCAGGAATAATTGGTTCATCTATAAGAATAATTATCCGAATACAACTTAGATCTCCAGGTAACTGGCTTGATAATGATCAAATCTATAACTCTATAATCACCTCTCACGCATTTATTATAATTTTCTTCATAGTAATACCTTTTATAATTGGTGGATTTGGAAACTGATTAATTCCATTAATAATTGGTTCCCCTGATATAGCTTTCCCACGAATAAATAATATAAGATTTTGGTTACTCCTTCCTTCTATCTTCTTGTTGCTATTAAGAAGAATTATAAATTCAGGATCTGGAACAGGATGAACAGTTTATCCTCCTTTATCTACATTCCTATTTCACCCTTCTTCATCCGTTGATTTAACTATTTTCTCACTTCATATTGCAGGTATTTCATCAATTATAGGAGCTATTAACTTTATTGTTTCAATTACTATAATAAAAAATTTTTCGATCAATTATGACCAATTAAACTTATTTCCGTGATCAGTCTTAATCACAGCAATTTTATTACTTTTATCTCTACCTGTTCTAGCAGGAGCTATTACAATATTATTAACTGACCGAAACTTAAACACATCCTTTTTTGATCCCACAGGAGGGGGAGATCCAATTTTATATCAACATTTATTT
>IBIHM349-21|Nomiapis diversipes|COI-5P|OR796846
GAATGCTATACTTTATTTTTGCTATATGAAGAGGTATATTAGGTTCATCAATAAGAATAATTATTCGAATAGAATTAAGAATTCCTGGATCATGAATTAATAATGATCAATTATATAATACTATTGTAACTTCTCATGCTTTTTTAATAATTTTTTTTATAGTTATACCTTTTATAATTGGAGGATTCGGAAATTGATTAATTCCTTTAATAATAGGAATTCCAGATATAGCATTTCCACGAATAAATAATTTAAGATTTTGATTATTAATTCCATCTCTTATAATATTAATTTTAAGAAGAATATCAGGATCAGGTATAGGAACAGGATGAACAGTTTACCCTCCATTATCTTTAAATTCATTTCATTCATCATCCTCAGTTGATTATGGTATTATTTCACTTCATATTGCAGGAATATCATCAATTTTAGGATCAATAAATTTTATTACAACAATTTATTACACTAAAAATATTTCAATAAATTATAATCAAATTTCATTATTTGCATGATCAGTAATTATTACAACAATTTTATTATTATTATCATTACCAGTATTAGCAGGAGCAATCACTATAATTTTAACTGATCGAAATTTAAATACTTCATTTTTTGAACCATCAGGAGGAGGAGATCCTATTTTATACCAACACTTATTT
>IBIHM364-21|Sphecodes puncticeps|COI-5P|OR796418
GAATATTATATTTTATTTTTGCAATATGAGCTGGAATAATTGGTGCTTCTTTAAGAATAATTATTCGAATAGAATTAAGAATTCCTGGAAGATGAATTAATAATGATCAAATTTATAATACATTAATTACATCACATGCATTTATTATAATTTTTTTTATAGTTATACCATTTATAATTGGTGGATTTGGTAATTGATTAGTACCTTTAATAATTGGAGCTCCAGATATAGCATTCCCACGAATAAATAATATAAGATTTTGATTATTAACTCCTTCATTATTTATATTATTATTAAGAAATATAACAGATAGAGGATCAGGAACAGGCTGAACAATTTATCCTCCCTTATCATCAATTATATATCATTCTTCATACTCAGTAGATTATACAATTTTTTCTTTACATATAGCAGGAATTTCATCTATTATAGGAGCTATTAATTTTATTGTTTCAATTATAATAATAAAAAATATTTCATTAAATTTTGATCAAATTCCACTATTTCCATGATCAGTAAAAATTACAGCTATTTTATTACTTTTATCTTTACCAATTTTAGCAGGAGCTATTACTATATTATTAACCGATCGTAATTTAAATACTTCATTTTTTGATCCCTCGGGAGGAGGAGATCCAATTTTATATCAACATTTATTT
>IBIHM403-21|Lasioglossum pauperatum|COI-5P|OR796713
GAATATTATATTTTATTTTTGCAATATGAGCAGGAATAATCGGTGCATCATTAAGAATAATTATTCGAATGGAATTAAGAGCTCCTGGAAGATGAATTAACAATGATCAAATTTATAATACTATTATTACTTCACATGCATTTATTATAATTTTCTTTATAGTTATACCCTTTATAATTGGAGGATTTGGTAATTGATTAGTTCCATTAATAATTGGTGCACCTGATATAGCTTTCCCTCGAATAAATAATATAAGATTTTGACTTTTAATCCCATCTTTATTTATACTTTTAATAAGAAGAATTTTAGCTTCAGGTTCAGGAACTGGTTGAACAGTATACCCTCCTTTATCTTCTATTATATACCACTCATCCATTTCAGTAGATTGCACAATTTTTTCATTACATATTGCAGGAATTTCTTCTATTATAGGAGCTATTAATTTTATTGTTTCAATTATTTTAATAAAAAATATTTCAATTAATTATGATCAAGTCCCTCTATTCCCTTGATCAGTAAAAATTACTGCAATTTTATTATTATTATCTTTACCTGTACTAGCAGGAGCTATTACTATATTATTAACTGATCGAAATTTAAATACTTCATTTTTTGACCCTTCAGGAGGAGGAGACCCAATTCTATACCAACATTTATTT
>IBIHM406-21|Lasioglossum prasinum|COI-5P|OR796466
GTATATTATATTTTATCTTTGCAATATGATCAGGAATAATTGGTGCTTCTTTAAGTATAATCATCCGAATAGAATTAAGAGCTCCTGGAAAATGAATTAATAATGATCAAATTTATAATACTATCATTACATCCCACGCATTCGTTATAATTTTTTTCGTAGTAATACCATTTATAATTGGAGGTTTTGGTAACTGATTAGTCCCTTTAATAATTGGAGCCCCTGACATAGCTTTCCCCCGTATAAATAATATAAGATTTTGACTTTTAACCCCTTCATTATTTTTATTATTAATAAGAAGAATCCTTTCAACAGGATCAGGAACAGGATGAACTATTTACCCCCCCTTATCGTCAATTATATACCATTCCTCTAACTCCGTAGATTTCACAATCTTTTCTCTACATATTGCAGGAGCTTCATCAATCATAGGAGCCATTAACTTTATTGTATCCATTATTCTTATAAAAAATATTTCAATTAATTTTGACCAAGTCCCATTATTTCCATGATCAGTTAAAATTACAGCTATCCTACTTCTTTTATCTTTACCAGTATTAGCAGGAGCAATTACCATACTTTTAACAGACCGAAATATAAATACCTCATTCTTTGACCCTTCTGGAGGAGGAGACCCAATTCTATATCAACATTTATTT
>IBIHM425-21|Colletes fodiens|COI-5P|OR795931
GAATATTATATTTTATTTTTGCTTTATGAACAGGAATAATTGGTTCTTCTTTAAGAATAATTATTCGAATAGAATTAAGATCTCCAGGTATATGAATTAATAATGATCAAATTTATAATTCTATTGTTACTGCACATGCTTTTATTATAATTTTTTTTATAGTAATACCTTTTTTAATTGGGGGATTTGGTAATTGATTAATTCCTTTAATAATTGGTGCTCCTGATATGGCATTTCCTCGTATAAATAATATAAGATTTTGATTATTACCTCCTTCTTTAATTTTATTATTATTAGGAAGAATTTTATATTCTGGAAGTGGAACTGGATGAACTGTTTATCCTCCTTTATCTTCTTTAATATATCATCCTTCTTTATCTGTTGATTTAACTATTTTTTCTTTACATATTGCAGGAATTTCATCAATTATAGGATCAATAAATTTTATTGTAACAATTTTAAAAATAAAAAATTATAATTTAAATTATGATCAATTAACATTATTTTCATGATCAGTATTTATTACAACTATTTTATTATTATTATCTTTACCTGTATTAGCAGGTGCAATTACAATATTATTAACTGATCGAAATTTAAATACTTCTTTTTTTGATCCTTCTGGTGGAGGAGATCCAATTTTATATCAACATTTATTT
>IBIHM447-21|Flavipanurgus granadensis|COI-5P|OR796866
GTGTATTATATTTTATTTTTGCAATATGATCTGGAATATTGGGAGCTGCTCTTAGATTATTAATTCGAATAGAATTAAGAAATGCAGGATCTTGAATAAATAATGATCAAATTTATAATACAATTATTACATCACATGCTTTTATTATAATTTTTTTTATGGTAATACCTTTTATAATCGGAGGATTTGGTAATTGATTAGTTCCACTAATAATTAATGCCCCTGATATAGCTTTTCCACGAATAAACAATATAAGATTTTGATTATTACCTCCTTCATTATTTTTATTAATTATAAGAAGAATTTTAAATTCAGGTTCAGGAACTGGTTGGACTGTATATCCGCCCCTGTCTTCTTTTCTTTATCATCCTTCATCTTCTGTTGATTTAACTATTTTTTCATTACATATTGCTGGTATTTCATCAATTATAGGAGCCATTAATTTTATTGTAACAATTATAAAAATAAAAAATTTTTCATTAAATTATGATCAAATTCCATTATTTCCTTGATCTGTTTTTATCACAACAATTTTATTATTATTATCATTGCCCGTATTAGCTGGAGCAATTACAATATTATTATCAGATCGTAATTTAAATTCTTCTTTTTTTGATCCTATAGGAGGAGGAGATCCTATTTTATATCAACATTTATTT
>IBIHM480-21|Andrena cinerea|COI-5P|OR796689
GAATACTATACTTTATTTTCGCAATGTGAGCAGGTATAATTGGAGCTTCACTAAGATTCATCATCCGAATAGAACTAAGTAATCCAGGAAAATGAATCAACAATGACCAAATCTATAATTCAATTGTTACATCCCACGCATTCATCATAATTTTCTTTATAGTTATACCATTTATAATCGGAGGGTTTGGTAATTGATTAACACCATTAATACTAGGAGCACCTGATATAGCTTTCCCACGAATAAATAATATAAGATTCTGATTATTACCACCATCTATTCTAATTATTATAATAAGAATAGTATTAAATTCAGGGTCAGGAACAGGATGAACAGTATATCCCCCTTTATCATCCTATACATTTCATCCGTCATCATCAGTAGATCTAACAATTTTTTCTCTACATATTGCAGGAGTATCATCAATCATAGGGGCCATTAATTTTATTGTAACAATTCTTAACATAAAAAATATTTCATTAAATTATGATCAAATACCACTATTCCCCTGGTCAGTATTCATCACAACAATTTTATTATTAATCTCCCTGCCAGTTTTAGCTGGAGCAATCACTATACTCCTATCAGATCGTAATTTAAATTCATCATTTTTTGATCCAATAGGAGGTGGTGATCCAATTTTATACCAACACTTATTT
>IBIHM565-21|Osmia lunata|COI-5P|OR796181
GAATTTTATATATTATTTTTGCTATATGATCAGGAATAATTGGATCTGCAATAAGAGTAATAATTCGAATAGAATTAAGAATTCCTGGATCATGAATTAATAATGATCAGATCTATAATTCTTTAGTTACAGCTCATGCTTTTTTAATAATTTTCTTTTTAGTAATACCTTTTTTAATTGGAGGATTTGGAAATTGATTAATTCCATTAATATTAGGAATTCCAGATATAGCATTTCCTCGAATAAATAATATTAGATTTTGATTACTTCCACCATCTTTAATATTACTATTAATTAGAAGATTATTTAATCCAAGAGTTGGAACTGGATGAACAGTTTACCCTCCTCTTTCATCTTATTTATTTCATCCTTCTCCATCTGTAGATTTAGCTATTTTTTCACTTCATATTTCTGGTTTATCCTCAATTATAGGATCTTTAAATTTTATTGTAACTATTATTTTAATAAAAAATATTTCTTTAAAACATATTCAAATTCCATTATTTCCTTGATCTGTATTTATCACTACTATTCTTTTACTTTTCTCTCTTCCTGTATTAGCTGGAGCAATTACAATATTATTATTTGATCGAAATTTTAATACTTCTTTCTTTGACCCAACTGGGGGAGGAGATCCAATTCTTTATCAACATCTATTT
>IBIHM648-21|Lasioglossum zonulum|COI-5P|OR796309
TATATTATATTTTATTTTTGCTATATGATCAGGAATAATTGGAGCTTCAATAAGAATAATTATTCGAATAGAATTAAGAGCCCCAGGAAAATGAATTAATAATGATCAAATTTACAATACTATTGTCACATCCCATGCTTTTATTATAATTTTTTTTATAGTTATACCATTTATAATTGGAGGATTTGGAAACTGATTAGTACCATTAATAATTGGAGCTCCAGATATAGCATTCCCACGAATAAATAATATAAGATTCTGATTATTAATTCCATCTCTTATTATATTACTTTTAAGATCAATTCTAACAGATGGATCAGGAACAGGATGAACAATTTACCCCCCACTATCATCAATTATATTCCACTCCTCTAATTCTGTAGATTTTACTATCTTCTCCTTACATATTGCAGGTATATCCTCTATTATAGGAGCCATCAATTTTATTGTATCTATTATATTAATAAAAAATATTTCTATTAAATTTGATCAAATTCCATTATTCCCTTGATCTGTAAAAATTACAGCTATCTTATTACTATTATCCTTACCAGTTTTAGCAGGAGCAATTACAATACTTCTTACAGATCGTAATTTAAACACTTCATTTTTTGACCCTTCTGGAGGTGGAGACCCAATCTTATATCAACATTTATTT
>IBIHM663-21|Lasioglossum malachurum|COI-5P|OR796130
GACAATATATTTTCTATTTGGAATTTGATCAGGAATAGTTGGAATAATGTTAAGAATAATTATTCGTATTGAATTAGCTCAGCCAGGATCATTCATTGGAAACGATCAAGCTTACAATGTAATTGTTACGTCTCATGCATTTATTATAATTTTTTTCATAGTAATACCAATTATAATTGGAGGGTTTGGAAATTGACTTTTACCCTTAATAATTGGGGCTCCTGATATGGCATTTCCCCGTTTAAACAACATAAGATTTTGACTGTTACCTCCTTCACTAACTCTGTTAGTAATAAGTTCAGTTACATCCTCCGGATCAGGAACAGGATGAACTATTTACCCTCCTTTATCTAGATCTACATTTCATCCTTCAATTTCAGTTGATTGCACTATTTTTGCTCTTCATATAGCAGGAATTTCTTCCATTATAGGAGCTATTAATTTTATTGTATCAATTACATTAATAAAAAATTCATCTATTAAATATGATCAACTTCCTCTTTTCCCATGATCAGTAAAAATTACTGCTATTTTATTATTATTATCCTTACCAGTTTTAGCAGGTGCTATTACAATACTTTTAACAGATCGAAATATAAATACTTCATTTTTTGACCCTTCAGGAGGAGGAGACCCTATTTTATATCAACATCTATTT
>IBIHM666-21|Lasioglossum minutissimum|COI-5P|OR796063
GAATATTATATTTTATTTTCGCAATATGAGCAGGTATAATTGGAGCTTCATTAAGAATAATTATTCGTATAGAATTAAGAGCTCCAGGTAGATGAATTAATAATGATCAAATTTATAATACCATTATTACTTCACATGCATTTATTATAATTTTTTTTATAGTTATACCATTTATAATTGGAGGATTTGGAAATTGACTAGTCCCATTAATAATTGGAGCCCCTGATATAGCTTTCCCACGAATAAATAATATAAGATTTTGACTTTTAATTCCATCACTATTTATATTATTAATAAGAAGAATCTTAGCATCAGGATCTGGAACAGGATGAACAGTATATCCACCTTTATCATCTATTATATACCATTCATCCATTTCTGTTGATTGTACAATTTTTTCATTACATATTGCAGGTATTTCCTCAATTATAGGAGCCATTAATTTTATTGTATCTATTATATTAATAAAAAATATTTCAATTAATTATGATCAAATTCCCTTATTTCCATGATCAGTAAAAATTACCGCTATTCTATTACTATTATCTCTACCTGTTTTAGCAGGAGCTATTACTATATTATTAACTGATCGTAATTTAAACACCTCATTTTTTGACCCTTCGGGAGGGGGTGACCCTATTCTTTATCAACATTTATTT
>IBIHM676-21|Lasioglossum brevicorne|COI-5P|OR796165
GAATATTATATTTTATTTTTGCTATATGAGCAGGTATAATTGGAGCATCTTTAAGAATAATTATTCGTATAGAATTAAGAGCTCCAGGAAGATGAATTAATAATGATCAAATTTATAATACAATTATTACTTCACATGCATTTATTATAATTTTTTTTATAGTTATACCATTTATAATTGGAGGATTTGGTAACTGATTAGTACCTTTAATAATTGGAGCACCAGATATAGCTTTCCCTCGAATAAATAATATAAGATTTTGACTTCTTATCCCATCTTTATTTATATTATTATTAAGAAGAATTTTAGCTTCAGGATCAGGAACAGGCTGAACAGTTTATCCACCATTATCTTCAATTATATACCATTCTTCTATTTCTGTAGATTGCACAATCTTTTCATTACATATTGCAGGAATTTCATCAATTATAGGAGCAATTAATTTTATTGTATCTATTATATTAATAAAAAATATTTCAATTAATTATGATCAAATTCCTTTATTCCCATGATCAGTTAAAATTACAGCTATCCTACTACTTCTATCTTTACCAGTATTAGCAGGTGCAATTACTATACTTTTAACAGATCGTAATTTAAATACATCATTTTTTGATCCATCCGGTGGAGGAGATCCTATTTTATATCAACATTTATTT
>IBIHM680-21|Lasioglossum aureolum|COI-5P|OR796332
GAATATTATATTTTATTTTTGCTATATGAGCAGGAATAATTGGAGCATCCTTAAGAATAATTATTCGAATAGAGTTAAGAGCCCCAGGAAGATGAATTAATAATGACCAAATTTATAATACTATTATTACCTCTCATGCATTTATTATAATTTTCTTTATAGTAATACCTTTTATAATTGGTGGATTTGGTAATTGATTAGTACCATTAATAATTGGAGCTCCTGATATAGCTTTCCCACGAATAAATAATATAAGATTCTGACTTTTAATTCCATCTTTATTTATATTATTAATAAGAAGAATTTTATCTTCAGGGTCAGGAACTGGATGAACAGTATACCCACCACTATCCTCTATTATATATCATTCATCTATTTCTGTAGATTGCACAATTTTTTCTCTTCATATTGCAGGAATTTCATCAATTATAGGAGCTATTAACTTTATTGTATCAATTATAATAATAAAAAATATTTCAATCAATTATGATCAAATTCCTTTATTCCCCTGATCAGTAAAAATTACTGCTATTCTATTATTATTATCCTTACCAGTACTAGCTGGTGCTATTACAATACTTCTAACAGATCGAAATTTAAATACTTCCTTTTTTGACCCATCTGGAGGAGGAGATCCAATTCTTTATCAACACTTATTT
>IBIHM685-21|Lasioglossum angusticeps|COI-5P|OR796610
TATATTATATTTTATTTTTGCAATATGAGCAGGTATAATTGGAGCTTCATTAAGAATAATTATTCGTATAGAATTAAGAGCACCGGGAAGATGAATTAATAATGATCAAATCTATAATACTATTATTACCTCACATGCATTTGTAATAATTTTTTTTATAGTAATACCATTTATAATTGGTGGATTTGGGAATTGATTAGTACCTTTAATAATTGGTGCCCCTGATATAGCCTTTCCTCGAATAAATAATATAAGATTTTGACTTCTAATTCCATCATTATTTATATTATTAATAAGAAGAATTATAGCATCTGGTTCAGGTACAGGATGAACAGTTTATCCCCCCCTATCATCTATTATATATCATTCATCTATTTCTGTTGATTGTACCATTTTTTCATTACATATTGCAGGTATTTCTTCTATTATAGGAGCTATTAATTTTATTGTATCAATTCTTTTAATAAAAAATATTTCTATTAATTATGATCAAATTCCCCTATTTCCATGATCTGTAAAAATTACTGCCATTTTATTATTATTATCATTACCTGTATTAGCAGGAGCTATTACTATATTATTAACAGATCGAAATTTAAATACTTCATTTTTTGACCCCTCAGGAGGAGGAGATCCAATCCTTTATCAACATTTATTT
>IBIHM711-21|Osmia bicornis|COI-5P|OR796206
AATTCTTTACATAATTTTTGCTTTATGATCCGGAATAATTGGATCAGCAATAAGAATTATTATTCGAATAGAATTAAGTATTCCAGGTTCATGAATTACTAATGATCAAATTTATAATTCTTTAGTAACTGCACATGCTTTTTTAATAATCTTTTTTCTTGTAATACCATTTTTAATTGGGGGATTTGGAAATTGATTAATTCCTCTAATATTAGGAATTCCAGATATAGCTTTTCCACGAATAAACAATATTAGATTTTGACTTTTACCCCCATCTTTAATATTATTACTTTTAAGAAATTTTTTAAATCCAAGTCCTGGAACAGGATGAACAGTTTATCCTCCTTTATCATCAAACTTATTTCATTCTTCTCCTTCAGTTGATTTAGCAATTTTTTCTTTACATATTTCAGGTTTATCTTCTATTATAGGTTCATTAAATTTTATTGTTACAATTATTATAATAAAAAATATTTCTTTAAAATATATTCAATTACCTTTATTTCCTTGATCTGTATTTATTACTACTATTCTTTTATTATTTTCTTTACCTGTATTAGCTGGAGCTATCACTATATTATTATTTGATCGAAATTTTAATACATCTTTTTTTGATCCGACAGGAGGAGGAGATCCAATTCTTTATCAACATTTATTT
>IBIHM736-21|Andrena flavipes|COI-5P|OR796733
AATACTATACTTCATCTTCGCCATATGAGCGGGCATAATCGGAGCCTCACTAAGATTTATTATCCGGATAGAATTAAGAAATCCAGGAAGCTGAATCAACAATGATCAAATTTATAATTCAATTGTAACCTCACACGCTTTCATTATAATTTTCTTCATAGTTATACCATTCATAATCGGAGGTTTCGGAAACTGACTCACACCGTTAATATTAGGAGCGCCCGACATGGCGTTCCCGCGAATAAACAACATAAGGTTTTGATTGTTACCACCCTCGATCTTAATCATCTTAATAAGGATAGTTCTAAATTCAGGATCCGGAACAGGATGAACAGTTTACCCACCACTATCATCTTACTCATTCCACCCATCCTCATCAGTAGATCTAACAATCTTCTCACTTCACATTGCAGGTGTATCATCAATTATAGGTGCAATCAACTTTATCGTAACAATTCTAAATATAAAAAATATCTCAATAAATTATGATCAAATACCACTATTCCCATGATCAGTATTTATTACCACAATCCTACTACTAATTTCCTTGCCAGTTTTAGCTGGTGCCATCACAATACTCCTATCAGATCGTAATTTAAACTCATCATTCTTCGATCCCATGGGAGGGGGAGACCCAATTCTATACCAACACCTATTC
>IBIHM741-21|Andrena trimmerana|COI-5P|OR796441
AATACTTTACTTCATTTTCGCTATATGAGCAGGAATAATCGGAGCATCACTAAGATTTATTATCCGAATAGAATTAAGAAACCCAGGAAGATGAATCAACAATGATCAAATTTATAATTCAATTGTAACCTCTCACGCATTCATTATAATTTTTTTCATAGTGATACCATTCATAATCGGAGGTTTCGGAAACTGACTCACACCGTTAATATTAGGAGCGCCCGACATGGCTTTCCCACGAATAAATAATATGAGATTCTGATTATTACCTCCCTCAATTATTATTATTATCACAAGAATAGTATTAAATTCAGGATCAGGAACAGGATGAACAGTTTATCCTCCACTCTCATCTTATTCATATCACCCATCATCATCCGTAGACTTAACAATTTTTTCACTGCATATTGCAGGAATCTCTTCAATCATAGGAGCAATTAATTTTATTGTTACTATTCTTAACATAAAAAATATTTCATTAAACTATGATCAACTACCACTATTCCCATGATCAGTATTTATTACAACAATTCTATTACTAATTTCACTTCCAGTATTAGCAGGTGCAATTACAATATTACTATCAGATCGAAACCTAAATTCATCTTTCTTTGATCCTATAGGAGGTGGAGACCCTATTCTATATCAACACTTATTT
>IBIHM775-21|Panurgus perezi|COI-5P|OR795992
TGTTTTATATTTTATTTTTGCTATATGATCAGGAATATTAGGAGCAGCTCTTAGGTTACTTATTCGAATAGAATTAAGTAATGCCGGTGCTTGAATTAATAATGATCAAATTTATAATACAATTATTACTTCTCATGCATTTATTATAATTTTTTTTATAGTAATACCATTTATAATTGGTGGGTTTGGTAACTGATTAGTTCCTTTAATAATTAATGCACCAGATATAGCTTTCCCTCGAATAAATAATATAAGGTTTTGATTACTTCCACCTTCATTATTATTTTTAATTATAAGAAGAGTAATGAATTCTGGGTCAGGAACTGGTTGAACTGTTTATCCTCCTTTATCTTCATTTATATATCATCCTACATCTTCAGTAGATATAACAATTTTTTCTTTACATATTGCAGGTATTTCCTCAATTATAGGTGCTATTAATTTTATTGTAACTATTATTAAAATGAAAAATTTTTCTTTAAATTATGATCAAGTACCCTTATTCCCATGATCTGTATTTATTACTACTATTTTATTATTACTATCATTACCTGTATTAGCTGGAGCAATTACAATATTGTTATCTGATCGTAATTTAAATTCTTCTTTCTTTGACCCAATAGGAGGAGGAGATCCTATTCTTTATCAACACTTATTT
>IBIHM843-21|Nomiapis diversipes|COI-5P|OR796328
AATGCTATATTTTATTTTTGCTATATGAAGAGGTATATTAGGTTCATCAATAAGAATAATTATTCGAATAGAATTAAGAATTCCTGGATCATGAATTAATAATGATCAATTATATAATACTATTGTAACTTCTCATGCTTTTTTAATAATTTTTTTTATAGTTATACCTTTTATAATTGGAGGATTCGGAAATTGATTAATTCCTTTAATAATAGGAATTCCAGATATAGCATTTCCACGAATAAATAATTTAAGATTTTGATTATTAATTCCATCTCTTATAATATTAATTTTAAGAAGAATATCAGGATCAGGTATAGGAACAGGATGAACAGTTTACCCTCCATTATCTTTAAATTCATTTCATTCATCATCCTCAGTTGATTATGGTATTATTTCACTTCATATTGCAGGAATATCATCAATTTTAGGATCAATAAATTTTATTACAACAATTTATTACACTAAAAATATTTCAATAAATTATAATCAAATTTCATTATTTGCATGATCAGTAATTATTACAACAATTTTATTATTATTATCATTACCAGTATTAGCAGGAGCAATCACTATAATTTTAACTGATCGAAATTTAAATACTTCATTTTTTGAACCATCAGGAGGAGGAGATCCTATTTTATACCAACACTTATTT
>IBIHM869-21|Sphecodes puncticeps|COI-5P|OR796341
AATATTATATTTTATTTTTGCAATATGAGCTGGAATAATTGGTGCTTCTTTAAGAATAATTATTCGAATAGAATTAAGAATTCCTGGAAGATGAATTAATAATGATCAAATTTATAATACATTAATTACATCACATGCATTTATTATAATTTTTTTTATAGTTATACCATTTATAATTGGTGGATTTGGTAATTGATTAGTACCTTTAATAATTGGAGCCCCAGATATAGCATTCCCACGAATAAATAATATAAGATTTTGATTATTAACTCCTTCATTATTTATATTATTATTAAGAAATATAACAGATAGAGGATCAGGAACAGGCTGAACAATTTATCCTCCCTTATCATCAATTATATATCATTCTTCATACTCAGTAGATTATACAATTTTTTCTTTACATATAGCAGGAATTTCATCTATTATAGGAGCTATTAATTTTATTGTTTCAATTATAATAATAAAAAATATTTCATTAAATTTTGATCAAATTCCACTATTTCCATGATCAGTAAAAATTACAGCTATTTTATTACTTTTATCTTTACCAATTTTAGCAGGAGCTATTACTATATTATTAACCGATCGTAATTTAAATACTTCATTTTTTGATCCCTCAGGAGGAGGAGATCCAATTTTATATCAACATTTATTT
>IBIHM870-21|Sphecodes puncticeps|COI-5P|OR796556
AATATTATATTTTATTTTTGCAATATGAGCTGGAATAATTGGTGCTTCTTTAAGAATAATTATTCGAATAGAATTAAGAATTCCTGGAAGATGAATTAATAATGATCAAATTTATAATACATTAATTACATCACATGCATTTATTATAATTTTTTTTATAGTTATACCATTTATAATTGGTGGATTTGGTAATTGATTAGTACCTTTAATAATTGGAGCCCCAGATATAGCATTCCCACGAATAAATAATATAAGATTTTGATTATTAACTCCTTCATTATTTATATTATTATTAAGAAATATAACAGATAGAGGATCAGGAACAGGCTGAACAATTTATCCTCCCTTATCATCAATTATATATCATTCTTCATACTCAGTAGATTATACAATTTTTTCTTTACATATAGCAGGAATTTCATCTATTATAGGAGCTATTAATTTTATTGTTTCAATTATAATAATAAAAAATATTTCATTAAATTTTGATCAAATTCCACTATTTCCATGATCAGTAAAAATTACAGCTATTTTATTACTTTTATCTTTACCAATTTTAGCAGGAGCTATTACTATATTATTAACCGATCGTAATTTAAATACTTCATTTTTTGATCCCTCAGGAGGAGGAGATCCAATTTTATATCAACATTTATTT
>IBIHM878-21|Colletes albomaculatus|COI-5P|OR795920
AATATTATATTTTATTTTTGCTATATGAACTGGTATGGTAGGTTCTTCTTTAAGAATAATTATTCGAATAGAATTAAGATCTCCTGGTATATGAATTAATAATGATCAAATTTATAATTCTATTGTAACTTCTCATGCTTTTATTATAATTTTTTTTATAGTTATACCTTTTTTAATTGGTGGATTTGGGAATTGATTAATTCCATTAATAATTGGTGCTCCTGATATAGCTTTTCCACGAATAAATAATATAAGATTTTGATTACTACCTCCCTCTTTAATTTTATTACTTTTAAGAAGAATTTTATATTCAGGAAGAGGAACAGGTTGAACTGTTTATCCTCCATTATCTTTATTGATATATCATCCTTCTTTATCAGTAGATTTTACAATTTTTTCTTTACATATCGCAGGTATTTCATCTATTATAGGGTCTATAAATTTTATTGTAACTATTTTAAATATAAAAAATTATAATTTAAATTATGATCAATTAACTTTATTTTCTTGATCTGTTTTTATTACAACAATTTTATTATTATTATCTTTACCTGTTTTAGCTGGGGCTATTACAATATTATTAACTGATCGAAATTTAAATACTTCTTTTTTTGATCCGTCAGGTGGTGGTGATCCTGTTCTTTATCAACATTTATTT
>IBIHM890-21|Hylaeus annularis|COI-5P|OR796738
GAATCTTATATTTTTTATTTGCTATATGAGCAGGAATAATTGGAACATCATTAAGAATAATTATTCGAATAGAATTAAGAATACCAGGTATATGAATTAATAATGATCAAATTTATAATTCTATTATTACATCTCATGCATTTATTATAATTTTTTTTATAGTAATACCTTTTATAATTGGAGGATTTGGAAATTGATTAATTCCAATTATAATTGGTGCTCCAGATATAGCTTTTCCTCGAATAAATAATATAAGATTTTGATTATTACCTCCATCTTTAATATTATTACTATTAAGAAGAATATTATATTCAGGATCAGGAACTGGATGAACAGTTTATCCACCTTTATCATCAATTTTATATCATCCTTCATTATCAACTGATTTTACTATTTTTTCTTTACATATTGCAGGAATTTCATCAATTATAGGAGCTATTAATTTTATTGTAACAATTTTAAATATAAAAAATGTAAATTTAAATTATGATCAAATAACTTTATTTTCTTGATCAGTAATAATTACAGCAATTTTATTATTATTATCATTACCAGTTTTAGCAGGAGCAATTACTATATTATTAACTGATCGAAATTTTAATACTTCATTTTTTGATCCTTCAGGAGGAGGAGACCCTATTCTTTATCAACATTTATTT
>IBIHM931-21|Osmia anceyi|COI-5P|OR796194
GAGTTATATACATAATTTTCGCGATATGAGCCGGAATAATTGGTTCAGCAATAAGTATTATTATTCGAATAGAATTAAGAATTCCAGGATCTTGGATTTCTAACGATCAAATTTATAATTCAATAGTTACAGCTCATGCTTTTTTAATAATTTTTTTTTTAGTTATACCTTTTTTAATTGGGGGTTTTGGAAATTGATTAATTCCTTTAATATTAGGGATTCCTGATATAGCCTTCCCACGAATAAATAATATTAGATTTTGATTATTACCCCCATCTTTAATAATATTATTAATTAGAAATTTTATAATTCCAAGGCCAGGAACAGGATGAACAATTTATCCACCATTATCTTCTTATTTATATCATTCTTCCCCTTCAGTAGATTTAGCAATTTTTTCTTTACATATCTCCGGAATTTCCTCAATTATAGGTTCATTAAATTTTATTGTTACAATCATTTTAATAAAAAATATTTCATTAAAATATTTTCAAATACCATTATTTCCATGATCAATTTTTATTACAACTATTTTATTATTATTTTCTTTACCTGTTTTAGCCGGAGCAATTACTATACTTTTATTTGATCGAAATTTAAATACCTCATTTTTTGACCCTACTGGAGGAGGGGATCCTATTCTTTACCAACATTTATTT
>IBIHM932-21|Osmia caerulescens|COI-5P|OR796700
GAATTTTATATATAATTTTTGCTATATGATCTGGAATAATTGGATCAGCTATAAGAATTATTATTCGAATAGAACTAAGAATTCCTGGATCTTGAATTTCAAATGATCAAGTTTATAATTCTTTAGTAACAGCTCATGCTTTTTTAATAATTTTTTTTTTAGTTATACCATTTTTAATTGGGGGATTTGGAAATTGATTAATTCCATTAATATTAGGAATTCCTGATATAGCTTTTCCCCGAATAAATAATATTAGATTTTGACTTTTACCTCCTTCTTTAATTTTATTAATCTTTAGAAATTTTTTAAATCCTAGACCTGGAACTGGATGAACTGTTTATCCTCCTCTTTCTTCTCATTTATATCATTCTTCTCCCTCAGTTGATTTAGCAATTTTTTCTTTACATATTTCTGGATTATCCTCTATTATAGGTTCATTAAATTTTATTGTTACTATTATTATAATAAAAAATATTTCATTAAAACATATTCAATTACCTCTTTTTCCTTGATCTGTTTTTATTACAACTATTTTATTATTATTTTCTTTACCTGTCTTAGCTGGAGCAATTACTATATTATTATTTGATCGAAATTTTAACACTTCTTTTTTTGATCCAATTGGAGGTGGGGACCCAATTTTATATCAACATCTGTTT
>IBIHM937-21|Hoplitis brachypogon|COI-5P|OR795944
AATAAACAATATTAGATTTTGATTATTACCCCCATCATTACTATTATTATTAATTAGAAATTTTTTCAATCCAAGACCTGGAACTGGATGGACAATTTATCCTCCATTATCATCATATTTATATCATTCATCTCCATCTGTAGATTTAGCAATTTTTTCATTACATATTTCAGGATTATCATCAATTATAGGTTCACTAAATTTTATTGTAACTATTATTATAATAAAAAATATCTCTTTAAATCATATAAAATTACCATTATTTCCATGATCAGTTTTCATTACAACTGTTTTACTACTTCTATCACTACCTGTATTAGCAGGAGCAATTACTATATTATTATTTGACCGTAATCTAAATACTTCATTTTTTGATCCAATAGGAGGAGGTGACCCTATTTTATTCCAACATTTATTT
>IBIHM946-21|Andrena hesperia|COI-5P|OR796299
GAATACTATACTTTATTTTCGCAATATGAGCAGGAATAATTGGAGCTTCTCTTAGATTTATTATCCGAATAGAACTAAGAAATCCAGGTAACTGAATTAGAAATGATCAAATCTATAACTCAATTGTTACATCCCACGCATTCATTATAATTTTCTTCATAGTAATACCATTTATAATTGGAGGATTTGGAAACTGACTTACACCCCTAATACTAGGAGCCCCTGATATAGCCTTCCCACGAATAAATAATATAAGATTTTGACTTCTGCCACCGTCAATCTTAATTATTTTAATAAGTATAGTACTAAATTCAGGCTCTGGTACAGGATGAACCGTATATCCCCCACTATCCTCATACTCATTTCACCCATCTTCGTCAGTAGATTTAACCATTTTCTCCCTACACATCACGGGTGTGTCCTCAATTATAGGAGCAATTAATTTTATTGTAACAATTTTAAATATAAAAAATATTTCAATAAATTATGATCAACTGCCACTATTTCCATGATCAGTATTTATCACAACAATTCTTCTACTAATCTCCCTTCCAGTTCTAGCAGGAGCCATTACAATATTACTTTCAGATCGAAATCTTAACTCATCATTCTTTGACCCAATAGGGGGAGGTGATCCAATTTTATACCAACATCTATTC
>IBIHM957-21|Andrena florentina|COI-5P|OR796889
AATATTATATTTTATTTTTGCTATATGAGCAGGTATAATTGGAGCCTCACTAAGATTTATCATCCGTATAGAATTAAGAAATCCAGGAAGCTGAATTAATAATGATCAAATCTATAATTCAATTGTAACTTCCCATGCATTTATTATAATCTTCTTTATAGTAATACCATTCATAATTGGGGGATTTGGAAATTGACTTACACCATTAATACTAGGAGCACCAGATATAGCTTTTCCACGAATAAACAATATAAGATTTTGACTACTGCCCCCTTCAATTCTAATTATCTTAATAAGAATAATTCTAAATTCAGGATCTGGAACAGGATGAACAGTTTACCCACCACTATCATCCTATACATTTCATCCATCATCATCTGTCGACTTAACAATTTTTTCTCTACATATTGCTGGTGTATCCTCAATTATAGGTGCAATTAATTTCATTGTAACAATCCTTAATATAAAAAATATTTCAATAAATTATGATCAAATACCACTATTCCCATGATCTGTATTTATTACAACAATTCTTTTATTAATCTCATTACCAGTCTTAGCTGGAGCAATCACTATACTTTTATCAGATCGAAATTTAAACTCATCATTTTTTGATCCAATAGGAGGTGGTGATCCAATTCTTTACCAACATCTATTT
>IBIHM965-21|Andrena praecox|COI-5P|OR796097
CATATTATACTTTATCTTCGCTATATGGGCAGGAATAATTGGAGCATCTCTAAGATTTATTATTCGCATAGAATTAAGAAATCCAGGAAACTGAATTAGTAACGATCAAATCTACAACACTATTGTAACCTCACACGCCTTCGTTATAATTTTCTTCATAGTTATACCATTCATAATCGGAGGTTTCGGAAACTGACTCACACCGTTAATATTAGGAGCGCCCGACATAGCCTTCCCACGAATAAATAATATAAGATTCTGACTACTTCCACCAGCAATCTTTATTATTATCATAAGAATAGTATTAAATTCAGGATCCGGAACAGGTTGAACTATTTATCCTCCACTGTCATCTTATTCATATCATCCATCATCATCAATAGATTTAACAATCTTCTCTCTTCATATTGCAGGCATTTCATCAATTATAGGAGCAATCAACTTCATTGTAACAATTTTAAATATAAAAAATATTTCACTAAATTATGATCAAATACCACTATTTCCATGATCAGTTTTCATTACAACAATTCTTTTATTAATTTCACTACCTGTATTAGCCGGAGCTATTACAATACTCTTATCAGATCGAAACTTAAATTCATCATTTTTCGACCCCATAGGAGGAGGAGATCCTATCCTATATCAACACCTATTT
>IBIHM977-21|Andrena minutula|COI-5P|OR796039
AATACTATATTTCATCTTCGCTATATGATCAGGGATAATTGGAGCATCATTAAGATTTATTATTCGAATAGAACTAAGAAACCCAGGAAGTTGAATCAATAATGATCAAATCTATAACTCCATTGTAACATCACACGCTTTCATTATAATTTTTTTCATAGTGATGCCATTCATAATCGGAGGTTTCGGAAACTGACTCACACCGTTAATATTAGGAGCGCCCGACATGGCTTTCCCACGAATGAATAATATAAGGTTTTGACTACTCCCACCAAGTATTTTCCTACTTTTAATAAGAACAATTTTAAATTCAGGATCAGGAACCGGATGAACTGTTTATCCCCCACTATCTTCATACACATATCATCCCTCTTCCTCTGTAGATCTAACAATCTTTTCCCTTCACATTGCTGGTATCTCCTCAATCATAGGAGCTATTAACTTTATTGTAACCATCTTAAACATAAAAAATATTTCAATAAATTATGATCAAATACCCCTATTCCCATGATCTGTTTTCATTACAACAATCTTACTACTAATCTCACTACCAGTTCTTGCAGGTGCTATTACAATACTAATCTCCGATCGAAACCTAAACTCGTCATTCTTTGATCCAATAGGAGGAGGAGATCCTATTCTATACCAACATCTATTT
>IBIHM986-21|Andrena spreta|COI-5P|OR796676
AATATTATATTTCATTTTCGCTATATGATCCGGAATAATTGGGGCCTCACTAAGATTCATTATTCGAATAGAATTAAGAAATCCAGGAAATTGAATTAACAATGACCAAATCTATAATTCAATTGTAACATCACACGCTTTCATTATAATTTTTTTCATAGTAATACCATTCATAATCGGAGGTTTCGGAAACTGACTCACACCGTTAATATTAGGAGCGCCCGACATAGCTTTCCCACGAATAAATAATATAAGATTTTGACTTCTACCCCCATCTATTATTCTTCTTCTAATAAGAACAATCCTAAATTCAGGATCTGGTACAGGATGAACAGTATACCCACCCCTATCTTCATATTCATTCCATCCATCATCATCTGTAGATCTAACAATCTTTTCCCTTCACATTGCAGGTATCTCATCAATCATAGGAGCTATCAATTTTATTGTAACCATCCTAAACATAAAAAATATTTCAATAAATTACGACCAAATACCTCTATTCCCATGATCTGTTTTCATTACAACAATTCTATTACTAATTTCACTACCAGTCCTTGCAGGTGCTATTACAATACTAATTTCTGATCGAAATCTAAACTCATCCTTCTTTGATCCTATAGGAGGAGGAGACCCCATCTTATATCAACATTTATTT
>IBIHY005-22|Anthophora bimaculata|COI-5P|OR796319
TATAATTTATTTTGTTTTTGCTTTGTGGGGTGGGATGGTTGGAACATCTATGAGAATAATTATTCGTATAGAATTAAGGTCCCCAGGCATATGAATTGATAATGATCAATTATATAATTCGGTTGTTACTGTTCATGCATTTTTAATGATTTTTTTTATAGTTATACCTTTTATGATTGGGGGATTTGGAAATTGATTAGTTCCTTTAATATTAGGGGCTCCAGATATAGCTTTTCCTCGTATAAATAATATTAGATTTTGATTATTACCTCCTTCTTTAGTTTTATTGCTTTTAAGGAATATATTTCAAGTTAGTCCTGGAACGGGATGAACAGTGTACCCCCCATTATCTTTGTATTTATTTCATTCTTCACCTTCAGTTGATTTGACAATTTTTGCATTACATTTATCAGGAATTTCATCTATTGTAGGTGCTATAAATTTTATAGTTACTATTATAATAATAAAAAATTTATCTATGAGTTATGATCAAATTCCATTATTTCCTTGGTCAGTTTTTATTACTGCTGTTTTATTATTGTTATCTTTACCAGTTTTAGCAGGGGCAATTACAATATTGCTTTTTGATCGTAATATAAATACTTCATTTTTTGATCCATTAGGAGGAGGTGATCCAATTTTATATCAACATTTATTT
>IBIHY016-22|Halictus seladonius|COI-5P|OR796677
CATACTCTACTTTATCTTTGCAATATGATCAGGAATAATTGGTGCTTCATTAAGAATAATTATCCGAATAGAACTAAGTACCCCAGGAAGATGAATTAACAATGATCAAATTTATAACACTATTGTTACTTCTCATGCTTTTGTTATAATTTTTTTTATAGTTATACCATTTATAATTGGAGGGTTTGGAAATTGATTAGTCCCCCTAATAATTGGAGCTCCTGATATAGCATTCCCACGAATAAATAATATAAGATTCTGATTATTAATCCCCTCATTATTTATACTTTTAATAAGAAGAATTTTATCAACAGGCTCAGGAACAGGATGAACTGTTTACCCCCCTTTATCATCAATTATATATCATTCATCTTTTTCTGTAGATTTTACTATTTTTTCTCTTCATATTGCTGGAATTTCTTCAATTATAGGGGCTATTAATTTTATTGTTTCAATTTTATTAATAAAAAATATTTCCCTAAAACTAAATCAAGTACCTTTATTCCCATGATCAGTAAAAATTACAGCTATTTTACTACTTCTATCCTTACCCGTATTAGCAGGAGCTATCACTATATTATTAACTGATCGAAACTTAAATACATCTTTTTTTGACCCTTCAGGAGGAGGGGACCCTATTTTATATCAACATCTATTT
>IBIHY020-22|Andrena fuscipes|COI-5P|OR796027
AATATTATACTTTATCTTCGCTATATGAGCAGGAATAATCGGAGCATCACTAAGATTTATCATTCGAATAGAATTAAGAAATCCAGGTAATTGAATTAGCAATGATCAAATCTACAACACTATTGTAACCTCTCACGCCTTTGTTATAATCTTCTTCATAGTTATGCCATTCATAATCGGAGGTTTCGGAAACTGACTCATACCATTAATATTAGGAGCGCCCGACATGGCTTTCCCACGAATAAATAATATAAGATTCTGACTATTACCCCCATCAATTTTAATTATTCTTATAAGAATAGTCTTAAATTCAGGATCTGGAACAGGCTGAACTATTTATCCACCACTATCGTCCTACTCTTACCATCCATCATCATCAATAGACCTAACTATCTTCTCCCTTCATATTGCAGGAGTTTCATCAATCATAGGAGCAATTAATTTTATCGTAACAATCTTAAATATAAAAAATATTTCATTAAATTATGATCAAATACCACTATTCCCATGATCAGTATTTATCACAACAATTCTACTATTAATTTCTCTCCCAGTACTAGCTGGAGCTATCACAATACTATTATCAGATCGAAATCTAAACTCATCATTCTTTGATCCTATAGGAGGAGGAGACCCTATTTTATATCAACATTTATTC
>IBIHY021-22|Lasioglossum morio|COI-5P|OR796442
AATATTATATTTTATTTTCGCAATATGAGCTGGAATAATTGGAGCTTCACTAAGAATAATTATTCGAATAGAATTAAGAGTCCCTGGAAGATGAATTAATAATGATCAAATTTATAATACTATTATTACATCACATGCATTTGTAATAATTTTCTTTATAGTAATACCATTTATAATTGGAGGATTTGGAAATTGATTAGTCCCACTAATAATTGGAGCCCCTGATATAGCATTCCCACGAATAAATAATATAAGATTCTGATTATTAATTCCTTCTTTATTCATATTATTAATAAGAAGAATTTTATCCTCAGGATCAGGAACAGGATGAACAGTTTACCCCCCATTATCTTCAATTACATACCATTCATCTATTTCTGTAGATTGCACTATCTTTTCATTACACATTGCTGGAATCTCATCCATTATAGGAGCTATTAATTTTATTGTTTCAATTATATTAATAAAAAATATTTCAATCAATTATGATCAAATTCCATTATTTCCATGATCAGTAAAGATTACAGCTATTCTTTTACTTTTATCTTTACCCGTATTAGCTGGAGCTATTACTATATTATTAACAGATCGAAACTTAAATACTTCATTTTTTGACCCCTCAGGAGGAGGAGACCCAATTCTTTATCAACATTTATTC
>IBIHY023-22|Anthophora bimaculata|COI-5P|OR796782
TATAATTTATTTTGTTTTTGCTTTGTGGGGTGGGATGGTTGGAACATCTATGAGAATAATTATTCGTATAGAATTAAGGTCCCCAGGCATATGAATTGATAATGATCAATTATATAATTCGGTTGTTACTGTTCATGCATTTTTAATGATTTTTTTTATAGTTATACCTTTTATGATTGGGGGATTTGGAAATTGATTAGTTCCTTTAATATTAGGGGCTCCAGATATAGCTTTTCCTCGTATAAATAATATTAGATTTTGATTATTACCTCCTTCTTTAGTTTTATTGCTTTTAAGGAATATATTTCAAGTTAGTCCTGGAACGGGATGAACAGTGTACCCCCCATTATCTTTGTATTTATTTCATTCTTCACCTTCAGTTGATTTGACAATTTTTGCATTACATTTATCAGGAATTTCATCTATTGTAGGTGCTATAAATTTTATAGTTACTATTATAATAATAAAAAATTTATCTATGAGTTATGATCAAATTCCATTATTTCCTTGGTCAGTTTTTATTACTGCTGTTTTATTATTGTTATCTTTACCAGTTTTAGCAGGGGCAATTACAATATTGCTTTTTGATCGTAATATAAATACTTCATTTTTTGATCCATTAGGAGGAGGTGATCCAATTTTATATCAACATTTATTT
>IBIHM014-19|Halictus subauratus|COI-5P|OR796785
CATACTCTATTTTATCTTTGCTATATGATCTGGAATAATTGGTGCCTCATTAAGAATAATTATTCGAATAGAATTAAGAACACCAGGTAGTTGAATTAATAATGATCAAATTTATAATACAATTGTTACTTCTCATGCTTTTGTAATAATTTTTTTTATAGTTATACCATTTATAATTGGAGGATTTGGTAACTGACTTGTACCTTTAATAATTGGAGCTCCTGATATAGCTTTCCCACGAATAAATAATATAAGATTTTGATTATTAATCCCTTCTCTTTTTATACTTTTAATAAGAAGAATTTTATCAACAGGATCAGGTACAGGATGAACTGTTTACCCTCCCTTATCCTCAATTATATACCATTCATCTTTTTCAGTTGACTTTACTATTTTTTCTTTACACATTGCAGGAATCTCCTCTATTATAGGAGCTATTAATTTTATTGTTTCAGTACTTTTAATAAAAAATATCTCTCTAAAATTAAATCAAGTTCCATTATTTCCATGATCAGTAAAAATTACTGCTATTTTATTACTTTTATCATTACCTGTTTTAGCAGGAGCTATTACTATATTATTAACTGATCGAAATTTAAATACATCTTTTTTTGATCCTTCGGGAGGAGGAGATCCAATTTTATATCAACATTTATTC
>IBIHM018-19|Bombus ruderatus|COI-5P|OR795958
AATATTATATTTTATTTTTGCTATATGATCTGGAATAATTGGATCAGCAATAAGATTATTAATCCGAATAGAATTAAGACATCCTGGAATATGAATCAATAATGATCAAATTTATAATTCCTTAGTAACTAGACATGCATTTTTAATAATTTTTTTTATAGTTATACCATTTATAATTGGAGGTTTTGGAAATTATTTAATTCCCTTAATAATTGGATCTCCAGATATAGCATTTCCACGAATAAATAATATCAGATTTTGAATTTTACCTCCCTCATTATTTTTATTATTATTAAGAAATTTATTCTCACCAAATGTTGGAACTGGTTGAACTGTATATCCTCCACTATCTTCTTATTTATTTCATTCATCTCCATCTGTAGATATTGCAATTTTTTCTTTACATATAACAGGAATTTCTTCTATTATTGGATCATTAAATTTTATTGTAACTATTATACTTATAAAAAATCACTCACTAAATTATGACCAAATTAATTTATTTTCATGATCAGTATGTATTACAGTTATTTTATTACTTCTATCCCTTCCAGTTCTAGCAGGAGCTATTACAATATTACTTTTTGATCGAAATTTTAATACATCTTTCTTTGATCCTATAGGAGGTGGAGATCCAATTCTTTATCAACACTTATTT
>IBIHM045-19|Halictus subauratus|COI-5P|OR796388
CATACTCTATTTTATCTTTGCTATATGATCTGGAATAATTGGTGCCTCATTAAGAATAATTATTCGAATAGAATTAAGAACACCAGGTAGTTGAATTAATAATGATCAAATTTATAATACAATTGTTACTTCTCATGCTTTTGTAATAATTTTTTTTATAGTTATACCATTTATAATTGGAGGATTTGGTAACTGACTTGTACCTTTAATAATTGGAGCTCCTGATATAGCTTTCCCACGAATAAATAATATAAGATTTTGATTATTAATCCCTTCTCTTTTTATACTTTTAATAAGAAGAACTTTATCAACAGGATCAGGTACAGGATGAACTGTTTACCCTCCCTTATCCTCAATTATATACCATTCATCTTTTTCAGTTGACTTTACTATTTTTTCTTTACACATTGCAGGAATCTCCTCTATTATAGGAGCTATTAATTTTATTGTTTCAGTACTTTTAATAAAAAATATCTCTCTAAAATTAAATCAAGTTCCATTATTTCCATGATCAGTAAAAATTACTGCTATTTTATTACTTTTATCATTACCTGTTTTAGCAGGAGCTATTACTATATTATTAACTGATCGAAATTTAAATACATCTTTTTTTGATCCTTCGGGAGGAGGAGATCCAATTTTATATCAACATTTATTC
>IBIHM073-21|Melecta albifrons|COI-5P|OR796340
GAATACTCTACATATTATTTGCGATATGGGCAGGGATAATTGGAACTGCAATAAGCTTCCTAATTCGTCTTGAACTAAGAATCCCGGGCAAATGAATTAATAATGACCAAATTTACAACACTTTCGTCACATCCCACGCCTTTATCATAATTTTTTTTCTAGTAATACCATTTCTAATCGGTGGATTTGGAAACTGATTAATCCCGATAATATTAGGGTCCCCTGATATAGCATTCCCTCGAATAAATAACATCAGATTTTGATTACTCCCTCCATCACTGCTATTACTCCTCTTTAGAAACCTTTTTAAAATGACCATAGGAACAGGGTGAACGGTTTATCCACCCCTCTCCCTATCAATGTACCACAACAGGCCCTCCGTAGACTTAAGAATTTTCTCCCTTCACATATCAGGAGTGTCCTCAATTATGGGTGCAATAAACTTTATAGTAACAATCATATTAATAAAAAATTTTAGTTTAAAATATGATCAAGTAAATCTGTTCTCGTGATCAGTTTTTATTACAGCAATTTTACTCCTGTTATCCCTCCCAGTTCTAGCTGGAGCTATCACTATACTCCTATTTGACCGAAACCTAAACACCAGATTTTTTGACCCCATGGGTGGTGGCGACCCCATTTTATACCAACATTTATTT
>IBIHM1016-22|Lasioglossum littorale|COI-5P|OR795906
AATATTATATTTTATTTTTGCTATATGAGCAGGTATAATTGGAGCATCTTTAAGAATAATTATTCGAATAGAATTAAGAGCACCAGGAAGATGAATTAATGATGATCAAATTTATAATACTATTATTACTTCTCATGCATTTATTATAATTTTCTTTATAGTTATACCCTTTATAATTGGAGGATTTGGAAATTGATTAGTTCCTTTAATAATTGGAGCCCCAGATATAGCTTTCCCTCGAATAAATAATATAAGATTTTGATTATTAATTCCATCATTATTTATATTATTAATAAGAAGAATTTTATCATCAGGGTCTGGTACTGGTTGGACTATTTATCCACCACTATCTTCCATTATATATCATTCATCAATTTCAGTAGATTGTACTATTTTTTCACTACACATTGCAGGTATTTCATCAATTATAGGAGCTATTAATTTTATTGTTTCAATTATATTAATAAAAAATATTTCAATTAATTATGATCAAATTCCTCTATTCCCATGATCAGTAAAAATTACAGCTATTTTATTACTTTTATCTTTACCAGTATTAGCAGGAGCTATTACAATACTTTTAACAGATCGAAATTTAAATACATCATTTTTTGATCCTTCAGGAGGAGGAGACCCTATTTTATATCAACATTTATTT
>IBIHM1018-22|Lasioglossum lucidulum|COI-5P|OR796667
TATACTATATTTTATTTTTGCTATATGAGCAGGTATAATTGGAGCTTCACTAAGAATAATTATTCGTATGGAATTAAGAGCCCCAGGAAGATGAATTAATAACGATCAAATTTATAATACTATTATTACTTCACATGCTTTTATTATAATTTTTTTTATAGTAATACCTTTTATAATTGGAGGATTTGGAAACTGATTAGTCCCATTAATAATTGGAGCCCCAGATATAGCATTTCCTCGAATAAATAATATAAGATTTTGACTTTTAATCCCATCTTTATTTATATTATTAATAAGAAGAATTTTAGCATCTGGATCTGGAACAGGGTGAACTGTATACCCCCCCTTATCATCTATTATATATCATTCATCAATCTCTGTAGATTGTACAATTTTCTCATTACATATTGCAGGAATTTCTTCAATTATAGGAGCTATTAATTTTATTGTATCTATTATATTAATAAAAAATATTTCAATTAATTATGATCAAATTCCCTTATTCCCATGATCAGTAAAAATTACTGCAATTTTATTATTATTATCTTTACCTGTATTAGCAGGAGCTATTACAATATTATTAACTGATCGAAATTTAAATACCTCATTTTTTGACCCTTCAGGAGGAGGTGATCCTATTCTTTACCAACATTTATTT
>IBIHM1033-22|Andrena hystrix|COI-5P|OR796383
TATATTATATTTTATTTTCGCCATATGAGCAGGTATAGTTGGTGCGTCATTGAGATTTATTATCCGAATAGAATTAAGAAACCCAGGAAATTGAATCAATAATGATCAAATTTACAACTCTATCGTCACCTCACACGCCTTTATTATAATTTTTTTCATAGTTATGCCATTCATAATTGGAGGGTTTGGAAATTGACTTACACCACTAATATTAGGGGCCCCTGATATAGCCTTCCCACGAATAAATAATATAAGATTTTGACTTTTACCTCCATCAATTATAATATTATTAACAAGAACAGTAATAAATTCAGGATCTGGGACTGGATGAACTGTTTACCCCCCATTATCATCATTTACATATCACCCATCATCCTCTGTAGATTTAACAATTTTCTCACTTCATATCGCAGGAGTATCATCAATTATAGGAGCAATTAACTTTATTGTAACAATCCTTAATATAAAAAATATATCACTAAATTACGACCAAATACCACTATTCCCATGATCTGTATTTATTACTACAATCTTATTGCTAATCTCTTTACCCGTATTAGCAGGAGCTATTACTATACTTCTATCAGATCGAAACCTAAATTCATCATTCTTCGACCCAATGGGGGGAGGAGACCCAATCTTATATCAACATCTATTC
>IBIHM104-21|Coelioxys haemorrhous|COI-5P|OR796175
GTATATTATATATAATTTTTGCTATTTGGTCAGGAATAATTGGATCTTCAATAAGTATAATTATTCGTATAGAATTAAGAACCCCTTCAAGTTGAATTAATAATGATCAAATTTATAATTCATTTATCACAGCTCATGCATTTTTAATAATTTTTTTTTTAGTTATACCATTCCTAATTGGAGGATTTGGAAATTGATTAGTACCATTAATAATTGGAGCACCAGATATAGCTTTCCCACGAATAAATAATATTAGATTTTGATTATTACCCCCATCAATCTTTTTATTATTATCAAGAAATTTATTAAATCCTAGACCAGGAACAGGTTGAACAGTTTATCCTCCTTTATCTTTATACACTTTCCACCCATCACCTTCAGTAGATTTAGCTATTTTTTCACTACATCTTTCAGGAATTTCATCAATTATTGGTTCAATAAATTTTATTGTTACTATTTTAATAATAAAAAATAATTCTTTAAAATATGAACAAATACCATTATTTTCCTGATCAGTACTTATCACAACTATCCTTTTATTATTATCTTTACCTATTCTAGCTGGAGCAATTACAATACTTTTATTTGATCGAAACTTAAATACATCATTTTTTGATCCAATAGGTGGAGGAGATCCAATTTTATATCAACATTTATTT
>IBIHM1051-22|Andrena verticalis|COI-5P|OR796479
TATATTATACTTCATTTTCGCTATATGAGCAGGTATAATTGGAGCATCATTAAGTTTCATTATTCGAATAGAGTTAAGAAATCCAGGAAATTGAATCAATAACGATCAAATTTATAACTCAATCGTAACTTCTCACGCATTTATTATAATTTTCTTTATAGTTATACCATTTATAATTGGTGGATTTGGGAATTGACTTACACCACTAATATTAGGAGCCCCCGATATAGCATTCCCACGAATAAATAATATAAGATTTTGACTATTACCCCCATCCATTTTAACTCTATTAATAAGATCAGTAATAAATTCTGGATCCGGAACTGGATGAACTGTATATCCACCATTATCATCATTTACTTACCACCCATCATCCTCAGTAGATTTAACTATTTTCTCACTTCATATCGCTGGGGTATCATCCATTATAGGAGCTATCAACTTTATTGTAACAATTCTTAATATAAAAAATACTTCTATAAATTATGATCAAATACCATTGTTCCCATGATCCGTATTTATTACAACAATTCTATTATTAATCTCCCTTCCAGTATTAGCCGGAGCTATCACAATACTTCTATCAGATCGAAACTTAAATTCATCATTTTTTGACCCAATAGGAGGAGGAGACCCAATTCTATATCAACACTTATTC
>IBIHM116-21|Nomada dira|COI-5P|OR795964
GTATCTTATATATTATTTTTGCTTTATGATCTGGAATAGTAGGAACTTCAATAAGATTTATTATTCGAATAGAATTAAGAAATCCAGGTGAATGAATTATAAATGATCAAATTTATAATTCTTTAGTAACTGCTCATGCTTTTTTAATAATTTTTTTTATAGTTATACCTTTTATAATTGGTGGATTTGGAAATTGATTAGTACCATTAATATTAGGATGTCCTGATATAGCTTTTCCACGAATAAATAATATTAGATTTTGATTATTACCTCCTTCTTTAATATTATTATTATTAAGAAATCTATTTAATATTACCCCAGGAACTGGATGAACAGTTTATCCTCCATTATCTTCATCAATATTTCATAGATCTCCATCAGTAGATTTAGCTATTTTTTCCCTTCATATATCTGGAATTTCTTCAATTATAGGTGCAATAAATTTTATAGTAACAATTATATTAATAAAAAATATTTCAATAAATTATGATCAAATTAATTTATTTTCTTGATCAATTTTTATTACTGCAATTTTATTATTATTATCATTACCTGTTTTAGCTGGTGCAATTACTATATTATTATTTGATCGAAATTTTAATACATCTTTTTTTGATCCAATAGGAGGAGGAGATCCTATTTTATACCAACATTTATTT
>IBIHM1245-22|Nomada fallax|COI-5P|OR796400
TATAAATAATATTAGATTTTGATTATTACCCCCTTCTTTATTATTATTATTATTAGGAAATTTATTTAATATTACTCCTGGAACAGGATGAACAATTTATCCTCCTTTATCTAATTCAATATTTCATAGGTCTCCTTCTGTAGATTTAACTATTTTTTCACTTCATTTATCTGGAATTTCTTCAATTATAGGAGCAATAAATTTTATAGTAACTATTATAATAATAAAAAATATTTCTATAAATTATGATCAAATTAATTTATTTTCCTGATCAATTTTTATTACAGCTATTTTATTATTATTATCTTTACCTGTATTAGCAGGAGCTATTACTATATTATTATTTGATCGAAATTTTAATACTTCTTTTTTTGATCCTATGGGAGGAGGGGATCCAATTTTATATCAACATTTATTT
>IBIHM1259-22|Protosmia glutinosa|COI-5P|OR796923
AATTTTATATATAATTTTTTCTATATGAGCAGGAATAGTAGGTTCAGGAATAAGAATTTTAATTCGAATAGAATTAAGAATTCCTGGAACTTGAATTGGAAATGATCAAATTTATAATTCAATTGTAACAGCTCATGCTTTTGTAATAATTTTTTTTTTAGTAATACCATTTATAATTGGAGGATTTGGAAATTGATTAATTCCTTTATTATTAGGAATTCCAGATATAGCTTTTCCACGAATAAATAATATTAGATTTTGATTATTACCTCCATCTTTATTTATGTTATTATTAAGAAATATATTTAATCCTAGACCTGGAACTGGATGAACTGTATATCCACCATTATCTTCATATATATATCATTCTTCACCTTCAGTAGATTTAGCAATTTTTTCTTTACATATTTCAGGATTATCTTCAATTTTAGGATCATTAAATTTTATTGTAACAATTTTATTAATAAAAAATATTTCTTTAAATTACATACAATTATCTCTTTTTACATGATCTGTACTTATTACTACAGTATTATTATTATTATCATTACCAGTTTTAGCTGGAGCTATTACTATATTATTATTTGATCGAAATTTTAATTCTTCTTTTTTTGATCCAATAGGTGGAGGTGATCCAATTTTATATCAACATTTATTT
>IBIHM1295-22|Chelostoma florisomne|COI-5P|OR796494
TATTTTATATATAATTTTTACTATATGAGCAGGAATAATCGGATCCGCCCTAAGAATTATTATTCGTATACAACTAAGAACACCAGGATCATGAATTAAAAATGATCAAATTTATAATTCTATTGTTACAGCACATGCATTTTTAATAATTTTTTTCTTAGTAATACCATTCTTAATTGGAGGATTCGGAAATTGATTAATTCCTTTAATATTAGGAACACCAGATATAGCATTCCCACGAATAAATAATATTAGATTCTGATTACTACCACCATCTCTTTTAATATTAATTTTAAGAAATACATTCAACCCAGGACCAGGAACCGGATGAACAATTTATCCACCATTATCATCCTATTTATATCACTCATCCCCATCTGTTGATATAGCAATTTTCTCTCTTCATATTTCAGGCTTATCCTCAATTATAGGTTCTTTAAATTTTATTGTAACAATTTTATTAATAAAAAATTTTTCCTTAAATTATTCCCAAATTCCATTATTTCCTTGATCAATATTTATTACAACAATTTTATTACTTTTTTCATTACCTGTATTAGCAGGAGCAATTACAATACTTCTCTTTGATCGAAATTTAAATACATCATTTTTTGACCCAATTGGAGGAGGAGACCCAATCCTATTCCAACATTTATTT
>IBIHM1300-22|Afranthidium carduele malacopygum|COI-5P|OR796464
AATTTTATATATAATTTTTGCAATATGATCAGGGATAATTGGGTCAGCGATAAGAATAATTATTCGTATAGAATTAAGTACACCTGGTTCATGAATTAATAATGATCAAATTTATAATTCATTTGTTACTGCTCATGCTTTTTTAATGATTTTTTTTCTTGTTATACCATTTTTAATTGGAGGATTTGGAAATTGATTAATACCTTTAATAATAGGAGCTCCAGATATAGCTTTTCCTCGAATAAATAACATTAGATTTTGATTATTACCTCCTGCATTATTTATATTATTAATAAGAAATTTAATAAATCCAAGACCTGGAACAGGATGAACTGTATATCCTCCTTTATCATCTTATTTATTTCATTCATCACCTTCAGTTGATTTAGCTATTTTTTCTCTTCATATTTCAGGTATTTCATCAATTTTAGGTTCATTAAATTTTATTGTAACAATTTTATCAATAAAAAATTATTCTTTAAAATTTAATCAATTACCTTTATTTTCTTGATCAGTATTAATTACAACTATTTTATTACTTTTATCATTACCTGTATTAGCAGGAGCTATTACTATATTATTATTTGATCGTAATTTAAATACATCTTTTTTTGATCCTATAGGAGGAGGAGATCCTATTTTATATCAACATTTATTT
>IBIHM1305-22|Coelioxys aurolimbatus|COI-5P|OR796710
TATAATATATATAATTTTTGCAATTTGATCAGGAATAATTGGATCTTCACTAAGAATAATTATTCGAATAGAATTAAGAATCCCAGGATCCTGAATTAATAATGATCAAATCTATAACTCTTTCATTACAGCCCACGCATTTTTAATAATCTTTTTTTTAGTTATACCTTTTTTAATCGGCGGATTTGGAAACTGATTAGCCCCCTTAATATTAGGAGCTCCGGATATAGCCTTCCCTCGAATAAATAATATTAGATTTTGATTATTACCCCCCTCTTTATTAATATTATTAATTAGTAACTTAATTTCACCTAGGCCAGGAACAGGCTGAACAATTTATCCCCCCTTATCTTTATACAATTATCACCCCTCACCCTCAGTAGATTTAGCAATTTTTTCTTTACACTTATCGGGAATTTCATCCATTATTGGATCAATAAACTTTATTGTAACAATTTTAATAATAAAAAACTATTCAATAAATTATAACCAAATACCCCTATTCCCATGATCAATTTTTATTACTACAATTTTATTATTATTATCTTTACCTGTTTTAGCCGGAGCAATCACAATATTATTATTTGATCGAAATTTAAACTCTTCATTTTTTGACCCATTAGGAGGAGGAGATCCTATTTTATACCAACACTTATTT
>IBIHM1307-22|Coelioxys haemorrhous|COI-5P|OR796918
TATATTATATATAATTTTTGCTATTTGGTCAGGAATAATTGGATCTTCAATAAGTATAATTATTCGTATAGAATTAAGAACCCCTTCAAGTTGAATTAATAATGATCAAATTTATAATTCATTTATCACAGCTCATGCATTTTTAATAATTTTTTTTTTAGTTATACCATTCCTAATTGGAGGATTTGGAAATTGATTAGTACCATTAATAATTGGAGCACCAGATATAGCTTTCCCACGAATAAATAATATTAGATTTTGATTATTACCCCCATCAATCTTTTTATTATTATCAAGAAATTTATTAAATCCTAGACCAGGAACAGGTTGAACAGTTTATCCTCCTTTATCTTTATATACTTTCCACCCATCACCTTCAGTAGATTTAGCTATTTTTTCACTACATCTTTCAGGAATTTCATCAATTATTGGTTCAATAAATTTTATTGTTACTATTTTAATAATAAAAAATAATTCTTTAAAATATGAACAAATACCATTATTTTCCTGATCAGTACTTATCACAACTATCCTTTTATTATTATCTTTACCTATTCTAGCTGGAGCAATTACAATACTTTTATTTGATCGAAACTTAAATACATCATTTTTTGATCCAATAGGTGGAGGAGATCCAATTTTATATCAACATTTATTT
>IBIHM1310-22|Thyreus histrionicus|COI-5P|OR796245
AATATTATATATATTATTTGCATTATGATCAGGAATAATTGGTACAGCTATAAGATTTTTAATTCGTTTAGAATTAAGAATTCCAGGAAAATGAATTAATAATGATCAATTATATAATTCTATTGTAACTTCTCATGCATTTATTATAATTTTTTTTTTAGTTATACCATTTTTAATTGGAGGATTTGGAAACTGATTAATCCCAATAATATTAGGATCCCCAGATATAGCATTTCCACGAATAAATAATATTAGATTTTGATTATTACCCCCATCTTTAATTTTATTATTGATAGGAAATATTTTTAAAACAACAATAGGAACTGGATGAACAGTTTATCCACCTTTATCATCATCTTTATATCATAATAGACCTTCAGTTGATTTAAGAATTTTTTCATTACATATATCAGGTGTATCATCAATTCTTGGTGCAATAAATTTTATAGTAACAATTATATTAATAAAAAATTTTAGATTAAATTATGATCAATTAAATTTATTTTCCTGGTCAGTATTTATTACAGCAATTTTATTATTATTATCATTACCAGTATTAGCTGGAGCTATTACAATATTATTATTTGATCGAAATTTAAATACAAGATTTTTTGATCCAATAGGGGGTGGTGATCCAATCTTGTATCAACATTTATTT
>IBIHM1316-22|Epeolus julliani|COI-5P|OR796659
AATATTATATATAATTTTTGCATTTTGATCTGGATTATTGGGTTCTTCAATAAGATTTTTATTACGAATAGAATTATCAGTACCTGGATCTTGAATTAATAATGATAATATTTATAATTCATTAGTTACTTCTCATGCATTTTTAATAATTTTTTTTATAGTTATACCTTTTATAATTGGTGGATTTGGAAATTGATTAATTCCTATAATATTAGGAGCTCCTGATATAGCTTTTCCTCGAATAAATAATATTAGATTTTGATTATTACCTCCTTCATTATTAATATTATTATTAAGAAATTTATTTACTATTATGCCTGGAACTGGTTGAACAGTATATCCTCCTTTATCTTCTTATATATATCATAGATCTCCTTCTGTTGATTTTTTAATTTTTTCTTTACATATATCAGGAATATCATCAATTATAGGAGCTATTAATTTTATAGTTACTATTATAATAATAAAGAATTGTTCAATAAATTATGATCAAATTAATTTATTTTCTTGATCAGTTTTTATTACAGCAATTTTATTATTATTATCTTTACCAGTTTTAGCAGGGGCTATTACAATATTATTGTTTGATCGAAATTTTAATACTTGTTTTTTTGATCCTATAGGAGGTGGTGATCCAATTTTATATCAACATTTATTT
>IBIHM1325-22|Bombus muscorum|COI-5P|OR796064
AATAATATATTTCATTTTTGCTATATGATCAGGAATAATTGGATCTTCAATAAGATTGTTAATTCGAATAGAATTAAGTCATCCTGGTATATGAATCAATAACGATCAAATTTATAATTCTTTAGTTACTAGTCATGCATTTTTAATAATTTTTTTTATAGTTATACCTTTTTTAATTGGTGGTTTTGGAAATTATTTAATTCCTTTAATATTAGGATCACCAGATATAGCATTTCCTCGAATAAATAATATTAGATTTTGAATTTTACCTCCTTCATTAATAATATTATTATTAAGAAATTTATATACACCTAATGTTGGTACAGGTTGAACTGTTTATCCTCCATTATCTTCATATTTATTTCATTCATCTCCATCAGTTGATATTGCAATTTTTTCTCTTCATATAACTGGAATTTCTTCTATTATTGGTTCTTTAAATTTTATTGTTACTATTATAATAATAAAAAATTATTCATTAAGTTATGATCAAATTAATTTATTTTCATGATCAGTATGTATTACTGTAATTTTATTAATATTATCTTTACCTGTTTTAGCTGGAGCAATTACAATATTACTTTTTGATCGAAATTTTAATACATCTTTTTTTGATCCTATAGGAGGTGGTGATCCAATTCTTTATCAACATTTATTT
>IBIHM1335-22|Eucera longicornis|COI-5P|OR796183
AATAAATAATATCAGATTTTGATTATTACCTTGTTCTTTATTATTTTTATTAATAAGAAATTTATTTAGAATAACTCCTGGTACAGGATGAACAATTTATCCACCTTTATCATCTTATATATTTCATTCTTCTCCTTCAGTAGATATAATAATTTTTTCATTACATTTATCAGGAATATCTTCAATTTTAGGTGCAATAAATTTTATAGTAACTATTATAATAATAAAAAATTTATCAATAAATTATGATCAAATTAATTTATTTTCCTGATCAGTATTTATTACAGCTATTTTATTATTATTATCATTACCTATTTTAGCAGGAGCAATTACTATATTATTATTTGATCGTAATATAAATACTTCATTTTTTGATCCTATAGGAGGAGGAGATCCAATTTTATATCAACATTTATTT
>IBIHM162-21|Nomada similis|COI-5P|OR796147
GTATTTTGTATATTATTTTTGCTTTGTGATCTGGAATAATTGGAACTTCAATAAGATTTATTATTCGTATAGAATTAAGTAATCCTGGTGAATGAGTTATAAATGATCAAATTTATAATTCTTTAGTTACTGCTCATGCTTTTTTAATAATTTTTTTTATAGTGATACCTTTTATAATTGGTGGATTTGGAAATTGATTAGTTCCTTTGATATTAGGGTGTCCAGATATAGCTTTTCCCCGAATAAATAATATTAGATTTTGATTATTACCACCTTCATTATTTTTATTATTGTTAAGAAATTTATTTAATATTACTCCTGGAACTGGATGAACAGTTTATCCTCCTTTGTCATCTTCAATGTTTCATAGGTCTCCGTCTGTTGATTTAGCAATTTTTTCTCTTCATATATCTGGAATTTCTTCAATTATGGGTGCAATAAATTTTATAGTAACTATTATAATAATAAAAAATTTTTCAATAAATTATGATCAAATTAATTTATTTTCTTGATCAATTTTTATTACTGCAATTTTATTATTATTATCTTTACCTGTATTAGCAGGTGCCATTACTATATTATTATTTGATCGAAATTTTAATACTTCTTTTTTTGATCCAATAGGAGGGGGTGATCCAATTTTATATCAACATTTATTT
>IBIHM202-21|Anthophora atriceps|COI-5P|OR796507
GAATGGTTTATTTTGTGTTTGCTTTATGATCTGGAATAATTGGGACATCTATAAGAATAATTATTCGTATGGAGTTGAGCGCCCCTGGGGCTTGAATTGGGAATGATCAAATTTATAATTCTATTGTCACTGTACATGCTTTTTTAATAATTTTTTTTATAGTTATACCTTTTATAATTGGAGGATTTGGTAATTGATTAATTCCTTTAATATTGGGGGCACCAGATATAGCATTTCCACGTATAAATAATATTAGATTTTGATTATTACCTCCTTCATTGACTTTATTACTTTTAAGTAATTTATTTCAAGTTAGACCTGGTACTGGGTGAACAATTTATCCACCTTTATCTTCTTATTTATTTCATTCATCTCCTTCAGTTGATATTACTATTTTTTCTTTACATTTATCAGGAGTTTCTTCAATTATTGGAGCAATAAATTTTATAGTTACTATTATAATAATAAAAAATTTATCATTAAATTATGATCAAATTTCATTATTTTCATGATCTGTTTTTATTACAGCTATTTTATTATTATTATCGTTACCAGTTTTAGCAGGTGCTATTACTATATTAATTTTTGATCGTAATATTAATACTTCATTTTTTGATCCTTTAGGTGGGGGAGATCCAATTTTATATCAACATTTATTT
>IBIHM204-21|Anthophora balneorum|COI-5P|OR796118
-GATGATTTATTTTATTTTTGCAATCTGATCAGGTTTAATTGGGACTTCTATGAGTATAATTATTCGTATGGAATTAAGATCACCCGGAGCATGAATTAATAATGATCAAATTTATAATTCGATTGTTACGGTTCATGCTTTTTTGATGATTTTTTTTATGGTTATGCCTTTTATAATTGGTGGTTTTGGTAATTGGTTGATTCCTTTGATATTAGGATCTCCTGATATGGCTTTCCCTCGAATGAATAATATTA
>IBIHM205-21|Anthophora bimaculata|COI-5P|OR796067
GTATAATTTATTTTGTTTTTGCTTTGTGGGGTGGGATGGTTGGAACATCTATGAGAATAATTATTCGTATAGAATTAAGGTCCCCAGGCATATGAATTGATAATGATCAATTATATAATTCGGTTGTTACTGTTCATGCATTTTTAATGATTTTTTTTATAGTTATACCTTTTATGATTGGGGGATTTGGAAATTGATTAGTTCCTTTAATATTAGGGGCTCCAGATATAGCTTTTCCTCGTATAAATAATATTAGATTTTGATTATTACCTCCTTCTTTAGTTTTATTGCTTTTAAGGAATATATTTCAAGTTAGTCCTGGAACGGGATGAACAGTGTACCCCCCATTATCTTTGTATTTATTTCATTCTTCACCTTCAGTTGATTTGACAATTTTTGCATTACATTTATCAGGAATTTCATCTATTGTAGGTGCTATAAATTTTATAGTTACTATTATAATAATAAAAAATTTATCTATGAGTTATGATCAAATTCCATTATTTCCTTGGTCAGTTTTTATTACTGCTGTTTTATTATTGTTATCTTTACCAGTTTTAGCAGGGGCAATTACAATATTGCTTTTTGATCGTAATATAAATACTTCATTTTTTGATCCATTAGGAGGAGGTGATCCAATTTTATACCAACATTTATTT
>IBIHM212-21|Anthophora furcata|COI-5P|OR796405
GTATAATTTATTTTATTTTTGCTTTATGAGCAGGAATAATTGGAACTTCAATAAGGGTGATTATTCGTATAGAGTTAAGAGTTCCTGGAGAGTGAATTGGTAATGATCAAGTTTATAATACTATTGTAACTGTTCATGCTTTTTTAATAATTTTTTTTATGGTAATACCATTTATAATTGGTGGATTTGGTAATTGATTAGTACCTTTAATATTAGGTTCTCCTGATATAGCCTTTCCTCGTATAAATAATATTAGATTTTGATTGTTACCTCCATCTTTAATTTTAATACTTTTAAGGAATTTATTTCAAATTAGATCAGGTACAGGATGAACAATTTATCCCCCATTGTCATCTTATTTATTTCATTCTTCACCTTCAGTTGATATAGTTATTTTTTCTTTACATTTATCAGGAATTTCTTCAATTATTGGTGCTATAAATTTTATAGTAACTATTATAATAATAAAAAATTTATCTTTAAATTATGATCAAATTTCTTTATTTCCTTGATCTGTATTTATTACAGCTATTTTGTTATTATTATCATTACCTGTTTTAGCTGGTGCAATTACTATATTAATTTTTGATCGTAATTTAAATACTTCTTTTTTTGATCCTTTAGGAGGAGGAGATCCAATTTTATATCAACATTTATTT
>IBIHM224-21|Anthophora hispanica|COI-5P|OR796469
GAATAATTTATTTTTTATTTGCTTTATGAGCTGGAATAATTGGTACATCTATAAGAATAATTATTCGTATAGAATTAAGAAATCCAGGAATATGAATTAATAATGATCAAGTTTATAATTCAATTGTAACAGTTCATGCATTTTTAATGATTTTTTTTATGGTTATACCTTTTATAATTGGAGGGTTTGGTGATTGATTAATTCCTTTAATATTAGGATCACCAGATATAGCATTTCCACGTATAAATAATATTAGATTTTGATTATTACCTCCATCTTTAATTTTATTGCTTTTAAGAAATTTATTTCAAGTTAGTCCTGGTACTGGTTGAACAATTTATCCTCCTTTATCTTCTTTTTTATTTCATTCATCACCATCTGTAGATATGACTATTTTTTCTTTACATTTATCTGGTATTTCTTCTATTATTGGGGCTATAAATTTTATAGTAACTATTGTAATAATAAAAAATTTATCTTTAAATTTTGATCAAGTTTCTTTATTTTCATGATCAGTTTTTATTACAGCTATTTTATTATTATTGTCATTACCTGTATTAGCGGGAGCAATTACTATATTAATTTTTGATCGAAATATTAATACTTCTTTTTTTGATCCTTTAGGAGGAGGAGATCCTATTTTATATCAACATTTATTT
>IBIHM261-21|Hylaeus gredleri|COI-5P|OR796225
GAATATTATACTTCTTATTTGCAATATGAGCTGGAATAATTGGAACATCTTTAAGAATAATTATTCGAATAGAACTAAGAATCCCAGGAATATGAATTAATAATGACCAAATCTATAACACAATTGTTACTTCACATGCATTTATTATAATTTTCTTTATAGTTATACCTTTTATAATTGGAGGATTTGGTAACTGATTAATCCCAATTATAATTGGAGCACCAGATATAGCATTTCCACGAATAAATAATATAAGATTTTGATTACTACCCCCATCATTAATATTACTTTTAATAAGATCAGTAATATACTCAGGATCAGGAACGGGATGAACAGTTTATCCTCCTTTATCATCAAATTTATTTCACCCATCAATATCTGTAGATTTAACAATCTTTTCATTACATATTGCAGGAATTTCATCAATTATAGGAGCCATTAATTTCATTGTAACAATTATTAATATAAAAAATAAAAGAATGAACTATGACCAAATAACATTATTTGCATGATCAGTTCTAATTACTGCAATTCTACTACTTCTATCTTTACCTGTATTAGCAGGAGCAATTACTATACTATTAACAGATCGAAATTTTAATACATCATTTTTTGACCCTTCAGGTGGAGGAGATCCGATCTTATACCAACATTTATTT
>IBIHM273-21|Hylaeus pictus|COI-5P|OR796295
GAATATTATATTTTATATTCGCTATATGAGCAGGAATAATTGGAACATCAATAAGAATAATCATTCGAATAGAATTAAGAACACCAGGAATATGAATTAATAATGATCAAATTTATAATACAATAATTACCGCTCACGCATTTATTATAATTTTCTTTATAGTTATACCATTCATAATTGGAGGATTTGGAAATTGATTAATCCCTATTATAATCGGAGCACCAGATATAGCTTTCCCGCGAATAAATAACATAAGATTTTGATTATTACCACCATCATTAATATTACTTTTATTAAGAAGACTAATTTACTCAGGATCAGGAACTGGATGAACAGTATATCCTCCTTTATCATCAATTACATACCATCCATCATTATCAGTAGATTTCACAATCTTTTCTTTACATATTGCAGGAATTTCATCAATTATAGGAGCCATTAATTTTATCGTAACTATTATTAATATAAAAAATACAAGATTAAATTATAATAATATAACATTATTTGCATGATCAGTATTAATTACTGCAATTCTATTATTATTATCATTACCAGTATTAGCAGGAGCAATTACAATATTATTAACAGACCGAAATATAAATACTTCATTCTTTGATCCATCAGGAGGAGGAGACCCTATTTTATACCAACATCTATTT
>IBIHM277-21|Hylaeus punctulatissimus|COI-5P|OR796210
GAATATTATATTTTATTTTTGCTATATGATCTGGAATAATAGGAACATCTTTAAGAATAATTATTCGTATAGAATTAAGAACTCCTGGAATATGAATTAATAATGATCAAATTTATAATTCAATTATTACTGCTCATGCTTTTATTATAATTTTTTTTATAGTAATACCATTTATAATTGGAGGATTTGGAAATTGATTAATTCCTATTATAATTGGAGCTCCAGATATAGCTTTTCCTCGAATAAATAATATAAGATTTTGATTATTACCTCCATCATTAATTTTATTAATATTAAGAATAATAATTTATTCAGGATCAGGAACAGGATGAACAGTTTATCCACCTTTATCATCAATTTTATATCATTCTTCTTTATCTGTTGATTTAACAATTTTTTCTTTACATATTGCAGGAATTTCATCAATTATAGGATCTATTAATTTTATTGTTACTATTTTAAATATAAAAAATATTAATTTAAATTATGATCAAATAACTTTATTTTCATGATCAGTATTAATTACAACAATTTTATTATTATTATCATTACCAGTTCTTGCAGGAGCAATTACTATATTATTAACAGATCGAAATTTTAATACATCATTTTTTGATCCATCAGGTGGAGGTGATCCAATTTTATATCAACATTTATTT
>IBIHM294-21|Pseudoanthidium melanurum|COI-5P|OR796397
GAATATTATATATAATTTTTGCTTTCTGATCAGGAATAATTGGATCTTCTTTAAGAATTATTATTCGAATAGAATTAAGAATTCCAGGTTCATGAATCGAAAATGATCAAATTTACAATTCATTAGTTACATCACATGCATTTTTAATAATTTTTTTTCTAGTAATACCATTTTTAATTGGTGGATTCGGAAATTGACTAATTCCTTTAATATTAGGAATTCCTGATATAGCCTTCCCACGAATAAATAATATTAGATTTTGACTTTTACCTCCTTCTTTATTTTTACTTTTACTAAGAAATTTACTAAATCCTAGACCTGGAACAGGATGAACAATTTATCCTCCTTTATCCTCATTTAATTTTCATCCTTCACCCTCAGTTGACTTAACTATTTTTTCCTTGCATATATCAGGAATTTCATCCATTCTAGGATCACTTAATTTTATCATTACAATTATAATAATAAAAAATTTATCTTTAAAAATAAATAGATTACCGTTATTTTCTTGATCAGTTTTAATTACTACAATTCTTTTATTATTATCTTTACCAGTATTAGCAGGAGCAATTACAATATTATTATTTGATCGAAACTTAAACACATCATTTTTTGATCCTATGGGAGGAGGAGATCCAATTTTATATCAACATTTATTT
>IBIHM298-21|Trachusa laeviventris|COI-5P|OR796437
GAATTTTATATATATTATTTGCAATATGATCAGGAATAATTGGATCATCACTAAGAATTTTAATTCGAATAGAATTAAGTACCCCCGGATCATGGATTAAAAATGATCAAATTTACAACTCTATTGTTACAGCTCATGCATTTTTAATAATTTTTTTTTTGGTAATACCCTTTTTAATTGGTGGATTTGGAAATTGACTTACACCGTTAATATTAGGAATTCCAGATATAGCCTTCCCTCGAATAAACAATATTAGATTTTGATTATTACCACCTTCTTTATTTTTATTATTAATAAGAAACTTAATAAATCCCAGACCTGGAACAGGATGAACAGTTTATCCTCCCTTATCTTCTTATACTTTTCATCCATCTCCAGCTGTTGATTTAACAATTTATTCATTACATATTTCAGGTATTTCTTCAATTTTAGGATCTTTAAATTTTATTGTAACAATTTTAATAATAAAAAATTTTTCAATTAAATATTCTCAAATACCTTTATTTCCTTGATCTGTATTAACTACAACAATTTTATTGCTATTATCATTACCTGTATTAGCTGGAGCAATTACAATATTACTTTTTGACCGAAATATTAATACATCATTTTTTGATCCAATAGGAGGAGGAGATCCAATTCTTTATCAACATCTTTTT
>IBIHM307-21|Megachile albonotata|COI-5P|OR796644
GAATAATATATATAATTTTTGCTTTATGATCAGGAATAATTGGTTCCGCAATAAGAATAATTATTCGTATAGAATTAAGTATCCCAGGAGCATGAATTAAAAATGATCAAATTTATAATTCTATTGTAACAGCTCATGCATTCTTAATAATTTTTTTTTTAGTTATACCATTTATAATTGGGGGATTTGGAAACTGATTAATACCTCTAATAATTGGAGCACCAGATATAGCCTTCCCACGAATAAATAATGTAAGATTTTGATTATTACCGCCTTCAATTTTACTATTATTATCAAGAAATTTTATTAACCCAAGACCAGGAACAGGATGAACTGTCTACCCGCCACTATCTTTATATTTATATCACTCATCCCCATCAATTGATTTAGCAATCTTTTCATTACATTTATCAGGAATTTCATCAATTATTGGGTCATTAAATTTTATTGTAACTATTTTATTAATAAAAAATTATTCTTTAAATTATAACCAAATACCACTATTTCCATGATCTATTCTTATTACAACAATTTTATTATTACTATCACTCCCGGTATTAGCAGGAGCAATTACAATATTATTATTTGATCGAAATTTAAACTCTTCATTTTTTGATCCAATAGGAGGCGGAGATCCAATTCTTTATCAACACTTATTT
>IBIHM340-21|Halictus submediterraneus|COI-5P|OR796807
GTATACTTTATTTTATCTTTGCAATATGATCAGGAATAATTGGTGCTTCATTAAGAATAATTATCCGCATAGAATTAAGAACCCCAGGTAGATGAATTAATAATGATCAAATTTATAATACTATTGTTACTTCCCATGCTTTCGTAATAATTTTTTTTATAGTTATACCATTTATAATTGGAGGGTTCGGAAATTGACTTGTACCTTTAATAATTGGAGCCCCTGATATAGCCTTCCCACGAATAAACAATATAAGATTTTGATTACTAATTCCTTCATTATTTATACTTTTAATAAGAAGAATTTTATCTACTGGATCAGGAACAGGTTGAACTGTTTATCCTCCTTTGTCTTCAATTATATATCATTCATCTTCTTCAGTTGATTTTACTATTTTTTCTCTTCATATTGCAGGTATTTCATCAATTATAGGAGCAATTAATTTTATTGTATCAATTTTTTTAATAAAAAATATTTCCCTTAAATTAAATCAAGTTCCTTTATTTCCATGATCAGTAAAAATTACTGCTATTTTATTATTATTATCTTTGCCAGTCTTAGCAGGTGCTATTACTATATTATTAACTGACCGTAATTTAAATACATCTTTTTTTGACCCTTCGGGAGGAGGAGACCCAATTTTATACCAACATTTATTT
>IBIHM341-21|Halictus smaragdulus|COI-5P|OR796407
GTATACTTTATTTTATTTTTGCTATATGATCAGGAATAATTGGTGCCTCATTAAGAATAATTATTCGAATAGAATTAAGAACCCCAGGTAGATGAATTAATAATGACCAAATCTATAATACTATTGTTACTTCACATGCCTTTGTTATAATTTTTTTTATAGTTATACCATTTATAATTGGGGGATTTGGAAATTGACTTGTACCTTTAATAATTGGAGCTCCTGATATAGCTTTCCCACGAATAAATAATATAAGATTTTGATTATTAATTCCATCTTTATTTATACTTTTAATAAGAAGAATTTTATCCACTGGTTCAGGTACAGGATGAACAGTTTACCCTCCTTTATCTTCAATCATATATCACTCATCTTCTTCAGTTGATTTTACTATTTTCTCTCTTCATATCGCAGGAATCTCATCAATTATAGGAGCAATTAATTTTATTGTATCAGTTCTTTTAATAAAAAATATTTCTCTTAAACTTAATCAAATTCCCTTATTCCCATGATCAGTAAAAATTACCGCTATTTTATTATTATTATCATTACCAGTATTAGCAGGAGCAATCACTATATTATTAACTGACCGTAATCTAAATACATCCTTTTTTGATCCTTCTGGAGGAGGAGATCCAATTTTATATCAACATTTATTT
>IBIHM352-21|Ceylalictus variegatus|COI-5P|OR796925
GTATATTATATTTTTTATTTAGAATATGAATAGGTATATTTGGATCATCTTTAAGTTTAATTATTCGAATAGAATTAAGAGTTCCGGGTTTTTGAATTATAAATGATCAAATTTATAATAGAATGGTTACAAGTCATGCTTTTATTATAATTTTTTTTATAGTTATACCTTTTATAATTGGAGGATTTGGTAATTGATTAATTCCTTTAATATTAGGAGCTCCTGATATAGCTTTTCCTCGAATAAATAATATAAGATTTTGATTATTAATTCCATCTTTTTTTCTTTTATTTCTTAGTATATATTTAAGATCTGGATCAGGTACTGGTTGAACATTATATCCTCCTCTTTGTTCAATTATATATCATCAGGGTAATTCTGTTGATTTAACTATTTTGTCTTTACACATTGCTGGTATTTCTTCAATTATGGGAGCTATTAATTTTATAGTTACAATTATAATTATGAAAAATATTGGTTTAAAATTAGATCAAATTCCTTTATTTGCTTGATCTATTAATATTACTACATTTTTATTATTAACTTCATTACCTGTATTGGCTGGAGCTATTACTATAGTTCTTACTGATCGTAATTTCAATACTTCTTTTTTTGATCCTTCAGGAGGAGGAGATCCTATTTTATATCAACATTTATTT
>IBIHM393-21|Lasioglossum leucozonium|COI-5P|OR795969
GAATATTATACTTTATTTTTGCAATATGATCAGGAATAATTGGAGCTTCATTAAGAATAATCATTCGTATAGAATTAAGAGCCCCCGGAAAATGAATTAATAATGATCAAATTTATAATACCATTGTCACATCACATGCTTTCATTATAATCTTTTTTATAGTTATACCATTTATAATTGGAGGATTTGGTAACTGATTAATCCCACTAATAATTGGAGCCCCTGATATAGCATTCCCTCGAATAAATAATATAAGATTCTGATTATTAATCCCATCACTTATTATACTCCTACTAAGATCAACTTTAACAGATGGATCAGGAACAGGATGAACTATTTACCCCCCACTATCATCAATTATATACCATTCCTCTAATTCTGTAGATTTTACAATTTTTTCCTTACACATTGCAGGAATATCCTCAATTATAGGAGCTATTAATTTTATTGTTTCTATTTTATTAATAAAAAACATCTCTATTAAATTTGATCAAATTCCATTATTCCCATGATCAGTAAAAATTACTGCTATTTTACTATTACTTTCCTTACCTGTTTTAGCAGGAGCTATCACAATACTATTAACAGATCGTAATTTAAACACTTCATTTTTTGACCCTTCAGGGGGAGGAGACCCAATTTTATATCAACATCTTTTT
>IBIHM394-21|Lasioglossum limbellum|COI-5P|OR796454
GTATATTATATTTTATTTTTGCTATATGGTCAGGTATAATTGGAGCATCCCTAAGAATAATTATTCGAATAGAATTAAGAGCCCCAGGAAGATGAATTAATAATGACCAAATCTATAATACCATTATTACATCCCATGCATTTATTATAATTTTTTTTATAGTTATACCATTTATAATTGGAGGATTTGGTAATTGATTAGTTCCATTAATAATTGGAGCCCCAGATATAGCTTTCCCACGAATAAATAATATAAGATTTTGACTTCTAATTCCATCTTTATTTATACTATTAATAAGAAGAATTTTAGCTTCTGGTTCAGGAACAGGATGAACAGTATACCCCCCACTATCTTCTATTATATACCATTCATCAATCTCTGTAGATTGCACTATTTTCTCTCTTCATATTGCAGGAATTTCATCTATTATAGGAGCAATTAATTTTATTGTATCTATTATATTAATAAAAAATATTTCAATCAATTATGATCAAATTCCTTTATTCCCATGATCAGTTAAAATTACAGCAATTTTATTATTATTATCTTTACCAGTATTAGCAGGAGCAATTACTATACTTTTAACTGATCGTAATTTAAATACTTCATTTTTTGACCCATCCGGAGGAGGAGACCCAATCCTTTATCAACATTTATTT
>IBIHM395-21|Lasioglossum malachurum|COI-5P|OR795908
AATATTATACTTTATATTTGCCATATGATCTGGAATAATCGGAGCTTCATTAAGTATAATTATTCGATTAGAATTAAGAATACCTGGAAATTGAATTAATAATGATCAAATTTATAATACCATTGTTACTTCTCATGCATTTATTATAATTTTTTTTATAGTTATACCATTTATAATTGGTGGATTTGGAAATTGATTAATTCCATTAATAATTGGGGCCCCTGACATAGCATTCCCTCGAATAAATAATTTAAGATTCTGACTATTAATTCCATCAATAATTATATTATTAACAGGAACAATCTTATCCTCCGGATCAGGAACAGGATGAACTATTTACCCTCCTTTATCTAGATCTACATTTCATCCTTCAATTTCAGTTGATTGCACTATTTTTGCTCTTCATATAGCAGGAATTTCTTCCATTATAGGAGCTATTAATTTTATTGTATCAATTACATTAATAAAAAATTCATCTATTAAATATGATCAACTTCCTCTTTTCCCATGATCAGTAAAAATTACTGCTATTTTATTATTATTATCCTTACCAGTTTTAGCAGGTGCTATTACAATACTTTTAACAGATCGAAATATAAATACTTCATTTTTTGACCCTTCAGGAGGAGGAGACCCTATTTTATATCAACATCTATTT
>IBIHM399-21|Lasioglossum minutissimum|COI-5P|OR796936
GAATATTATATTTTATTTTCGCAATATGAGCAGGTATAATTGGAGCTTCATTAAGAATAATTATTCGTATAGAATTAAGAGCTCCAGGTAGATGAATTAATAATGATCAAATTTATAATACCATTATTACTTCACATGCATTTATTATAATTTTTTTTATAGTTATACCATTTATAATTGGAGGATTTGGAAATTGACTAGTCCCATTAATAATTGGAGCCCCTGATATAGCTTTCCCACGAATAAATAATATAAGATTTTGACTTTTAATTCCATCACTATTTATATTATTAATAAGAAGAATCTTAGCATCAGGATCTGGAACAGGATGAACAGTATATCCACCTTTATCATCTATTATATACCATTCATCCATTTCTGTTGATTGTACAATTTTTTCATTACATATTGCAGGTATTTCCTCAATTATAGGAGCCATTAATTTTATTGTATCTATTATATTAATAAAAAATATTTCAATTAATTATGATCAAATTCCCTTATTTCCATGATCAGTAAAAATTACCGCTATTCTATTACTATTATCTCTACCTGTTTTAGCAGGAGCTATTACTATATTATTAACTGATCGTAATTTAAACACCTCATTTTTTGACCCTTCGGGAGGGGGTGACCCTATTCTTTATCAACATTTATTT
>IBIHM419-21|Colletes acutus|COI-5P|OR796731
GTATATTATATTTTATTTTTGCAATATGAACTGGTATAATTGGTTCATCATTGAGTATAATTATTCGTATAGAATTAAGTTCACCTGGTATATGAATTAATAATGATCAAATTTATAATTCTATTGTGACTTCTCATGCTTTTATTATAATTTTTTTTATAGTAATACCTTTTTTAATTGGAGGATTTGGAAATTGATTAATTCCATTAATAATTGGAGCTCCTGATATAGCATTTCCTCGTATAAATAATATAAGATTTTGATTATTACCTCCTTCTTTAATTATATTATTATTAGGAAGAATTTTATATTCTGGTAGAGGAACAGGTTGAACTGTTTATCCTCCTTTATCATCTTTAATATATCATCCTTCATTATCAGTTGATTTAACGATTTTTTCTTTACATATTGCTGGTATTTCTTCTATTATAGGATCAATAAATTTTATTGTAACAATTTTAAATATAAAAAATTATAATTTAAATTATGATCAATTACCATTATTTTCTTGATCTGTATTTATTACTACAATTTTATTATTATTATCATTACCTGTTTTAGCAGGTGCTATTACTATATTATTAACTGATCGAAATTTAAATACTTCTTTTTTTGATCCTTCAGGTGGAGGAGATCCAATTCTTTATCAACATTTATTT
>IBIHM426-21|Colletes hylaeiformis|COI-5P|OR796829
GTATATTATATTTTATTCTTGCTATATGAACAGGAATAATTGGATCTTCATTAAGAATAATTATTCGTATAGAATTAAGATCCCCTGGTATATGAATTAATAATGATCAAATTTATAATTCTATTGTTACTGCCCATGCTTTTATTATAATTTTTTTTAAAGTTATACCTTTTTTAATTGGAGGATTCGGAAATTGATTAATTCCATTAATAATTGGATCTCCTGATATAGCATTTCCTCGAATAAATAATTTAAGTTTTTGATTATTACCTCCTTCTTTAATTTTATTATTATTAAGAAGAATTTTATATTCAGGTAGAGGAACTGGTTGAACTGTATATCCTCCTTTATCTTCTTTAAAATATCATCCTTCTTTATCTGTTGATTTAACTATTTTTTCTTCACATATTGCAGGTGTTTCTTCTATTATAGGATCAATAAATTTTATTGTTACTATTTTAATAGTAAAAAATTATAATTTAAATTATGATCAATTATCATTATTTTCATGATCTGTTTTTATTACAACAATTTTATTATTATTATCTTTACCTGTATTAGCTGGTGCAATTACAATATTATTAACTGATCGTAATTTGAATACTTCATTTTTTGATCCTTCTGGAGGAGCAGATCCAATTCTTTATCAACATTTATTT
>IBIHM477-21|Andrena antigana|COI-5P|OR796250
GTATACTATATTTTATTTTTGCTATATGAGCAGGAATAATTGGTGCATCACTAAGATTTATTATCCGAATGGAATTAAGAAATCCAGGAAGCTGAATTAATAATGATCAAATTTACAATTCAATTGTAACATCACACGCTTTCATTATAATTTTTTTTATAGTAATACCATTCATAATCGGAGGTTTCGGAAACTGACTTACACCGTTAATATTAGGAGCGCCCGACATAGCTTTCCCACGTATAAATAATATAAGATTCTGATTATTACCTCCATCAATTCTAATTATCCTAATAAGTATAATTCTAAATTCAGGATCAGGAACAGGATGAACTGTATACCCCCCATTATCATCCTACTCATTCCACCCATCCTCTTCAGTAGATTTAACAATTTTCTCTTTACATATTGCAGGGATTTCTTCAATTATAGGTGCTATTAACTTTATTGTAACAATTCTTAATATAAAAAACATCTCAATAAATTATGATCAACTTCCCCTATTTCCATGGTCAGTATTCATCACTACAATTCTATTATTAATTTCACTCCCAGTATTAGCTGGAGCTATTACAATACTATTATCAGATCGTAATTTAAATTCATCATTCTTTGACCCCATGGGAGGGGGGGACCCAATCTTATATCAACATCTATTC
>IBIHM513-21|Andrena orana|COI-5P|OR796921
GTATACTATATTTCATCTTCGCTATATGAGCAGGAATAATTGGAGCATCACTAAGATTTATCATCCGCATAGAGCTAAGTAACCCAGGAAACTGAATCAATAATGACCAAATCTACAACTCAATTGTAACGTCCCACGCCTTCATTATAATTTTCTTCATAGTAATACCATTTATAATCGGAGGATTCGGAAACTGACTTACACCGTTAATATTAGGAGCGCCCGACATAGCTTTCCCACGCATAAACAATATAAGATTTTGATTATTACCCCCCTCTATCCTAATACTCCTAATAAGAGCAATATTAAATTCAGGGTCTGGAACAGGATGAACAGTATACCCCCCATTATCTTCATATACATATCATCCATCATCATCAGTAGATCTAACAATTTTCTCCCTACACATTGCAGGTATTTCATCAATCATAGGAGCAATTAATTTCATTGTAACAATTCTAAACATAAAAAATATATCAATAAATTATGATCAAGTTCCACTATTTCCATGATCAGTATTTATTACAACAATTTTACTATTAATCTCACTTCCAGTTCTAGCTGGAGCAATTACAATACTAATCTCAGACCGAAATCTAAACTCTTCATTTTTTGATCCAATAGGAGGAGGAGACCCAATTCTATACCAACATCTATTT
>IBIHM548-21|Hoplitis stecki|COI-5P|OR796934
GGATACTTTATATAATTTTTGCAATATGATCTGGAATAATTGGATCAGCACTTAGGATTATTATCCGTATAGAATTAAGAGTACCTGGGTCATGAATTGGAAATGATCAAATTTATAATTCAATTGTAACTGCACATGCATTTTTAATAATTTTTTTCTTAGTAATACCCTTTATAATTGGTGGATTTGGGAATTGACTAGTACCTATAATATTAGGGGTCCCAGATATAGCATTCCCACGAATAAATAATATTAGATTTTGATTATTACCCCCTTCACTATTTATTTTATTATTTAGAAATTTTTTCAATCCAAGACCAGGGACGGGATGAACTGTATATCCGCCACTATCAACTTACCTATATCACCCCTCACCATCTGTAGATCTAGCAATTTTTTCACTTCATATTTCAGGTCTTTCCTCAATTATTGGGTCAATTAATTTTATTGTAACTATTTTAATAATAAAAAATATTTCATTAAAAAATATTCAAATACCCCTATTTCCTTGATCAGTTCTTATTACAACAATTTTACTTCTTTTATCACTTCCCGTTCTAGCAGGAGCAATCACCATATTATTATTTGATCGAAATTTAAATACCTCATTCTTTGACCCTATAGGAGGAGGAGACCCAATTCTATACCAACACTTATTT
>IBIHM558-21|Osmia tricornis|COI-5P|OR796603
GAATTCTTTATATAATTTTTGCTTTATGATCTGGAATAATTGGATCAGCAATAAGAATCATTATTCGAATAGAATTAAGTATTCCAGGATCATGAATTTCTAATGATCAAATATATAATTCTTTAGTAACTGCACATGCTTTTTTAATAATTTTTTTTCTTGTTATACCATTTTTAATTGGGGGGTTTGGAAATTGATTAGTTCCTTTAATATTAGGAATTCCAGATATAGCTTTTCCTCGAATAAATAATATTAGATTTTGACTCTTACCCCCATCTTTAATATTATTATTATTAAGAAATTTTTTAAATCCAAGACCAGGAACAGGATGAACAATTTATCCTCCATTATCATCAAATTTATTTCATACTTCTCCTTCAGTTGATTTAGCAATTTTTTCTTTACACATTTCAGGTTTATCTTCTATTATAGGTTCATTAAATTTTATTGTTACAATTATTATAATAAAAAATATTTCTTTAAAATATATTCAATTACCTTTATTTCCATGATCTGTATTTATTACTACTATTCTTTTACTTTTTTCTTTACCTGTTTTAGCTGGAGCTATTACTATATTATTATTTGATCGAAATTTTAATACATCTTTTTTTGATCCTACGGGAGGAGGAGATCCAATTCTTTATCAACATTTATTT
>IBIHM564-21|Hoplitis cristatula|COI-5P|OR796087
GAATTCTTTATATAATATTTGCTATATGATCAGGAATAATTGGATCTTCATTAAGAATTATTATTCGAATAGAATTAAGAACTCCTGGATCTTGAATTAATAATGATCAAATTTATAATTCTATTGTTACAGCTCATGCATTTTTAATGATTTTTTTTCTTGTTATACCTTTTATAATTGGAGGATTTGGAAATTGATTAGTTCCTTTAATAATAGGAATTCCTGATATAGCATTTCCTCGAATAAATAATATTAGATTTTGATTATTACCTCCTTCTTTATTATTATTATTATCAAGAAATTTTTTTAACCCAAGACCAGGAACTGGTTGAACAATTTATCCACCATTATCATCTTATTTATATCATGCATCACCATCAGTTGATTTAGCAATTTTTTCTTTACACATTTCAGGTCTATCTTCTATTATAGGATCTTTAAATTTTATTGTTACTATTATTTTAATAAAAAATATTTCATTAAAATTTATACAATTACCATTATTTTCTTGATCAGTATTTATTACAACAATTCTTCTTCTTTTATCACTACCTGTTTTAGCAGGAGCAATTACAATACTTTTATTTGATCGAAATTTTAATACTTCTTTTTTTGATCCAACAGGAGGAGGAGATCCAATTTTATTTCAACATTTATTT
>IBIHM610-21|Bombus pascuorum|COI-5P|OR796646
AATAATATACTTCATTTTTGCTATATGATCAGGTATAATTGGATCTTCAATAAGATTATTAATTCGAATAGAATTAAGACATCCTGGTATATGAATTAATAATGATCAAATTTATAATTCTTTAGTTACTAGACATGCATTTTTAATAATTTTTTTTATAGTTATACCTTTTTTAATTGGTGGATTTGGAAATTATTTAATTCCTTTAATATTAGGAGCACCAGATATAGCATTTCCTCGAATAAATAATATTAGATTTTGAATTTTACCTCCTTCATTAATAATATTATTATTAAGAAATTTATTTACACCTAATGTTGGAACAGGATGAACAGTTTATCCTCCATTATCTTCATATTTATTTCACTCTTCACCATCTATTGATATTGCAATTTTTTCACTTCATATGACAGGAATTTCTTCTATTATTGGTTCTTTAAATTTTATTGTTACTATTATAATAATAAAAAATTATTCATTAAATTATGATCAAATTAATTTATTTTCATGATCAGTATGTATTACTGTAATTTTATTAATTTTATCTTTACCTGTTTTAGCAGGAGCAATTACAATATTACTTTTTGATCGAAATTTTAATACATCTTTTTTTGATCCTATAGGAGGTGGGGATCCAATTCTTTATCAACATTTATTT
>IBIHM622-21|Andrena bicolor|COI-5P|OR796905
TATATTATATTTTATTTTTGCTATATGAGCAGGAATAATTGGTGCATCACTTAGATTCATCATTCGTATAGAACTAAGAAACCCAGGTAATTGAATTAACAATGATCAAATTTATAACTCAATTGTCACATCTCATGCTTTTATTATAATTTTTTTCATAGTAATACCATTTATAATTGGGGGATTTGGAAACTGACTCACACCATTAATACTAGGAGCACCTGATATAGCTTTTCCTCGAATAAATAATATAAGATTTTGATTACTACCCCCATCAATTCTAATTATTTTAATAAGAATAGTTTTAAATTCAGGTTCTGGTACAGGATGAACAGTCTATCCCCCCCTCTCATCATACGCATTTCACCCCTCATCATCAGTAGATTTAACAATTTTTTCTCTTCATATTGCAGGTATTTCGTCAATTATAGGAGCAATTAATTTTATTGTAACAATTTTGAATATAAAAAATATTTCAATAAATTATGATCAATTACCTCTATTTCCATGATCAGTATTCATTACAACAATTCTATTATTAATTTCATTACCAGTTCTAGCAGGAGCAATTACAATACTATTATCAGATCGAAATTTAAATTCATCATTTTTTGACCCTATAGGTGGAGGAGACCCAATTTTATATCAACATTTATTT
>IBIHM670-21|Lasioglossum strictifrons|COI-5P|OR796597
GAATATTATATTTTATTTTTGCAATATGAGCAGGAATAATTGGTGCATCATTAAGAATAATTATTCGTATAGAATTAAGAGCACCTGGAAGATGAATTAACAATGACCAAATTTATAATACTATTATTACTTCTCACGCATTTGTAATAATTTTTTTTATGGTAATACCATTTATAATTGGGGGATTTGGAAATTGATTAGTGCCTCTAATAATTGGAGCCCCTGATATAGCCTTTCCTCGAATAAATAATATAAGATTTTGACTTTTAATCCCTTCATTATTCATATTATTATTAAGAAGAATTATAGCATCTGGATCAGGTACAGGATGAACTGTATACCCCCCCCTATCATCTATTATATATCATTCATCTATTTCAGTAGATTGTACAATTTTTTCATTACACATTGCAGGTATTTCTTCAATTATAGGAGCTATCAATTTTATTGTATCTATTATTTTAATAAAAAATATTTCTATTAACTATGACCAAATCCCATTATTCCCATGATCAGTAAAAATTACTGCTATTTTACTACTTTTATCTCTTCCTGTATTAGCAGGGGCTATTACTATATTATTAACAGATCGAAATTTAAACACTTCATTTTTTGATCCTTCTGGAGGAGGAGATCCTATCCTTTATCAACATTTATTT
>IBIHM697-21|Megachile leachella|COI-5P|OR796560
TATATTATATATAATTTTTGCTCTCTGAGCAGGAATAATTGGATCAAGATTATCAATAATTATTCGTATAGAATTAAGAACCCCTGGATCATGAATTAAAAATGATCAAATTTATAATTCTATTGTAACAGCTCATGCATTTTTAATAATTTTTTTTTTAGTTATACCATTTATAATTGGAGGATTTGGTAATTGATTAATACCATTAATAATTGGAGCACCAGATATAGCATTCCCACGAATAAATAATGTAAGATTTTGATTATTACCTCCATCATTAATCTTATTATTATTAAGTAATTTAATTACTCCAAGTCCAGGAACTGGTTGAACAATCTATCCTCCTTTATCTTTATATATATTTCATCCTTCACCATCTGTAGATTTAACAATTTTTTCATTACATCTATCAGGAATTTCTTCAATTATTGGATCATTAAATTTTATAGTTACAATTTTATTAATAAAAAATTATTCATTAAATTATAGACAAATAACTTTATTTCCATGATCAATTTTTATTACAACAATATTACTTTTATTATCCTTACCAGTTTTAGCAGGAGCTATTACAATATTACTATTTGATCGAAATTTAAATACATCATTTTTTGACCCCATAGGAGGGGGAGATCCAATTTTATACCAACATTTATTT
>IBIHM725-21|Hylaeus incongruus|COI-5P|OR796429
AATATTATATTTTATATTTGCTATATGAGCAGGAATAATTGGAACATCAATAAGAATAATTATTCGAATAGAATTAAGAACACCAGGAATATGAATTAATAATGATCAAATTTATAATACAATAATTACAGCACATGCATTTATTATAATTTTCTTTATAGTAATACCATTCATAATTGGAGGATTTGGAAATTGATTAATTCCTATTATAATTGGAGCCCCAGATATAGCCTTCCCACGAATAAATAACATAAGATTTTGACTATTACCCCCATCATTAATATTACTTTTATTAAGAAGAGTAATTTATTCAGGATCAGGAACCGGATGAACAGTATATCCACCTTTATCATCAATAATATATCATCCATCATTATCAGTAGATTTTACAATTTTTTCTCTACATATTGCAGGAATTTCATCAATTATAGGAGCTATTAACTTTATTGTAACCATTTTAAATATAAAAAATACAAGATTAAATTATAATCAAATAACATTATTTTCATGATCAGTATTAATTACTGCAATCCTATTATTATTATCATTACCAGTATTAGCAGGAGCAATTACAATATTATTAACAGATCGAAATATAAATACTTCATTCTTTGATCCATCAGGAGGAGGAGATCCTATTTTATATCAACACTTATTT
>IBIHM727-21|Hylaeus hyalinatus|COI-5P|OR796740
GTATATTATATTTCTTATTTGCTATATGAGCAGGAATAATTGGAACATCATTAAGAATAATTATTCGAATAGAATTAAGAACTCCAGGTATATGAATTAATAATGATCAAATTTATAATTCAATCATTACTGCTCATGCATTTATTATAATTTTTTTTATAGTAATACCATTCATAATCGGAGGATTCGGAAATTGATTAATTCCAATTATAATTGGAGCTCCAGATATAGCTTTCCCACGAATAAACAATATAAGATTTTGATTATTACCTCCTTCATTAATATTACTTTTACTTAGAAGAATATTATATTCAGGATCTGGAACAGGATGAACTGTTTATCCACCTTTATCATCAATATTATATCACCCATCATTATCTGTAGATTTAACAATTTTTTCTTTACATATTGCAGGAATTTCATCTATTATAGGAGCTATTAATTTTATTGTCACTATTTTAAATATAAAAAATTTAAATTTAAATTATGATCAAATAACTTTATTTTCATGATCAGTATTAATTACTGCTATTCTTTTATTATTATCATTACCAGTCTTAGCAGGAGCAATTACAATATTATTAACCGATCGAAATTTTAATACATCATTTTTTGATCCATCAGGTGGAGGTGACCCAATCCTATATCAACATTTATTT
>IBIHM758-21|Andrena senecionis|COI-5P|OR796757
AATAAATAATATAAGATTCTGGTTATTACCCCCATCAATTCTAATCATTTTAACGAGAATAGTATTAAATTCAGGATCAGGTACAGGATGAACAATTTACCCACCCTTATCATCCTACACATTTCACCCCTCATCCTCAGTAGACTTAACAATTTTTTCACTGCACATTGCAGGTATTTCATCAATTATAGGAGCAATTAATTTTATTGTAACAATTCTAAATATAAAAAATATCTCAATAAATTATGATCAATTACCACTTTTCCCATGATCAGTATTTATCACAACAATTCTTCTACTAATTTCTTTACCTGTCCTAGCAGGAGCAATTACAATACTATTATCTGATCGAAACCTAAACTCATCATTTTTTGACCCAATAGGAGGAGGAGACCCTATTCTATATCAACATCTATTC
>IBIHM773-21|Panurgus cephalotes|COI-5P|OR796537
AGTTTTATATTTTATTTTTGCTATATGATCAGGAATATTAGGATCCGCTCTTAGATTAATTATTCGAATAGAATTAAGGAATGCTGGAGCATGAATTAATAATGATCAAATTTATAATACAATTATTACTTCTCATGCTTTTATTATAATTTTTTTTATAGTAATACCATTTATAATTGGTGGATTTGGTAATTGATTAGTCCCTTTAATAATTAATGCACCAGATATAGCTTTTCCACGAATAAATAATATAAGATTTTGATTACTTCCTCCTTCATTATTATTTTTAATTTTAAGGAGAGTAATAAATTCTGGTTCAGGAACTGGATGAACTGTTTATCCTCCATTATCATCATTTATGTATCATCCTACTTCTTCAGTTGATATAACAATTTTTTCTTTACATATTGCAGGTATTTCTTCAATTATAGGAGCTATTAATTTTATTGTAACAATTATTAAAATAAAAAATTTTTCTTTGAATTATGATCAAGTTCCATTATTTCCATGATCTGTTTTTATTACTACTATTTTATTATTATTATCATTACCTGTTTTAGCTGGAGCAATTACAATATTATTATCTGATCGTAATTTAAATTCTTCTTTTTTTGATCCTATAGGAGGAGGAGACCCAATTCTTTATCAACATTTATTT
>IBIHM790-21|Nomiapis diversipes|COI-5P|OR796329
GAATGCTATACTTTATTTTTGCTATATGAAGAGGTATATTAGGTTCATCAATAAGAATAATTATTCGAATAGAATTAAGAATTCCTGGATCATGAATTAATAATGATCAATTATATAATACTATTGTAACTTCTCATGCTTTTTTAATAATTTTTTTTATAGTTATACCTTTTATAATTGGAGGATTCGGAAATTGATTAATTCCTTTAATAATAGGAATTCCAGATATAGCATTTCCACGAATAAATAATTTAAGATTTTGATTATTAATTCCATCTCTTATAATATTAATTTTAAGAAGAATATCAGGATCAGGTATAGGAACAGGATGAACAGTTTACCCTCCATTATCTTTAAATTCATTTCATTCATCATCCTCAGTTGATTATGGTATTATTTCACTTCATATTGCAGGAATATCATCAATTTTAGGATCAATAAATTTTATTACAACAATTTATTACACTAAAAATATTTCAATAAATTATAATCAAATTTCATTATTTGCATGATCAGTAATTATTACAACAATTTTATTATTATTATCATTACCAGTATTAGCAGGAGCAATCACTATAATTTTAACTGATCGAAATTTAAATACTTCATTTTTTGAACCATCAGGAGGAGGAGATCCTATTTTATACCAACACTTATTT
>IBIHM792-21|Chelostoma campanularum|COI-5P|OR796600
GTATTTTATATATAATTTTTGCTTTATGAGCAGGAATAATTGGATCAGCATTAAGAATTATTATTCGAATAGAATTAAGAATTCCAGGTTCATGAATTAAAAATGATCAAATTTACAATTCTATTGTTACAGCTCACGCTTTTTTGATAATTTTTTTTTTAGTTATACCATTTATAATTGGGGGATTTGGAAATTGACTAGTTCCTCTAATATTAGGTACTCCTGATATAGCATTTCCACGAATAAATAATATTAGATTTTGATTATTACCTCCATCTTTAATATTATTAATTTTAAGAAATACATTTAATCCTAGTCCAGGAACTGGTTGAACAATTTATCCTCCATTATCTTCATATTTATATCACCCATCTCCATCAGTAGATATAGCAATTTTTTCTTTACATATTTCAGGTCTATCTTCTATTATAGGTTCTTTAAATTTTATTGTAACAATTTTATTAATAAAAAATTTTTCAATAACTTATTCACAATTACCTTTATTTCCCTGATCAATATTTATTACAACTATTTTATTACTTTTTTCTTTACCAGTATTAGCAGGAGCAATTACTATACTTTTATTTGATCGAAACTTAAACACATCTTTTTTTGATCCTATGGGTGGGGGAGATCCAATTTTATTCCAACATTTATTT
>IBIHM814-21|Eucera notata|COI-5P|OR796384
TATATTATATATAATATTAGCAATATGATCTGGAATAGTTGGATCTTCATTAAGAATTATTATTCGAATAGAATTAAGTTGTCCAGGAAAATGAATTAGAAATGATCAATTATATAATTCATTTGTTACAGCTCATGCTTTTTTAATAATTTTTTTTATAGTTATACCTTTTTTAATTGGTGGATTTGGAAATTGATTAATACCTTTAATATTAGGATCTCCTGATATAGCATTTCCACGAATAAATAATATTAGATTTTGATTACTTCCTTGTTCTTTATTATTTTTATTAATAAGAAATTTATTTACTATAACTCCTGGAACAGGATGAACAATTTACCCTCCTTTATCTTCTTATATTTTTCATCCTTCTCCATCAGTAGATATTATAATTTTTTCATTACATTTATCAGGAGTATCTTCAATTTTAGGAGCAATAAATTTTATAGTAACTATTATAATAATAAAAAATTTATCAATAAATTATGATCAAATTAATCTATTTTCATGATCAGTATTTATTACAGCTATTTTATTATTATTATCTTTACCTATTTTAGCAGGAGCAATTACTATATTATTATTTGATCGAAATTTAAATACTTCATTTTTTGACCCAATAGGAGGAGGAGACCCTATTTTATACCAACATTTATTT
>IBIHM844-21|Halictus quadripartitus|COI-5P|OR796296
AATACTTTACTTTATTTTTGCTATATGATCAGGAATAATTGGTGCATCTTTAAGAATAATTATTCGTATAGAATTAAGAACCCCAGGAAGATGAATTAATAATGATCAAATTTATAATACTATTGTAACTTCACATGCTTTTATTATAATTTTTTTTATAGTCATACCATTTATAATTGGAGGATTTGGAAACTGATTAGTACCTCTAATAATTGGAGCCCCTGATATAGCATTCCCACGTATAAATAACATAAGATTTTGATTATTAATCCCTTCTTTATTTATACTTATTATAAGAAGAACTCTATCTACTGGATCAGGTACAGGTTGAACTATTTACCCCCCACTATCATCAATTACTTATCATTCATCTTTCTCTGTAGATTTTACTATTTTTTCTTTACATATTGCAGGAATTTCTTCAATTATAGGAGCTATCAATTTTATTGTCTCAATTATTCTAATAAAAAATATCTCACTTAACTTAAACCAAATTCCTTTATTTCCTTGATCAGTTAAAATTACTGCAATTTTATTACTTTTATCTCTACCCGTCTTAGCAGGAGCTATCACTATATTATTAACTGACCGGAACTTAAATACTTCTTTTTTTGATCCATCAGGAGGAGGTGACCCTATTTTATACCAACATTTATTT
>IBIHM846-21|Halictus pollinosus|COI-5P|OR796705
AATACTTTATTTTATTTTTGCAATATGATCTGGAATAATTGGAGCATCATTAAGAATAATTATTCGTATAGAATTAAGAATTCCAGGAAGATGAATTAACAATGATCAAATTTATAATACAATTGTTACCTCACATGCTTTTGTAATAATTTTTTTTATAGTTATACCATTTATAATTGGAGGATTTGGAAACTGATTAGTCCCCTTAATAATTGGTGCTCCTGATATAGCATTTCCACGAATAAATAATATAAGATTTTGATTATTAATCCCCTCCTTATTTATACTTTTAATAAGAAGAATTATTTCAACAGGATCAGGTACAGGATGAACAATCTACCCCCCACTATCCTCAATTATATATCATTCATCCTCTTCTGTAGATTTTACTATCTTTTCTTTACATATTGCAGGAATTTCTTCAATTATAGGAGCTATCAATTTTATTGTTTCAATTATCTTAATAAAAAATATCTCCCTTAAAATAAATCAAGTACCTTTATTTCCATGATCAGTAAAAATTACTGCTATTTTACTACTTTTATCTTTACCCGTTCTTGCAGGAGCTATTACTATATTATTAACTGACCGAAATTTAAATACATCATTTTTTGACCCTTCAGGGGGAGGAGACCCTATTTTATATCAACATTTATTT
>IBIHM858-21|Lasioglossum dusmeti|COI-5P|OR796653
AATACTCTACTTCATTTTTGCTATATGATCCGGAATAATTGGAGCCTCTTTAAGTATAATTATTCGTATAGAATTAAGAGCTCCTGGAAGATGAATTAATAATGATCAAATTTATAATACAATTGTTACCTCACATGCATTTATTATAATTTTTTTTATAGTTATACCATTTATAATTGGAGGTTTTGGTAATTGACTTGTCCCATTAATAATTGGAGCTCCTGATATAGCATTTCCACGAATAAATAATATAAGATTCTGACTACTTATTCCATCTATATTTATATTATTATTTGGAAGAATTATATCATCTGGATCTGGTACTGGTTGAACAGTATATCCACCACTATCAAATTCTATATTTCATCCTTCTATATCTGTTGACTGTACAATTTTTTCATTACATATAGCAGGAATCTCCTCAATCATAGGAGCCATTAACTTTATTGTATCAATTATATTAATAAAAAATATCGCAATTAATTATGACCAAATTCCTCTTTTCCCATGATCAGTAAAAATTACTGCTATTTTATTATTATTATCATTACCCGTATTAGCAGGTGCTATTACAATACTTTTAACCGATCGAAATTTAAATACTTCATTTTTTGACCCCTCAGGAGGAGGAGACCCAATTCTCTATCAACATTTATTT
>IBIHM892-21|Flavipanurgus kastiliensis|COI-5P|OR796378
GTGTTTTATATTTCATTTTTGCAATATGATCAGGAATAATAGGGGCTGCTCTTAGACTTATCATTCGGATAGAATTAAGAAATGCTGGGGCTTGAATTAATAATGATCAAATTTATAATACAATTATTACTTCTCATGCTTTTATTATAATTTTTTTCATAGTAATACCTTTTATAATTGGAGGATTTGGTAATTGATTAGTTCCTTTAATAATTAATGCTCCTGATATAGCTTTCCCACGAATAAATAATATAAGATTTTGACTTCTCCCTCCTTCATTATTACTATTAATTTTAAGAAGAGCATTAAATTCAGGATCAGGTACTGGATGAACAGTTTACCCTCCATTATCTTCTTTTATTTACCATCCAACTTCATCAGTTGATTTAACAATTTTTTCACTTCATATTGCAGGTATTTCATCAATCATAGGTGCAATTAATTTTATTGTTACAATTTTAAAAATAAAAAATTTTTCTTTAAATTATGATCAAATTCCTTTATTTCCTTGATCTGTATTTATTACAACAATTTTATTATTATTATCATTACCTGTATTAGCTGGTGCAATTACTATATTATTATCAGATCGAAACTTAAATTCTTCTTTTTTTGATCCTATAGGAGGAGGAGATCCTATTTTATACCAACATTTATTT
>IBIHM900-21|Anthophora dispar|COI-5P|OR795975
TATAATTTATTTTGTATTTGCTTTATGATCTGGAATAATTGGATCTTCTATAAGTATAATTATTCGAATAGAATTAAGAGTTCCTGGGATATGAATTAATAATGATCAGGTTTATAATTCTATTGTTACTGTACATGCATTTTTGATAATTTTTTTTATAGTGATACCTTTTATAATTGGAGGGTTTGGTAATTGATTGGTTCCTTTAATATTAGGAGCTCCAGATATAGCTTTCCCACGTATAAATAATATTAGATTTTGGTTATTACCACCATCATTAATATTATTACTTTTAAGAAATTTATTTCAGGTTTGTCCTGGTACTGGTTGAACAGTTTATCCTCCTTTATCTTCATATTTATTTCATTCATCTCCTTCAGTTGATATTACTATTTTTTCTTTACATTTAGCTGGAATTTCTTCAATTATTGGAGCGATAAATTTTATAGTAACTATTATAATAATAAAAAATTTATCTTTAAATTTTGATCAATTATCTTTATTTCCTTGATCAGTTTTTATTACAGCTATTTTATTATTATTATCATTACCTGTTTTAGCTGGTGCTATTACTATATTAATTTTTGATCGAAATATTAATACTTCATTTTTTGATCCTTTAGGAGGAGGGGATCCTATTTTATATCAACATTTATTT
>IBIHM938-21|Hoplitis albiscopa|COI-5P|OR796606
GAATTTTATATATAATTTTTGCATTATGATCAGGAATAATTGGATCAGCACTAAGAATAATTATTCGAATAGAATTAAGAATTCCAGGATCATGAATTAATAATGATCAAATTTATAATTCAATTGTAACTGCTCATGCATTCTTAATAATTTTTTTTTTAGTTATACCTTTTATAATTGGTGGTTTTGGAAATTGATTAATTCCTTTAATAATAGGAGTTCCTGATATAGCATTTCCTCGTATAAATAATATTAGATTTTGATTACTTCCTCCTTCTTTAATTCTTCTACTTTCAAGAAATTTTTTTAATCCAAGTCCAGGAACAGGATGAACAGTATATCCTCCCCTATCATCTTATCTATATCATGCCTCCCCCTCAGTTGATATAGCAATTTTTTCATTACATATATCAGGATTATCATCAATTATAGGATCATTAAATTTTATTGTAACTATTATTATAATAAAAAATATCTCTTTAAAATATATACAACTCTCTTTATTTCCTTGATCTGTATTTATTACTACAATTTTATTATTACTTTCCCTCCCAGTTTTAGCAGGAGCAATTACAATACTTCTATTTGATCGTAATTTTAATACTTCTTTTTTTGATCCAATAGGAGGAGGAGATCCAATTTTATTTCAACATTTATTT
>IBIHM942-21|Andrena rhyssonota|COI-5P|OR796615
GAATATTATATTTTATTTTCGCAATATGAGCAGGAATAGTCGGAGCCTCCCTAAGATTTATTATTCGTATAGAATTAAGAAATCCAGGCAACTGAATTAATAATGACCAAATTTACAACTCTATCGTTACCTCACACGCCTTCATTATAATTTTTTTCATAGTAATACCATTTATAATTGGAGGATTCGGAAATTGATTAACACCTTTAATACTTGGAGCTCCAGATATAGCTTTTCCCCGCATAAACAATATAAGATTCTGACTTCTACCACCATCAATTCTACTTTTACTAATAAGAGCTTCACTAAATTCAGGGTCAGGTACTGGTTGAACCATTTATCCACCTCTATCATCATATGCATTTCACCCATCCTCATCCGTAGATTTAACAATTTTTTCTCTACACATCGCTGGTGTATCATCAATTATAGGTGCAATTAATTTCATCGTAACTATTCTAAATATAAAAAATATATCCTTAAATTATGACCAAATACCCTTATTCCCATGATCAGTTTTTATCACAACAATTTTATTATTAATCTCACTACCCGTTCTAGCCGGAGCAATTACAATATTACTATCAGATCGAAACTTAAATTCATCATTCTTTGATCCAATAGGTGGAGGAGATCCAATTTTATATCAACATTTATTT
>IBIHM029-19|Panurgus calcaratus|COI-5P|OR796025
AGTTTTATATTTTATTTTTGCTATATGATCTGGTATATTAGGTGCTGCATTAAGACTAATTATTCGAATAGAATTAAGTAATGCTGGTGCATGAATTAATAATGATCAAATTTATAATACAATTATTACTTCTCATGCTTTTATTATAATTTTTTTTATAGTAATACCTTTTATAATTGGAGGATTTGGAAATTGATTAGTTCCTTTAATAATTAATGCTCCTGATATAGCATTTCCACGAATAAATAATATAAGATTTTGATTATTACCACCTTCTTTATTATTATTAATTTTAAGAAGAGTAATAAACTCAGGATCAGGAACAGGTTGAACAGTATATCCCCCTCTTTCTTCGTTTATTTATCATCCTACATCTTCAGTTGATTTAACAATTTTTTCTTTACATATTGCAGGTATTTCATCAATTATAGGTGCAATTAATTTTATTGTTACAATTATTAAAATAAAAAATTTTTCTTTAAATTATGATCAAGTCCCATTATTTCCATGATCTGTATTTATTACAACTATTTTACTTTTATTGTCATTACCTGTTTTAGCAGGAGCTATTACAATATTATTATCAGATCGTAATTTGAATTCTTCTTTTTTTGATCCTATGGGGGGAGGAGACCCTATTCTTTATCAACATTTATTT
>IBIHM031-19|Panurgus calcaratus|COI-5P|OR796209
AGTTTTATATTTTATTTTTGCTATATGATCTGGTATATTAGGTGCTGCATTAAGACTAATTATTCGAATAGAATTAAGTAATGCTGGTGCATGAATTAATAATGATCAAATTTATAATACAATTATTACTTCTCATGCTTTTATTATAATTTTTTTTATAGTAATACCTTTTATAATTGGAGGATTTGGAAATTGATTAGTTCCTTTAATAATTAATGCTCCTGATATAGCATTTCCACGAATAAATAATATAAGATTTTGATTATTACCACCTTCTTTATTATTATTAATTTTAAGAAGAGTAATAAACTCAGGATCAGGAACAGGTTGAACAGTATATCCCCCTCTTTCTTCGTTTATTTATCATCCTACATCTTCAGTTGATTTAACAATTTTTTCTTTACATATTGCAGGTATTTCATCAATTATAGGTGCAATTAATTTTATTGTTACAATTATTAAAATAAAAAATTTTTCTTTAAATTATGATCAAGTCCCATTATTTCCATGGTCTGTATTTATTACAACTATTTTACTTTTATTGTCATTACCTGTTTTAGCAGGAGCTATTACAATATTATTATCAGATCGTAATTTGAATTCTTCTTTTTTTGATCCTATGGGGGGAGGAGACCCTATTCTTTATCAACATTTATTT
>IBIHM035-19|Panurgus calcaratus|COI-5P|OR796169
AGTTTTATATTTTATTTTTGCTATATGATCTGGTATATTAGGTGCTGCATTAAGACTAATTATTCGAATAGAATTAAGTAATGCTGGTGCATGAATTAATAATGATCAAATTTATAATACAATTATTACTTCTCATGCTTTTATTATAATTTTTTTTATAGTAATACCTTTTATAATTGGAGGATTTGGAAATTGATTAGTTCCTTTAATAATTAATGCTCCTGATATAGCATTTCCACGAATAAATAATATAAGATTTTGATTATTACCACCTTCTTTATTATTATTAATTTTAAGAAGAGTAATAAACTCAGGATCAGGAACAGGTTGAACAGTATATCCCCCTCTTTCTTCATTTATTTATCATCCTACATCTTCAGTTGATTTAACAATTTTTTCTTTACATATTGCAGGTATTTCATCAATTATAGGTGCAATTAATTTTATTGTTACAATTATTAAAATAAAAAATTTTTCTTTAAATTATGATCAAGTCCCATTATTTCCATGGTCTGTATTTATTACAACTATTTTACTTTTATTGTCATTACCTGTTTTAGCAGGAGCTATTACAATATTATTATCAGATCGTAATTTGAATTCTTCTTTTTTTGATCCTATGGGGGGAGGAGACCCTATTCTTTATCAACATTTATTT
>IBIHM071-21|Stelis nasuta|COI-5P|OR796907
GAATTATATATATAATTTTCGCTTTATGATCTGGAATAATTGGTTCTTCATTAAGAATAATTATTCGAATAGAATTATCTATTCCTGGATCTTGAATTAAAAATGATCAAATTTATAATTCTTTAGTTACTGCACATGCATTTTTAATAATTTTTTTTTTAGTAATACCTTTTTTAATTGGTAGATTTGGAAATTGATTAATTCCATTAATATTAGGAATTCCTGATATAGCTTTTCCCCGAATAAATAATATTAGATTTTGATTACTACCTCCATCTTTAATACTTTTATTAATAAGAAATTTTTTAAATCCAAGACCTGGAACAGGATGAACTATTTATCCTCCCCTTTCATCTTATTTATATCATCCTTCTCCTTCAGTTGATTTAACAATTTTTTCTTTACATATTTCAGGAATTTCATCTATTATAGGATCAATAAATTTTATTGTAACAATTTTATTAATAAAAAATTTTTCTTTAAAATATTTTAAAATACCATTATTTCCTTGATCAATTTTAATTACAACTATTTTACTCCTTTTATCTCTTCCAGTATTAGCAGGAGCAATTACTATACTTTTATTTGATCGAAATTTTAATTCTTCATTTTTTGACCCAAGAGGAGGTGGTGATCCAATTTTATATCAACATTTATTT
>IBIHM072-21|Melecta sp.|COI-5P|OR796791
GGATGCTTTATATATTATTTGCATTATGATCAGGAATAATTGGAACAGCAATAAGATTTTTAATTCGATTAGAACTAAGAACACCAGGTAAATGAATACATAATGATCAAGTTTATAATACTTTAATTACTTCCCATGCATTTATTATAATTTTTTTTTTAGTTATACCTTTTTTAATTGGAGGATTTGGAAATTGACTAATTCCCCTAATACTTGGATCACCTGATATAGCTTTTCCACGAATAAATAATATTAGATTTTGATTATTACCTCCATCTTTAATATTATTATTAATTGGTAATATTTTTAATATACCTATAGGAACTGGATGAACTATTTACCCACCTTTATCTTTAAGTATATATCATAATAGACCTTCTGTAGATTTAGGGATTTTTTCTTTACACATATCTGGTATTTCTTCAATTATAGGAGCTATAAACTTTATAGTTACTATTATATTAATAAAAAATTTTAGATTAAAATATGACCAAATAAATTTATTTTCTTGATCTGTATTTATTACAGCAATTTTATTATTATTAGCTTTACCTGTATTAGCTGGAGCAATCACAATATTATTATTTGATCGTAATTTAAATACGAGATTTTTTGACCCAATAGGTGGAGGAGACCCAATTTTATATCAACATTTATTC
>IBIHM076-21|Thyreus hirtus|COI-5P|OR796549
GAGTATTATATATGTTATTTGCATTATGATCTGGAATAATTGGAACAGCCATAAGATTTTTAATTCGGTTGGAGTTAAGAATTCCTGGAAAATGAATTAATAATGATCAATTATATAATTCTATTGTTACTTCACATGCATTTATTATAATTTTTTTTTTAGTAATACCTTTTTTGATTGGTGGATTTGGTAATTGATTAATTCCAATAATATTAGGGTCACCAGATATAGCATTTCCACGAATAAATAATATTAGATTTTGGTTGTTACCTCCTTCTTTAATTTTGTTATTAATAGGAAATATTTTTAAAACTACTATAGGAACTGGATGAACAGTTTATCCACCTTTATCTTCTTCATTATATCATAATAGACCTTCAGTTGATCTGAGAATTTTTTCATTACATATATCAGGTGTATCTTCAATTTTAGGTGCAATAAATTTTATAGTTACAATTATATTAATAAAAAATTTTAGATTAAATTATGATCAATTAAATTTATTTTCATGATCTGTATTTATTACAGCAATTTTATTATTACTATCATTGCCTGTATTAGCTGGTGCTATTACAATATTATTATTTGATCGAAATTTAAATACTAGATTTTTTGATCCAATAGGAGGAGGAGATCCAATTTTATATCAACATTTATTT
>IBIHM087-21|Ensliniana bidentata|COI-5P|OR796930
GGATACTTTATATAATTTTTGCTTTATGATCAGGAATAATTGGTTCAACTTTAAGAATTATTATTCGTATAGAATTAAGAACACCAGGATCATGAATTGGAAATGATCAAATTTATAATTCTATTGTTACTGCTCATGCATTTTTAATAATTTTTTTTCTTGTAATACCATTTTTAATTGGGGGAATAGGAAATTGATTAGTTCCATTAATACTAGGAGCTCCTGATATAGCTTTTCCTCGTATAAATAATATTAGATTTTGACTTTTACCTCCCTCATTAATTTTATTAATTAGAAGAAATTTAATTAACCCAAGACCCGGAACCGGTTGAACTGTTTATCCACCTTTATCATCCTATAATTTTCATCCATCCCCATCAGTTGATATAGCAATTTTTTCACTTCATATTTCAGGTATTTCATCAATTTTAGGTTCTTTAAATTTCATTGTTACAATTATATTAATAAAAAATATTTCACTAAATTATCTTTCATTACCTTTATTTCCATGATCAATTCTTGTTACAACAATTTTATTATTATTATCTTTACCAGTTTTAGCAGGAGCTATTACTATATTATTATTTGATCGAAATTTTAATTCTTCATTTTTTGATCCTATAGGTGGTGGAGATCCAATTCTTTATCAACATTTATTT
>IBIHM088-21|Dioxys cinctus|COI-5P|OR795977
GAATATTATACATAATTTTTGCTTTATGATCTGGAATAATCGGATCAGCATTAAGAATCATTATTCGTATAGAATTAAGAACCCCTGGATCATGGATTGGAAATGATCAAATTTATAATTCAATTGTAACTGCACATGCTTTTTTAATAATTTTTTTTTTAGTTATACCATTTATAATTGGTGGAATAGGAAATTGATTAGTTCCTTTAATATTAGGAGCACCAGATATAGCTTTCCCACGAATAAATAATATTAGATTTTGATTATTACCTCCATCATTAATCTTATTACTTATAAGAAATATAATTAATCCTAGACCAGGAACAGGATGAACAGTATATCCACCTTTATCATCATATTCTTTTCATCCATCTCCATCAATTGATATAGCTATTTTTTCTCTTCATATTTCAGGAATCTCATCAATTTTAGGTTCATTAAATTTTATTGTAACAATTATAATAATAAAAAATACTTCATTAAATTATTTATTATTACCTTTATTTCCTTGATCAATTTTAATTACAACTATTCTTCTTTTATTATCTTTACCAGTTTTAGCAGGAGCAATTACTATATTATTATTTGATCGAAATTTTAATTCTTCTTTTTTTGATCCTATAGGAGGAGGAGATCCTATTTTATATCAACATTTATTT
>IBIHM094-21|Stelis ortizi|COI-5P|OR796249
GAATTCTTTATATAATTTTCGCAATATGATCAGGTATAATTGGATCAGCTTTAAGAATAATTATTCGAATAGAATTATCTACCCCAGGAGCATGAATTAATAATGATCAAATTTATAACTCTATTATTACAGCACATGCATTTTTAATAATTTTTTTCTTAGTAATACCATTTATAATTGGAGGTTTTGGAAATTGATTAATTCCTTTAATACTAGGTACCCCAGATATAGCTTTCCCACGAATAAATAATATTAGATTTTGATTATTACCCCCATCTTTAATTTTATTACTAATAAGAAGATTTATAACTCCAGGTCCAGGAACTGGATGAACTGTATATCCTCCTTTATCATCTTATTTATATAATTCTTCTCCAGCAATTGATTTAGCAATTTTTTCATTACATATTTCAGGAATTTCATCTATTTTAGGTTCTTTAAATTTTATTGTTACTATTTTATTAATAAAAAACTTTTCTATAAACTATTCCAGAATACCTCTTTTTGCTTGATCAATCTTAATTACTACTATTTTACTTCTTCTATCATTACCTGTATTAGCAGGAGCTATTACTATATTAATTTTTGACCGAAATTTAAATACATCATTTTTTGATCCTAGAGGTGGAGGAGATCCAATTCTTTACCAACACTTATTT
>IBIHM1020-22|Lasioglossum morio|COI-5P|OR796671
AATATTATATTTTATTTTCGCAATATGAGCTGGAATAATTGGAGCTTCACTAAGAATAATTATTCGAATAGAATTAAGAGTCCCTGGAAGATGAATTAATAATGATCAAATTTATAATACTATTATTACATCACATGCATTTGTAATAATTTTCTTTATAGTAATACCATTTATAATTGGAGGATTTGGAAATTGATTAGTCCCACTAATAATTGGAGCCCCTGATATAGCATTCCCACGAATAAATAATATAAGATTCTGATTATTAATTCCTTCTTTATTCATATTATTAATAAGAAGAATTTTATCCTCAGGATCAGGAACAGGATGAACAGTTTACCCCCCATTATCTTCAATTACATACCATTCATCTATTTCTGTAGATTGCACTATCTTTTCATTACACATTGCTGGAATCTCATCCATTATAGGAGCTATTAATTTTATTGTTTCAATTATATTAATAAAAAATATTTCAATCAATTATGATCAAATTCCATTATTTCCATGATCAGTAAAGATTACAGCTATTCTTTTACTTTTATCTTTACCCGTATTAGCTGGAGCTATTACTATATTATTAACAGATCGAAACTTAAATACTTCATTTTTTGACCCCTCAGGAGGAGGAGACCCAATTCTTTATCAACATTTATTC
>IBIHM118-21|Nomada flavoguttata|COI-5P|OR796404
GCTTACTATACATTATTTTTGCTTTATGGTCAGGAATAATTGGAACTTCTATAAGATTTATTATTCGAATAGAGTTAAGAAGCCCAGGTGAATGGATCATAAATGATCAAATTTATAATTCATTAGTAACTGCTCATGCTTTTTTAATAATTTTTTTTATAGTAATACCTTTTATAATTGGAGGATTTGGTAATTGATTAATTCCATTAATATTAGGATCTCCTGATATGGCATTCCCTCGAATAAATAATATTAGATTTTGATTACTTCCTCCTTCTTTATTTTTATTATTATTAAGAAATTTATTTAATATTACTCCAGGAACTGGTTGAACAGTTTACCCTCCTTTATCATCTTCAATATTTCATAATTCTCCTTCTGTAGATTTAGCAATTTTTTCACTTCATATATCTGGAATTTCTTCTATTATAGGAGCAATAAATTTTATAGTAACAATTATATTAATAAAAAATATTTCAATAAATTATGATCAAATTAATTTATTTTCTTGATCAATTTTTATTACAGCGATTTTATTATTATTATCATTACCTGTTTTAGCAGGTGCTATTACTATATTATTATTTGATCGAAATTTTAATACATCTTTTTTTGATCCAATAGGAGGAGGTGATCCAATTTTATATCAACATTTATTT
>IBIHM1222-22|Andrena baetica|COI-5P|OR796472
AATATTATATTTTATCTTCGCAATATGATCAGGAATAATTGGAGCATCATTAAGATTTATTATCCGTATAGAATTAAGAAATCCAGGAAACTGAATCAATAATGATCAAATTTATAATTCAATCGTTACATCTCATGCCTTTATTATAATTTTTTTCATAGTTATACCATTCATAATCGGAGGTTTCGGAAACTGACTTACACCGTTAATATTAGGAGCGCCCGACATAGCTTTCCCACGAATAAATAATATAAGGTTTTGACTACTACCTCCATCAATTTTAGTAATCTTAATAAGAATAATTTTAAATTCAGGTTCAGGTACAGGATGAACAGTTTATCCTCCCTTATCATCATATACATATCATCCATCATCATCTGTAGATTTAACAATCTTCTCACTCCATATTGCTGGTATTTCATCAATTATAGGAGCAATCAACTTTATTGTAACAATTTTAAACATAAAAAATATTTCAATAAATTATGATCAATTACCATTATTCGCATGATCAGTCTTTATCACAACAATTCTATTATTAATTTCATTACCTGTACTAGCTGGTGCTATTACAATATTACTATCAGATCGAAACCTAAATTCATCATTCTTTGACCCAATAGGAGGAGGTGATCCAATTCTCTACCAACATTTATTC
>IBIHM1239-22|Nomada fenestrata|COI-5P|OR796509
TATTTTGTATATTATTTTTGCCTTATGATCAGGAATAATTGGAACTTCAATAAGATTTATTATTCGTATAGAATTAAGGAATCCTGGAGAATGAATTATAAATGATCAAATTTATAATTCTTTAGTAACTGCTCATGCTTTTTTAATAATTTTTTTTATAGTAATACCTTTTATAATTGGAGGATTTGGTAATTGATTAGTACCTTTAATATTAGGGTGTCCTGATATAGCTTTCCCACGAATAAATAATATTAGATTTTGATTACTACCTCCTTCATTATTTTTATTATTATTAAGAAATTTATTTAATATTACACCTGGGACAGGATGAACAGTTTACCCCCCATTATCTTCATCAATATTTCATAATTCACCTTCTGTAGATTTAGCAATTTTTTCCCTTCATATATCTGGAATTTCATCAATTATAGGGGCAATTAATTTTATAGTAACAATTATAATAATAAAAAATATTTCTATAAATTATGATCAAATTAATTTATTTTCTTGATCAATTTTTATTACAGCAATTTTATTATTATTATCTTTACCAGTTTTAGCGGGAGCTATTACAATATTATTATTTGATCGAAATTTTAATACTTCTTTTTTTGATCCAATAGGTGGAGGTGATCCTATTTTATATCAACATTTATTT
>IBIHM1253-22|Chelostoma rapunculi|COI-5P|OR796768
TGTACTATATATAATTTTTGCCATATGATCTGGAATAATTGGATCAGCATTAAGAATTATTATTCGTATAGAATTAAGAACTCCAGGATCTTGAATTAAAAATGATCAAATTTATAATTCAATCGTAACAGCTCATGCCTTTCTAATAATTTTTTTTTTAGTTATACCCTTTTTAATTGGAGGATTTGGAAATTGATTAATTCCATTAATACTAGGAACACCTGATATAGCATTTCCTCGAATAAATAATATTAGATTTTGATTACTACCACCATCTTTAATATTATTAATTTTAAGAAATACATTTAATCCAAGACCAGGAACAGAATGAACTATTTATCCACCATTATCATCATATTTATATCATTCATCACCATCAGTTGATATAGCAATTTTTTCTCTTCACATTTCAGGAATTTCATCAATCATAGGTTCTCTAAACTTTATTGTAACTATTTTAATAATAAAAAATTTTTCACTAAATTACTCACAAATCCCTTTATTTCCATGATCAATATTTATTACAACAATTCTATTACTTTTCTCATTACCCGTTTTAGCAGGTGCAATTACAATACTTCTATTTGATCGAAACATAAATACATCATTTTTTGATCCTATTGGTGGAGGAGACCCAATTTTATTCCAACATCTATTT
>IBIHM1277-22|Hoplitis ochraceicornis|COI-5P|OR796745
AATCCTTTATATAATTTTTGCTATATGATCAGGAATAATTGGTTCAGCATTAAGAATCATTATTCGAATAGAATTAAGAACCCCTGGTTCATGAATCCAAAATGATCAAATCTATAATTCTATAGTTACAGCTCATGCATTTTTAATAATCTTTTTTTTAGTAATACCTTTTATAATTGGTGGATTTGGAAACTGATTAATTCCTTTAATATTAAGAATCCCTGATATAGCATTTCCTCGAATAAACAATATTAGATTTTGATTATTACCTCCTTCTTTAATTTTATTATTATACAGAAATTTTTTTAATCCAAGGCCAGGAACTGGTTGAACTGTTTATCCTCCTTTATCTACTTATTTATATCATCCTTCTCCATCAGTAGATTTAGCAATTTTTTCTCTTCATATCTCAGGTCTTTCTTCAATTATTGGATCTATAAATTTTATTGCTACAATTACCTTAATAAAAAATCCTAGATTAAAAAATATTCAAATTCCTTTATTTCCTTGATCAGTATTCATCACAACTATTTTATTATTACTTTCATTACCTGTATTAGCAGGAGCTATTACAATATTACTTTTTGATCGAAATTTAAATACATCTTTTTTTGATCCAATAGGGGGAGGAGATCCAATTCTATATCAACATTTATTT
>IBIHM1297-22|Chelostoma campanularum|COI-5P|OR796053
TATCTTATATATAATTTTTGCTTTATGAGCAGGAATAATTGGATCAGCTCTAAGAATTATTATTCGAATAGAATTAAGAATTCCAGGTTCATGAATTAAAAATGATCAAATTTATAATTCTATTGTTACAGCTCATGCTTTTTTAATAATTTTTTTCTTAGTTATACCATTTATAATTGGAGGATTTGGAAATTGATTAGTTCCTTTAATATTAGGAACCCCTGATATAGCATTTCCACGAATAAACAATATTAGATTTTGATTACTACCCCCATCTTTAATATTATTAATTTTAAGAAATACATTCAATCCTAGTCCAGGTACTGGTTGAACAATTTATCCTCCATTATCTTCATATTTATATCATTCATCTCCATCAGTAGATATAGCAATTTTTTCTTTACATATTTCAGGTTTATCATCTATTATAGGTTCTTTAAATTTTATTGTAACAATTTTACTAATAAAAAATTTTTCAATAACTTATTCACAATTACCTTTATTTCCTTGATCAATATTTATTACAACTATTTTATTACTTTTTTCTTTACCAGTATTAGCAGGAGCAATTACTATACTTTTATTTGATCGAAATTTAAATACATCTTTTTTTGATCCTATAGGTGGTGGAGATCCAATTTTATTCCAACATTTATTT
>IBIHM1313-22|Thyreus histrionicus|COI-5P|OR796771
AATATTATATATATTATTTGCATTATGATCAGGAATAATTGGTACAGCTATAAGATTTTTAATTCGTTTAGAATTAAGAATTCCAGGAAAATGAATTAATAATGATCAATTATATAATTCTATTGTAACTTCTCATGCATTTATTATAATTTTTTTTTTAGTTATACCATTTTTAATTGGAGGATTTGGAAACTGATTAATCCCAATAATATTAGGATCCCCAGATATAGCATTTCCACGAATAAATAATATTAGATTTTGATTATTACCCCCATCTTTAATTTTATTATTGATAGGAAATATTTTTAAAACAACAATAGGAACTGGATGAACAGTTTATCCACCTTTATCATCATCTTTATATCATAATAGACCTTCAGTTGATTTAAGAATTTTTTCATTACATATATCAGGTGTATCATCAATTCTTGGTGCAATAAATTTTATAGTAACAATTATATTAATAAAAAATTTTAGATTAAATTATGATCAATTAAATTTATTTTCCTGGTCAGTATTTATTACAGCAATTTTATTATTATTATCATTACCAGTATTAGCTGGAGCTATTACAATATTATTATTTGATCGAAATTTAAATACAAGATTTTTTGATCCAATAGGGGGTGGTGATCCAATCTTGTATCAACATTTATTT
>IBIHM140-21|Nomada linsenmaieri|COI-5P|OR796221
GTATTTTGTATATTATTTTTGCTTTATGATCTGGAATAATTGGAACTTCAATAAGATTTATTATTCGTATAGAATTAAGTAATCCTGGTGAATGAATTATGAATGATCAAATTTATAATTCTTTAGTTACTGCTCATGCTTTTTTAATAATTTTTTTTATAGTGATACCTTTTATAATTGGTGGATTTGGAAATTGATTAGTTCCTTTAATATTAGGATGTCCTGATATAGCTTTTCCTCGAATAAATAATATTAGATTTTGATTATTACCTCCTTCATTATTTTTATTATTATTAAGAAATTTATTTAATATTACTCCAGGAACTGGATGAACAGTTTATCCCCCTTTATCATCTTCAATATTTCATAGATCTCCATCTGTTGATTTAGCAATTTTTTCTCTTCATATATCTGGAATTTCTTCAATTATAGGTGCAATAAATTTTATAGTAACTATTATAATAATAAAAAATGTTTCAATAAATTATGATCAAATTAATTTATTTTCTTGATCAATTTTTATTACTGCAATTTTATTATTATTATCTTTACCTGTATTAGCAGGTGCTATTACTATATTATTATTTGATCGAAATTTTAATACTTCTTTTTTTGATCCAATAGGAGGGGGTGATCCAATTTTATATCAACATTTATTT
>IBIHM158-21|Nomada sanguinea|COI-5P|OR796950
GTATATTATATATTATTTTTGCTTTATGATCTGGAATAATTGGAACTTCAATAAGATTTATTATTCGAATAGAATTAAGTAATCCAGGGGAATGAATTATAAATGATCAAATTTATAATTCTTTGGTTACTGCTCACGCATTTTTAATAATTTTTTTTATAGTTATACCTTTTATAATTGGAGGATTTGGAAATTGATTAATTCCTTTAATATTAGGATGTCCAGATATAGCTTTTCCACGTATAAATAATATTAGATTTTGATTATTACCTCCTTCATTATTATTATTACTATTAAGAAATTTATTTAATATTACTCCAGGAACAGGATGAACAATTTACCCCCCTTTATCTTCTTCAATATTTCATAGATCTCCGTCCGTAGATTTAGCCATTTTTTCCCTTCATATATCTGGAATTTCTTCAATTATAGGGGCAATAAATTTTATAGTAACTATTATATTAATAAAAAATATTTCTATAAATTATGATCAAATTAATTTATTTTCTTGATCAATTTTTATTACAGCCATTTTATTATTATTATCATTACCTGTATTAGCAGGAGCAATTACTATATTATTATTTGATCGAAATTTTAATACTTCATTTTTTGACCCTATAGGAGGAGGAGACCCAATTTTATACCAACATTTATTT
>IBIHM195-21|Eucera rufa|COI-5P|OR796720
GTATATTATACATAATATTAGCTATATGATCAGGAATAATTGGTACTTCTATAAGATTAATTATTCGTATAGAATTAAGATGTCCGGGGAAATGAATTAGAGATGATCAGTTATATAATTCATTTGTTACAGCACATGCTTTTTTAATAATTTTTTTTATAGTTATACCTTTTTTAATTGGGGGATTTGGAAATTGATTAATACCTTTAATATTAGGATCTCCAGATATAGCATTCCCACGAATAAATAATATTAGATTTTGATTATTACCTTGTTCTTTATTATTTTTATTAATAAGAAATTTATTTAGAATAACTCCAGGAACAGGATGAACAGTTTATCCTCCTTTATCTTCTTATATATTTCATTCAACTCCATCAGTTGATATTATAATTTTTTCATTACATTTATCAGGAATATCTTCAATTTTAGGAGCAATAAATTTTATAGTAACCATTATAATAATAAAAAATTTATCTATAAATTATGATCAAATTAATTTATTTTCTTGATCAGTATTTATTACAGCTATTTTATTATTATTATCATTACCAGTTTTAGCAGGAGCAATTACTATATTATTATTTGATCGTAATTTAAATACTTCATTTTTTGATCCAATAGGAGGAGGAGATCCAATTTTATATCAACATTTATTT
>IBIHM214-21|Anthophora gallica|COI-5P|OR796370
GAATAGTTTATTTTATTTTTGCCTTATGATCAGGAATAATAGGATCTGCTATAAGAGTTATTATTCGAATAGAGTTAAGGTCTCCAGGTGCGTGAATTTCAAATGATCAGGTTTATAATTCAGTTGTTACAGCTCATGCTTTTTTAATAATTTTTTTTATAGTTATACCATTTATGATTGGAGGATTTGGTAATTGGTTAATTCCTTTAATATTAGGTTCACCGGATATAGCTTTTCCTCGAATAAATAATATTAGATTTTGGTTACTCCCCCCTTCTTTAATATTATTACTTTTAAGAAATCTATTTCAGGTGAGACCAGGTACTGGATGAACAATTTATCCTCCTTTATCTCTTTATATATTTCATCCTTCACCTTCTGTTGATATAACAATTTTTTCTTTACATATATCTGGGGTTTCTTCTATTATTGGGGCTATAAACTTTATAGTTACTATTATAATAATAAAGAATGTTTCTATAAAGTATGATCAGGTTTCTTTATTTCCTTGATCTGTTTTTATTACTGCAATTTTACTTTTGTTATCATTGCCTGTATTAGCTGGAGCTGTAACTATATTAATTTTTGATCGTAATTTTAATACTTCTTTTTTTGATCCTTTAGGTGGAGGTGACCCGATTTTATACCAGCATTTGTTT
>IBIHM255-21|Hylaeus confusus|COI-5P|OR796100
GAATATTATATTTTATATTCGCTATATGAGCAGGAATAATTGGAACATCAATAAGAATAATTATTCGAATAGAATTAAGAACACCAGGAATATGAATTAATAATGACCAAATTTATAACACTATAATTACTGCACACGCATTCATTATAATTTTTTTTATAGTTATACCATTTATAATTGGAGGATTTGGAAATTGATTAATTCCTATTATAATTGGAGCACCAGACATAGCATTTCCACGAATAAATAATATAAGATTTTGATTACTTCCACCATCAATAATATTACTTTTATTAAGAAGATTAATTTATTCAGGATCAGGAACAGGATGAACAGTTTATCCACCATTATCATCAATCATTTACCACCCATCACTATCAGTAGATTTTACAATTTTTTCTTTACATATAGCAGGAATTTCATCAATCATAGGAGCTATTAATTTTATTGTAACAATTTTAAGTATAAAAAATAAAAACCTAAATTATAATCAAATAACATTATTCTCATGATCAGTATTAATTACTGCAATTTTATTATTATTATCATTACCAGTATTAGCGGGAGCAATTACAATATTATTAACAGATCGAAATATAAATACATCATTCTTTGACCCCTCAGGAGGGGGAGATCCTATTCTATATCAACATCTATTT
>IBIHM260-21|Hylaeus incongruus|COI-5P|OR795925
GAATATTATATTTTATATTTGCTATATGAGCAGGAATAATTGGAACATCAATAAGAATAATTATTCGAATAGAATTAAGAACACCAGGAATATGAATTAATAATGATCAAATTTATAATACAATAATTACAGCACATGCATTTATTATAATTTTCTTTATAGTAATACCATTCATAATTGGAGGATTTGGAAATTGATTAATTCCTATTATAATTGGAGCCCCAGATATAGCCTTCCCACGAATAAATAACATAAGATTTTGACTATTACCCCCATCATTAATATTACTTTTATTAAGAAGAGTAATTTATTCAGGATCAGGAACCGGATGAACAGTATATCCACCTTTATCATCAATAATATATCATCCATCATTATCAGTAGATTTTACAATTTTTTCTCTACATATTGCAGGAATTTCATCAATTATAGGAGCTATTAACTTTATTGTAACCATTTTAAATATAAAAAATACAAGATTAAATTATAATCAAATAACATTATTTTCATGATCAGTATTAATTACTGCAATCCTATTATTATTATCATTACCAGTATTAGCAGGAGCAATTACAATATTATTAACAGATCGAAATATAAATACTTCATTCTTTGATCCATCAGGAGGAGGAGATCCTATTTTATATCAACACTTATTT
>IBIHM262-21|Hylaeus hyalinatus|COI-5P|OR796593
GCATATTATATTTCTTATTTGCTATATGAGCAGGAATAATTGGAACATCATTAAGAATAATTATTCGAATAGAATTAAGAACTCCAGGTATATGAATTAATAATGATCAAATTTATAATTCAATCATTACTGCTCATGCATTTATTATAATTTTTTTTATAGTAATACCATTCATAATTGGAGGATTCGGAAATTGATTAATTCCAATTATAATTGGAGCCCCAGATATAGCTTTTCCACGAATAAACAATATAAGATTTTGATTATTACCTCCTTCATTAATATTACTTTTATTTAGAAGAATATTATATTCAGGATCTGGAACAGGATGAACTGTTTATCCACCTTTATCATCAATCTTATATCATCCATCATTATCCGTAGATTTAACAATTTTTTCTTTACATATTGCAGGAATTTCATCAATTATAGGAGCTATTAATTTTATTGTAACTATTTTAAATATAAAAAATTTAAATTTAAATTATGATCAAATAACTTTATTTTCATGATCAGTATTAATTACTGCTATTCTTTTATTATTATCATTACCAGTTTTAGCAGGAGCAATTACAATACTATTAACTGATCGAAATTTTAATACATCATTTTTTGATCCATCAGGTGGAGGTGATCCAATCCTATATCAACATTTATTT
>IBIHM268-21|Hylaeus penalaris|COI-5P|OR796414
GAATTTTATATTTTTTATTTGCAATATGAGCAGGAATAATCGGAACATCATTAAGAATAATTATTCGTATAGAATTAAGAACACCAGGAATATGAATTAATAATGATCAAATTTATAATTCAATTATTACTGCTCATGCATTTATTATAATTTTTTTTATAGTAATACCTTTTATAATTGGAGGATTTGGAAATTGATTAATTCCTATTATAATCGGTGCACCTGATATAGCTTTTCCTCGAATAAATAATATAAGATTTTGATTATTACCTCCATCATTAATATTACTTTTATTAAGAAGAATAATTTATTCAGGATCTGGAACTGGTTGAACAATTTATCCCCCTTTATCATCTATTTTATATCATCCTTCATTATCAGTAGACTTTACAATTTTTTCTTTACATATTGCAGGTATTTCCTCAATTATAGGAGCTATTAATTTTATTGTAACAATTTTAGATATAAAAAATATAAATTTAAATTATGATCAAATAACTTTATTTTCTTGATCAGTATTAATTACTGCAATTTTATTATTATTATCATTACCAGTTTTAGCAGGAGCAATTACAATATTATTAACAGATCGAAATTTTAATACTTCTTTTTTTGATCCTTCTGGAGGAGGAGATCCTATTCTTTACCAACATTTATTT
>IBIHM272-21|Hylaeus incongruus|COI-5P|OR796935
GAATATTATATTTTATATTTGCTATATGAGCAGGAATAATTGGAACATCAATAAGAATAATTATTCGAATAGAATTAAGAACACCAGGAATATGAATTAATAATGATCAAATTTATAATACAATAATTACAGCACATGCATTTATTATAATTTTCTTTATAGTAATGCCATTTATAATTGGAGGATTTGGAAATTGATTAATTCCTATTATAATTGGAGCCCCAGATATAGCCTTCCCACGAATAAATAATATAAGATTTTGACTATTACCCCCGTCATTAATATTACTTTTATTAAGAAGAGTAATTTATTCAGGATCAGGAACCGGATGAACAGTATACCCACCTTTATCATCAATAATATATCATCCATCATCATCAGTAGATTTTACAATTTTTTCTCTACATATTGCAGGAATTTCCTCAATTATAGGAGCTATTAACTTTATTGTAACCATTTTAAACATAAAAAATACAAGATTAAATTATAATCAAATAACATTATTTTCATGATCAGTATTAATTACTGCAATCCTATTATTATTATCATTACCAGTATTAGCAGGAGCAATTACAATATTATTAACAGATCGAAATATAAATACTTCATTCTTTGATCCATCAGGAGGAGGAGATCCTATTTTATATCAACATTTATTT
>IBIHM282-21|Afranthidium schulthessii|COI-5P|OR796024
GTATTATATATATAATTTTTGCTATATGATCAGGAATAATTGGATCCTCAATAAGAATAATTATTCGAATAGAATTAAGAATCCCTGGCTCATGAATTAATAATGATCAAATTTATAATTCAATAGTAACAGCACATGCATTTTTAATAATTTTTTTTTTAGTAATACCTTTTTTAATTGGAGGATTTGGAAATTGATTAATACCATTAATAATAGGAGCACCTGATATAGCTTTCCCTCGAATAAATAATATTAGATTTTGATTACTCCCTCCCTCTTTACTTTTATTATTAATTAGAAATTTAATAAATCCTAGACCTGGGACAGGATGAACTGTTTATCCTCCTTTATCCTCTTATCTATTTCATTCTTCTCCATCAGTAGATTTAGCAATTTTTTCTTTACACATTTCTGGAATTTCTTCTATTTTAGGGTCATTAAATTTTATTGTTACAATTTTTTCTATAAAAAATTTTTCTTTAAATCTTACTCAATTACCTTTATTTTCATGATCTGTACTAATTACTACAATTCTTTTATTATTATCTTTACCTGTATTAGCAGGAGCTATTACAATATTATTATTTGACCGAAACTTAAATTCATCATTTTTTGACCCAATAGGAGGAGGAGACCCAATTTTATATCAACATTTATTT
>IBIHM320-21|Megachile opacifrons|COI-5P|OR796342
GTATATTATATATAATTTTTGCATTATGAGCTGGAATAATTGGATCAAGATTATCAATAATTATCCGTATAGAATTAAGAACTCCTGGTTCTTGAATTAAAAATGATCAAATTTATAATTCTATTGTTACAGCTCATGCATTTTTAATAATTTTTTTTTTAGTAATACCATTTATAATTGGAGGATTTGGTAATTGATTAATACCATTAATAATTGGAGCACCTGATATAGCATTCCCACGAATAAATAATATTAGATTCTGATTATTACCTCCATCATTAATTTTATTATTAATAAGAAATTTAATTAATCCAAGTCCTGGAACAGGTTGAACAATTTATCCACCTTTATCATTATATATATTTCACCCATCTCCATCAGTTGATTTAACAATTTTTTCTCTTCATTTATCAGGAATTTCCTCAATTATTGGATCATTAAATTTTATAGTTACAATTTTATTAATAAAAAATTATTCATTAAATTATAGTCAAATAACTTTATTTCCATGATCAATTTTTATTACAACAATATTACTATTATTATCATTACCAGTATTAGCAGGAGCAATTACAATATTATTATTTGATCGAAATTTAAATACATCATTTTTTGATCCAATAGGTGGGGGAGATCCTATTTTATATCAACATTTATTT
>IBIHM347-21|Dufourea gaullei|COI-5P|OR796808
GTATACTTTATTTTATTTTTGCAATATGAGCAGGAATAATTGGTTCATCTATAAGAATAATTATCCGAATACAACTTAGATCTCCAGGTAACTGGCTTGATAATGATCAAATCTATAACTCTATAATTACCTCTCACGCATTTATTATAATTTTCTTCATAGTAATACCTTTTATAATTGGTGGATTTGGAAACTGATTAATTCCATTAATAATTGGTTCCCCTGATATAGCTTTCCCACGAATAAATAATATAAGATTTTGGTTACTTCTTCCTTCTATCTTCTTGTTGCTATTAAGAAGAATTATAAATTCAGGATCTGGAACAGGATGAACAGTTTATCCTCCTTTATCTACATTCCTATTTCACCCTTCTTCATCCGTTGATTTAACTATTTTCTCACTTCATATTGCAGGTATTTCATCAATTATAGGAGCTATTAACTTTATTGTTTCAATTACTATAATAAAAAATTTTTCGATCAATTATGACCAATTAAACTTATTTCCGTGATCAGTCCTAATCACAGCAATTTTATTACTTTTATCTCTACCTGTTCTAGCAGGAGCTATTACAATATTATTAACTGACCGAAACTTAAACACATCCTTTTTTGATCCCACAGGAGGGGGAGATCCAATTTTATATCAACATTTATTT
>IBIHM367-21|Sphecodes ruficrus|COI-5P|OR795901
GAATATTATATTTTATTTTTGCTATATGATCTGGTATAATTGGTGCTTCATTAAGAATAATTATTCGAATAGAATTAAGAATTCCTGGAAAATGAATTAATAATGATCAAATTTATAATACAATAATTACATCTCATGCCTTTATTATAATTTTTTTTATAGTTATACCATTTATAATTGGAGGATTTGGAAACTGATTAATTCCTTTAATAATTGGAGCCCCAGATATAGCTTTTCCACGAATAAATAATATAAGATTTTGATTATTAATTCCTTCCTTATTTTTATTATTATTAAGAAATATAACAGAATCTGGAACAGGAACAGGATGAACAATTTATCCCCCATTATCATCTATTATATATCATTCATCATCTTCTGTAGACTTAACTATCTTTTCTCTTCATATAGCAGGAATTTCATCTATTATAGGAGCTATTAACTTTATTGTCTCTATTATATTAATAAAAAATATTTCTTTAAATTTTGATCAAATTCCTTTATTCCCTTGATCAGTAAAAATTACAGCTATTCTATTATTACTATCTTTACCAATTTTAGCTGGTGCAATTACTATATTATTAACAGATCGAAATTTAAATACTTCATTTTTTGATCCATCCGGAGGAGGAGACCCAATTTTATACCAACATTTATTT
>IBIHM381-21|Lasioglossum aeratum|COI-5P|OR796901
GTATACTATATTTTATTTTTGCAATATGAGCAGGAATAATTGGAGCTTCTTTAAGAATAATTATTCGAATAGAATTAAGAGCCCCTGGGAGATGAATTAACAATGACCAAATTTATAATACTATTATTACCTCTCATGCATTCGTAATAATTTTCTTTATGGTAATACCTTTTATAATTGGAGGATTTGGAAATTGATTAGTTCCATTAATAATTGGAGCTCCTGATATAGCATTCCCACGAATAAATAATATAAGATTTTGATTACTAATCCCCTCATTATTTATATTATTAATAAGAAGAATATTATCTTCAGGGTCAGGAACAGGATGAACAATTTACCCTCCATTATCTTCTATTATATATCATTCATCTATTTCTGTAGATTGTACAATTTTCTCATTACACATTGCAGGAATTTCATCTATTATAGGAGCTATTAATTTTATTGTATCTATCATATTAATAAAAAATATTTCAATTAATTTTGATCAAATCCCATTATTCCCTTGATCAGTAAAAATTACTGCTATTTTATTACTTTTATCTTTACCTGTACTAGCAGGAGCTATCACTATACTTTTAACAGATCGAAATTTAAATACTTCATTTTTTGACCCATCGGGGGGAGGGGACCCTATTCTTTACCAACACTTATTT
>IBIHM412-21|Lasioglossum sphecodimorphum|COI-5P|OR796739
GTATACTTTATTTTATTTTTGCTATATGAGCAGGTATAATTGGGGCATCTTTAAGAATAATTATTCGAATAGAATTAAGAGCCCCAGGAAGATGAATTAATAATGATCAAATTTATAATACTATTATTACCTCTCATGCATTTATTATAATTTTTTTTATAGTAATACCCTTTATAATTGGGGGATTTGGAAATTGATTAGTTCCACTAATAATTGGAGCCCCTGATATAGCATTTCCACGAATAAATAATATAAGATTTTGACTTTTAATTCCTTCTTTATTTATACTCTTAATAAGAAGAATTCTTGCATCTGGATCAGGAACAGGATGAACAGTATACCCCCCCTTATCTTCTATTATATATCATTCATCTATTTCTGTAGATTGCACTATCTTTTCATTACATATTGCAGGAATATCATCAATTATAGGAGCAATTAACTTTATTGTCTCTATTATATTAATAAAAAATATTTCAATTAACTATGACCAAATTCCTTTATTCCCTTGATCAGTAAAAATTACCGCTATTTTATTACTATTATCTTTACCTGTATTAGCAGGAGCTATCACTATATTATTAACAGATCGAAATTTAAATACTTCATTTTTTGACCCCTCTGGGGGAGGAGACCCTATTCTTTATCAACATTTATTT
>IBIHM417-21|Lasioglossum parvulum|COI-5P|OR796636
TATAAATAATATAAGATTTTGATTACTTATCCCCTCTTTATTTATATTATTAATAAGAAGAATTTTATCATCTGGTTCAGGAACTGGATGAACTATATACCCACCTTTATCATCTATTACATTTCATTCATCCATTTCTATAGATTGTACAATTTTTTCTCTTCATATTGCAGGAATTTCATCTATTATAGGTGCTATTAATTTCATCGTATCAATTATTTTAATAAAAAACATTTCAATCAATTATGATCAAATTCCTTTATTTCCTTGATCAGTTAAAATTACTGCTATTTTATTACTATTATCATTACCTGTTTTAGCAGGAGCTATCACTATATTATTAACAGATCGAAATTTAAATACATCATTTTTTGACCCTTCAGGAGGAGGTGATCCTATTTTATATCAACACTTATTT
>IBIHM436-21|Dasypoda hirtipes|COI-5P|OR796810
GTATATTATATTTTATTTTTGCCTTATGAGCAGGTATGCTAGGAACCTCTCTCAGAATATTAATCCGATTAGAACTAAGAAATCCTGGATCTTGAATTAATAATGATCAAATCTATAACTCCACTATTACTGCTCATGCCCTAATTATAATTTTTTTTATAGTCATACCCTTCATAGTAGGAGGATTTGGAAACTACTTAGTACCACTTATAATTGGAGCTCCTGATATAGCCTTCCCACGAATAAATAATATAAGATTCTGACTACTCCCTCCCTCCTTATTCCTATTAATTAATAGCATGTGACTAAATACAGGATCTGGCACTGGATGAACTCTTTACCCACCATTATCATCTTTCATATTTCATGCCTCTAATTCTACAGATCTCTCTATTTTCTCACTTCATATAGCTGGTATTTCCTCTATTATAGGATCAATTAACTTTATTGTTACAATTTTAATAATAAAAAACTTTAGAATAAAATATGAACAACTAACTCTATTTTCTTGATCAATCTTTATTACTACTATTTTATTATTAATCTCACTACCTGTTCTAGCAGGAGCTATTACTATACTTCTATCAGATCGAAACTTCAATACTACATTTTTTGACCCCAGAGGGGGAGGAGATCCAATCCTCTATCAACACCTATTT
>IBIHM449-21|Halopanurgus baldocki|COI-5P|OR796744
GAATTTTATATTTTATTTTTGCTATATGATCAGGAATATTAGGAGCTTCACTTAGATTTATTATTCGTATAGAATTAAGAAATCCAGGTTCATGAATTAGTAATGATCAAATTTATAATAGAATTATTACTTCACATGCTTTTATTATAATTTTTTTTATAGTTATACCATTTATAATTGGAGGATTTGGGAACTGATTAATTCCTTTAATAATTAATGCACCTGATATAGCTTTTCCTCGAATAAATAATATAAGATTTTGATTATTACCACCTTCATTATTATTATTAATTTTAAGAAGAATATTAAATAGAGGATCCGGAACTGGATGAACAGTATATCCTCCTTTATCTTCATTTTTATATCATCCATCTTCTTCTGTTGATTTAACAATTTTTTCTTTACATATTGCTGGAATTTCTTCAATTATAGGAGCTATTAATTTTATTGTTACTATTATAAAAATAAAAAATTTTTCTTTAAAATATGATCAAGTACCCTTATTTCCTTGATCAGTTTTTATTACTACAATTTTACTTTTATTATCATTGCCAGTTTTAGCTGGAGCTATTACTATATTATTATCAGATCGTAATTTAAATTCATCTTTTTTTGATCCTATGGGAGGAGGAGACCCTATTTTATATCAACATTTATTT
>IBIHM455-21|Osmia versicolor|COI-5P|OR796491
GCATTCTTTATATAATTTTTGCTATATGATCTGGAATAATTGGATCTGCTATAAGAATTATCATTCGAATAGAATTAAGAATTCCAGGATCATGAATTTCAAATGATCAAATCTATAACTCTTTAGTTACTGCTCATGCTTTCTTAATAATTTTTTTCCTTGTAATACCATTTTTAATTGGAGGATTTGGAAATTGATTAGTTCCCTTAATATTAGGAATTCCTGATATAGCATTTCCTCGAATAAATAATATTAGATTTTGATTATTACCCCCATCTCTAATAATCTTACTTTTAAGAAATTTTTTAAATCCAAGGCCAGGAACAGGATGAACTGTATATCCTCCTCTATCCTCTCATTTATATCACTCTTCCCCTTCAGTAGATTTAGCCATTTTTTCTCTTCATATCTCAGGTTTATCCTCTATTATAGGATCTTTAAATTTTATTGTTACAATTATTATAATAAAAAATGTTTCTTTAAAACACATACAATTACCTTTATTTCCATGATCAGTATTTATCACTACTATTTTATTATTACTCTCTTTACCGGTATTAGCAGGAGCAATTACTATATTATTATTTGATCGAAATTTTAATACCTCTTTCTTTGATCCAACAGGAGGAGGAGATCCTATTCTATATCAACACTTATTT
>IBIHM456-21|Osmia submicans|COI-5P|OR796167
GAATTCTTTATATAATTTTTGCTATATGATCAGGAATAATTGGTTCAGCAATAAGAATTATTATTCGAATAGAATTAAGAATTCCTGGATCTTGAATTTCTAATGATCAAATTTATAACTCTTTAGTAACTGCTCACGCATTTTTAATAATTTTTTTTTTAGTAATACCATTTTTAATTGGAGGATTTGGAAATTGATTAGTACCTTTAATATTAGGTATTCCTGATATAGCATTTCCACGAATAAATAATATTAGATTTTGATTATTACCTCCATCTTTGATAATATTACTTTTAAGAAACTTTATAAATCCTAGTCCAGGAACTGGATGAACTGTTTATCCACCTTTATCATCTCATTTATATCATTCTTCCCCCTCTGTAGATTTAGCTATCTTCTCTTTGCATATTTCTGGTCTTTCTTCTATTATAGGTTCATTAAATTTTATTGTAACAATTCTTATAATAAAAAATATTGCTTTAAAACATATTCAATTACCATTATTTCCTTGATCAGTTTTTATTACCACTGTATTACTATTATTGTCTCTACCTGTGTTAGCAGGAGCTATTACAATACTTTTATTTGATCGAAATTTTAATACTTCTTTTTTTGATCCTACAGGAGGGGGGGATCCAATTCTTTATCAACATTTATTT
>IBIHM490-21|Andrena haemorrhoa|COI-5P|OR796468
GTATACTATACTTCATTTTCGCAATATGAGCAGGAATAATAGGAGCCTCACTAAGATTTATTATTCGAATAGAATTAAGAAATCCAGGTAGATGAATCAATAATGACCAAATTTATAATTCAGTAGTAACTTCTCACGCCTTCATTATAATTTTTTTCATAGTAATACCATTCATAATCGGAGGTTTCGGAAACTGACTCACACCGTTAATATTAGGAGCGCCCGACATAGCTTTCCCACGAATAAATAATATAAGATTCTGATTATTGCCCCCATCAATCCTAATTATCCTATTTAGAATAATTTTAAATTCAGGCTCAGGTACAGGATGAACAGTATATCCCCCTCTATCCTCATACTCATATCACCCATCATCATCAGTCGACTTAACAATTTTTTCACTACATATTGCAGGAATTTCCTCAATTATAGGAGCAATCAATTTTATTGTAACAATCCTAAATATAAAAAATATCTCATTAAATTATGATCAACTTCCATTATTCCCATGATCAGTATTTATTACTACAATTCTATTATTAATTTCTTTACCAGTATTAGCTGGAGCCATTACAATATTATTATCAGATCGTAACCTAAATTCATCATTCTTTGACCCAATAGGAGGAGGAGATCCTATTCTATATCAACACCTATTT
>IBIHM509-21|Andrena nana|COI-5P|OR796476
GTATGCTATATTTTATTTTCGCTATATGATCAGGAATAATTGGAGCCTCACTAAGATTTATTATTCGAATAGAATTAAGAAATCCAGGAAGATGAATCAATAATGATCAAATTTATAATTCCATTGTAACATCCCACGCTTTCATTATAATTTTCTTCATAGTAATACCATTCATAATCGGAGGTTTCGGAAACTGACTCACACCATTAATATTAGGAGCGCCCGACATGGCTTTTCCACGAATAAATAATATAAGATTTTGATTACTCCCCCCCTCAATTCTACTTCTATTAATAAGAACAATTCTAAACTCAGGATCTGGAACAGGATGAACAGTATATCCTCCACTATCTTCATACACATTTCATCCATCATCCTCTGTAGATTTAACAATTTTCTCATTACATATTGCAGGAATCTCCTCAATTATAGGAGCTATTAATTTTATTGTAACAATTTTGAATATAAAAAATATTTCAATAAATTATGATCAAATACCTTTATTTCCATGATCTGTATTCATTACAACAATTCTATTACTAATCTCATTACCAGTCCTCGCAGGTGCAATTACAATATTAATTTCTGATCGAAACTTAAACTCATCATTCTTTGACCCAATAGGAGGAGGAGATCCAATTCTGTATCAACATTTATTC
>IBIHM511-21|Andrena nigroolivacea|COI-5P|OR796223
GAATATTATATTTTATATTCGCTATATGAGCAGGAATAATTGGTGCCTCACTAAGATTTATCATCCGAATAGAATTAAGAAACCCAGGAAATTGAATTAATAATGACCAAATCTACAATTCTGTAGTAACTTCTCATGCCTTTATTATAATTTTTTTTATGGTTATACCATTCATAATCGGAGGATTCGGAAACTGATTAACACCATTAATAATAGGAGCTCCAGATATAGCATTCCCCCGCATAAATAATATAAGATTTTGACTTCTACCACCATCAATTTTAATTATTATAATAAGAATAGCATTAAATTCAGGGTCCGGTACAGGGTGAACAGTTTACCCACCACTATCGTCATATGCATTTCATCCCTCATCATCCGTAGATTTAACAATTTTCTCACTTCATATTGCAGGTGTATCATCAATTATAGGGGCAATTAACTTTATTGTAACAATTTTAAATATAAAAAATATTTCAATAAATTATGATCAAATACCCCTATTCCCATGATCAGTTTTTATTACAACAATTCTACTTCTAATTTCCCTACCAGTATTAGCAGGAGCAATTACAATATTATTATCTGATCGCAACTTAAATTCATCATTCTTTGACCCAATAGGAGGGGGGGATCCTATCTTATACCAACATTTATTC
>IBIHM516-21|Andrena pandellei|COI-5P|OR796629
GAATATTATACTTCATTTTCGCAATATGATCAGGTATAATTGGGGCATCATTAAGATTTATTATTCGTATAGAATTAAGAAATCCAGGAAACTGAATTAACAATGACCAAATCTACAACTCAATCGTAACATCCCACGCCTTTATTATAATTTTTTTTATAGTTATACCATTCATAATCGGAGGTTTCGGAAACTGACTCACACCGTTAATATTAGGAGCGCCCGACATGGCTTTCCCACGAATAAATAATATAAGATTTTGACTTCTACCCCCCTCAATCTCAATTATTCTAATAAGAATAATCCTAAATTCAGGTTCAGGAACAGGATGAACAGTTTATCCACCCCTATCATCATATACATATCACCCAACATCATCTGTAGATTTATCAATTTTCTCACTACATATCGCCGGAATTTCATCAATTATAGGAGCAATTAATTTTATTGTAACAATTTTAAATATAAAAAACATTTCAATAAATTATGATCAACTACCATTATTTGCATGATCAGTATTCATCACAACAATTCTTCTATTAATTTCATTACCAGTTCTAGCTGGAGCTATTACAATATTACTATCAGATCGAAACTTAAATTCATCTTTTTTTGATCCAATAGGAGGAGGTGATCCAATTCTTTATCAACATCTATTC
>IBIHM523-21|Andrena rhyssonota|COI-5P|OR796265
GAATATTATATTTTATTTTCGCAATATGAGCAGGAATAGTCGGAGCCTCCCTAAGATTTATTATTCGTATAGAATTAAGAAATCCAGGCAACTGAATTAATAATGACCAAATTTACAACTCTATCGTTACCTCACACGCCTTCATTATAATTTTTTTCATAGTAATACCATTTATAATTGGAGGATTCGGAAATTGATTAACACCTTTAATACTTGGAGCTCCAGATATAGCTTTTCCCCGTATAAACAATATAAGATTCTGACTTCTACCACCATCAATTCTACTTTTACTAATAAGAGCTTCACTAAATTCAGGGTCAGGTACTGGTTGAACCATTTATCCACCTCTATCATCATATGCATTTCACCCATCCTCATCCGTAGATTTAACAATTTTTTCTCTACACATCGCTGGTGTATCATCAATTATAGGTGCAATTAATTTCATCGTAACTATTCTAAATATAAAAAATATATCCTTAAATTATGACCAAATACCCTTATTCCCATGATCAGTTTTTATCACAACAATTTTATTATTAATCTCACTACCCGTTCTAGCCGGAGCAATTACAATATTACTATCAGATCGAAACTTAAATTCATCATTCTTTGATCCAATAGGTGGAGGAGATCCAATTTTATACCAACATTTATTT
>IBIHM526-21|Andrena russula|COI-5P|OR796728
GAATATTATACTTCATTTTTGCTATGTGAGCAGGAATAATTGGAGCCTCACTAAGATTCATTATTCGCATAGAATTAAGAAATCCAGGTAACTGAATCAACAATGATCAAATTTATAATTCAATTGTAACCTCTCATGCTTTTATTATAATTTTCTTCATAGTAATACCATTCATAATCGGAGGTTTCGGAAACTGACTCACACCGTTAATATTAGGAGCGCCCGACATGGCTTTCCCACGAATAAATAATATAAGATTCTGACTATTACCCCCATCAATCTTAATTATTTTAGCAAGAATAGTATTAAATTCAGGGTCTGGAACCGGATGAACAGTATATCCTCCACTATCATCATATTCTTACCATCCATCATCATCTGTAGATTTAACTATTTTCTCACTCCATATTGCAGGTATTTCATCAATTATAGGAGCAATTAACTTTATTGTTACAATTTTAAATATAAAAAATATCTCATTAAACTATGATCAAATACCTTTATTCCCATGATCAGTATTTATTACAACCATCTTATTATTAATTTCCCTACCAGTTCTAGCTGGAGCCATTACAATATTATTATCAGATCGAAACTTAAACTCATCCTTCTTTGATCCTATAGGAGGTGGAGACCCCATTCTCTATCAACATTTATTT
>IBIHM561-21|Osmia bicornis|COI-5P|OR796571
GAATTCTTTACATAATTTTTGCTTTATGATCCGGAATAATTGGATCAGCAATAAGAATTATTATTCGAATAGAATTAAGTATTCCAGGTTCATGAATTACTAATGATCAAATTTATAATTCTTTAGTAACTGCACATGCTTTTTTAATAATCTTTTTTCTTGTAATACCATTTTTAATTGGGGGATTTGGAAATTGATTAATTCCTCTAATATTAGGAATTCCAGATATAGCTTTTCCACGAATAAACAATATTAGATTTTGACTTTTACCCCCATCTTTAATATTATTACTTTTAAGAAATTTTTTAAATCCAAGTCCTGGAACAGGATGAACAGTTTATCCTCCTTTATCATCAAACTTATTTCATTCTTCTCCTTCAGTTGATTTAGCAATTTTTTCTTTACATATTTCAGGTTTATCTTCTATTATAGGTTCATTAAATTTTATTGTTACAATTATTATAATAAAAAATATTTCTTTAAAATATATTCAATTACCTTTATTTCCTTGATCTGTATTTATTACTACTATTCTTTTATTATTTTCTTTACCTGTATTAGCTGGAGCTATCACTATATTATTATTTGATCGAAATTTTAATACATCTTTTTTTGATCCGACAGGAGGAGGAGATCCAATTCTTTATCAACATTTATTT
>IBIHM574-21|Bombus terrestris|COI-5P|OR796592
AATATTATACTTTATTTTTGCTATATGATCAGGAATAATTGGTTCATCTATAAGATTATTAATTCGAATAGAATTAAGACATCCAGGTATATGAATTAATAATGATCAAATTTATAATTCTTTAGTAACAAGACATGCATTTTTAATAATTTTTTTTATAGTTATACCTTTTATAATTGGTGGATTTGGAAATTATCTAATTCCATTAATATTAGGATCCCCAGATATAGCTTTTCCTCGAATAAATAATATTAGATTTTGACTTCTACCTCCATCATTATTCATATTATTATTAAGAAATATATTTACACCTAATGTAGGTACAGGATGAACTGTATATCCTCCTTTATCTTCTTATTTATTTCATTCATCACCTTCAATTGATATTGCAATTTTTTCTTTACATATATCAGGAATCTCTTCAATTATTGGATCATTAAATTTTATCGTTACTATTTTATTAATAAAAAATTTTTCATTAAATTATGATCAAATTAATTTATTTTCATGATCAGTATGTATTACAGTAATTTTATTAATTCTATCTTTACCAGTATTAGCCGGTGCAATTACTATATTATTATTTGATCGAAATTTTAATACTTCATTTTTTGACCCAATAGGAGGAGGAGACCCAATCCTTTATCAACATTTATTT
>IBIHM599-21|Nomada femoralis|COI-5P|OR796372
TATATTATATATTATTTTTGCTTTATGGTCTGGAATAATTGGAACTTCAATAAGATTTATTATTCGAATAGAATTAAGTAATCCTGGAGAATGAATTATAAATGATCAAATTTATAATTCTTTAGTTACTGCTCATGCTTTTTTAATAATTTTTTTTATAGTAATACCTTTTATAATTGGAGGTTTTGGAAATTGATTAATCCCCTTAATATTAGGGTGTCCAGATATAGCTTTTCCTCGAATAAATAATATTAGATTTTGATTATTACCCCCTTCACTATTTTTATTAATATTAAGAAATTTATTTAATATCACCCCCGGAACAGGATGAACAATTTACCCTCCTTTATCTTCTTCAATATTTCATAGATCTCCTTCTGTAGATTTAGCCATTTTTTCCCTTCACATATCTGGAATTTCCTCAATCATAGGAGCAATAAATTTTATAGTAACTATTATATTAATAAAAAATATTTCTATAAATTACGATCAAATTAATTTATTTTCTTGATCAATTTTTATTACAGCTATTTTATTACTATTGTCTTTACCTGTATTAGCAGGAGCAATTACTATATTATTATTTGATCGAAATTTTAATACTTCATTTTTTGATCCAATAGGAGGGGGAGACCCAATTTTATACCAACATTTATTT
>IBIHM654-21|Lasioglossum immunitum|COI-5P|OR796193
GATATTATATTTTATTTTTGCTATATGAGCTGGAATAATCGGTTCTTCATTAAGAATAATTATCCGTATAGAACTAAGAGCCCCTGGAAGATGAATTAATAATGACCAAATCTATAATACTATCATCACTTCACATGCATTTATTATAATTTTTTTCATAGTCATGCCTTTTATAATTGGAGGATTTGGTAACTGACTTATCCCATTAATAATTGGAGCCCCTGATATAGCCTTCCCTCGAATAAATAATATAAGATTCTGATTATTAACTCCATCCCTTATCATATTATTAATAAGAAATTTAT---CTTCCGGATCAGGAACCGGATGAACAATTTACCCCCCCTTATCTAATTCTATATTTCACCCATCTATTTCAGTTGACTGTACAATCTTTTCACTTCATATAGCAGGAATTTCATCTATCATAGGAGCTATTAATTTTATTGTATCAATTATACTTATAAAAAATTTATCTATTAACTATGATCAAATCCCTCTTTTCCCATGATCTGTAAAAATTACTGCTATTCTACTATTATTATCCCTACCAATTCTAGCAGGCGCTATTACCATACTATTAACTGACCGAAACTTAAACACTTCATTTTTTGACCCATCTGGAGGAGGAGACCCTATTCTATACCAACATTTATTT
>IBIHM668-21|Lasioglossum pauperatum|COI-5P|OR795905
GAATATTATATTTTATTTTTGCAATATGAGCAGGAATAATCGGTGCATCATTAAGAATAATTATTCGAATGGAATTAAGAGCTCCTGGAAGATGAATTAACAATGATCAAATTTATAATACTATTATTACTTCACATGCATTTATTATAATTTTCTTTATAGTTATACCCTTTATAATTGGAGGATTTGGTAATTGATTAGTTCCATTAATAATTGGTGCACCTGATATAGCTTTCCCTCGAATAAATAATATAAGATTTTGACTTTTAATCCCATCTTTATTTATACTTTTAATAAGAAGAATTTTAGCTTCAGGTTCAGGAACTGGTTGAACAGTATACCCTCCTTTATCTTCTATTATATACCACTCATCCATTTCAGTAGATTGCACAATTTTTTCATTACATATTGCAGGAATTTCTTCTATTATAGGAGCTATTAATTTTATTGTTTCAATTATTTTAATAAAAAATATTTCAATTAATTATGATCAAGTCCCTCTATTCCCTTGATCAGTAAAAATTACTGCAATTTTATTATTATTATCTTTACCTGTACTAGCAGGAGCTATTACTATATTATTAACTGATCGAAATTTGAATACTTCATTTTTTGACCCTTCAGGAGGGGGAGACCCAATTCTATACCAACATTTATTT
>IBIHM709-21|Osmia niveata|COI-5P|OR796289
AGTTCTATATATAATCTTTGCTATATGATCAGGAATAATTGGTTCAGCAATAAGAATTATTATTCGTATAGAATTAAGAATTCCAGGATCATTTATTTCTAATGATCAAACTTATAATTCTTTAGTAACTGCTCATGCTTTTTTAATAATTTTTTTTCTTGTTATACCTTTTTTGATTGGAGGATTCGGAAATTGATTAATTCCAATAATATTAGGAATTCCAGATATAGCTTTTCCCCGAATAAATAATATTAGATTTTGACTTTTACCCCCATCTTTAATAATTTTACTTTTAAGAAATTTTTTCAATCCTAGTCCAGGAACTGGATGAACTGTTTATCCTCCTCTTTCTTCTTATTTATTTCATTCTTCCCCTTCTGTTGATTTAGCAATTTTTTCTTTACATATTTCTGGCTTATCTTCTATTATAGGTTCTTTAAATTTTATTGTAACAATTATTATAATAAAAAATATTTCATTAAAACATATTCAACTTCCCTTATTTCCCTGATCTGTTTTTATTACTACTATCTTATTATTATTTTCTTTACCAGTATTAGCCGGAGCAATTACAATATTATTATTTGATCGAAATTTTAATACTTCATTTTTTGATCCAACTGGAGGTGGGGACCCAATTCTCTATCAACATTTATTT
>IBIHM713-21|Anthidium manicatum|COI-5P|OR796417
AATACTTTATATAATTTTTTCTTTATGAGCAGGAATAATTGGTTCATCAATAAGAATGATTATTCGAATAGAATTAAGAATTCCAGGATCTTGAATTGAAAATGATCAAATTTATAATTCTTTAGTAACAGCTCATGCTTTTTTAATAATTTTTTTTTTAGTTATACCTTTTTTAATTGGAGGATTTGGAAATTGATTAATTCCTTTAATATTAGGTATTCCTGACATAGCATTTCCTCGAATAAATAATATTAGATTTTGATTATTACCCCCATCATTAATTCTATTATTATTAAGAAATTTATTTAATCCAAGTCCAGGAACTGGATGAACAATTTATCCCCCTTTATCTTTATATTTATATCATTCATCTCCTTCTGTAGATTTAATAATTTTATCTTTACATATTTCTGGTATTTCATCAATTTTAGGCTCATTAAATTTTATTGTAACAATTTTAATAATGAAAAATTTTTCATTAATTATAAATAAATTACCCATATATTCATGAGCTGTTTTAATTACAACAATTTTATTATTATTATCTTTACCAGTTTTAGCTGGAGCTATTACAATATTATTATTTGATCGAAATTTAAATACTTCATTTTTTGATCCAATAGGAGGAGGTGATCCTATTTTATATCAACATTTATTT
>IBIHM724-21|Colletes abeillei|COI-5P|OR796563
TATAAATAATATAAGATTTTGATTATTACCTCCTTCTTTATTATTATTATTATTTGGTAATATTTTATATTCTGGTAGGGGAACAGGATGAACTATTTATCCTCCTTTATCATCTTTAATATATCATTCTTCAATATCTGTTGATTTAACAATTTTTTCTTTACATATTGCAGGTATTTCATCAATTATAGGTTCAATAAATTTTATTGTTACAATTTTAGATATAAAAAATTATAATTTAAATTATGATCAATTACCTTTATTTTCTTGATCAGTTTTTATTACAACAATTTTATTATTATTATCTTTACCAGTATTAGCAGGTGCTATTACTATATTATTAACTGATCGTAATTTAAATACTTCTTTTTTTGATCCTTCTGGTGGAGGAGATCCTATTTTATATCAACATTTATTT
>IBIHM728-21|Hylaeus incongruus|COI-5P|OR795953
AATATTATATTTTATATTTGCTATATGAGCAGGAATAATTGGAACATCAATAAGAATAATTATTCGAATAGAATTAAGAACACCAGGAATATGAATTAATAATGATCAAATTTATAATACAATAATTACAGCACATGCATTTATTATAATTTTCTTTATAGTAATACCATTCATAATTGGAGGATTTGGAAATTGATTAATTCCTATTATAATTGGAGCCCCAGATATAGCCTTCCCACGAATAAATAACATAAGATTTTGACTATTACCCCCATCATTAATATTACTTTTATTAAGAAGAGTAATTTATTCAGGATCAGGAACCGGATGAACAGTATATCCACCTTTATCATCAATAATATATCATCCATCATTATCAGTAGATTTTACAATTTTTTCTCTACATATTGCAGGAATTTCATCAATTATAGGAGCTATTAACTTTATTGTAACCATTTTAAATATAAAAAATACAAGATTAAATTATAATCAAATAACATTATTTTCATGATCAGTATTAATTACTGCAATCCTATTATTATTATCATTACCAGTATTAGCAGGAGCAATTACAATATTATTAACAGATCGAAATATAAATACTTCATTCTTTGATCCATCAGGAGGAGGAGATCCTATTTTATATCAACACTTATTT
>IBIHM749-21|Andrena rhenana|COI-5P|OR796860
AATACTATACTTCATTTTCGCAATATGAGCAGGAATAATTGGAGCATCCCTAAGATTTATTATTCGAATAGAATTAAGTAATCCAGGAAATTGAATCAATAATGATCAAATCTATAACTCAATTGTAACTTCACACGCATTTATTATAATTTTTTTCATAGTTATACCATTTATAATCGGAGGGTTTGGAAATTGATTAACCCCATTAATATTGGGAGCACCAGATATAGCATTCCCACGAATAAATAATATAAGATTCTGACTATTACCCCCATCAATTTTAATTATTTTAATAAGAATAGTATTAAACTCAGGGTCTGGTACAGGATGAACAGTGTATCCACCATTATCTTCCTATACATTCCATCCATCATCATCTGTAGACTTAACAATTTTTTCACTACACATCGCAGGTATCTCATCAATTATAGGAGCTATCAATTTCATTGTAACTATTCTTAATATAAAAAATATTTCAATAAACTATGATCAATTACCACTTTTCCCATGATCAGTATTTATTACAACAATTTTACTATTAATTTCATTACCTGTTTTAGCAGGGGCTATTACTATGCTTCTATCTGATCGAAATTTAAATTCATCATTTTTCGACCCAATAGGAGGAGGAGACCCTATTTTATACCAACATCTATTC
>IBIHM780-21|Nomada flavoguttata|COI-5P|OR796192
GCTTACTATACATTATTTTTGCTTTATGGTCAGGAATAATTGGAACTTCTATAAGATTTATTATTCGAATAGAGTTAAGAAGCCCAGGTGAATGGATCATAAATGATCAAATTTATAATTCATTAGTAACTGCTCATGCTTTTTTAATAATTTTTTTTATAGTAATACCTTTTATAATTGGAGGATTTGGTAATTGATTAATTCCATTAATATTAGGATCTCCTGATATGGCATTCCCTCGAATAAATAATATTAGATTTTGATTACTTCCTCCTTCTTTATTTTTATTATTATTAAGAAATTTATTTAATATTACTCCAGGAACTGGTTGAACAGTTTACCCTCCTTTATCATCTTCAATATTTCATAATTCTCCTTCTGTAGATTTAGCAATTTTTTCACTTCATATATCTGGAATTTCTTCTATTATAGGAGCAATAAATTTTATAGTAACAATTATATTAATAAAAAATATTTCAATAAATTATGATCAAATTAATTTATTTTCTTGATCAATTTTTATTACAGCGATTTTATTATTATTATCATTACCTGTTTTAGCAGGTGCTATTACTATATTATTATTTGATCGAAATTTTAATACATCTTTTTTTGATCCAATAGGAGGAGGTGATCCAATTTTATATCAACATTTATTT
>IBIHM809-21|Eucera barbiventris|COI-5P|OR796912
GATACTTTATATATTTTTAGCAATATGATCAGGTATAATAGGAAGATCAATAAGATTAATTATTCGAATAGAATTGAGATTACCGGGTAAGTGGATTAGAAATGATCAATTATATAATTCATTTGTTACGGCTCATGCTTTTTTAATAATTTTTTTTATAGTTATACCTTTTTTAATTGGGGGATTTGGAAATTTATTAATACCTATAATATTAGGGTCACCAGATATGGCCTTTCCACGAATAAATAATATTAGATTTTGATTATTACCTTGTTCTTTATTATTATTATTAATAAGAAATTTATTTAAATTAACTCCAGGTACAGGATGAACAGTTTATCCACCATTATCATCTTATATATTTCATTCTTCACCATCAGTTGATTTTATAATTTTTTCATTACATTTATCAGGAATATCTTCTATTTTAGGAGCAATAAATTTTATAGTAACTATTATAATAATAAAAAATTATTCTATAAATTATGATCAAATTAATTTATTTTCATGATCAGTATTTATTACAGCTATTTTATTATTATTGTCATTACCAGTTTTAGCAGGAGCAATTACAATATTATTATTTGATCGTAATTTAAATACTTCATTTTTTGATCCAATAGGAGGAGGAGATCCAGTTTTATATCAACATTTATTT
>IBIHM826-21|Ceratina nigrolabiata|COI-5P|OR796868
AATTTTATATATTTTATTTGCTTTATGATCTGGTATAATTGGAGCATCAATAAGTTTAATTATTCGTATAGAATTAAGAACACCAGGAAATTGAATTAATAATGATCAAATTTATAATTCATTAGTGACTGCTCATGCTTTTTTAATAATTTTTTTTATAGTTATACCTTTTATAATTGGGGGATTTGGAAACTGATTGATTCCATTAATATTAGGTTCACCTGATATATCTTTTCCACGATTAAATAATATTAGATTTTGGTTATTACCTCCTTCATTATTTTTATTATTATCAAGAAATTTATTCTCTATAAGTCCAGGAACTGGATGAACAGTTTATCCACCTTTATCTTCTTATTTATTTCATTCTTCACCATCTGTAGATTTAGCAATTTTTTCTTTACATATATCTGGTATTTCATCAATTTTAGGAGCTATTAATTTTATAGTAACAATTATAATAATAAAAAATATTTCTTTAAATTATGACAATATTTCATTATTTTCTTGATCAGTTTTTATTACTGCAATTTTATTATTATTATCATTACCTGTATTAGCAGGAGCAATTACTATATTATTATTTGATCGAAATTTTAATACATCATTTTTTGACCCTATAGGTGGAGGTGACCCAATTTTATATCAGCATTTATTT
>IBIHM829-21|Nomada discrepans|COI-5P|OR796009
TATATTATATATTATTTTTGCTTTATGATCAGGAATAATTGGAACTTCAATAAGATTTATTATCCGTATAGAATTAAGAAATCCAGGAGAATGAATTATAAATGATCAAATTTATAATTCATTAGTAACTGCACATGCTTTTTTAATAATTTTTTTTATAGTAATACCTTTTATAATTGGTGGATTTGGAAATTGATTAATTCCTTTAATATTAGGATGTCCGGATATAGCATTTCCTCGAATAAATAATATTAGATTTTGGTTACTTCCTCCTTCTTTATTTTTATTATTATTAAGAAATTTATTTAATATTACTCCAGGAACTGGTTGAACAGTTTATCCACCTTTATCTTCTTCAATATTTCATAATTCTCCTTCTGTAGATTTAGCAATTTTTTCACTTCATATATCTGGAATTTCTTCAATTATAGGAGCAATAAATTTTATAGTAACTATTATTATAATAAAAAATATTTCAATAAATTATGATCAAATTAATTTATTTTCTTGATCAATTTTTATTACAGCAATTTTATTATTATTATCATTACCGGTTTTAGCTGGTGCTATTACTATATTATTATTTGATCGAAATTTTAATACTTCTTTTTTTGATCCAATAGGAGGAGGAGATCCTATTTTATATCAACATTTATTT
>IBIHM853-21|Lasioglossum villosulum|COI-5P|OR796884
AATATTATATTTTATTTTTGCTATATGAGCAGGAATAATTGGAGCCTCATTAAGAATAATTATTCGAATAGAATTAAGAGTACCAGGAAGATGAATTAATAATGATCAAATTTATAATACTATTATTACTTCTCATGCATTTATTATAATTTTTTTTATAGTTATACCCTTTATAATTGGGGGATTTGGAAATTGATTAGTCCCTTTAATAATTGGAGCACCTGATATAGCTTTCCCTCGAATAAATAATATAAGATTTTGACTTTTAATTCCATCTTTATTTATATTATTAATAAGAAGTATTTTAGCTTCAGGATCAGGAACAGGATGAACAATTTATCCCCCTTTATCATCCATTATATATCATTCATCAATTTCCGTAGATTGTACTATTTTTTCATTACATATTGCAGGAATTTCTTCTATTATAGGAGCTATTAATTTTATTGTATCCATCTTATTAATAAAAAATATTTCTATTAATTATGATCAAATTCCATTATTTCCTTGATCAGTAAAAATTACTGCTATTTTATTACTCTTATCTCTACCTGTATTAGCAGGAGCAATTACTATATTATTAACAGATCGAAATTTAAATACTTCATTTTTTGATCCATCTGGAGGTGGAGATCCTATTCTTTATCAACATTTATTT
>IBIHM862-21|Lasioglossum mediterraneum|COI-5P|OR796599
AATATTATACTTTATCTTTGCTATATGATCTGGAATAATTGGAACATCAATAAGAATAATTATTCGAATAGAATTAAGAGCCCCTGGAAGATGAATCAATAATGATCAAATTTACAATACTATTATCACATCACATGCATTTATTATAATCTTCTTTATAGTTATACCTTTTATAATTGGCGGATTTGGAAATTGACTTGTACCATTAATAATTGGAGCCCCTGATATAGCATTCCCTCGAATAAATAATATAAGATTTTGATTATTAATCCCATCATTATTTATATTATTAATTAGAAGAATTTTATCTTCAGGCTCAGGAACTGGATGAACAATTTACCCCCCTCTATCTAACGCTACATTCCATCCATCAATTTCAATAGACTGTACAATTTTTTCATTACATATTGCTGGAATTTCATCTATTATAGGAGCAATTAATTTTATCGTATCAATTATTTTAATAAAAAATTTTTCTATTAATTACGACCAAATTCCTCTCTTCCCTTGATCTGTAAAAATTACTGCTATCCTTTTATTATTATCTTTACCAGTATTAGCAGGTGCAATCACTATATTATTAACTGACCGAAATTTAAACACCTCATTTTTTGACCCTTCAGGAGGAGGTGACCCAATCCTATATCAACACTTATTC
>IBIHM864-21|Sphecodes crassanus|COI-5P|OR796115
TATGCTATACTTCATCTTTGCCATATGAGCAGGAATAATTGGTGCTTCTTTAAGAATAATTATTCGTATAGAATTAAGAATTCCTGGAACATGAATCAATAATGACCAAATCTATAATACAATCATTACTTCACACGCCTTTATTATAATTTTTTTTATAGTAATACCTTTTATAATTGGGGGATTTGGAAATTGATTAGTGCCCTTAATAATTGGGGCTCCAGATATAGCATTCCCACGTATAAATAATATAAGATTTTGACTACTCCCTCCATCAATTTTTATATTGTTGATAAGAAGAATCTTAGATACTGGATCAGGAACTGGATGAACAGTTTATCCCCCCCTCTCATCAATTATATACCATTCATCTTCTTCTGTAGATTTTACTATTTTTTCTTTACATTTAGCAGGAGTGTCATCTATTATAGGAGCTATTAATTTTATTGTATCTATTATTCTAATAAAAAATATTTCTATTAAATTTGAACAAATTCCTTTATTCCCATGGTCAGTAAAAATTACGGCCATCTTATTATTACTTTCATTGCCTGTCTTAGCTGGAGCTATTACAATACTATTAACAGACCGAAACCTAAATACATCATTTTTTGACCCTTCCGGAGGGGGGGACCCAATTTTATACCAACATCTATTT
>IBIHM924-21|Heriades rubicola|COI-5P|OR796343
GAGTTATATATATAATTTTTGCAATATGATCTGGAATAATTGGATCTGCAATAAGATTAATTATTCGAATAGAATTAAGAACACCTGGTTCATGAATTGGTAATGATCAAATTTATAATTCTATTGTAACTGCTCATGCTTTTTTAATAATTTTTTTTTTAGTAATACCATTTATAATTGGAGGATTTGGTAATTGATTAATTCCACTTATACTTGGTATTCCAGATATAGCATTCCCACGTATAAATAATATTAGATTTTGACTTCTCCCCCCTTCATTAATTCTTTTACTAATTAGTAATTTATTTACCCCAAGTCCAGGAACTGGATGAACAGTATACCCACCTCTATCATCTTATATCTATCACCCTTCCCCTTCAGTAGATTTAGCAATTTTTTCTTTACATATTTCAGGAATTTCTTCTATCATAGGTTCTTTAAATTTTATTGTTACAATTTTAATAATAAAAAATAATTCATTAAATTATATACAATTACCATTATTCTCTTGATCTGTATTCATTACCACAATTTTATTGCTACTATCCTTACCAGTTTTAGCTGGAGCAATTACAATACTTTTATTCGATCGAAATTTAAATTCATCATTTTTTGACCCTATAGGAGGTGGTGATCCAATTTTATATCAACATTTATTT
>IBIHM927-21|Stelis breviuscula|COI-5P|OR796105
GAATTTTATATATAATTTTTGCTTTATGATCTGGAATAATTGGTGCATCTTTAAGAATAATTATTCGAATAGAATTATCAACTCCTGGATCTTGAATTAATAATGATCAAATTTATAATTCATTAATTACTGCTCATGCTTTTTTAATAATTTTCTTTTTAGTAATACCTTTTATAATTGGTGGATTTGGAAATTGATTAATTCCATTAATATTAGGAACCCCTGATATAGCCTTTCCTCGAATAAATAATATTAGATTTTGATTATTACCACCATCTTTAATTTTACTATTAACAAGAAATTTTATAAGACCTAGTCCAGGTACAGGATGAACTGTTTATCCTCCTTTATCAGCATATTTATATCACCCATCTCCTTCGGTTGATTTAGCTATTTTCTCATTACATATTTCAGGAATTTCTTCAATTATAGGATCATTAAATTTTATTGTAACAATTTTAATAATAAAAAATTTCTCTTTAAATATTTCTAAAATACCACTTTTTCCTTGATCAATTCTTATTACAACAATTCTTTTACTTTTATCTTTACCTGTTTTAGCCGGAGCAATCACCATATTAATTTTTGATCGAAATTTTAATACATCATTTTTTGATCCAAGAGGAGGAGGAGATCCTATTTTATATCAACATTTATTT
>IBIHM949-21|Andrena fulica|COI-5P|OR796041
GTATATTATATTTTATTTTTGCTATATGATCAGGAATAATTGGAGCTTCACTAAGATTTATTATTCGTATAGAATTAAGAAATCCAGGAAACTGAATTAATAATGATCAAATCTATAATTCAATTGTTACATCACACGCTTTCATTATAATTTTCTTCATAGTTATACCATTTATAATTGGAGGATTTGGAAATTGACTAACTCCACTAATACTAGGAGCACCAGATATAGCTTTTCCACGTATAAATAATATAAGATTTTGATTATTACCTCCGTCCATCATTATTATATTAATAAGAGCAGTATTAAATTCAGGATCCGGAACTGGATGAACTGTATATCCGCCTTTATCATCATTTACATATCATCCATCATCATCTGTAGATTTAACAATTTTTTCACTACACATCGCAGGTGTATCATCAATTATGGGAGCAATCAATTTTATTGTAACAATCCTAAATATAAAAAATATTTCAATTAATTATGATCAAATACCTCTATTCCCATGATCAGTATTTATTACAACAATTCTTCTACTAATTTCATTACCTGTACTAGCAGGTGCTATTACAATACTACTATCAGACCGAAACTTAAACTCATCATTCTTTGACCCAATAGGAGGAGGTGATCCAATTCTTTATCAACACTTATTT
>IBIHM980-21|Andrena propinqua|COI-5P|OR796158
TATACTATATTTTATTTTCGCTATATGGGCAGGAATAGTTGGTGCTTCACTAAGATTCATTATCCGTATAGAATTAAGAAACCCAGGGGCATGAATCAACAATGATCAAATTTATAATTCAATTGTGACTTCTCATGCCTTTATTATAATTTTCTTCATAGTAATACCATTCATAATCGGAGGTTTCGGAAACTGACTCACACCGTTAATATTAGGAGCGCCCGACATGGCTTTCCCACGAATGAACAATATGAGATTTTGGCTACTCCCACCATCAATCTTAATTATTCTAATAAGTATAATTTTAAACTCAGGGTCAGGAACAGGATGAACAGTTTATCCTCCACTATCATCTTACTCTTTCCACCCATCATCATCTGTAGATTTAACAATCTTCTCCCTCCACATTGCAGGAGTTTCATCAATTATAGGAGCAATCAACTTTATTGTTACAATTCTAAACATAAAAAATATTTCACTAAACTATGATCAACTTCCTCTATTCCCATGATCAGTATTTATCACCACAATTCTTCTACTAATTTCATTGCCTGTCCTAGCAGGAGCTATTACAATATTACTATCAGATCGTAATTTAAACTCATCATTCTTTGACCCAATAGGAGGGGGTGACCCTATTCTATACCAACATCTATTC
>IBIHM025-19|Panurgus calcaratus|COI-5P|OR796789
AGTTTTATATTTTATTTTTGCTATATGATCTGGTATATTAGGTGCTGCATTAAGGCTAATTATTCGAATAGAATTAAGTAATGCTGGTGCATGAATTAATAATGATCAAATTTATAATACAATTATTACTTCTCATGCTTTTATTATAATTTTTTTTATAGTAATACCTTTTATAATTGGAGGATTTGGAAATTGATTAGTTCCTTTAATAATTAATGCTCCTGATATAGCATTTCCACGAATAAATAATATAAGATTTTGATTATTACCACCTTCTTTATTATTATTAATTTTAAGAAGAGTAATAAACTCAGGATCAGGAACAGGTTGAACAGTATATCCCCCTCTTTCTTCGTTTATTTATCATCCTACATCTTCAGTTGATTTAACAATTTTTTCTTTACATATTGCAGGTATTTCATCAATTATAGGTGCAATTAATTTTATTGTTACAATTATTAAAATAAAAAATTTTTCTTTAAATTATGATCAAGTCCCATTATTTCCATGGTCTGTATTTATTACAACTATTTTACTTTTATTGTCATTACCTGTTTTAGCAGGAGCTATTACAATATTATTATCAGATCGTAATTTGAATTCTTCTTTTTTTGATCCTATGGGGGGAGGAGACCCTATTCTTTATCAACATTTATTT
>IBIHM090-21|Dioxys pumilus|COI-5P|OR796459
GAATATTATATATAATTTTTGCATTATGATCAGGAATAGTTGGGTCAGCATTAAGAATTATTATTCGAATAGAATTAAGAACACCAGGATCTTGAATTGGAAATGATCAAATTTATAATTCTATTGTAACTGCTCATGCATTTTTAATAATTTTTTTTTTAGTTATACCATTTATAATTGGTGGAATAGGAAATTGATTAGTTCCTTTAATACTTGGTGCTCCAGATATAGCTTTTCCACGAATAAATAATATTAGATTTTGATTATTACCACCATCTTTAATTTTATTAATTAGAAGAAATTTAATTAATCCAAGACCAGGAACAGGTTGAACAGTTTATCCTCCCTTATCATCTTATTCATTTCATCCTTCACCTTCTATTGATATAGCAATCTTTTCATTACATATTTCTGGAATTTCATCAATTTTAGGATCATTAAATTTTATTGTAACAATTATAATAATAAAAAATATTTCATTAAATTATTTAACATTACCTTTATTTCCATGATCAATTTTAATTACCACAATTCTTTTATTATTATCATTACCAGTATTAGCAGGAGCAATTACTATATTATTATTTGATCGAAATTTTAATTCATCATTTTTTGATCCAATAGGTGGTGGTGATCCTATTTTGTATCAACATTTATTT
>IBIHM1015-22|Lasioglossum leucopus|COI-5P|OR795974
AATAAATAACATAAGATTTTGACTATTAATCCCCTCATTATTTATACTATTAATAAGAAGAATACTATCATCAGGATCAGGAACAGGATGAACTATTTACCCCCCCCTATCCTCTATTATATATCACTCATCTATCTCCGTAGATTGCACAATTTTTTCATTACATATTGCAGGAATTTCATCTATTATAGGAGCCATTAACTTTATCGTATCTATTATATTAATAAAAAATATTTCAATTAATTATGATCAAATCCCATTATTCCCTTGATCAGTAAAAATTACTGCTATCCTATTACTTTTATCTTTACCTGTTTTAGCAGGAGCTATTACTATACTTTTAACAGATCGAAATTTAAATACTTCATTTTTTGACCCATCAGGGGGAGGGGACCCTATTCTTTACCAACATCTATTT
>IBIHM105-21|Coelioxys echinatus|COI-5P|OR796408
GAATAATATATATAATTTTTGCTGTATGATCTGGAATAATTGGTTCATCACTAAGAATAATTATTCGAATAGAATTAAGATCACCAAAAACATGAATTAATAATGATCAAATTTATAATTCTTTTATTACAGCTCATGCATTTTTAATAATTTTTTTTTTAGTTATACCTTTTTTAATTGGAGGATTTGGTAATTGATTAGTACCTTTAATAATTGGTGCACCAGATATAGCATTCCCACGAATAAATAATGTAAGATTTTGATTATTACCACCATCAATTTTATTATTATTATCAAGAAATTTAATTAACCCTAGACCTGGAACAGGATGAACAGTATACCCACCTTTATCATCATATATATTTCATCCTTCACCTTCAGTTGATTTAGCTATTTTTTCTTTACATTTATCTGGTGTATCTTCAATCATTGGTTCAATAAATTTCATTGTAACAATTTTAATAATAAAAAATTTTTCATTAAATTATAATCAAATACCTTTATTTTCTTGATCAGTTTTAATTACCACTATTCTTTTATTACTTTCATTACCAGTTTTAGCTGGAGCTATTACTATATTATTATTTGATCGAAACTTAAATACTTCATTTTTTGATCCAATAGGAGGAGGAGATCCAATTTTATATCAACATTTATTT
>IBIHM1215-22|Andrena nitidula|COI-5P|OR795912
TATACTATATTTTATTTTCGCTATATGAGCTGGTATAGTCGGAGCATCACTAAGATTCATTATCCGTATAGAACTAAGCAACCCAGGAAGATGAATTAATAATGATCAAATCTATAATTCAGTAGTAACATCACATGCATTCGTCATAATTTTTTTCATAGTAATACCATTCATAATCGGAGGTTTCGGAAACTGACTCACACCGTTAATATTAGGAGCGCCCGACATAGCCTTCCCACGAATAAATAATATAAGATTTTGACTACTACCTCCATCCATTCTACTACTCATTATAAGAACAATTTTAAATTCAGGATCTGGTACAGGATGAACAATTTACCCCCCCTTATCATCATACACATACCACCCCTCATCATCCGTAGACCTAACAATTTTCTCACTTCATATTGCAGGAATTTCATCAATTATAGGAGCAATCAATTTTATTGTAACAATTCTAAACATAAAAAATATCTCAATAAATTATGATCAAATACCATTATTCCCATGATCAGTTTTTATTACAACAATTCTTTTATTAATCTCCCTACCAGTACTAGCAGGAGCCATTACAATACTAATCTCAGATCGAAATTTAAACTCATCATTCTTCGACCCTATAGGAGGAGGAGATCCAATTCTATATCAACATTTATTT
>IBIHM1242-22|Andrena hesperia|COI-5P|OR796360
AATACTCTATTTTATTTTCGCAATATGAGCAGGAATAATTGGAGCCTCTCTTAGATTCATTATCCGAATAGAATTAAGAAATCCAGGTAATTGAATTAGCAATGATCAAATCTACAATTCAATTGTCACATCACACGCCTTCATTATAATTTTCTTTATAGTAATACCATTCATAATCGGAGGATTTGGAAACTGACTAACACCCCTAATACTAGGAGCCCCCGATATAGCCTTTCCACGAATAAATAATATAAGATTTTGACTTCTGCCACCGTCAATCTTAATTATTTTAATAAGAATAGTACTAAACTCAGGATCTGGTACAGGATGGACCGTATATCCCCCCCTCTCATCATACTCATTCCATCCATCATCATCTGTAGATTTAACTATCTTCTCTCTTCACATTGCAGGTGTATCCTCAATTATAGGAGCAATCAACTTCATCGTAACAATTTTAAATATAAAAAATATTTCAATAAATTATGATCAACTACCACTTTTCCCATGATCAGTATTTATTACAACAATCCTTCTACTAATTTCCCTTCCAGTACTGGCAGGAGCTATTACAATACTACTTTCAGACCGAAACCTAAATTCATCATTCTTTGACCCAATAGGAGGTGGTGATCCAATTTTATATCAACACTTATTT
>IBIHM1286-22|Osmia leaiana|COI-5P|OR795900
AATTCTTTATATAATTTTTGCTATATGATCAGGAATAATTGGTTCAGCAATAAGAATTATTATTCGTATAGAATTAAGAATTCCAGGATCATTCATTTCTAATGATCAAACTTATAATTCTTTAGTAACTGCCCATGCTTTTTTAATAATTTTTTTCCTTGTAATACCTTTTTTAATTGGAGGATTTGGAAATTGATTAATTCCAATAATATTAGGAATTCCAGATATAGCTTTTCCTCGAATAAATAATATTAGATTTTGACTTTTACCCCCATCTTTAATAATTTTACTTCTAAGAAATTTTTTTAATCCTAGTCCAGGAACTGGATGAACTGTTTATCCCCCTCTTTCTTCTAATTTATTTCATTCTTCCCCTTCTGTAGATTTAGCTATTTTCTCTCTTCATATTTCTGGTTTATCTTCTATTATAGGTTCATTAAATTTTATTGTTACAATTATTATAATAAAAAATATTTCATTAAAACATATCCAACTTCCTTTATTTCCTTGATCTGTTTTTATTACTACTATTTTATTATTATTTTCTTTACCAGTTCTAGCTGGAGCAATTACTATATTATTATTTGATCGAAATTTTAATACTTCATTTTTTGATCCTACTGGAGGAGGAGATCCAATTCTTTATCAACATTTATTT
>IBIHM1289-22|Osmia anceyi|COI-5P|OR796078
AGTTATATACATAATTTTCGCAATATGAGCCGGAATAATTGGTTCAGCAATAAGTATTATTATTCGAATAGAATTAAGAATTCCAGGATCTTGGATTTCTAACGATCAAATTTATAATTCAATAGTTACAGCTCATGCTTTTTTAATAATTTTTTTTTTAGTAATACCTTTTTTAATTGGAGGTTTTGGAAATTGATTAATTCCTTTAATATTAGGGATTCCCGATATAGCCTTCCCACGAATAAATAATATTAGATTTTGATTATTACCCCCATCTTTAATAATATTATTAATTAGAAATTTTATAATTCCAAGACCAGGAACAGGATGAACAATTTATCCACCATTATCTTCTTATTTATATCATTCTTCCCCTTCAGTAGATTTAGCAATTTTTTCTTTACATATCTCCGGAATTTCCTCAATTATAGGTTCATTAAATTTTATTGTTACAATCATTTTAATAAAAAATATTTCATTAAAATATTTTCAAATACCATTATTTCCATGATCAATTTTTATTACAACTATTTTATTATTATTTTCTTTACCTGTTTTAGCCGGGGCAATTACTATACTTTTATTTGATCGAAATTTAAATACTTCATTTTTTGATCCTACTGGAGGAGGGGATCCTATTCTTTACCAACATTTATTT
>IBIHM1298-22|Anthidium diadema|COI-5P|OR796499
CATACTATACATAATTTTTGCATTATGAGCAGGAATAATTGGTTCTGCAATAAGAATTATTATTCGAATAGAATTAAGAATTCCTGGGTCATGAATTGAAAATGACCAAATTTATAATTCCTTAGTTACAGCTCACGCATTTTTAATAATTTTCTTTTTAGTTATACCATTTTTAATTGGGGGATTTGGAAATTGATTAATTCCATTAATATTAGGAGTTCCAGATATAGCCTTCCCACGAATAAATAATGTAAGATTTTGATTATTACCCCCATCTCTTATTTTACTTTTATTAAGAAATTTATTTACACCAAGACCAGGAACTGGATGAACAGTATACCCCCCTCTATCATCTTACACATTCCATGCCTCTCCCTCTGTTGATTTCATAATTTTCTCGTTACACATTTCAGGAATTTCTTCTATTTTAGGGTCATTAAATTTTATTGTAACAATTTTAATAATAAAAAATTTTTCACTAGTAATAAATAAAATACCACTATTCCCTTGATCAGTATTAATTACTACAATTTTACTTTTACTTTCATTACCAGTATTAGCAGGAGCTATTACTATATTATTATTTGATCGAAATTTAAATACATCATTTTTTGACCCTATAGGAGGAGGAGATCCAATTTTATACCAACATTTATTC
>IBIHM1332-22|Dasypoda morotei|COI-5P|OR795926
AATAATATATTTTATCTTTGCTTTATGGGCAGGAATATTAGGAACCTCTTTAAGAATACTGATCCGATTAGAACTGAGTAACCCTAACTCATGAATTAATAACGATCAGATTTATAATTCTATTATTACTGCTCATGCACTAATTATAATTTTTTTTATAGTAATACCATTTATAGTAGGAGGATTCGGAAATTATATAATCCCTTTAATAATTGGAGCTCCTGACATAGCTTTCCCCCGGATAAACAATATAAGATTTTGATTGCTACCCCCATCATTATTTTTATTAATTATTAGAATAACCCTAAATAACGGATCTGGAACTGGGTGAACCCTATACCCTCCTCTCTCATCCTTTTTATTTCACTCATCAAGATCTACTGATCTTTCTATTTTCTCTCTTCATTTAGCCGGAATCTCTTCTATTATAGGTTCAATTAACTTTATCATTACAATTTTAATAATAAAAAACACAAGTATAAGATATGATCAATTAACCCTTTTTTCATGATCAACATTTATTACTACCATTTTATTATTAATTTCTTTACCAGTATTAGCAGGAGCTATCACCATATTACTTTCAGATCGAAATTTTAATACTACTTTCTTTGACCCCAGAGGAGGTGGAGACCCAATCTTATTTCAACATTTATTT
>IBIHM1340-22|Colletes mlokossewiczi|COI-5P|OR796561
TATATTATATTTTATTTTTGCTATATGAACAGGTATAGTAGGATCTTCTTTAAGGATAATTATTCGTATAGAATTAAGATCTCCTGGTATATGAATTAATAATGATCAAATTTATAATTCAATTGTTACTGCACATGCTTTTATTATAATTTTTTTTATAGTAATACCTTTTTTAATTGGAGGATTTGGAAATTGATTAATTCCATTAATAATAGGTGCTCCTGATATAGCATTTCCTCGAATAAATAATATAAGATTTTGATTATTACCTCCATCATTATTTTTATTATTATCTAGAATATTATTATATTCAGGAAGAGGTACAGGATGAACTGTTTATCCTCCTTTATCTTCTTTAATATATCATCCTTCTTTATCTGTTGATTTAACAATTTTTTCTTTACATATTGCAGGTATTTCATCTATTATAGGATCAATAAATTTTATTATTACAATTACAATAATAAAAAATTATAATTTAAATTATGATCAATTATCATTATTTTCATGATCAGTTTTTATTACAACAATTTTATTATTATTATCTTTACCTGTATTAGCAGGAGCAATTACAATATTATTAACTGATCGTAATTTAAATACTTCTTTTTTTGATCCTTCTGGAGGAGGAGATCCAATTCTTTATCAACATTTATTT
>IBIHM141-21|Nomada maculicornis|COI-5P|OR796126
GTATTTTATATATTATTTTTGCTTTATGATCAGGTATAATTGGAACTTCTATAAGATTTATTATTCGAATAGAATTAAGAAGACCAGGTGAATGAATTATAAATGATCAAATTTATAATTCATTAGTTACTGCTCATGCTTTTTTAATAATTTTTTTTATAGTTATACCTTTTATAATTGGTGGTTTTGGAAATTGATTAATTCCTTTAATGTTAGGATGTCCTGATATAGCATTTCCTCGAATAAATAATATTAGATTTTGATTACTTCCACCATCATTATTTTTACTTTTATTAAGAAATTTATTTAATATTACTCCAGGAACTGGATGGACAGTTTATCCTCCTTTATCTTCATCAATATTTCATAGGTCACCATCAGTAGATTTAGCAATTTTTTCACTTCATATATCTGGTATTTCATCAATTATGGGTGCTATAAATTTTATAGTTACAATTATAATAATAAAAAATATTTCAATAAATTTTGATCAAGTTAATTTATTTTCTTGATCAATTTTTATTACAGCAATTTTATTATTATTATCCTTACCTGTTTTAGCTGGTGCAATTACTATATTATTATTTGATCGAAATTTTAATACTTCTTTTTTTGATCCTATAGGAGGTGGTGATCCAATTTTATATCAACATTTATTT
>IBIHM144-21|Nomada merceti|COI-5P|OR796423
GAATTATATATATTATTTTTGCTTTATGATCTGGTATAATTGGAACTTCAATAAGATTTATTATTCGAATAGAATTAAGAAATCCTGGAGAATGAATTATAAATGATCAAATTTATAATTCTTTAGTTACTGCTCATGCTTTTTTAATAATTTTTTTTATAGTAATACCTTTTATAATTGGGGGATTTGGTAATTGATTAGTTCCTTTAATGTTAGGATGTCCTGACATAGCATTTCCTCGAATAAATAATATTAGATTTTGATTATTACCTCCTTCATTGTTTTTATTATTATTAAGAAATTTATTTAATATTACTCCTGGGACAGGATGAACTGTTTACCCTCCATTATCATCTTCTATATTTCATAGATCTCCATCTGTTGATTTAGCAATTTTTTCTCTTCATATATCTGGTATTTCATCAATTATAGGAGCAATAAATTTTATAGTAACTATTATAATAATAAAAAATATTTCAATAAATTATGATCAAATTAATTTATTTTCTTGATCTATTTTTATTACAGCTATTTTGTTATTGTTATCTTTACCTGTATTGGCGGGGGCAATTACTATATTATTATTTGATCGAAATTTTAATACTTCATTTTTTGATCCAATAGGAGGAGGTGATCCTATTTTATATCAGCATTTGTTT
>IBIHM164-21|Nomada striata|COI-5P|OR796506
GTATATTATATATTATTTTTGCTTTATGATCAGGAATAATTGGAACTTCAATAAGATTTATTATTCGTATAGAATTGAGTAATCCTGGTGAATGAATTATGAATGATCAAATTTATAATTCATTAGTGACTGCTCATGCTTTTTTAATAATTTTTTTTATAGTAATACCATTTATAATTGGTGGATTTGGTAATTGATTAGTACCTTTAATATTAGGATGTCCTGATATAGCTTTTCCTCGAATAAATAATATTAGATTTTGATTATTACCTCCATCTTTAATTTTATTATTATTAAGAAATTTATTTAATATTACTCCAGGTACAGGATGGACAGTTTATCCTCCATTATCTTCATCGATATTTCATAGATCACCTTCAGTTGATTTAGCAATTTTTTCACTTCATATATCTGGAATTTCTTCAATTATAGGTGCAATAAATTTTATAGTAACAATTATATTAATAAAAAATATTTCAATAAATTATGATCAAATTAATTTATTTTCATGATCAATTTTTATTACAGCAATTTTATTATTATTATCTTTACCAGTTTTAGCTGGTGCTATTACTATATTATTATTTGATCGAAATTTTAATAGTTCATTTTTTGATCCTATAGGAGGAGGTGATCCAATTTTATATCAACATTTATTT
>IBIHM167-21|Nomada integra|COI-5P|OR796270
GTATACTCTATATTGTTTTTGCTTTATGATCAGGTATAATTGGAACTTCAATGAGATTTATTATTCGTATAGAATTAAGCAGTCCTGGGGAATGAATTATAAATAGTCAAATTTATAATTCTTTAGTTACAGCTCATGCTTTTTTAATAATTTTTTTTATAGTTATACCTTTTATAATTGGAGGATTTGGAAATTGATTAGTTCCTTTAATATTAGGATGTCCTGATATAGCTTTTCCACGAATAAATAATATTAGATTTTGATTATTACCTCCTTCTTTATTTTTATTATTAATAAGAAATTTATTTAATATTACTCCTGGTACTGGTTGAACAGTTTATCCTCCACTTTCTTCATCAATATTTCATAGATCTCCATCAGTAGATTTTGCTATTTTTTCTTTACATATATCTGGTATTTCATCTATTATAGGTGCAATAAATTTTATAGTAACAATTATGATAATAAAAAATATTTCTATAAATTATGATCAAATTAATTTATTTTCTTGATCAATTTTTATTACAGCAATTTTATTATTATTATCATTACCTGTTTTAGCAGGAGCAATTACAATATTATTATTTGATCGTAATTTTAATACTTCATTTTTTGATCCTATAGGAGGGGGAGATCCAATTTTATATCAACATTTATTT
>IBIHM215-21|Anthophora mucida|COI-5P|OR796368
GAATAGTTTATTTTATTTTTGCTTTATGATCTGGAATGCTTGGAACATCTATAAGTATAATTATTCGTATGGAATTAAGAGTACCAAGTATATGAATTGGAAATGATCAAATTTATAATTCAATTGTTACAGTTCATGCATTTTTAATAATTTTTTTTATAGTTATACCTTTTATAATTGGAGGATTTGGTAATTGATTAATTCCTTTAATATTGGGAGCCCCTGATATAGCATTTCCTCGTATAAATAATATTAGATTTTGATTATTACCTCCATCATTAATTTTATTACTTTTAAGAAATTTATTTCAAGTTAGTTCTGGTACTGGTTGAACAATTTATCCTCCTTTATCTTCATATTTATATCATTCTTCTCCTTCAGTTGATATTACTATTTTTTCTTTACATTTATCAGGTGTTTCTTCAATTATTGGATCTATAAATTTTATAGTGACGATTATAATAATAAAAAATTTATCTTTAAATTTTGATCAAATATCTTTATTTCCTTGATCAGTTTTTATTACAGCAATTTTATTATTGTTATCATTACCTGTTTTAGCAGGAGCTATTACTATATTGATTTTTGATCGAAATATTAATACTTCTTTTTTTGATCCATTAGGTGGTGGGGATCCTATTTTATATCAACATTTATTT
>IBIHM232-21|Ceratina gravidula|COI-5P|OR796616
GAATTTTATATATTTTATTAGCTTTATGATCAGGAATAGTTGGAGCATCAATAAGATTAATTATTCGAATAGAATTAAGAACTCCAGGTAGTTGAATTAATAATGATCAAGTATATAATTCATTAGTTACTGCTCATGCTTTTTTAATAATTTTTTTTATAGTTATACCTTTTATAATTGGAGGATTTGGTAATTGATTAATTCCATTAATATTAGGTTCTCCAGATATATCTTTTCCTCGTTTAAATAATATTAGGTTTTGATTGTTACCTCCTTCTTTATTTTTATTATTAATTAGAAATTTATTTTCTGTAAGACCTGGAACTGGGTGGACAGTTTATCCTCCTTTATCTTCTTATACATTTCATTCTTCTCCATCAGTTGATTTAGCTATTTTTTCTTTACATATATCTGGAATTTCTTCAATTTTAGGAGCTATTAATTTTATAGTAACAATTATAATAATAAAAAATATTTCTATAAATTATGATAATATTTCTTTATTTCCTTGATCAGTTTTTATTACTGCAATTTTATTGTTATTATCATTACCTGTATTAGCAGGGGCTATTACTATATTATTATTTGATCGAAATTTTAATACTTCTTTTTTTGATCCTATAGGAGGAGGTGATCCAATTTTATATCAACATTTATTT
>IBIHM235-21|Ceratina chalybea|COI-5P|OR795927
GAATTTTATATATTTTATTAGCTTTATGATCAGGAATAATTGGAGCATCAATAAGATTGATTATTCGAATGGAATTAAGAACTCCTGGTAGTTGGATTAATAATGATCAAGTATATAATTCATTAGTTACTGCTCATGCTTTTTTAATAATTTTTTTTATGGTTATACCTTTTATAATTGGAGGTTTTGGTAATTGATTAGTTCCATTAATATTAGGTTCTCCTGATATATCTTTTCCTCGTTTGAATAATATTAGATTTTGATTATTACCACCTTCATTATTTTTATTATTAATTAGAAATTTATTTTCTGTAAGTCCTGGAACTGGATGAACAGTTTATCCTCCTTTATCTTCTTATGCATTTCATTCTTCCCCTTCAGTTGATTTAGCTATTTTTTCTTTACATATATCAGGAATTTCTTCAATTTTAGGAGCTATTAATTTTATAGTAACAATTATAATAATAAAGAATATTTCTATAAATTATGATAATATTTCTTTATTTCCTTGATCTGTTTTTATTACTGCTATTTTATTATTATTATCATTACCTGTTTTGGCAGGAGCTATTACTATATTATTATTTGATCGAAATTTTAATACTTCATTTTTTGATCCTATAGGAGGAGGGGATCCTATTTTATATCAACATTTATTT
>IBIHM244-21|Xylocopa cantabrita|COI-5P|OR796867
GTATATTATATATTATATTAGCTTTATGGGCTGGAATAATTGGGACATCAATAAGATTTATTATTCGGATAGAATTAAGTATTCCTGGAAATTGAATTAATAATGATCAAATTTATAATTCATTAGTAACAGCTCATGCTTTTTTAATAATTTTTTTTATAGTAATACCATTTATAATTGGTGGATTTGGAAATTGATTAATTCCTTTAATATTAGGATTACCTGATATAGCTTTTCCACGAATAAATAATATTAGATTTTGATTATTACCTCCATCATTAATTATATTATTAATAAGAAATTTATTTTATCCAAGACCTGGAACAGGTTGAACAATTTATCCTCCTTTATCATTATTTTTATATCATTCATCGCCATCTGTCGATTTAATAATTTTTTCATTACATATTTCTGGAATTTCTTCAATTATAGGAGCTATAAATTTTATAGTAACAATTATAATAATAAAAAATATTTCAATAAATTATGATAAAATTAATTTATTTTCATGATCAGTATTTATTACTGCTATTTTATTATTATTATCATTACCAGTATTAGCAGGAGCAATTACAATATTATTATTTGATCGAAATTTTAATACTTCATTTTTTGATCCAATAGGAGGAGGAGATCCAATTTTATTTCAACATTTATTT
>IBIHM299-21|Trachusa byssina|COI-5P|OR796792
GAATTTTATATATAATTTTTGCTATATGATCAGGAATAATTGGATCATCTTTAAGAATTATTATTCGAATAGAATTAAGTGTTCCAGGTTCATGAATTAATAATGATCAAATTTATAATTCTTTAATCACATCACATGCTTTTTTAATAATTTTTTTTTTAGTAATACCTTTTTTAATTGGAGGATTTGGAAATTGACTAATTCCACTAATAATAGGAATTCCTGATATAGCTTTCCCACGAATAAATAATATTAGATTTTGATTATTACCACCATCTTTAATTTTATTACTTTCAAGAAATCTTATTAATCCAGGTCCAGGAACAGGATGAACCATTTACCCCCCTCTATCTTCTTATTCATTTAGTAGTTCTCCAGCTGTAGATTTAACTATTTATTCTCTTCACATTTCAGGAATTTCATCTATTTTAGGATCATTAAATTTTATTGTAACTATCATAATAATAAAAAATTTTTCTTTGAACTTTATACAAATACCCCTATTTCCATGATCAATATTAATTACTACAATTTTATTATTAATTTCTTTACCAGTTCTTGCAGGAGCTATTACTATACTTTTATTTGATCGAAATTTAAATACATCTTTTTTTGATCCAATAGGAGGAGGAGACCCAATTTTATACCAACATTTATTT
>IBIHM306-21|Lithurgus tibialis|COI-5P|OR796131
GAATTTTATATATAATTTTAGCTATATGATCAGGAATGATTGGATTATCATTAAGATTTTTAATTCGTTTAGAACTAATAAATCCAGGATCATGAATAAATAATGATCAAGTTTATAATTCTTTTGTTACAGCTCATGCTTTTATTATAATTTTCTTTTTAGTTATACCTTTTTTAATTGGAGGTTTTGGAAATTGATTAGTACCTTTAATATTAGGTGCCCCAGATATAGCATTCCCTCGAATAAATAATATTAGATTTTGATTATTACCTCCTTCATTATTAATATTATTATTAAGAAATTTAATAAAACCTTCACCTGGAACAGGATGAACCGTTTACCCTCCTTTATCATCTTATTTATATCATTCATCACCATCAGTAGATTTAACAATTTTTTCATTACATTTATCAGGAATTTCTTCTATTATAGGAGCTTTAAATTTTATTGTTACTATTCCAATAATAAAAAATTATTCAATAAAAATAATACAAGTTCCATTATTTCCTTGATCAGTAATAATTACTGCAATTTTATTATTAATATCATTACCTGTATTAGCAGGAGCAATTACTATATTATTATTTGATCGAAATTTTAATTCATCATTTTTTGATCCAATAGGAGGAGGAGATCCAATTTTATATCAACATTTATTT
>IBIHM334-21|Halictus brunnescens|COI-5P|OR796704
GAATACTTTATTTTATTTTTGCTATATGATCAGGAATAATTGGTGCATCATTGAGAATAATTATTCGAATAGAATTAAGAACTCCAGGAAGATGAATTAATAATGATCAACTTTATAATACTATTGTAACTTCTCATGCTTTTATTATAATTTTTTTTATAGTTATACCATTTATAATTGGAGGATTTGGTAATTGATTAATTCCTTTAATAATTGGAGCCCCTGATATAGCATTTCCACGAATAAATAATATAAGATTTTGATTATTAATCCCTTCTTTATTTTTACTATTAATAAGAACAATTTTAACAACTGGATCAGGAACGGGATGAACAATCTACCCTCCTCTATCATCAATTATATTTCATGCATCTTTTTCCGTTGATTTTTCTATTCTTTCCTTACATATAGCAGGTATTTCATCAATTATAGGTGCCATCAATTTTATTGTAACAATTATTTTAATAAAAAATATCTCTTTAAATTTAAATCAAGTACCTCTATTTCCTTGATCAGTAAAAATTACTGCAATTTTACTTCTTTTATCCCTTCCTGTTCTTGCAGGAGCTATTACTATATTATTAACAGATCGAAATTTAAATACATCATTTTTTGACCCTTCTGGAGGAGGAGATCCAATTTTATATCAACATTTATTT
>IBIHM344-21|Dufourea trautmanni|COI-5P|OR796622
AATATTATACTTTATTTTTGCTATATGAGCAGGAATAATTGGATCTTCTATAAGAATAATTATTCGAATACAACTTAGATCACCTGGAAATTGAATCAATAATGATCAAATTTATAATTCAATTATTACAGCTCATGCATTTGTAATAATTTTTTTTATAGTAATACCTTTTATAATTGGAGGATTTGGTAATTGATTAATTCCTCTTATAATTGGATCACCAGACATAGCATTTCCACGAATAAATAATATAAGTTTCTGATTATTAGTACCATCAATTTTTCTTCTTCTTATAAGAAGAATCATAAATAGAGGATCAGGAACTGGTTGAACTGTTTATCCTCCTTTATCTTCTCTATTATATCATCCATCATTTTCAGTTGATTTAACTATTTTCTCTCTTCATATTGCAGGTATTTCTTCAATTATAGGAGCTATTAATTTTATTGTTTCAATTACTATAATAAAAAATTTATCAATCAAAAGTGATCAAATAAGATTATTCCCTTGGTCAGTATTAATCACGGCCATTCTTCTTCTATTATCTCTTCCAGTACTTGCAGGAGCAATTACAATATTATTAACTGATCGAAACTTTAATACTTCATTTTTTGACCCAACAGGAGGAGGTGATCCTATTCTTTATCAACATCTATTT
>IBIHM372-21|Lasioglossum bimaculatum|COI-5P|OR796222
GAATACTATATTTTATTTTTGCCATATGAGCAGGTATAATTGGTGCTTCATTAAGAATAATTATTCGTCTAGAATTAAGAGCCCCTGGAATATGAATTAATAACGACCAAATTTATAATACAATTATTACATCACATGCATTTATCATAATCTTCTTTATAGTTATACCATTTATAATTGGAGGATTTGGTAATTGATTAGTACCTCTTATAATTGGAGCCCCAGATATAGCCTTTCCACGAATAAATAACATAAGATTTTGACTTTTGACTCCTTCATTATTTATACTTTTAATAAGAAGATTATCAA---CTGGATCCGGAACAGGATGAACAATTTATCCACCTTTATCTTCAATTATATATCACTCATCTAACTCTGTAGATTTTACAATTTTTTCTTTACATATTGCTGGATTTTCATCAATTATAGGAGCTATTAATTTTATTGTATCTATTTTATTAATAAAAAACATCTCAATTAATTTTGATCAAATTCCTCTATTTCCATGATCAGTAAAAATTACTGCTATTCTATTACTACTATCTTTACCTGTACTAGCAGGAGCTATTACTATACTTCTTACAGATCGAAACATAAATACTTCATTTTTTGACCCTTCTGGAGGAGGCGACCCTATTTTATACCAACACTTATTT
>IBIHM380-21|Sphecodes reticulatus|COI-5P|OR796220
GAATATTATATTTTATCTTTGCAATATGAGCAGGAATAATTGGAGCCTCTTTAAGAATAATTATCCGAATAGAATTAAGAATTCCTGGAACATGAATTAACAATGATCAGATCTATAATACAATTATTACTTCACATGCTTTTATTATAATTTTTTTTATAGTAATACCTTTTATAATTGGAGGATTTGGAAATTGATTAGTCCCATTAATAATTGGAGCTCCGGATATAGCATTCCCACGTATAAATAATATAAGATTTTGATTGCTCCCTCCATCAATCTTTATATTATTAATAAGAAGAATGTTAGAAACTGGAACAGGGACCGGATGAACTGTTTATCCACCACTTTCATCAATTCTATATCATTCATCCTCTTCTGTAGATTTTACTATTTTCTCTTTACATCTTGCAGGAGTATCTTCTATTATAGGAGCTATTAATTTTATTGTCTCTATTATCTTAATAAAAAATATTTCTATTAAATTTGAACAAATTCCCTTATTTCCATGATCAGTAAAAATTACAGCTATTTTACTATTACTATCATTACCTGTTTTAGCTGGAGCAATTACAATATTATTAACAGATCGAAATTTAAATACATCATTCTTTGATCCATCCGGAGGAGGGGACCCAATTTTATACCAACATTTATTT
>IBIHM383-21|Lasioglossum corvinum|COI-5P|OR796045
GAATACTATATTTTATTTTTGCAATATGAGCCGGAATAATTGGAGCATCATTAAGAATAATTATTCGTATAGAACTAAGTGCCCCTGGAAGATGAATTAATAATGATCAAATTTATAATACTATTATTACATCTCATGCATTTATTATAATTTTTTTCATAGTAATACCATTTATAATTGGGGGATTTGGAAACTGATTAGTCCCCTTAATAATTGGGGCCCCTGATATAGCTTTCCCTCGAATAAATAATATAAGATTTTGACTTCTAATCCCATCTTTATTTATACTTCTAATAAGAAGAATTTTAGCTTCTGGTTCAGGAACAGGTTGAACAGTATATCCTCCATTATCCTCTATTATATACCACTCATCAATTTCTGTAGACTGTACAATTTTTTCATTACATATTGCAGGTATTTCCTCAATTATAGGAGCTATTAATTTTATTGTATCTATTATATTAATAAAAAATATTTCAATTAATTATGATCAAATCCCCTTATTCCCTTGATCAGTTAAAATTACTGCTATTTTATTATTATTATCTTTACCAGTATTAGCAGGAGCTATTACTATATTATTAACTGATCGAAACTTAAATACTTCATTTTTTGATCCATCTGGAGGGGGAGATCCTATTCTCTATCAACATTTATTT
>IBIHM387-21|Lasioglossum glabriusculum|COI-5P|OR796016
GTATACTATATTTTATTTTCGCTATATGATCTGGAATAATTGGAGCTTCGTTAAGTATAATTATTCGTATAGAATTAAGAGCTCCTGGTAAATGAATTAATAATGATCAACTATATAATACTATCGTTACTTCCCATGCATTTATTATAATTTTTTTTATAGTTATACCTTTTATAATTGGAGGATTTGGTAATTGATTAGTCCCTTTAATAATTGGAGCCCCAGATATAGCTTTCCCTCGTATAAATAATATAAGATTCTGATTACTTATTCCTTCTCTATTTATATTATTAATAAGAAGAATTATTTCTTCTGGTTCAGGTACAGGATGAACAGTTTATCCTCCTTTATCTTCAATTATATACCACTCTTCTATTTCAGTAGATTTTACAATTTTTTCATTACATATTGCAGGAATTTCTTCTATTATAGGAGCCATTAATTTTATTGTATCAATTATTTTAATAAAAAATATTTCTATTAATTATGATCAAATTCCTTTATTCCCATGATCAGTAAAAATTACCGCTATTTTATTATTATTATCCCTTCCCGTATTAGCTGGAGCTATTACTATACTCTTAACTGATCGTAATTTAAATACTTCATTCTTCGATCCCTCTGGAGGAGGAGATCCTATTTTATATCAACATTTATTT
>IBIHM397-21|Lasioglossum mandibulare|COI-5P|OR796211
GTATATTATATTTTATTTTTGCTATATGAAGAGGAATAATTGGAGCTTCTTTAAGAATAATTATTCGAATAGAATTAAGAATCCCGGGAAAATGAATTAATAATGATCAAATTTATAATACAATTGTAACATCACATGCATTTATTATAATTTTTTTTATAGTTATACCTTTTATAATTGGAGGATTTGGTAATTGATTAGTCCCTTTAATAATTGGAGCACCTGATATAGCATTTCCACGAATAAATAATATAAGATTTTGACTTTTAATTCCTTCTTTATTTATATTATTATTAAGAAGAATTATATCAACTGGATCAGGAACAGGATGAACTGTATATCCCCCCCTATCTAATATCTCATATCATTCTTCAATTTCAGTTGATTGTACAATTTTTTCTCTTCACATTGCAGGAATTTCATCTATTATAGGAGCCATTAATTTTATTGTTTCCATTATATTAATAAAAAATATTTCTATTAATTATGATCAAATTCCACTTTTCCCTTGATCAGTAAAAATTACAGCTATTCTATTATTATTATCTTTACCTGTATTAGCTGGTGCTATTACTATACTTTTAACTGATCGTAATTTAAATACATCTTTTTTTGACCCTTCTGGTGGAGGAGATCCTATTTTATATCAACACTTATTC
>IBIHM461-21|Osmia ferruginea|COI-5P|OR796956
GAATCCTTTATATAATTTTTGCTATATGATCAGGAATAATTGGATCAGCTATAAGAATTATTATTCGTATAGAATTAAGAATTCCAGGATCATGAATTTCTAATGATCAAACTTATAATTCACTAGTAACAGCTCATGCTTTCTTAATGATTTTTTTCCTTGTAATACCATTCTTAATTGGAGGATTTGGAAATTGATTAGTTCCCTTAATACTAGGAGTTCCTGATATAGCGTTTCCTCGAATAAATAATATTAGATTTTGACTTCTTCCCCCTTCTTTAATAATATTACTTTTAAGAAATTTTTTAAATCCTAGTCCTGGTACAGGATGAACTGTTTATCCCCCTTTATCTTCTTATTTATATCATTCTTCACCTTCAGTAGATTTAGCTATTTTTTCTTTACACATTTCAGGTCTATCTTCTATTATAGGATCTTTAAATTTTATCGTCACAATCATTATAATAAAAAATATTTCATTAAAACATATACAATTACCATTATTTCCTTGATCTGTTTTTATCACTACCATTCTTTTACTACTTTCTCTACCAGTATTAGCCGGAGCAATCACTATATTATTATTTGATCGAAATTTTAATACTTCTTTTTTTGATCCAACAGGAGGAGGAGATCCTATTTTATACCAACATTTATTT
>IBIHM468-21|Osmia latreillei|COI-5P|OR796226
GAATTTTATATATAATTTTTGCTATATGATCTGGTATGATTGGATCAGCAATAAGAATTATTATTCGAATAGAATTAAGAGTTCCTGGATCTTTTATTAGAAATGATCAAATTTATAATTCTTTAGTAACTGCTCATGCTTTTTTAATAATTTTTTTTTTAGTAATGCCATTTTTAATTGGGGGATTTGGGAATTGATTAGTTCCATTAATATTAGGGATTCCTGATATAGCTTTTCCTCGAATAAATAATATTAGATTTTGATTATTACCACCTTCTTTATTTATATTATTAATAAGAAATTTTTTTAATCCAAGTCCAGGAACAGGGTGAACTGTATATCCGCCATTATCTTCTTATATATTTCATTCTTCTCCTTCAGTTGATTTAGCAATTTTTTCTTTGCATATTTCTGGATTATCTTCAATTATAGGATCATTAAATTTTATTGTAACAATTATTATAATAAAAAATGTTTCATTAAAACATATTCAATTACCATTATTTCCTTGATCTGTATTTATTACAACTATTTTATTATTATTTTCTTTACCAGTATTAGCGGGGGCAATTACAATATTATTATTTGATCGAAATTTTAATACTTCATTTTTTGATCCAATAGGAGGGGGGGATCCAATTCTTTATCAACATTTATTT
>IBIHM502-21|Andrena livens|COI-5P|OR796809
GAATGTTATACTTTATATTCGCAATATGAGCAGGAATAATTGGAGCATCATTAAGTTTTATTATCCGTATAGAACTAAGAAATCCAGGAAATTGAATCAATAATGACCAAATCTATAACTCAATTGTAACATCACATGCCTTTATTATAATTTTCTTTATAGTTATACCATTCATAATTGGAGGATTTGGTAACTGACTTACACCATTAATAATAGGTGCACCAGATATAGCATTCCCACGAATAAATAATATAAGATTCTGATTACTTCCACCATCAATTTTAATTATTATAATAAGGATAGCGCTAAATTCAGGGTCTGGAACAGGATGAACAGTTTATCCCCCATTATCATCATATGCATTTCACCCATCATCCTCCGTAGATTTAACAATCTTCTCACTTCATATTGCAGGTGTATCTTCAATTATAGGAGCAATTAACTTTATTGTAACAATCTTAAATATAAAAAATATATCAATAAATTATGATCAAATACCACTATTCCCATGATCAGTTTTTATTACAACAATTCTTCTATTAGTATCTCTCCCAGTACTAGCTGGAGCAATTACTATATTACTTTCTGATCGAAACCTAAATTCTTCATTTTTTGACCCAATAGGAGGTGGTGACCCTATCTTATACCAACATCTATTT
>IBIHM514-21|Andrena orbitalis|COI-5P|OR796140
GAATGTTATACTTCATCTTCGCTATATGATCAGGTATAGTTGGTGCATCCTTAAGATTTATCGTACGAATAGAATTAAGAAATCCAGGAAGATGAATCAACAACGATCAAATCTACAACTCCATCGTAACATCACACGCCTTTGTTATAATTTTCTTCATAGTTATACCATTCATAATCGGAGGTTTCGGAAACTGACTCACACCATTAATATTAGGAGCGCCCGACATAGCCTTCCCACGAATAAATAACATAAGATTCTGATTATTGCCCCCATCAATTATTCTCCTCTTAATAAGAAGAGTAATAAATTCAGGATCTGGAACAGGATGAACAGTTTACCCTCCCCTATCATCTTACACATTTCATCCCTCATCATCCGTTGACTTAACAATTTTTTCTCTACATATCGCCGGTGTATCTTCGATCATAGGTGCCATCAACTTCATTGTTACAATTCTAAACATAAAAAACATCTCACTAAACTATGATCAATTACCACTATTCCCATGATCAGTATTTATCACAACAATCCTCCTACTAATCTCACTACCAGTCCTCGCAGGAGCTATTACTATGCTCCTATCAGACCGAAACCTAAATTCATCATTTTTCGACCCCATAGGGGGCGGAGATCCAATCTTATATCAACACCTATTC
>IBIHM522-21|Andrena rhenana|COI-5P|OR796914
GAATACTATACTTCATTTTCGCAATATGAGCAGGAATAATTGGAGCATCCCTAAGATTTATTATTCGAATAGAATTAAGTAATCCAGGAAATTGAATTAATAATGATCAAATCTATAACTCAATTGTAACTTCACATGCATTTATTATAATTTTTTTCATAGTTATACCATTTATAATCGGAGGGTTTGGAAATTGATTAACCCCATTAATATTGGGAGCACCAGATATAGCATTCCCACGAATAAATAATATAAGATTCTGACTATTACCTCCATCAATTTTAATTATTTTAATAAGAATAGTATTAAACTCAGGGTCTGGTACAGGATGAACAGTGTATCCACCATTATCTTCCTACACATTCCATCCATCATCATCTGTAGACTTAACAATTTTTTCACTACATATCGCAGGTATCTCATCAATTATAGGAGCTATCAATTTCATTGTAACTATTCTTAATATAAAAAATATTTCAATAAACTATGATCAATTACCACTTTTCCCATGATCAGTATTTATTACAACAATTTTACTATTAATTTCATTACCTGTTTTAGCAGGGGCTATTACTATGCTTCTATCTGATCGAAATTTAAATTCATCATTCTTCGACCCAATAGGAGGAGGAGACCCTATTTTATACCAACATCTATTC
>IBIHM536-21|Andrena spreta|COI-5P|OR796356
GAATATTATATTTCATTTTCGCTATATGATCCGGAATAATTGGGGCCTCACTAAGATTCATTATTCGAATAGAATTAAGAAATCCAGGAAATTGAATTAACAATGACCAAATCTATAATTCAATTGTAACATCACACGCTTTCATTATAATTTTTTTCATAGTAATACCATTCATAATCGGAGGTTTCGGAAACTGACTCACACCGTTAATATTAGGAGCGCCCGACATAGCTTTCCCACGAATAAATAATATAAGATTTTGACTTCTACCCCCATCTATTATTCTTCTTCTAATAAGAACAATCCTAAATTCAGGATCTGGTACAGGATGAACAGTATACCCACCCCTATCTTCATATTCATTCCATCCATCATCATCTGTAGATCTAACAATCTTTTCCCTTCACATTGCAGGTATCTCATCAATCATAGGAGCTATCAATTTTATTGTAACCATCCTAAACATAAAAAATATTTCAATAAATTACGACCAAATACCTCTATTCCCATGATCTGTTTTCATTACAACAATTCTATTACTAATTTCACTACCAGTCCTTGCAGGTGCTATTACAATACTAATTTCTGATCGAAATCTAAACTCATCCTTCTTTGATCCTATAGGAGGAGGAGACCCCATCTTATATCAACATTTATTT
>IBIHM538-21|Andrena suerinensis|COI-5P|OR796618
GAATACTATACTTTATTTTCGCTATATGAGCAGGCATAGTTGGAGCCTCACTCAGATTTATTATTCGAATAGAATTAAGAAACCCAGGAAGATGAATTAATAACGATCAAATCTATAATACAATCGTGACATCCCATGCCTTTATCATAATTTTCTTCATAGTTATGCCATTCATAATCGGAGGTTTCGGAAACTGACTCACACCGTTAATATTAGGAGCGCCCGACATGGCTTTCCCACGAATAAACAATATAAGATTCTGACTACTCCCCCCAGCAATTTTAATAATTTTAACCAGAACAGTCCTAAATTCAGGATCCGGCACAGGCTGAACAATTTACCCTCCCCTGTCATCATACTCTTATCACCCATCATCCTCCACAGATCTCACAATTTTCTCACTTCATATTGCAGGAATTTCATCTATCATAGGAGCAATCAACTTTATTGTAACAATTCTATATATAAAAAATATTTCGATAAACTATGATCAACTGCCTCTATTTCCATGATCAGTATTTATTACCACAATCCTATTATTGATTTCCCTGCCAGTTCTAGCTGGAGCTATTACAATACTCCTAGCCGATCGTAACCTAAACTCATCGTTCTTTGACCCCATAGGAGGAGGAGATCCAATTCTATATCAACACTTATTC
>IBIHM547-21|Andrena wilkella|COI-5P|OR796493
GAATATTATACTTCATTTTCGCTATATGAGCAGGAATAATTGGAGCCTCACTAAGATTTATTATTCGCATAGAATTAAGAAATCCAGGCAACTGAATCAACAATGATCAAATCTATAATTCAATCGTCACCTCCCACGCTTTTATTATAATTTTCTTCATAGTAATACCATTCATAATCGGAGGTTTCGGAAACTGACTCACACCGTTAATATTAGGAGCGCCCGACATGGCTTTCCCACGAATAAATAATATAAGATTCTGACTACTACCCCCATCAATTTTAATTATTCTAGCAAGAATAGTATTAAATTCAGGATCTGGAACTGGATGGACAGTCTATCCTCCATTATCATCATATTCTTATCACCCATCATCATCTGTAGACTTAACCATTTTCTCACTCCATATTGCAGGTATTTCATCAATTATAGGAGCAATTAACTTTATTGTTACAATTTTAAATATAAAAAATATCTCATTAAACTATGATCAAATACCCCTATTCCCATGATCAGTATTTATTACAACCATTTTACTACTAATCTCTCTACCAGTTCTAGCCGGAGCCATTACAATATTATTATCAGATCGTAATCTAAATTCATCCTTCTTTGATCCCATAGGAGGTGGAGACCCCATTCTCTATCAACATTTATTT
>IBIHM576-21|Bombus hortorum|COI-5P|OR795929
AATATTATATTTCATTTTTGCTATATGATCTGGAATAATTGGATCAGCAATAAGATTTCTAATTCGTATAGAATTAAGACATCCTGGTATATGAATTAATAATGATCAAATTTATAACTCTATAGTAACTAGTCATGCATTTTTAATAATTTTTTTTATAGTAATACCATTCATAATTGGAGGTTTTGGAAATTATTTAATTCCTTTAATAATTGGATCTCCAGATATAGCATTTCCACGAATAAATAATATTAGATTTTGAATTTTACCACCTTCATTATTTTTATTATTATTAAGAAATTTATTTTCACCAAATGTTGGAACTGGATGAACTGTATATCCTCCACTATCTTCCTATTTATTTCATTCATCCCCATCTGTAGATATTGCTATTTTTTCATTACACATAACAGGAATTTCTTCTATTATTGGATCTTTAAATTTTATTGTAACTATTATATTTATAAAAAATTACTCATTAAATTATGATCAAATTAATCTATTTTCATGATCAGTATGTATTACAGTTATTTTATTACTTTTATCTCTTCCAGTTTTAGCAGGAGCTATTACAATATTACTTTTTGATCGAAATTTTAATACATCTTTTTTTGATCCAATAGGTGGTGGAGATCCAATTCTTTATCAACATTTATTT
>IBIHM584-21|Anthophora plumipes|COI-5P|OR796547
TATAATTTATTTTGTATTTGCTTTATGATCAGGAATAATTGGAACTTCTATGAGAATAATTATTCGTATAGAGTTAAGTACCCCAGGTATATGAATTAATAATGATCAAGTTTATAATTCAATTGTTACTGTTCATGCATTTTTAATAATTTTTTTTATAGTAATGCCATTTATAATTGGTGGATTTGGTAATTGATTAGTTCCATTAATATTAGGATCCCCAGATATAGCATTCCCTCGTATAAATAATATTAGATTTTGATTATTACCACCATCATTAATATTATTACTTTTAAGAAATTTATTTCAAGTTAGTCCAGGTACTGGTTGAACGGTTTATCCTCCTTTATCTTCATATTTATTTCATTCTTCTCCTTCTGTGGATATTACTATTTTTTCTTTACATTTATCAGGAATTTCTTCAATTATTGGGGCAATAAATTTTATAGTAACTATTATAATAATAAAAAATTTATCTTTAAATTATGATCAAATAGCTTTATTTCCTTGATCAGTGTTTATTACAGCTATTTTGTTATTATTGTCATTACCAGTTTTAGCAGGAGCAATTACAATATTAATTTTTGATCGAAATATTAATACTTCGTTTTTTGATCCATTAGGGGGAGGCGATCCAATTTTGTATCAACATTTATTT
>IBIHM613-21|Apis mellifera|COI-5P|OR796172
GATCTTGTATATTATTCTAGCTTTATGATCTGGAATACTAGGATCATCAATGAGACTTATTATTCGAATAGAATTAAGATCCCCAGGATCATGAATTAATAATGATCAAATTTATAATACAATTGTTACTAGCCATGCATTTCTAATAATTTTTTTTATAGTTATACCATTTTTAATTGGAGGATTTGGAAATTGGCTTATTCCTTTAATACTAGGATCACCTGATATAGCATTTCCCCGAATAAATAATATTAGATTTTGATTACTTCCTCCCTCATTATTTATACTTTTATTAAGAAATTTATTTTACCCAAGACCAGGAACTGGATGAACAGTATATCCACCATTATCAGCATATTTATATCATTCTTCACCTTCAGTAGATTTTGCAATTTTTTCTCTTCATATATCAGGAATTTCCTCAATTATAGGATCATTAAACTTAATAGTTACAATTATAATAATAAAAAATTTTTCTATAAATTATGATCAAATTTCATTATTTCCATGATCAGTTTTTATTACAGCAATTTTATTAATTATATCACTACCTGTATTAGCTGGAGCAATTACTATACTATTATTTGATCGAAATTTTAATACATCATTTTTCGATCCTATAGGAGGTGGAGATCCAATTTTATATCAACATTTATTT
>IBIHM635-21|Lasioglossum leucozonium|COI-5P|OR796566
AATATTATACTTTATTTTTGCAATATGATCAGGAATAATTGGAGCTTCATTAAGAATAATCATTCGTATAGAATTAAGAGCCCCCGGAAAATGAATTAATAATGATCAAATTTATAATACCATTGTCACATCACATGCTTTCATTATAATCTTTTTTATAGTTATACCATTTATAATTGGAGGATTTGGTAACTGATTAATCCCACTAATAATTGGAGCCCCTGATATAGCATTCCCTCGAATAAATAATATAAGATTCTGGTTATTAATCCCATCACTTATTATACTCCTACTAAGATCAACTTTAACAGATGGATCAGGAACAGGATGAACTATTTACCCCCCACTATCATCAATTATATACCATTCCTCTAATTCTGTAGATTTTACAATTTTTTCCTTACACATTGCAGGAATATCCTCAATTATAGGAGCTATTAATTTTATTGTTTCTATTTTATTAATAAAAAACATCTCTATTAAATTTGATCAAATTCCATTATTCCCATGATCAGTAAAAATTACTGCTATTTTACTATTACTTTCCTTACCTGTTTTAGCAGGAGCTATCACAATACTATTAACAGATCGTAATTTAAACACTTCATTTTTTGACCCTTCAGGGGGAGGGGACCCAATTTTATATCAACATCTTTTT
>IBIHM641-21|Lasioglossum sexnotatum|COI-5P|OR796422
AATACTATACTTTATTTTTGCTATATGAGCAGGTATAATTGGAGCTTCATTAAGAATAATTATCCGAATAGAATTAAGAGCCCCTGGAATATGAATTAATAATGATCAAATTTATAACACAATTATTACATCCCACGCATTTATCATAATTTTTTTTATAGTTATACCCTTTATAATTGGAGGGTTTGGAAATTGACTAGTTCCTCTTATAATTGGTGCCCCTGACATAGCTTTCCCTCGAATAAATAATATAAGATTCTGACTTCTAACCCCTTCATTATTTATACTCTTAATAAGAAGAATTTTATCAACTGGTGCAGGTACAGGATGAACAGTTTACCCCCCTTTATCTTCAATTATATACCATTCATCTAACTCTGTAGACTTTACAATTTTTTCTTTACATATTGCTGGAATTTCATCAATTATAGGAGCCATTAATTTTATTGTTTCAATTATACTAATAAAAAATATTTCAATTAACTTCGATCAAATTCCATTATTTCCATGATCAGTTAAAATTACCGCTATCCTACTATTATTATCTTTACCTGTTTTAGCAGGAGCTATCACCATACTTCTTACAGATCGAAATATAAACACCTCATTTTTTGACCCCTCAGGAGGAGGTGACCCAATCCTTTATCAACATTTATTT
>IBIHM643-21|Lasioglossum albocinctum|COI-5P|OR795978
AATACTATATTTTATTTTCGCTATATGAGCTGGAATAATTGGAGCTTCATTAAGAATAATTATTCGTATAGAACTAAGTGCTCCAGGAAAATGAATTAATAATGACCAAATTTATAATACTATTGTCACATCACATGCTTTTATTATAATTTTTTTTATAGTTATACCATTTATAATTGGAGGATTTGGTAATTGATTAATCCCATTAATAATTGGAGCTCCTGATATAGCTTTCCCCCGAATAAATAATATAAGATTTTGATTATTAATTCCATCTCTACTTATACTTTTAATAAGATCAATTTTAACTGACGGATCAGGTACAGGATGAACCATTTACCCTCCATTATCTTCTATTATATATCATTCCTCTAATTCTGTAGACTTCACAATTTTTTCCCTACATATTGCAGGAATATCCTCAATTATAGGAGCTATTAATTTTATTGTATCCATTTTATTAATAAAAAATATTTCTATTAAATTTGATCAAATCCCACTATTCCCATGATCTGTAAAAATTACTGCAATCCTATTACTTCTATCCCTACCCGTATTAGCAGGAGCTATTACAATACTCCTTACAGATCGTAACTTAAACACCTCATTTTTTGACCCTTCGGGAGGAGGAGACCCAATTTTATACCAACACTTATTC
>IBIHM645-21|Lasioglossum albocinctum|COI-5P|OR796790
AATACTATATTTTATTTTCGCTATATGAGCTGGAATAATTGGAGCTTCATTAAGAATAATTATTCGTATAGAACTAAGTGCTCCAGGAAAATGAATTAATAATGACCAAATTTATAATACTATTGTCACATCACATGCTTTTATTATAATTTTTTTTATAGTTATACCATTTATAATTGGAGGATTTGGTAATTGATTAATCCCATTAATAATTGGGGCTCCTGATATAGCTTTCCCCCGAATAAATAATATAAGATTTTGATTATTAATTCCATCTCTACTTATACTTTTAATAAGATCAATTTTAACTGACGGATCAGGTACAGGATGAACCATTTACCCTCCATTATCTTCTATTATATATCATTCCTCTAATTCTGTAGACTTCACAATTTTTTCCCTACATATTGCAGGAATATCCTCAATTATAGGAGCTATTAATTTTATTGTATCCATTTTATTAATAAAAAATATTTCTATTAAATTTGATCAAATCCCACTATTCCCATGATCTGTAAAAATTACTGCAATCCTATTACTTCTATCCCTACCCGTATTAGCAGGAGCTATTACAATACTCCTTACAGATCGTAACTTAAACACCTCATTTTTTGACCCTTCAGGAGGAGGAGACCCAATTTTATACCAACACTTATTC
>IBIHM655-21|Lasioglossum transitorium planulum|COI-5P|OR796539
AATACTATATTTTATCTTTGCAATATGAGCTGGAATAATTGGTGCATCATTAAGTATAATTATTCGTATAGAATTAAGAGCCCCTGGAAGATGAATTAACAACGATCAAATTTATAATACTATTATTACTTCTCATGCATTTATTATAATTTTTTTTATAGTAATACCTTTTATAATTGGGGGATTTGGTAATTGATTAGTACCTTTAATAATTGGAGCACCTGATATAGCCTTCCCTCGAATAAATAATATAAGATTTTGACTTCTAATTCCATCTTTATTTATACTATTAATAAGAAGAATTTTAGCATCTGGATCAGGAACTGGATGAACAGTTTATCCTCCACTATCTTCTATTATATATCATTCATCTATTTCTGTTGATTGCACAATTTTCTCATTACATATTGCTGGTATCTCCTCTATTATAGGTGCTATTAATTTTATTGTATCAATTATATTAATAAAAAATATTTCAATTAATTATGATCAAATTCCTTTATTCCCATGATCAGTAAAAATTACTGCTATTTTATTATTATTATCTTTACCAGTTTTAGCAGGAGCTATTACTATACTATTAACAGACCGAAATTTAAATACATCATTTTTTGACCCATCAGGGGGAGGAGATCCAATTCTTTACCAACATTTATTT
>IBIHM665-21|Lasioglossum minutissimum|COI-5P|OR796887
AATATTATATTTTATTTTCGCAATATGAGCAGGTATAATTGGAGCTTCATTAAGAATAATTATTCGTATAGAATTAAGAGCTCCAGGTAGATGAATTAATAATGATCAAATTTATAATACCATTATTACTTCACATGCATTTATTATAATTTTTTTTATAGTTATACCATTTATAATTGGAGGATTTGGAAATTGACTAGTCCCATTAATAATTGGAGCCCCTGATATAGCTTTCCCACGAATAAATAATATAAGATTTTGACTTTTAATTCCATCACTATTTATATTATTAATAAGAAGAATCTTAGCATCAGGATCTGGAACAGGATGAACAGTATATCCACCTTTATCATCTATTATATACCATTCATCCATTTCTGTTGATTGTACAATTTTTTCATTACATATTGCAGGTATTTCCTCAATTATAGGAGCCATTAATTTTATTGTATCTATTATATTAATAAAAAATATTTCAATTAATTATGATCAAATTCCCTTATTTCCATGATCAGTAAAAATTACCGCTATTCTATTACTATTATCTCTACCTGTTTTAGCAGGAGCTATTACTATATTATTAACTGATCGTAATTTAAACACCTCATTTTTTGACCCTTCGGGAGGGGGTGACCCTATTCTTTATCAACATTTATTT
>IBIHM688-21|Sphecodes hirtellus|COI-5P|OR796859
GAATATTATATTTTATTTTTGCAATATGGGCTGGAATAATTGGTGCTTCATTAAGAATAATTATTCGCATAGAATTAAGAATCCCCGGCAGATGAATTAATAATGACCAAATCTATAATACATTAATTACATCACATGCATTTATTATAATTTTTTTTATAGTTATACCATTTATAATTGGTGGTTTTGGAAATTGATTAGTACCTTTAATAATTGGGGCCCCAGATATAGCATTCCCACGAATAAATAATATAAGATTTTGACTATTAATCCCTTCATTATTTATGCTATTATTAAGAAATTTAACCGATAGAGGATCAGGAACAGGCTGAACAATTTACCCCCCATTATCATCAATTATATATCATTCTTCATATTCTGTAGATTATACAATTTTTTCTTTGCATATGGCAGGAATCTCATCTATTATAGGAGCCATTAATTTTATTGTTTCAATTATAATAATAAAAAATATTTCATTAAATTTTGATCAAATCCCATTATTTCCATGATCAGTAAAAATTACGGCTATTTTATTACTTTTATCTTTACCAGTCTTAGCAGGAGCTATTACTATATTATTAACTGACCGTAATTTAAATACTTCATTTTTTGACCCTTCGGGCGGAGGAGACCCAATTTTATACCAACATTTATTT
>IBIHM693-21|Sphecodes rubicundus|COI-5P|OR796827
AATATTATATTTCATTTTTGCTATATGATCTGGTATAATTGGTGCCTCATTAAGAATAATTATTCGAATAGAATTAAGAATTCCTGGAAAATGAATTAATAATGATCAAATTTATAATACAATTATTACATCCCATGCCTTTATTATAATTTTTTTTATAGTAATACCATTTATAATTGGAGGATTTGGAAACTGATTAATTCCTTTAATAATTGGTGCACCAGATATAGCCTTTCCACGAATAAATAATATAAGATTTTGATTATTAATTCCTTCTTTAATTTTATTATTATTAAGAAATA---TAGAATCTGGGACAGGAACAGGATGAACAATTTACCCCCCACTATCATCTATTATATATCATTCATCATCTTCTGTTGACTTAACTATTTTTTCTCTTCATATAGCAGGAATTTCATCTATTATAGGAGCTATTAATTTTATTGTATCTATTATTTTAATAAAAAATATTTCTTTAAATTTTGATCAAATCCCTTTATTTCCTTGATCAGTTAAAATTACAGCTATTTTATTATTATTATCTTTACCAATTTTAGCCGGAGCTATTACTATACTATTAACAGATCGAAATCTAAATACTTCATTTTTTGACCCATCTGGAGGAGGAGATCCAATTTTATATCAACATTTATTT
>IBIHM708-21|Osmia niveata|COI-5P|OR796054
AGTTCTATATATAATCTTTGCTATATGATCAGGAATAATTGGTTCAGCAATAAGAATTATTATTCGTATAGAATTAAGAATTCCAGGATCATTTATTTCTAATGATCAAACTTATAATTCTTTAGTAACTGCTCATGCTTTTTTAATAATTTTTTTTCTTGTTATACCTTTTTTGATTGGAGGATTCGGAAATTGATTAATTCCAATAATACTAGGAATTCCAGATATAGCTTTTCCCCGAATAAATAATATTAGATTTTGACTTTTACCCCCATCTTTAATAATTTTACTTTTAAGAAATTTTTTCAACCCTAGTCCAGGAACTGGATGAACTGTTTATCCTCCTCTTTCTTCTTATTTATTTCATTCTTCCCCTTCTGTTGATTTAGCAATTTTTTCTTTACATATTTCTGGCTTATCTTCTATTATAGGTTCTTTAAATTTTATTGTAACAATTATTATAATAAAAAATATTTCATTAAAACATATTCAACTTCCCTTATTTCCCTGATCTGTTTTTATTACTACTATCTTATTATTATTTTCTTTACCAGTATTAGCCGGAGCAATTACAATATTATTATTTGATCGAAATTTTAATACTTCATTTTTTGATCCAACTGGGGGTGGGGACCCAATTCTCTATCAACATTTATTT
>IBIHM745-21|Andrena angustior|COI-5P|OR796475
CATACTATATTTTATTTTCGCTATATGAGCAGGAATAATTGGTGCATCACTTAGATTTATTATTCGTATAGAATTAAGAAATCCAGGCAATTGAATTAATAATGATCAAATTTATAATTCAATTGTAACCTCCCACGCTTTTATTATAATTTTCTTTATGGTTATACCATTTATAATTGGAGGATTTGGAAACTGACTCACACCATTAATATTGGGAGCACCCGATATAGCATTTCCTCGAATAAATAATATAAGATTTTGATTACTACCTCCATCAATTCTAATTATTTTAATAAGAATAGTACTAAATTCAGGATCTGGAACAGGATGAACAGTATATCCACCTCTATCATCATATGCATTTCACCCATCATCATCAGTAGACTTAACAATTTTTTCTTTACACATTGCAGGCATCTCATCAATTATAGGTGCAATTAATTTTATTGTAACAATTTTAAATATAAAAAATGTTTCAATAAATTATGATCAACTTCCCCTATTTCCATGATCAGTATTTATTACAACAATCTTATTATTAATTTCACTGCCAGTACTAGCTGGAGCAATTACAATATTATTATCAGATCGAAACTTAAACTCATCATTTTTTGACCCAATAGGAGGAGGTGATCCAATTTTATATCAACACTTATTT
>IBIHM761-21|Andrena spreta|COI-5P|OR796876
AATATTATATTTCATTTTCGCTATATGATCCGGAATAATTGGGGCCTCACTAAGATTCATTATTCGAATAGAATTAAGAAATCCAGGAAATTGAATTAACAATGACCAAATCTATAATTCAATTGTAACATCACACGCTTTCATTATAATTTTTTTCATAGTAATACCATTCATAATCGGAGGTTTCGGAAACTGACTCACACCGTTAATATTAGGAGCGCCCGACATAGCTTTCCCACGAATAAATAATATAAGATTTTGACTTCTACCCCCATCTATTATTCTTCTTCTAATAAGAACAATCCTAAATTCAGGATCTGGTACAGGATGAACAGTATACCCACCCCTATCTTCATATTCATTCCATCCATCATCATCTGTAGATCTAACAATCTTTTCCCTTCACATTGCAGGTATCTCATCAATCATAGGAGCTATCAATTTTATTGTAACCATCCTAAACATAAAAAATATTTCAATAAATTACGACCAAATACCTCTATTCCCATGATCTGTTTTCATTACAACAATTCTATTACTAATTTCACTACCAGTCCTTGCAGGTGCTATTACAATACTAATTTCTGATCGAAATCTAAACTCATCCTTCTTTGATCCTATAGGAGGAGGAGACCCCATCTTATATCAACATTTATTT
>IBIHM767-21|Andrena angustior|COI-5P|OR796082
CATACTATATTTTATTTTCGCTATATGAGCAGGAATAATTGGTGCATCACTTAGATTTATTATTCGTATAGAATTAAGAAATCCAGGCAATTGAATTAATAATGATCAAATTTATAATTCAATTGTAACCTCCCACGCTTTTATTATAATTTTCTTTATAGTTATACCATTTATAATTGGAGGATTTGGAAACTGACTCACACCATTAATATTGGGAGCACCCGATATAGCATTTCCTCGAATAAATAATATAAGATTTTGATTACTACCTCCATCAATTCTAATTATTTTAATAAGAATAGTACTAAATTCAGGATCTGGAACAGGATGAACAGTATATCCACCTCTATCATCATATGCATTTCACCCATCATCATCAGTAGACTTAACAATTTTTTCTTTACACATTGCAGGCATCTCATCAATTATAGGTGCAATTAATTTTATTGTAACAATTTTAAATATAAAAAATGTTTCAATAAATTATGATCAACTTCCCCTATTTCCATGATCAGTATTTATTACAACAATCTTATTATTAATTTCACTGCCAGTACTAGCTGGAGCAATTACAATATTATTATCAGATCGAAACTTAAACTCATCATTTTTTGACCCAATAGGAGGAGGTGATCCAATTTTATATCAACACTTATTT
>IBIHM776-21|Panurgus perezi|COI-5P|OR796150
TGTTTTATATTTTATTTTTGCTATATGATCAGGAATATTAGGAGCAGCTCTTAGGTTACTTATTCGAATAGAATTAAGTAATGCCGGTGCTTGAATTAATAATGATCAAATTTATAATACAATTATTACTTCTCATGCATTTATTATAATTTTTTTTATAGTAATACCATTTATAATTGGTGGGTTTGGTAACTGATTAGTTCCTTTAATAATTAATGCACCAGATATAGCTTTCCCTCGAATAAATAATATAAGGTTTTGATTACTTCCACCTTCATTATTATTTTTAATTATAAGAAGAGTAATGAATTCTGGGTCAGGAACTGGTTGAACTGTTTATCCTCCTTTATCTTCATTTATATATCATCCTACATCTTCAGTGGATATAACAATTTTTTCTTTACATATTGCAGGTATTTCCTCAATTATAGGTGCTATTAATTTTATTGTAACTATTATTAAAATGAAAAATTTTTCTTTAAATTATGATCAAGTACCCTTATTCCCATGATCTGTATTTATTACTACTATTTTATTATTACTATCATTACCTGTATTAGCTGGAGCAATTACAATATTGTTATCTGATCGTAATTTAAATTCTTCTTTCTTTGACCCAATAGGAGGAGGAGATCCTATTCTTTATCAACACTTATTT
>IBIHM787-21|Ceratina cyanea|COI-5P|OR796259
GAATTTTGTATATTTTATTAGCTTTGTGAGCAGGAATAGTTGGAGCTTCAATAAGATTAATTATTCGTATAGAATTAAGAACTCCAGGAAGTTGAATTGGTCATGATCAAGTTTATAATTCTTTAGTTACTGCTCATGCTTTTTTAATAATTTTTTTTATAGTTATACCTTTTATAATTGGGGGTTTTGGAAATTGATTAATTCCATTGATATTAGGGTCTCCTGATATATCATTTCCTCGTTTAAATAATGTTAGATTTTGATTGTTACCTCCTTCTTTATTTTTATTATTAATTAGAAATTTATTTTCAGTGAGACCTGGAACAGGTTGAACAGTTTATCCACCTTTATCATCTTATGCATTTCATTCATCTCCTTCAGTTGATTTAGCTATTTTTTCTTTACATATATCAGGAATTTCTTCAATTTTAGGAGCTATTAATTTTATAGTAACAATTATAATAATGAAGAATATTTCTTTAAATTATGATAATATTTCTTTATTTCCTTGATCAGTATTTATTACTGCTATTTTATTATTATTATCTTTACCTGTTTTAGCTGGTGCTATTACTATATTGTTATTTGATCGAAATTTTAATACTTCTTTTTTTGATCCTATGGGAGGGGGTGATCCTATTTTATATCAACATTTATTT
>IBIHM789-21|Halictus pollinosus|COI-5P|OR796620
GAATACTTTATTTTATTTTTGCAATATGATCTGGAATAATTGGAGCATCATTAAGAATAATTATTCGTATAGAATTAAGAATTCCAGGAAGATGAATTAACAATGATCAAATTTATAATACAATTGTTACCTCACATGCTTTTGTAATAATTTTTTTTATAGTTATACCATTTATAATTGGAGGATTTGGAAACTGATTAGTCCCCTTAATAATTGGTGCTCCTGATATAGCATTTCCACGAATAAATAATATAAGATTTTGATTATTAATCCCCTCCTTATTTATACTTTTAATAAGAAGAATTATTTCAACAGGATCAGGTACAGGATGAACAATCTACCCCCCACTATCCTCAATTATATATCATTCATCCTCTTCTGTAGATTTTACTATCTTTTCTTTACATATTGCAGGAATTTCTTCAATTATAGGAGCTATCAATTTTATTGTTTCAATTATCTTAATAAAAAATATCTCCCTTAAAATAAATCAAGTACCTTTATTTCCATGATCAGTAAAAATTACTGCTATTTTACTACTTTTATCTTTACCCGTTCTTGCAGGAGCTATTACTATATTATTAACTGACCGAAATTTAAATACATCATTTTTTGACCCTTCAGGGGGAGGAGACCCTATTTTATATCAACATTTATTT
>IBIHM831-21|Nomada succincta|COI-5P|OR796153
TATATTATATATTATTTTTGCCTTATGGTCAGGAATAATTGGTTCATCAATAAGATTTTTAATTCGTATAGAATTAAGTAATCCAGGTGAATGAATTATAAATGATCAAATTTATAATTCATTAGTTACTGCTCATGCTTTTTTAATAATTTTTTTTATAGTTATACCTTTTATAATTGGGGGATTTGGAAATTGATTAGTTCCTTTAATATTAGGATGTCCAGATATAGCTTTTCCTCGAATAAATAATATTAGATTTTGATTATTACCTCCTTCTTTATTTTTATTATTATTAAGTAATTTATTTAACATTACACCGGGTACAGGTTGAACAGTTTATCCACCTTTATCTTCTTCAATATTTCATAATTCTCCTTCAGTTGATTTAGCTATTTTTTCACTTCATATATCGGGGATTTCTTCAATTATAGGTGCAATAAATTTTATAGTAACTATTATAATAATAAAAAATATTTCTATAAATTATGATCAAATTAATTTATTTTCTTGATCTATTTTTATTACAGCAATTTTATTATTATTATCTTTACCTATTTTAGCTGGAGCTATTACTATATTATTATTTGATCGTAATTTTAATACTTCATTTTTTGATCCTATAGGGGGTGGGGATCCAATTTTATATCAACATTTATTT
>IBIHM865-21|Sphecodes marginatus|COI-5P|OR796911
AATATTATATTTTATTTTTGCTATATGATCTGGAATAATTGGAGCATCTTTAAGTATAATTATTCGTATAGAATTAAGAATCCCCGGAAATTGAATTAACAATGATCAAATTTACAATACTTTAATTACATCTCATGCCTTCATTATAATTTTTTTTATAGTAATACCCTTTATGATTGGGGGGTTCGGAAATTGATTAGTACCTTTAATAATTGGTGCCCCAGATATAGCTTTCCCTCGAATAAATAATATAAGATTTTGATTACTTACCCCTTCTTTACTTTTATTGTTATTAAGAAGAATGTCAGAATCAGGAGCAGGTACAGGATGAACTGTTTACCCCCCTCTCTCATCAATTATATATCATTCTTCTTCTTCCGTAGATCTTACTATTTTTTCACTCCATATAGCAGGTGTCTCATCTATTATAGGAGCTATTAATTTTATTGTATCTATTTTACTGATAAAAAATATCTCTATTAATTTAGATCAAATCCCCTTATTTCCTTGATCAGTAAAAATTACAGCTATTCTATTATTATTATCATTACCTGTTTTAGCAGGAGCTATCACTATATTATTAACAGATCGAAATTTAAATACTTCCTTTTTTGATCCTTCAGGAGGAGGAGACCCAATTTTATACCAACATTTATTT
>IBIHM883-21|Dasypoda crassicornis|COI-5P|OR796331
TATATTATATTTCATTTTTGCTTTATGATCAGGAATACTAGGAACTTCACTTAGAATATTAATTCGATTAGAATTAAGAAATCCCAACTCATGAATTAACAATGATCAAATTTATAACTCTATTATTACAGCTCATGCTTTAATTATAATTTTTTTTATAGTTATACCATTCATAGTAGGAGGATTCGGCAATTATTTAATCCCCTTAATAATTGGAGCTCCTGATATAGCTTTCCCTCGAATAAACAATATAAGGTTTTGACTATTACCCCCTTCCTTATTCTTATTAATTGTTAGAATAACACTTAATAATGGATCTGGAACCGGTTGAACTTTATACCCTCCTTTATCATCTTTTATATTCCACTCTTCTAATTCAACAGATTTATCAATTTTTTCATTACACTTAGCAGGTATTTCATCTATTATGGGTTCAATTAATTTTATTGTAACAATTTTAATAATAAAAAATATTAGATTAAACTATGATCAACTAACTCTTTTTTCATGATCAACATTTATTACAACTATTCTATTATTAATTTCATTACCTGTTTTAGCAGGAGCTATTACAATATTACTCTCTGATCGTAACTTTAATACTACTTTTTTTGACCCTAGAGGTGGAGGAGATCCTATTCTTTATCAACACTTATTT
>IBIHM917-21|Coelioxys afer|COI-5P|OR796385
GAATAATATATATAATTTTTGCAATTTGATCAGGTATAATTGGATCTTCACTTAGAATAATTATTCGAATAGAATTAAGAACTCCAGGAAGATGAATCAACAACGATCAAATTTATAATTCTTTTATTACAGCTCATGCATTTTTAATAATTTTTTTTTTAGTTATACCATTTTTAATTGGAGGATTTGGAAATTGATTAGTACCTTTAATACTAGGAGCCCCCGATATAGCTTTTCCACGAATAAATAATGTAAGATTTTGACTATTACCTCCCTCAATTTTCTTATTATTATCAAGAACCCTAATTAACCCAAGAGCTGGTACTGGATGAACTGTATATCCTCCTTTATCCTTATATACATTTCATGCCTCACCTTCCGTTGATTTAGCAATTTTTTCACTTCATTTATCAGGAATTTCATCAATTATTGGATCAATAAATTTTATTGTTACAATCTTAATAATAAAAAATTTTTCTTTAAATTATAGACAAATACCATTATTTTCATGATCAGTTTTAATTACTACAATTTTACTTTTATTATCATTACCAATTTTAGCTGGAGCAATTACTATACTCCTATTTGATCGAAATTTAAATACCTCATTCTTTGACCCAATAGGAGGAGGAGATCCAATTTTATATCAACATTTATTT
>IBIHM919-21|Afranthidium carduele malacopygum|COI-5P|OR796188
GAATTTTATATATAATTTTTGCAATATGATCAGGGATAATTGGGTCAGCGATAAGAATAATTATTCGTATAGAATTAAGTACACCTGGTTCATGAATTAATAATGATCAAATTTATAATTCATTTGTTACTGCTCATGCTTTTTTAATGATTTTTTTTCTTGTTATACCATTTTTAATTGGAGGATTTGGAAATTGATTAATACCTTTAATAATAGGAGCTCCAGATATAGCTTTTCCTCGAATAAATAACATTAGATTTTGATTATTACCTCCTGCATTATTTATATTATTAATAAGAAATTTTATAAATCCAAGACCTGGAACAGGATGAACTGTATATCCTCCTTTATCATCTTATTTATTTCATTCATCACCTTCAGTTGATTTAGCTATTTTTTCTCTTCATATTTCAGGTATTTCATCAATTTTAGGTTCATTAAATTTTATTGTAACAATTTTATCAATAAAAAATTATTCTTTAAAATTTAATCAATTACCTTTATTTTCTTGATCAGTATTAATTACAACTATTTTATTACTTTTATCATTACCTGTATTAGCAGGAGCTATTACTATATTATTATTTGATCGTAATTTAAATACATCTTTTTTTGATCCTATAGGAGGAGGAGATCCTATTTTATATCAACATTTATTT
>IBIHM930-21|Osmia labialis|COI-5P|OR796812
GGGTTCTTTATATAATTTTCGCTATATGATCTGGAATAATTGGTTCTGCGATAAGAATTATTATTCGAATAGAATTAAGTATTCCTGGATCATTTATTTCTAATGATCAAACTTATAATTCTTTAGTTACTGCTCATGCTTTTTTAATAATTTTTTTTCTTGTAATACCTTTTTTAATTGGTGGATTTGGAAATTGATTAATTCCATTAATATTAGGAATTCCAGATATAGCATTTCCTCGGATAAATAATATTAGATTTTGATTATTACCCCCATCTTTAATAATTTTACTTTTAAGAAATTTTTTTAATCCGAGTCCCGGAACTGGATGAACAGTATACCCCCCTCTCTCTTCTTATTTATTTCATTCTTCCCCTTCTGTAGACTTAGCTATTTTTTCTCTTCATATTTCCGGATTATCTTCTATTATAGGTTCTTTAAATTTTATTGTAACAATTATTTTAATAAAAAATATTTCATTAAAACATATTCAATTACCCTTATTTCCTTGATCTGTTTTTATTACAACTATTTTATTATTATTTTCTCTTCCAGTTCTAGCTGGTGCAATTACTATATTACTATTTGATCGAAATTTTAATACTTCATTTTTTGACCCAACTGGGGGAGGAGACCCAATTCTTTATCAACATTTATTT
>IBIHM939-21|Hoplitis antigae|COI-5P|OR796276
GAATTTTATATATAATTTTTGCTATATGGTCAGGAATAATTGGATCTGGACTAAGAATTATTATTCGAATAGAATTAAGAGTTCCTACATCTTGAATTAATAATGATCAAATTTATAACTCTATTGTCACTGCTCATGCATTTTTAATAATTTTTTTTTTAGTAATACCATTTATAATTGGTGGATTTGGAAATTGAATAATTCCTTTAATAATAGGAATTCCAGATATAGCGTTTCCACGTATAAATAATATTAGATTTTGATTATTACCCCCATCATTATTTCTTTTACTTTTTAGAAATTTTTTTAGACCTAGACCAGGAACAGGATGAACAATATATCCTCCTTTATCATTATATTTATATCATGCTTCACCCTCAGTTGATTTAGCAATTTTTTCATTACATATTTCAGGTTTATCTTCAATTATAGGTTCTTTAAACTTTATTGTAACAATTATTATAATAAAAAATTTTTCTTTAAAATATATACAACTTCCATTATTTCCTTGATCTGTATTTATTACAACTATTTTATTACTATTATCACTTCCAGTATTAGCAGGAGCTATTACAATATTATTATTTGATCGAAATTTTAATACTTCATTTTTTGATCCAATAGGAGGTGGAGATCCAATTCTTTTTCAACATTTATTT
>IBIHM950-21|Andrena morio|COI-5P|OR796420
GAATACTATACTTCATTTTCGCTATATGAGCTGGAATAGTTGGAGCGTCACTAAGATTTATTATTCGTATAGAGTTAAGAAATCCAGGAAGATGAATCAATAATGATCAAATTTATAATTCAATTGTAACCTCACATGCCTTTATTATAATTTTCTTCATAGTGATACCATTCATAATCGGAGGTTTCGGAAACTGACTCACACCGTTAATATTAGGAGCGCCCGACATGGCTTTCCCACGAATAAACAATATAAGATTTTGACTACTGCCCCCTTCAATCTTAATTATTTTAATAAGAATAATTATAAATTCGGGATCTGGAACAGGATGAACAGTTTACCCACCACTATCATCCTATGCATTCCATCCATCATCATCAGTTGATTTAACAATCTTTTCTCTTCACATCGCAGGAGTATCATCAATTATAGGAGCAATCAACTTTATTGTAACAATTCTAAATATAAAAAATATTTCATTAAATTATGATCAAATACCACTTTTTCCATGATCAGTATTTATTACTACAATTCTTTTGTTAATCTCATTACCAGTATTAGCAGGAGCTATTACAATACTATTATCAGATCGAAATTTAAACTCATCATTTTTTGATCCTATAGGAGGTGGAGATCCAATTCTATATCAACATTTATTT
>IBIHM961-21|Andrena thoracica|COI-5P|OR796668
AATATTATACTTCATTTTTGCCATATGAGCAGGTATAATTGGAGCCTCACTAAGATTCATTATTCGTATAGAATTAAGAAACCCAGGGAGCTGAATCAACAATGATCAAATTTATAATTCAATTGTAACCTCTCACGCCTTTATTATAATTTTCTTCATAGTTATGCCATTCATAATCGGAGGTTTCGGAAACTGACTCACACCGTTAATATTAGGAGCGCCCGACATGGCTTTCCCGCGAATGAACAACATAAGATTTTGATTGTTACCCCCCTCAATTTTAATTATTTTAATAAGAATAATTCTAAATTCAGGATCTGGAACAGGATGAACAGTTTACCCACCACTATCATCATATTCATTTCATCCATCTTCATCTGTTGATTTAACAATTTTTTCTCTTCATATCGCAGGAGTATCCTCAATTATAGGAGCAATTAATTTTATTGTAACAATTCTTAATATAAAAAATATTTCAATAAACTATGATCAAATACCACTATTCCCCTGATCAGTATTCATCACAACAATTCTTTTATTAATCTCATTACCAGTCCTAGCTGGAGCAATTACAATACTTTTATCAGATCGAAATTTAAACTCATCATTCTTTGATCCTATAGGAGGTGGAGATCCAATTCTATACCAACATTTATTC
>IBIHM996-21|Andrena ovatula|COI-5P|OR796108
AATATTATACTTCATTTTCGCTATGTGAGCAGGAATAATTGGAGCCTCACTAAGATTCATTATTCGTATAGAATTAAGAAATCCAGGCAACTGAATCAACAATGATCAAATTTATAATTCAATCGTCACCTCACACGCTTTTATTATAATTTTCTTCATAGTGATACCATTCATAATCGGAGGTTTCGGAAACTGACTCACACCGTTAATATTAGGAGCGCCCGACATGGCTTTCCCACGAATAAATAATATAAGATTCTGACTACTACCCCCATCAATCTTAATTATTCTAGCAAGAATAGTATTAAATTCAGGGTCTGGAACTGGATGAACAGTTTACCCTCCATTATCATCATATTCTTACCATCCATCGTCATCCGTAGACTTAACCATTTTCTCACTTCATATTGCAGGTATCTCATCAATTATAGGAGCAATTAACTTTATTGTCACAATTTTAAACATAAAAAATATCTCATTAAATTATGATCAAATACCCTTATTCCCATGATCAGTATTTATTACAACCATTTTACTACTAATCTCTTTACCAGTCCTAGCTGGAGCAATTACAATACTATTATCAGATCGAAATCTAAATTCATCCTTCTTTGACCCTATGGGAGGTGGTGATCCCATCCTCTACCAACATCTATTT
>IBIHM013-19|Halictus fulvipes|COI-5P|OR796212
CATATTATATTTTATTTTTGCCATATGATCAGGAATAGTTGGAGCTTCCTTAAGAATAATTATTCGTTTAGAACTAAATGCTCCAGGAAGATGAATTAATAATGATCAAATTTATAATACTATTGTAACTTCTCATGCTTTTGTCATAATTTTTTTTATAGTTATACCATTTATAATTGGGGGATTTGGAAACTGATTAGTACCACTAATAATTGGAGCTCCTGATATAGCATTCCCACGAATAAATAATATAAGATTTTGATTACTAATACCATCTTTATTTATACTTATTATAAGAGTAACTTTATCAACAGGTTCAGGAACAGGTTGAACTATATATCCCCCTTTATCATCAATTATATATCATTCATCATATTCAATAGACTTTACTATTTTCTCTCTTCATATTGCAGGAATCTCTTCCATTATAGGAGCTATTAATTTTATTGTATCAATTTTATTAATAAAAAATATTTCACTTAATATAAATCAAATTCCTCTATTTCCTTGATCAGTTAAAATTACTGCAATTCTTCTACTCTTATCTTTACCTGTTTTAGCAGGAGCTATCACAATATTATTAACAGACCGAAATTTAAATACTTCCTTTTTTGACCCTTCAGGAGGAGGAGACCCTATTCTATACCAACATTTATTT
>IBIHM048-19|Megachile pilidens|COI-5P|OR796463
TATATTATATATAATTTTTGCTTTATGAGCTGGAATAATTGGTTCAAGATTATCAATAATTATTCGGATAGAATTAAGTACACCTGGGGCTTGAATTAAAAATGATCAAATTTACAATTCTATTGTTACAGCTCATGCATTTTTAATAATTTTTTTTTTAGTTATACCATTTATAATTGGGGGATTTGGTAATTGATTAATACCATTAATAATTGGAGCTCCAGATATAGCATTCCCACGAATAAATAATGTAAGATTTTGATTATTACCTCCCTCATTAATCTTACTATTATCAAGAAATTTAATTACCCCTAGACCAGGAACTGGTTGAACTGTATATCCTCCCTTATCTTTATATATATTTCACCCTTCTCCTTCAGTTGATTTAACAATTTTTTCACTTCACTTATCAGGAATTTCTTCAATTATTGGTTCATTAAATTTTATAGTTACAATTTTATTAATAAAAAATTATTCATTAAATTATAGTCAAATAACTTTATTTCCATGATCAATTTTTATTACAACAATATTACTTTTATTATCCCTACCAGTATTAGCTGGAGCTATTACAATACTATTATTTGATCGAAATTTAAATACATCATTTTTTGACCCAATAGGTGGAGGAGACCCAATTCTTTATCAACACTTATTT
>IBIHM079-21|Thyreus ramosus|COI-5P|OR796224
GAATATTATATATATTATTTGCATTATGATCTGGAATAATTGGAACCGCAATAAGATTTTTAATTCGATTAGAATTAAGAATTCCAGGAAAATGAATTAATAATGATCAATTATATAATTCTATTGTTACTTCTCATGCATTTATTATAATTTTTTTTTTAGTAATACCTTTTTTAATTGGAGGATTTGGAAATTGGTTAATTCCAATAATATTAGGATCTCCCGATATAGCATTTCCTCGAATAAATAATATTAGATTCTGATTATTACCACCTTCATTAATTTTATTATTAATAGGAAATATTTTTAAAATAACAATAGGTACAGGATGAACAGTTTACCCACCTCTATCTTCATCCTTATATCATAATAGACCTTCAGTTGATTTAAGAATTTTCTCATTACATATATCAGGTGTATCATCAATTTTAGGAGCAATAAATTTTATAGTGACAATTATAATAATAAAAAATTTTAGATTAAATTATGATCAATTAAATTTATTTTCTTGATCAGTTTTTATTACAGCAATTTTATTATTATTATCATTACCAGTTTTAGCTGGTGCAATTACAATATTATTATTTGATCGTAATTTAAATACAAGATTTTTTGATCCAATAGGAGGTGGAGATCCAATTTTATATCAGCATTTATTT
>IBIHM1010-22|Nomada bluethgeni|COI-5P|OR796527
TATACTATATATTATTTTTGCTTTATGATCAGGTATAATTGGGACTTCTATAAGATTTATTATTCGAATAGAATTAAGTAATCCAGGAGAATGAATTATAAATGATCAAATTTATAATTCATTAGTTACTGCTCATGCTTTTTTAATAATTTTTTTTATAGTTATACCTTTTATAATTGGAGGATTTGGAAATTGATTAATTCCTTTAATATTAGGATGTCCAGATATAGCATTTCCTCGAATAAATAATATTAGATTTTGATTATTACCCCCATCATTATTTTTATTACTATTAAGTAATTTATTTAATATTACCCCAGGAACAGGTTGAACAGTTTATCCACCTTTATCATCATCAATATTTCACAGATCCCCTTCAGTAGATTTAGCAATTTTTTCTTTACATATATCAGGAATTTCTTCCATTATAGGGGCTATAAATTTTATAGTTACAATTATAATAATAAAAAATATTTCAATAAATTATGATCAAATTAATTTATTTTCTTGATCAGTATTTATTACTGCTATTTTATTATTATTATCTTTACCTGTATTAGCAGGTGCAATTACTATATTACTATTTGATCGAAATTTTAACACTTCTTTTTTTGACCCAATAGGAGGAGGGGATCCTATTTTATATCAACATTTATTT
>IBIHM1049-22|Andrena hypopolia|COI-5P|OR796871
TATGCTATACTTCATTTTCGCTATATGAGCAGGTATAATTGGAGCCTCCCTAAGATTCATTATTCGCATAGAATTAAGCAATCCAGGGAACTGAATCAATAATGATCAAATTTATAATTCAATCGTAACTTCACATGCTTTTATTATAATTTTCTTCATAGTTATGCCATTCATAATCGGAGGTTTCGGAAACTGACTCACACCGTTAATATTAGGAGCGCCCGACATGGCTTTCCCACGAATAAACAATATAAGATTTTGACTTCTACCCCCATCCATTTTAATTATCCTAATAAGAATAGTTTTAAATTCAGGATCAGGAACTGGATGAACTGTATATCCCCCCCTATCATCCTACTCATTCCACCCATCCTCATCAGTAGATTTAACAATTTTCTCACTTCATATTGCAGGTATTTCTTCAATTATAGGTGCAATTAACTTTATTGTAACAATTCTAAATATAAAAAATATATCACTAAATTATGATCAAATACCATTATTCCCATGATCCGTATTCATCACAACAATTCTTTTATTAATCTCATTACCAGTTCTAGCTGGAGCCATTACTATACTCCTCTCTGATCGAAATCTAAATTCATCATTCTTTGATCCAATAGGAGGAGGAGATCCAATCTTATACCAACATCTATTT
>IBIHM1198-22|Lasioglossum maurusium|COI-5P|OR795966
AATATTATATTTTATTTTTGCAATATGATCTGGAATAATTGGAGCATCATTAAGAATAATTATTCGAATAGAATTAAGAGCCCCAGGAAGATGAATTAATAATGATCAAATTTATAACACTATTATTACTTCCCATGCATTTATCATAATTTTTTTTATAGTAATACCTTTTATAATCGGAGGATTTGGAAATTGATTAGTACCTCTAATAATTGGAGCACCAGATATAGCTTTTCCACGAATAAATAATATAAGATTTTGATTATTAATTCCATCTTTATTAATATTATTAATAAGAAGAATTTTAACATCAGGATCAGGAACTGGATGAACAATTTATCCCCCTTTATCATCTATTATATATCACTCTTCAATCTCTGTAGATTTTACAATTTTCTCTCTTCATATTGCAGGAATATCATCTATTATAGGAGCCATTAACTTTATTGTATCAATTATAATAATAAAAAATATTTCAATTAATTACGATCAAGTACCGCTATTTCCATGATCTGTAAAAATTACAGCTATTTTACTATTATTATCTCTTCCTGTTTTAGCAGGAGCTATTACTATATTATTAACAGATCGAAATTTAAACACCTCATTTTTTGACCCTTCAGGAGGAGGAGACCCAATTTTATATCAACATCTATTT
>IBIHM1199-22|Panurgus canescens|COI-5P|OR795952
AGTGTTATATTTTATTTTTGCAATATGATCTGGGATATTGGGAGCTGCACTAAGACTAATTATTCGAATAGAATTAAGAAATGCGGGATCATGAATTAATAATGATCAAATTTATAATACAATTATTACATCACATGCTTTTATTATAATTTTTTTTATAGTAATACCATTTATAATTGGAGGATTTGGAAATTGATTAGTTCCTTTGATAATTAATGCCCCAGATATAGCTTTCCCTCGAATAAATAATATAAGATTTTGATTATTACCACCTTCATTATTACTATTAATTTTTAGAAGAATATTAAATTCAGGATCAGGAACAGGATGAACTGTTTATCCTCCGTTATCATCTTTTTTATATCATCCTAATTCTTCAGTTGATTTAACTATTTTTTCTTTACACATTGCAGGTATTTCTTCAATTATAGGTGCCATTAACTTTATTGTTACTATTATTAAAATAAAAAATTTTTCATTGAATTATGATCAAGTACCTTTATTTCCTTGGTCAGTTTTTATTACTACAATTTTACTTTTATTATCATTACCTGTATTAGCCGGAGCTATTACAATATTATTATCAGATCGTAATTTAAATTCATCTTTTTTTGATCCTATAGGAGGTGGAGACCCAATTTTATATCAACATTTATTT
>IBIHM1200-22|Panurgus canescens|COI-5P|OR795986
AGTGTTATATTTTATTTTTGCAATATGATCTGGAATATTGGGAGCTGCACTAAGACTAATTATTCGAATAGAATTAAGAAATGCGGGATCATGAATTAATAATGATCAAATTTATAATACAATTATTACATCACATGCTTTCATTATAATTTTTTTTATAGTAATACCATTTATAATTGGAGGATTTGGAAATTGATTAGTTCCTTTGATAATTAATGCTCCAGATATAGCTTTCCCTCGAATAAATAATATAAGATTTTGATTATTACCACCTTCATTATTACTATTAATTTTTAGAAGAATATTAAATTCAGGATCAGGAACAGGATGAACTGTTTATCCTCCATTATCATCTTTTTTATATCATCCTAATTCTTCGGTTGATTTAACTATTTTTTCTTTGCACATTGCAGGTATTTCTTCAATTATAGGTGCTATTAATTTTATTGTTACTATTATTAAAATAAAAAATTTTTCATTGAATTATGATCAAGTACCTTTATTTCCTTGATCAGTTTTTATTACTACAATTTTACTTTTATTATCATTACCTGTATTAGCTGGAGCTATTACAATATTATTATCAGATCGTAATTTAAATTCATCTTTTTTTGATCCCATAGGAGGTGGAGATCCAATTTTATATCAACATTTATTT
>IBIHM1219-22|Andrena djelfensis|COI-5P|OR796145
TATGTTATACTTCATTTTCGCTATATGAGCAGGAATAATTGGAGCTTCACTAAGATTTATTATTCGAATAGAATTAAGAAATCCAGGGAGCTGAATTAATAATGATCAAATCTATAATTCTGTTGTAACTTCTCACGCCTTCATTATAATCTTCTTCATAGTAATACCATTCATAATCGGAGGTTTCGGAAACTGACTCACACCATTAATATTAGGAGCGCCCGATATAGCCTTTCCACGAATAAATAATATAAGATTCTGATTACTTCCACCATCAATTCTTCTACTTCTAATAAGAACAATTTTAAATTCAGGATCAGGAACAGGGTGAACAGTATATCCCCCATTATCCTCATATACATATCATCCATCATCATCCGTAGATCTAACGATCTTCTCCCTACATATTGCAGGCATTTCATCAATTATAGGAGCTATCAATTTTATTGTAACAATCTTAAATATAAAAAATATTTCAATAAATTATGATCAAGTACCACTATTCCCATGATCAGTCTTCATCACAACAATTCTTTTATTAATTTCATTACCAGTTCTAGCAGGAGCTATTACAATATTAATTTCAGATCGAAACTTAAATTCATCATTCTTTGATCCTATAGGAGGAGGAGACCCAATTCTATACCAACATCTATTT
>IBIHM1257-22|Hoplitis marchali|COI-5P|OR796375
CATACTATACATAATTTTTGCAATATGATCAGGAATAATTGGTTCAGCATTAAGAATTATTATTCGAATAGAATTAAGTATTCCTGGATCTTGAATTAATAATGATCAAATTTATAATTCAATAGTTACTGCTCATGCATTTTTAATAATTTTTTTCCTAGTAATACCTTTTATAATTGGGGGATTTGGAAATTGACTAATTCCATTAATATTAGGAATTCCTGATATAGCTTTCCCCCGAATAAATAATATTAGATTTTGACTACTCCCCCCATCTTTATTCATTTTATTATTCAGAAACTTTTTTAATCCTAGACCCGGAACAGGATGAACTGTTTATCCTCCATTATCAACTTATTTATATCATTCCTCTCCATCAGTTGATTTAGCTATTTTTTCACTTCACATCTCAGGTTTATCTTCTATTATTGGATCAATAAATTTTATTGTAACAATCACTTTAATAAAAAATGTTTCATTAAAAAATATTCAAATTCCTTTATTTCCATGATCAGTATTTATTACAACAATTTTACTTTTACTTTCTCTTCCAGTTTTAGCAGGAGCTATTACTATACTTTTATTTGATCGAAATATAAATACATCTTTTTTTGATCCAATAGGAGGGGGAGACCCAATTTTATACCAACACCTTTTT
>IBIHM129-21|Nomada glaucopis|COI-5P|OR796246
GTATATTATATATTATTTTTGCTTTATGATCAGGAATAATTGGAACTTCAATAAGATTTATTATTCGTATAGAATTAAGTAATCCAGGAGAATGAATTATAAATGATCAAATTTATAATTCATTAGTTACTGCACATGCTTTTTTAATAATTTTTTTTATAGTTATACCTTTTATGATTGGAGGTTTTGGTAATTGATTAATTCCTTTAATATTAGGATGTCCAGATATAGCTTTTCCTCGAATAAATAATATTAGATTTTGGTTATTACCTCCATCTTTATTATTATTATTATTAAGGAATTTATTTAATATTACTCCAGGAACAGGATGAACAGTTTATCCTCCTTTATCCTCATCAATATTTCATAGATCTCCTTCAGTAGATTTAGCAATTTTTTCTTTACATATATCAGGAATTTCATCTATTATAGGGGCTATAAATTTTATAGTAACAATTATAATAATAAAAAATATTTCAATAAATTATGATCAAATTAATTTATTTTCTTGATCAGTATTTATTACTGCAATTTTATTATTATTATCATTACCTGTATTAGCAGGTGCAATTACTATATTATTATTTGATCGAAATTTTAATACTTCATTCTTTGATCCAATAGGAGGAGGAGACCCAATTTTATATCAACATTTATTT
>IBIHM1292-22|Megachile thevestensis|COI-5P|OR796095
AATATTATATATAATTTTTGCTCTTTGATCCGGAATAATTGGATCAAGAATATCAATAATTATTCGTATAGAACTAAGAATCCCAGGAGCATGAATTAAAAATGATCAAATCTATAATTCAATTGTCACCTCACATGCCTTTTTAATAATTTTCTTTTTAGTTATACCATTTTTAATTGGAGGATTTGGTAATTGATTAATACCATTAATACTAGGAACACCTGATATAGCATTCCCACGAATAAATAATGTTAGATTTTGATTATTACCCCCATCATTATTTATACTTTTAATAAGTAATTTAATTACTCCCTCACCTGGAACAGGTTGAACAATTTACCCCCCATTATCTTTATTAATATACCACCCATCTCCTTCTGTTGATTTAACAATTTTTTCTTTACATTTATCAGGTGTATCATCTATTATTGGATCATTAAATTTTATTGTAACAATTTTAATAATAAAAAATAATTCTATAAACCCTAGACAAATACCCTTATTTCCCTGATCAATTTTTATTACAACAATTTTATTATTATTATCATTACCAGTTTTAGCTGGAGCTATCACAATACTATTATTTGATCGTAATTTAAATACTTCATTTTTTGATCCCATAGGTGGAGGAGACCCAATTTTATATCAACATTTATTT
>IBIHM1304-22|Coelioxys echinatus|COI-5P|OR796886
AATAATATATATAATTTTTGCTGTATGATCTGGAATAATTGGTTCATCACTAAGAATAATTATTCGAATAGAATTAAGATCACCAAAAACATGAATTAATAATGATCAAATTTATAATTCTTTTATTACAGCTCATGCATTTTTAATAATTTTTTTTTTAGTTATACCTTTTTTAATTGGAGGATTTGGTAATTGATTAGTACCTTTAATAATTGGTGCACCAGATATAGCATTCCCACGAATAAATAATGTAAGATTTTGATTATTACCACCATCAATTTTATTATTATTATCAAGAAATTTAATTAACCCTAGACCTGGAACAGGATGAACAGTATACCCACCTTTATCATCATATATATTTCATCCTTCACCTTCAGTTGATTTAGCTATTTTTTCTTTACATTTATCTGGTGTATCTTCAATCATTGGTTCAATAAATTTCATCGTAACAATTTTAATAATAAAAAATTTTTCATTAAATTATAATCAAATACCTTTATTTTCTTGATCAGTTTTAATTACCACTATTCTTTTATTACTTTCATTACCAGTTTTAGCTGGAGCTATTACTATATTATTATTTGATCGAAACTTAAATACTTCATTTTTTGATCCAATAGGAGGAGGAGATCCAATTTTATATCAACATTTATTT
>IBIHM1312-22|Thyreus truncatus|COI-5P|OR795902
AATATTATATATATTATTTGCATTATGATCAGGAATAATTGGAACAGCAATAAGATTTTTAATTCGATTAGAATTAAGAATTCCGGGAAAATGAATTAATAATGATCAATTATATAATTCTATTGTTACTTCTCATGCATTTATTATAATTTTTTTTTTAGTTATACCATTTTTAATTGGAGGATTTGGAAATTGATTAATTCCAATAATATTAGGATCCCCGGATATAGCATTTCCTCGAATAAATAATATTAGATTTTGATTGTTACCACCTTCATTAATTTTATTGTTATTAGGAAATATTTTTAAAACAACTATAGGAACTGGATGAACAGTTTATCCTCCTTTATCTTCTTCATTATATCATAATAGCCCTTCAGTTGATTTAAGAATTTTTTCATTACATATATCAGGAGTTTCTTCAATTTTAGGTGCAATAAATTTTATAGTTACAATTATATTAATAAAAAATTTTAGTTTAAATTATGATCAATTAAATTTGTTTTCATGGTCAGTATTTATTACTGCTATTTTATTATTATTATCATTACCTGTATTAGCTGGTGCAATTACAATATTATTATTTGATCGAAATCTAAATACAAGATTTTTTGATCCAATAGGAGGAGGAGATCCAATTTTATATCAACATTTATTT
>IBIHM1327-22|Ceratina nigrolabiata|COI-5P|OR796448
AATTTTATATATTTTATTTGCTTTATGATCTGGTATAATTGGAGCATCAATAAGTTTAATTATTCGTATAGAATTAAGAACACCAGGAAATTGAATTAATAATGATCAAATTTATAATTCATTAGTGACTGCTCATGCTTTTTTAATAATTTTTTTTATAGTTATACCTTTTATAATTGGGGGATTTGGAAACTGATTGATTCCATTAATATTAGGTTCACCTGATATATCTTTTCCACGATTAAATAATATTAGATTTTGGTTATTACCTCCTTCATTATTTTTATTATTATCAAGAAATTTATTCTCTATAAGTCCAGGAACTGGATGAACAGTTTATCCACCTTTATCTTCTTATTTATTTCATTCTTCACCATCTGTAGATTTAGCAATTTTTTCTTTACATATATCTGGTATTTCATCAATTTTAGGAGCTATTAATTTTATAGTAACAATTATAATAATAAAAAATATTTCTTTAAATTATGACAATATTTCATTATTTTCTTGATCAGTTTTTATTACTGCAATTTTATTATTATTATCATTACCTGTATTAGCAGGAGCAATTACTATATTATTATTTGATCGAAATTTTAATACATCATTTTTTGACCCTATAGGTGGAGGTGACCCAATTTTATATCAGCATTTATTT
>IBIHM1329-22|Dasypoda pyrotrichia|COI-5P|OR796042
AATATTATACTTTATTTTTGCTTTATGAGCAGGTATACTAGGAACATCTTTAAGAATATTAATTCGTTTAGAATTGAGCAACCCCAGCTCATGAATTAATAATGATCAAATTTATAATTCTATTATTACAGCTCACGCTCTAATTATAATTTTTTTTATAGTAATACCATTTATAGTAGGTGGATTTGGAAATTACATTATTCCTATAATAATTGGAGCTCCCGATATAGCCTTTCCTCGAATAAATAATATAAGATTTTGATTGTTACCCCCATCATTATTTTTATTAGTTATTAGAATGACCCTAAATAACGGTTCAGGAACTGGATGAACACTATATCCTCCACTATCATCTTTTTTATTTCATTCTTCTAGATCAACTGATCTTTCTATCTTTTCACTTCATTTAGCTGGTATTTCTTCTATTATAGGTTCAATTAATTTTATTGTTACAATCATAATAATAAAAAATATTGGTATAAATTATGATCAATTAACCTTATTTTCATGATCAACATTTATTACTACAATTTTACTACTTATATCTTTACCTGTTTTAGCAGGTGCAATTACTATACTTCTCTCCGATCGAAATTTTAATACAACTTTTTTTGACCCTAGAGGAGGAGGAGATCCTATTTTATTTCAACATTTATTT
>IBIHM1345-22|Lasioglossum algericolellum|COI-5P|OR796290
AATACTATATTTTATTTTTGCTATATGAGCAGGAATAATTGGAGCCTCTTTAAGAATAATTATTCGAATAGAATTAAGTGCCCCTGGAAAATGAATTAACAATGATCAAATTTATAACACTATTATTACTTCTCATGCATTTATTATAATTTTTTTTATAGTTATACCCTTCATAATTGGGGGATTTGGAAATTGATTAATCCCATTAATAATTGGAGCCCCAGATATAGCTTTCCCTCGTATAAATAACATAAGATTTTGATTACTTATTCCATCACTATTTATACTTTTAATAAGAAGAATATTAGCTTCTGGTTCAGGAACTGGTTGAACCATTTACCCCCCCTTATCTTCTTCAATTTTTCACCCATCTATTTCAATAGATTGTACAATTTTTTCCTTACATATTGCTGGTATTTCATCTATTATAGGAGCCATTAATTTTATTGTATCAATTATATTAATAAAAAATATTTCTATTAATTATGAACAAATTCCTCTTTTCCCATGATCAGTAAAAATTACTGCAATTTTATTATTACTTTCCCTACCTGTCTTAGCTGGAGCTATCACTATACTTTTAACAGATCGAAATTTAAATACATCCTTTTTTGACCCCTCTGGAGGAGGTGACCCTATTTTATACCAACATTTATTC
>IBIHM1348-22|Lasioglossum griseolum|COI-5P|OR796488
AATATTATATTTTATTTTTGCGATATGAGCAGGAATAATTGGAGCATCATTAAGTATAATTATTCGAATAGAATTAAGAGCCCCAGGAAGATGAATTAATAATGATCAAATTTATAATACTATTATTACTTCTCATGCATTTATTATAATTTTTTTTATAGTTATACCTTTCATAATTGGAGGATTTGGTAACTGATTAGTTCCATTAATAATTGGTGCCCCAGATATAGCTTTCCCACGAATAAATAATATAAGATTTTGACTTTTAATCCCATCTTTATTTATATTATTAATAAGAAGAATTTTAGCTTCTGGATCTGGGACAGGGTGAACAGTATACCCCCCATTATCTTCAATTATATATCATTCATCTATTTCTGTAGATTGTACAATTTTATCATTACATATTGCAGGTATTTCCTCAATTATAGGAGCTATTAACTTTATTGTATCAATTATTTTAATAAAAAATATTTCAATTAATTATGATCAAATCCCCTTATTCCCCTGATCAGTAAAAATTACTGCTATTCTACTATTATTATCTTTACCTGTATTAGCAGGAGCCATTACTATATTATTAACAGATCGAAATTTAAATACTTCATTCTTTGATCCTTCAGGAGGAGGAGACCCTATTCTTTACCAACATTTATTT
>IBIHM139-21|Nomada linsenmaieri|COI-5P|OR796021
GTATTTTGTATATTATTTTTGCTTTATGATCTGGAATAATTGGAACTTCAATAAGATTTATTATTCGTATAGAATTAAGTAATCCTGGTGAATGAATTATGAATGATCAAATTTATAATTCTTTAGTTACTGCTCATGCTTTTTTAATAATTTTTTTTATAGTAATACCTTTTATAATTGGTGGATTTGGAAATTGATTAGTTCCTTTAATATTAGGATGTCCTGATATAGCTTTTCCTCGAATAAATAATATTAGATTTTGATTATTACCTCCTTCATTATTTTTATTATTATTAAGAAATTTATTTAATATTACTCCAGGAACTGGATGAACAGTTTATCCTCCTTTATCATCTTCAATATTTCATAGATCTCCATCTGTTGATTTAGCAATTTTTTCTCTTCATATATCTGGAATTTCTTCAATTATAGGTGCAATAAATTTTATAGTAACTATTATAATAATAAAAAATGTTTCAATAAATTATGATCAAATTAATTTATTTTCTTGATCAATTTTTATTACTGCAATTTTATTATTATTATCTTTACCTGTATTAGCAGGTGCTATTACTATATTATTATTTGATCGAAATTTTAATACTTCTTTTTTTGATCCAATAGGAGGGGGTGATCCAATTTTATATCAACATTTATTT
>IBIHM145-21|Nomada merceti|COI-5P|OR796917
GAATTATATATATTATTTTTGCTTTATGATCTGGTATAATTGGAACTTCAATAAGATTTATTATTCGAATAGAATTAAGAAATCCTGGAGAATGAATTATAAATGATCAAATTTATAATTCTTTAGTTACTGCTCATGCTTTTTTAATAATTTTTTTTATAGTAATACCTTTTATAATTGGGGGATTTGGTAATTGATTAGTTCCTTTAATGTTAGGATGTCCTGACATAGCATTTCCTCGAATAAATAATATTAGATTTTGATTATTACCTCCTTCATTGTTTTTATTATTATTAAGAAATTTATTTAATATTACTCCTGGGACAGGATGAACTGTTTACCCTCCATTATCATCTTCTATATTTCATAGATCTCCATCTGTTGATTTAGCAATTTTTTCTCTTCATATATCTGGTATTTCATCAATTATAGGAGCAATAAATTTTATAGTAACTATTATAATAATAAAAAATATTTCAATAAATTATGATCAAATTAATTTATTTTCTTGATCTATTTTTATTACAGCTATTTTGTTATTGTTATCTTTACCTGTATTGGCGGGGGCAATTACTATATTATTATTTGATCGAAATTTTAATACTTCATTTTTTGATCCAATAGGAGGAGGTGATCCTATTTTATATCAGCATTTGTTT
>IBIHM154-21|Nomada rubricoxa|COI-5P|OR796308
GAATTATATATATTATTTTTGCTTTGTGATCTGGAATAATTGGAACTTCAATAAGATTTATTATTCGAATAGAATTAAGAAATCCTGGGGAATGAATTATAAATGATCAAATTTATAATTCTTTAGTTACTGCCCATGCTTTTTTAATAATTTTTTTTATAGTAATACCTTTTATAATTGGGGGATTTGGTAACTGATTAGTTCCTTTAATGTTAGGGTGTCCTGATATAGCATTTCCTCGAATAAATAATATTAGATTTTGATTATTACCTCCTTCGTTGTTTTTATTATTATTAAGAAATTTATTTAATATTACTCCTGGGACAGGATGAACTGTTTATCCTCCATTATCATCTTCTATATTTCATAGATCTCCGTCTGTTGATTTAGCAATTTTTTCTCTTCATATATCTGGTATTTCATCAATTATAGGAGCAATAAATTTTATAGTAACTATTATAATAATAAAAAATGTTTCAATAAATTATGATCAAATTAATTTATTTTCTTGATCTATTTTTATTACAGCTATTTTGTTATTGTTATCTTTACCTGTATTGGCGGGAGCAATTACTATATTATTATTTGATCGAAATTTTAATACTTCATTTTTTGATCCAATAGGGGGAGGTGATCCTATTTTATATCAGCATTTATTT
>IBIHM171-21|Eucera barbiventris|COI-5P|OR796562
GGATACTTTATATATTTTTAGCAATATGATCAGGTATAATAGGAAGATCAATAAGATTAATTATTCGAATAGAATTGAGATTACCGGGTAAGTGGATTAGAAATGATCAATTATATAATTCATTTGTTACGGCTCATGCTTTTTTAATAATTTTTTTTATAGTTATACCTTTTTTAATTGGGGGATTTGGAAATTTATTAATACCTATAATATTAGGGTCACCAGATATGGCCTTTCCACGAATAAATAATATTAGATTTTGATTATTACCTTGTTCTTTATTATTATTATTAATAAGAAATTTATTTAAATTAACTCCAGGTACAGGATGAACAGTTTATCCACCATTATCATCTTATATATTTCATTCTTCACCATCAGTTGATTTTATAATTTTTTCATTACATTTATCAGGAATATCTTCTATTTTAGGAGCAATAAATTTTATAGTAACTATTATAATAATAAAAAATTATTCTATAAATTATGATCAAATTAATTTATTTTCATGATCAGTATTTATTACAGCTATTTTATTATTATTGTCATTACCAGTTTTAGCAGGAGCAATTACAATATTATTATTTGATCGTAATTTAAATACTTCATTTTTTGATCCAATAGGAGGAGGAGATCCAGTTTTATATCAACATTTATTT
>IBIHM180-21|Eucera elongatula|COI-5P|OR796825
GTATATTATATATAATATTAGCAATATGATCTGGAATAATTGGATCTTCTATAAGAATTATTATTCGAATAGAATTAAGATGTCCAGGAAAATGAATTGGAAATGATCAATTATATAATTCATTTGTAACTGCTCACGCTTTTTTAATAATTTTTTTTATAGTAATACCTTTTTTAATTGGTGGATTTGGAAATTGATTAATACCTTTAATATTAGGTTCCCCAGATATAGCATTCCCCCGAATAAATAATATTAGATTTTGATTATTACCTTGTTCCTTATTATTTTTACTAATAAGAAATTTATTTACAATAACACCAGGAACAGGATGAACAGTATATCCTCCTTTATCATCATATATTTTTCATCCTTCTCCATCAGTAGATATTGTAATTTTTTCATTACATTTATCAGGAATATCTTCAATTTTAGGAGCAATAAATTTTATAGTAACTATTATAATAATAAAAAATTTATCAATAAATTATGATCAAATTAATTTATTTTCTTGATCAGTATTTATTACAGCTATTTTATTATTATTATCATTACCTGTTTTAGCAGGAGCTATCACTATATTATTATTTGATCGTAATTTAAATACTTCATTTTTTGATCCAATTGGAGGAGGAGATCCTGTTTTATATCAACATTTATTT
>IBIHM201-21|Anthophora agama|COI-5P|OR796697
GAATAATTTATTTTATTTTTGCTTTATGGGCAGGAATAATTGGGACTTCAATGAGTATAATTATTCGTATAGAATTAAGTAGGCCAGGTATATGAATTAATAATGATCAAGTTTATAATTCAGTTGTTACAGTTCATGCATTTTTAATAATTTTTTTTATAGTTATACCTTTTATGATTGGAGGATTTGGTAATTGATTAGTACCATTAATATTAGGTTCCCCAGATATGGCTTTTCCCCGTATGAATAATATTAGGTTTTGATTATTACCTCCATCTTTAATTTTATTACTTTTGAGAAATTTATTTCAAATTAGTCCTGGTACTGGATGAACTATTTATCCACCTTTATCTTCTTTTTTATTTCATTCTTCACCTTCGGTTGATATTACTATTTTTTCTTTACATTTATCTGGAGTTTCTTCAATTATTGGGGCTATAAATTTTATAGTTACTATTATGATAATAAAAAATTTATCTTTAAATTTTGATCAAGTAGCTTTATTTCCTTGATCAGTTTTTATTACTGCTATTTTATTGTTATTATCATTACCTGTTTTGGCGGGAGCTATTACTATATTGATTTTTGATCGTAATATTAATACTTCTTTTTTTGATCCTTTAGGAGGGGGAGATCCTATTTTATATCAACATTTATTT
>IBIHM237-21|Ceratina parvula|COI-5P|OR796596
GAATTTTATATATAATATTTGCTTTATGATCAGGAATAATTGGAGCATCTATAAGATTAATTATTCGAATAGAACTAAGAACTCCAGGAAATTGAATTAATAATGATCAAATTTATAACTCTTTAGTTACAGCTCATGCATTTTTAATAATTTTTTTTATAGTTATACCATTTATAATTGGTGGATTTGGTAATTGATTAATTCCCTTAATATTAGGTTCACCTGACATATCATTCCCACGATTAAATAATATTAGATTTTGATTATTACCTCCTTCATTATTATTATTATTATCAAGAAATTTATTTTCTATTTCTCCAGGAACAGGATGAACTGTTTATCCCCCTTTATCATCATGAACATTTCATTCTTCACCATCAGTTGATTTAGCTATTTTTTCATTACATATATCCGGAATTTCCTCAATTCTTGGAGCAATTAATTTTATAGTAACAATTATATTAATAAAAAATATTTCAATTAATTATGATAATATTACTTTATTTTCTTGATCTGTATTTATTACAGCTATTCTTTTATTATTATCTTTACCAGTTTTAGCAGGAGCTATTACAATATTATTATTTGACCGTAATTTAAATACTTCATTCTTTGATCCTATAGGTGGAGGAGATCCAATTCTATATCAACATTTATTT
>IBIHM248-21|Bombus sylvarum|COI-5P|OR796379
GAATATTATATTTTATTTTTGCTATATGATCAGGAATAATTGGATCTTCAATAAGATTATTAATTCGAATAGAATTAAGACATCCTGGAATATGAATTAATAATGATCAAATTTATAATTCTTTAGTTACAAGTCATGCATTTCTAATAATTTTTTTTATAGTTATGCCTTTTTTAATTGGTGGATTTGGGAATTATTTAATTCCTCTAATATTAGGATCACCAGATATAGCATTTCCTCGAATAAATAATATTAGATTTTGAATTCTACCTCCTTCATTAATAATATTATTATTAAGAAATTTATTTACACCTAATGTAGGAACAGGTTGAACTGTATATCCTCCATTATCATCATATTTATTTCATTCATCACCTTCTGTTGACATTGCAATTTTTTCACTTCATATAACTGGAATTTCTTCAATTATTGGTTCATTAAATTTTATTGTTACTATTATAATAATAAAAAATTATTCATTAAGTTATGATCAAATTAATTTATTTTCATGATCAGTATGTATTACTGTAATTTTATTAATATTATCTTTACCTGTTTTAGCTGGAGCAATTACAATATTACTTTTTGATCGAAATTTTAATACATCTTTTTTTGATCCAATAGGAGGAGGTGATCCAATTCTTTATCAACATTTATTT
>IBIHM249-21|Hylaeus angustatus|COI-5P|OR796750
GAATATTATATTTTATATTTGCTATATGAGCAGGAATAATTGGAACATCATTAAGAATAATTATTCGAATAGAATTAAGAATACCAGGAATATGAATAAATAATGATCAAATCTATAATACAATAATTACAGCTCACGCATTCATTATAATTTTCTTTATAGTTATACCATTTATAATTGGAGGATTTGGAAATTGATTAATTCCAATTATAATTGGAGCACCAGATATAGCCTTCCCGCGAATAAATAACATAAGATTTTGACTATTACCACCATCATTAATAATATTATTACTTAGAAGAATATTATACTCAGGATCAGGAACAGGATGAACAGTATATCCACCATTATCATCTATTATATATCATCCATCAATATCAGTAGACTTTACAATCTTTTCACTACACATTGCTGGTATCTCATCAATTATAGGAGCAATTAATTTCATTGTAACAATTCTTAATATAAAAAATATTAATTTAAAATATGAACAAATAACACTATTTTCATGATCAGTATTGATTACTGCAATTCTACTATTATTATCTTTACCAGTTCTTGCAGGAGCAATTACCATACTATTAACAGATCGAAATTTCAATACATCATTTTTTGATCCTTCAGGGGGTGGAGACCCAATTCTATATCAACATTTATTC
>IBIHM275-21|Hylaeus pilosulus|COI-5P|OR796658
GTATATTATATTTCTTATTTGCTATATGAGCAGGAATAATTGGAACATCATTAAGAATAATTATTCGAATAGAATTAAGAACTCCAAGAATATGAATTAATAATGATCAAATTTATAATTCAATTATTACAGCACACGCATTTATTATAATTTTTTTTATAGTAATACCTTTTATAATTGGAGGATTTGGTAATTGATTAATTCCAATTATAATTGGAGCACCAGATATAGCTTTTCCACGAATAAATAATATAAGATTTTGATTATTACCTCCATCATTAATATTACTTTTAATAAGAAGAATAATATATTCAGGATCAGGAACTGGTTGAACAGTTTATCCTCCTTTATCATCTATTATTTATCATCCATCATTATCAGTAGATTTCACAATTTTTTCTTTACATATTGCAGGAATTTCATCTATTATAGGAGCTATTAATTTTATTGTAACAATTTTAAACATAAAAAATTTAAGTTTAAATTATGATCAAATAACTTTATTTTCATGATCAGTATTAATTACTGCAATTTTATTATTATTATCATTACCAGTATTAGCAGGTGCAATTACAATATTATTAACAGATCGAAATTTTAATACTTCATTTTTTGATCCCTCAGGAGGAGGAGATCCTATTCTTTATCAACATTTATTT
>IBIHM284-21|Anthidiellum strigatum|COI-5P|OR796748
GAATAATATATATAATTTTTGCTATATGGAGTGGGGTAATAGGTGCTTCTATAAGATTAATTATTCGTATAGAATTAAGAACCCCAGGTTCATGAATTGAAAATGATCAAATTTATAATTCTTTAGTTACAGCTCATGCTTTTGTAATAATTTTTTTTATAGTTATACCTTTTATAATTGGTGGATTTGGTAATTATTTAATTCCATTAATATTAGGAATTCCAGATATAGCATTCCCCCGAATAAATAATATTAGATTTTGATTATTACCCCCATCATTATTTATATTATTATTAAGAAATTTTATTTCTCCAAGACCAGGAACAGGCTGAACAGTTTATCCTCCTTTATCATCTTATTTATATCATTCATCTCCTTCAGTTGATTTAGCAATTTTTTCTTTACATATTTCAGGAATTTCATCAATTATAGGATCCTTAAATTTTATTGTTACTATTCTATTAATAAAAAATTTTTCATTAAATAATAATTATATACCTTTATTTGCATGATCAATTTTAATTACTACAATTCTTTTATTATTATCATTACCTGTATTAGCTGGTGCAATTACAATATTATTATTTGATCGAAATTTTAATACATCATTTTTCGATCCAAGAGGAGGAGGAGATCCAATTTTATATCAACATTTATTT
>IBIHM286-21|Anthidium cingulatum|COI-5P|OR796467
GAATATTATATATAATTTTTGCTTTATGAGCAGGAATAATTGGATCATCCATAAGAATAATTATTCGAATAGAATTAAGAATTCCAGGATCATGAATTGAAAATGATCAAGTTTATAATTCTTTAGTTACAGCTCATGCTTTTTTAATAATTTTTTTTTTAGTAATACCATTTTTAATTGGAGGATTTGGAAATTGATTAATTCCTTTAATATTAGGTATTCCAGATATAGCATTCCCTCGAATAAATAATATTAGATTTTGATTACTTCCACCCTCATTAATTTTATTATTATTAAGAAATTTATTTAATCCTAGACCAGGAACAGGATGAACAGTATATCCTCCATTATCTTTATATTTATATCATTCTTCTCCCTCAATTGATTTAATAATTTTTTCTTTACATATTTCAGGAATTTCTTCTATTTTAGGATCTTTAAATTTTATTGTAACAATTTTAATAATAAAAAATATTTCTTTAATTATAAATAAATTACCTTTATTCCCATGAGCAGTATTAATTACAACTATTTTATTATTATTATCTTTACCCGTATTAGCCGGAGCTATTACAATATTATTATTTGATCGAAATTTAAATACTTCTTTTTTTGATCCTATAGGAGGAGGAGATCCAATTTTATATCAACATTTATTT
>IBIHM288-21|Anthidium manicatum|COI-5P|OR796247
GAATACTTTATATAATTTTTTCTTTATGAGCAGGAATAATTGGTTCATCAATAAGAATGATTATTCGAATAGAATTAAGAATTCCAGGATCTTGAATTGAAAATGATCAAATTTATAATTCTTTAGTAACAGCTCATGCTTTTTTAATAATTTTTTTTTTAGTTATACCTTTTTTAATTGGAGGATTTGGAAATTGATTAATTCCTTTAATATTAGGTATTCCTGACATAGCATTCCCTCGAATAAATAATATTAGATTTTGATTATTACCCCCATCATTAATTCTATTATTATTAAGAAATTTATTTAATCCAAGTCCAGGAACTGGATGAACAATTTATCCCCCTTTATCTTTATATTTATATCATTCATCTCCTTCTGTAGATTTAATAATTTTATCTTTACATATTTCTGGTATTTCATCAATTTTAGGCTCATTAAATTTTATTGTAACAATTTTAATAATGAAAAATTTTTCATTAATTATAAATAAATTACCCATATATTCATGAGCTGTTTTAATTACAACAATTTTATTATTATTATCTTTACCAGTTTTAGCTGGAGCTATTACAATATTATTATTTGATCGAAATTTAAATACTTCATTTTTTGATCCAATAGGAGGAGGTGATCCTATTTTATATCAACATTTATTT
>IBIHM304-21|Rhodanthidium infuscatum|COI-5P|OR796410
GTATTATATACATATTATTTGCATTATGAAGAGGAACTATAGGAGCTTCAATAAGATTAATTATTCGTTTAGAACTAAGAACTCCAGGATCATGAATTAATAATGATCAAATTTATAATTCTTTAGTTACAGCACATGCATTCTTAATAATTTTTTTCTTTATTATACCATTTATAATTGGAGGATTTGGAAATTGATTAATTCCATTAATATTAGGTATTCCAGATATAGCATTTCCACGAATAAATAATATTAGATTTTGATTATTACCTCCTTCATTATTTTTATTAATTATTAGAAACTTTTTTACACCAAGACCAGGTACAGGATGAACAATTTATCCACCACTATCATCATATACTTATCATCCCTCTCCTTCAGTTGATTTAACAATCTTTTCTTTACATATTTCAGGAATTTCCTCAATTATAGGTTCTTTAAATTTTATTATTACAATTGTAATAATAAAAAATTATTCCTTATTAAATACTCAAATACCTCTATTCGCATGATCAATTTTAATTACAACCTTTTTATTATTAACATCTTTACCTGTATTAGCAGGAGCAATCACTATATTATTATTTGATCGAAATTTTAGAACATCATTCTTTGACCCTAGAGGAGGAGGAGATCCAGTATTATATCAACATTTATTT
>IBIHM338-21|Halictus seladonius|COI-5P|OR796301
GCATACTCTACTTTATCTTTGCAATATGATCAGGAATAATTGGTGCTTCATTAAGAATAATTATCCGAATAGAACTAAGTACCCCAGGAAGATGAATTAACAATGATCAAATTTATAACACTATTGTTACTTCTCATGCTTTTGTTATAATTTTTTTTATAGTTATACCATTTATAATTGGAGGGTTTGGAAATTGATTAGTCCCCCTAATAATTGGAGCTCCTGATATAGCATTCCCACGAATAAATAATATAAGATTCTGATTATTAATCCCCTCATTATTTATACTTTTAATAAGAAGAATTTTATCAACAGGCTCAGGAACAGGATGAACTGTTTACCCCCCTTTATCATCAATTATATATCATTCATCTTTTTCTGTAGATTTTACTATTTTTTCTCTTCATATTGCTGGAATTTCTTCAATTATAGGGGCTATTAATTTTATTGTTTCAATTTTATTAATAAAAAATATTTCCCTAAAAATAAATCAAGTACCTTTATTCCCATGATCAGTAAAAATTACAGCTATTTTACTACTTCTATCCTTACCCGTATTAGCAGGAGCTATCACTATATTATTAACTGATCGAAACTTAAATACATCTTTTTTTGACCCTTCAGGAGGAGGGGACCCTATTTTATATCAACATCTATTT
>IBIHM390-21|Lasioglossum interruptum|COI-5P|OR796652
GAATATTATATTTTATTTTTGCAATATGATCGGGAATAATTGGAGCTTCATTAAGAATAATTATTCGAATAGAATTAAGTGTACCAGGAAGATGAATTAATAATGATCAAATTTATAATACTATTGTTACTTCTCATGCATTTATTATAATTTTTTTTATAGTTATACCATTTATAATTGGAGGATTTGGAAACTGATTAGTACCATTAATATTAGGAGCACCTGATATAGCATTCCCACGAATAAATAATATAAGATTTTGATTATTAACCCCATCATTATTTTTACTTATAATAAGAAGAATTTTATCTTCTGGTTCAGGAACAGGATGAACAATTTACCCCCCCCTATCTACTTCCATATATCACCCATCTATTTCTATAGACTGTACAATTTTCTCTTTACACATAGCAGGAATTTCATCTATTATAGGAGCTATTAATTTTATTGTATCAATCATATTTATAAAAAATATCTCAATTAATTATGATCAAATTCCACTTTTCCCTTGATCTGTAAAAATTACAGCTATTTTATTACTTTTATCACTTCCAATTTTAGCAGGAGCTATTACTATATTATTAACAGATCGAAATCTAAATACTTCATTTTTTGACCCATCAGGAGGGGGAGACCCTATTTTATATCAACATTTATTT
>IBIHM405-21|Lasioglossum pauxillum|COI-5P|OR796938
AATAAATAATATAAGATTTTGATTACTTATTCCATCACTATTTATACTTTTAATAAGAAGAATTTTAGCATCTGGTTCAGGAACTGGATGAACTATTTACCCTCCTTTATCTTCTTCAACTTTTCACCCATCTATTTCTACAGATTGTACAATTTTTTCTTTACATATTGCTGGTATTTCATCTATCATAGGAGCTATTAATTTTATTGTATCAATTATATTAATAAAAAATATTTCTATTAATTATGATCAAATTCCTCTTTTCCCATGATCAGTAAAAATTACTGCTATCTTATTATTACTCTCTCTACCCGTTTTAGCCGGAGCTATTACTATACTTTTAACAGACCGAAATTTAAATACATCATTTTTTGATCCTTCTGGAGGAGGAGACCCTATTTTATATCAACATTTATTT
>IBIHM428-21|Colletes nigricans|COI-5P|OR796581
GAATATTATATTTTATTTTTTCAATATGAACTGGTATAATTGGATCTTCATTAAGGATAATTATTCGTATAGAATTAAGATCTCCTGGTATATGAATTAATAATGATCAAATTTATAATTCTATTGTTACTTCTCATGCATTTATTATAATTTTTTTTATAGTTATACCTTTTTTAATTGGTGGATTTGGTAATTGGTTAATTCCATTAATAATTGGAGCTCCAGATATAGCTTTCCCTCGAATAAATAATTTAAGTTTTTGATTATTACCACCTTCTTTATTATTATTATTATTAAGAAGAATTTTATATTCTGGAAGAGGAACTGGATGAACTGTTTATCCACCTTTATCATCTTTATTATATCATCCTTCTTTATCTGTTGATTTTACAATTTTTTCTTTACATATTGCAGGTATTTCTTCTATTATAGGTTCAATAAATTTTATTATTACAATTTTAAAAATAAAAAATCATAATTTAAATTATGATCAATTATCATTATTTTCTTGATCTGTTTTTATTACAACAATTTTATTATTATTATCTTTACCTGTTTTAGCAGGAGCAATCACAATATTATTAACTGATCGAAATTTAAATACTTCATTTTTTGATCCTTCTGGTGGGGGAGATCCAATTCTTTATCAACATTTATTT
>IBIHM432-21|Dasypoda radchenkoi|COI-5P|OR796794
GAATAATATACTTTATTTTCGCTCTTTGAGCAGGAATACTAGGAACTTCTTTAAGAATATTGATCCGTTTAGAATTGAGTAACCCCAACTCATGAATTAATAATGATCAAATCTATAATTCTATTATTACTGCTCATGCTCTTATCATAATTTTTTTCATAGTAATACCATTTATAGTAGGAGGATTTGGAAATTATATAATTCCTTTAATAATTGGAGCTCCTGATATGGCTTTCCCTCGAATAAACAATATAAGATTTTGATTATTACCCCCATCATTATTTTTATTGATTATCAGAATAGCCCTAAATAATGGATCAGGAACTGGATGAACCCTATATCCTCCTCTATCCTCTTTTATATTCCACTCATCAAGATCCACCGATCTTTCTATTTTCTCACTTCATTTAGCTGGAATCTCATCAATTATAGGTTCTATTAATTTTATTATTACAATTTTAATAATAAAGAATACAAGAATAAGATACGATCAATTAACATTATTTTCATGATCAACATTTATTACTACAATTTTATTATTAATTTCATTACCAGTATTAGCAGGAGCTATTACTATGCTCCTTTCAGATCGAAATTTTAATACTACCTTCTTTGACCCCAGAGGAGGAGGAGACCCGGTCTTATTTCAACATTTATTT
>IBIHM450-21|Panurgus banksianus|COI-5P|OR796587
GAGTTTTATATTTTATTTTTGCTATATGATCTGGAATATTAGGAGCAGCACTTAGATTAATTATTCGAATAGAATTAAGAAATGCAGGAGCATGAATTAATAATGATCAAATTTATAATACAATCATTACTTCACATGCTTTTATTATAATTTTTTTTATAGTTATACCCTTTATAATTGGCGGGTTTGGTAATTGATTAGTCCCTCTTATAATTAATGCTCCTGATATAGCTTTTCCACGAATAAATAATATAAGATTTTGGTTACTCCCTCCTTCATTATTATTATTAATTTTAAGAAGAACACTAAACTCAGGATCAGGAACTGGTTGAACTGTGTATCCTCCCCTCTCATCTTTTATTTATCACCCAACATCATCAGTTGATTTAACTATTTTTTCTTTACATATTGCTGGTATTTCATCAATTATAGGGGCAATCAATTTTATTGTTACAATTATTAAAATAAAAAATTTTTCTTTGAATTATGATCAAGTTCCTTTATTTCCATGATCAGTATTTATTACTACTATTTTACTTTTATTATCTTTACCAGTATTAGCAGGAGCTATTACAATATTATTATCAGATCGTAATTTAAATTCTTCTTTTTTTGATCCTATGGGAGGTGGTGATCCTATTCTTTATCAACATTTATTT
>IBIHM491-21|Andrena hedikae|COI-5P|OR796737
GTATACTATATTTCATATTCGCAATATGAGCAGGTATAATTGGAGCATCATTAAGATTCATTATTCGTATAGAATTAAGAAACCCAGGAAGCTGAATTAATAATGATCAAATTTACAATTCCATCGTCACCTCTCACGCCTTCATCATAATTTTCTTCATAGTTATACCATTCATAATCGGAGGTTTCGGAAACTGACTCACACCGTTAATATTAGGAGCGCCCGACATGGCCTTCCCACGAATAAACAATATAAGATTTTGACTTCTACCACCATCCATCTTAATTCTTTTACTAAGAACAGTAATAAATTCAGGATCCGGAACCGGATGAACTGTATATCCACCCCTATCATCATTTGCATATCATCCATCATCATCTGTAGATTTAACAATCTTTTCACTTCATATTGCTGGAGTATCATCAATCATAGGGGCAATTAATTTTATTGTAACAATCCTAAATATAAAAAATATGTCAATAAATTATGACCAAATACCACTATTCCCATGATCTGTATTTATTACAACCATCCTTTTATTAATTTCATTACCCGTATTGGCAGGAGCTATTACAATACTATTATCAGATCGAAACTTAAATTCATCATTCTTTGATCCTATGGGAGGAGGGGATCCAATTCTTTATCAACATCTATTT
>IBIHM503-21|Andrena livens|COI-5P|OR796116
GAATGTTATACTTTATATTCGCAATATGAGCAGGAATAATTGGAGCATCATTAAGTTTTATTATCCGTATAGAACTAAGAAATCCAGGAAATTGAATCAATAATGACCAAATCTATAACTCAATTGTAACATCACATGCCTTTATTATAATTTTCTTTATAGTTATACCATTCATAATTGGAGGATTTGGTAACTGACTTACACCATTAATAATAGGTGCACCAGATATAGCATTCCCACGAATAAATAATATAAGATTCTGATTACTTCCACCATCAATTTTAATTATTATAATAAGAATAGCGCTAAATTCAGGGTCTGGAACAGGATGAACAGTTTATCCCCCATTATCATCATATGCATTTCACCCATCATCCTCCGTAGATTTAACAATCTTCTCACTTCATATTGCAGGTGTATCTTCAATTATAGGAGCAATTAACTTTATTGTAACAATCTTAAATATAAAAAATATATCAATAAATTATGATCAAATACCACTATTCCCATGATCAGTTTTTATTACAACAATTCTTCTATTAGTATCTCTCCCAGTACTAGCTGGAGCAATTACTATATTACTTTCTGATCGAAACCTAAATTCTTCATTTTTTGACCCAATAGGAGGTGGTGACCCTATCTTATACCAACATCTATTT
>IBIHM515-21|Andrena oviventris|COI-5P|OR796772
GAATACTATACTTCATATTCGCAATATGAGCGGGGATAGTAGGAGCTTCTCTAAGATTCATCATTCGTATGGAGTTAAGAAATCCAGGAGGCTGAATTAATAATGATCAAATCTACAACTCAATTGTTACAGCCCACGCCTTCATCATAATTTTCTTCATAGTTATACCATTCATAATCGGAGGTTTCGGAAACTGACTCACACCGTTAATATTAGGAGCGCCCGACATGGCTTTCCCACGAATAAATAATATAAGATTCTGACTACTCCCCCCATCAATTATAGTTATCCTAATAAGAATAGTACTAAATTCAGGATCAGGAACAGGTTGAACTGTTTACCCCCCTCTCTCCTCCTATGCATTCCACCCCTCCTCCTCAGTTGACTTAACAATCTTTTCACTCCATATCGCAGGTATCTCCTCCATTATAGGAGCAATCAATTTCATCGTAACAATTCTTAATATAAAAAATATCTCAATAAATTATGATCAAATCCCCCTATTCCCATGATCAGTCTTCATTACAACAATCCTATTGCTAATTTCTCTACCAGTACTAGCAGGTGCTATTACAATACTATTATCAGACCGAAACCTAAACTCGTCATTCTTTGACCCCATAGGTGGAGGTGATCCAATCCTATATCAACACTTATTC
>IBIHM527-21|Andrena russula|COI-5P|OR796861
GAATATTATACTTCATTTTTGCTATGTGAGCAGGAATAATTGGAGCCTCACTAAGATTCATTATTCGCATAGAATTAAGAAATCCAGGTAACTGAATCAACAATGATCAAATTTATAATTCAATTGTAACCTCTCATGCTTTTATTATAATTTTCTTCATAGTAATACCATTCATAATCGGAGGTTTCGGAAACTGACTCACACCGTTAATATTAGGAGCGCCCGACATGGCTTTCCCACGAATAAATAATATAAGATTCTGACTATTACCCCCATCAATCTTAATTATTTTAGCAAGAATAGTATTAAATTCAGGGTCTGGAACTGGATGAACAGTGTATCCTCCACTATCATCATATTCTTACCATCCATCATCATCTGTAGATTTAACTATTTTCTCACTCCATATTGCAGGTATTTCATCAATTATAGGAGCAATTAACTTTATTGTTACAATTTTAAATATAAAAAATATCTCATTAAACTATGATCAAATACCTTTATTCCCATGATCAGTATTTATTACAACCATCTTATTATTAATTTCCCTACCAGTTCTAGCTGGAGCCATTACAATATTATTATCAGATCGAAACTTAAACTCATCCTTCTTTGATCCTATAGGAGGTGGAGACCCCATTCTCTATCAACATTTATTT
>IBIHM528-21|Andrena russula|COI-5P|OR796074
GAATATTATACTTCATTTTTGCTATATGAGCAGGAATAATTGGAGCCTCACTAAGATTCATTATTCGCATAGAATTAAGAAATCCAGGTAACTGAATCAACAATGATCAAATTTATAATTCAATTGTAACCTCTCATGCTTTTATTATAATTTTCTTCATAGTAATACCATTCATAATCGGAGGTTTCGGAAACTGACTCACACCGTTAATATTAGGAGCGCCCGACATGGCTTTCCCACGAATAAATAATATAAGATTCTGACTATTACCCCCATCAATCTTAATTATTTTAGCAAGAATAGTATTAAATTCAGGGTCTGGAACCGGATGAACAGTATATCCTCCACTATCATCATATTCTTACCATCCATCATCATCTGTAGATTTAACTATTTTCTCACTCCATATTGCAGGTATTTCATCAATTATAGGAGCAATTAACTTTATTGTTACAATTTTAAATATAAAAAATATCTCATTAAACTATGATCAAATACCTTTATTCCCATGATCAGTATTTATTACAACCATCTTATTATTAATTTCCCTACCAGTTCTAGCTGGAGCCATTACAATATTATTATCAGATCGAAACTTAAACTCATCCTTCTTTGATCCTATAGGAGGTGGAGACCCCATTCTCTATCAACATTTATTT
>IBIHM535-21|Andrena minutula|COI-5P|OR796044
GAATACTATATTTCATCTTCGCTATATGATCAGGGATAATTGGAGCATCATTAAGATTTATTATTCGAATAGAACTAAGAAACCCAGGAAGTTGAATCAATAATGATCAAATCTATAACTCCATTGTAACATCACACGCTTTCATTATAATTTTTTTCATAGTGATGCCATTCATAATCGGAGGTTTCGGAAACTGACTCACACCGTTAATATTAGGAGCGCCCGACATGGCTTTCCCACGAATGAATAATATAAGGTTTTGACTACTCCCACCAAGTATTTTCCTACTTTTAATAAGAACAATTTTAAATTCAGGATCAGGAACCGGATGAACTGTTTATCCCCCACTATCTTCATACACATATCATCCCTCTTCCTCTGTAGATCTAACAATCTTTTCCCTTCACATTGCTGGTATCTCCTCAATCATAGGAGCTATTAACTTTATTGTAACCATCTTAAACATAAAAAATATTTCAATAAATTATGATCAAATACCCCTATTCCCATGATCTGTTTTCATTACAACAATCTTACTACTAATCTCACTACCAGTTCTTGCAGGTGCTATTACAATACTAATCTCCGATCGAAACCTAAACTCGTCATTCTTTGACCCAATAGGAGGAGGAGATCCTATTCTATACCAACATCTATTT
>IBIHM570-21|Hoplitis antigae|COI-5P|OR796927
GAATTTTATATATAATTTTTGCTATATGATCAGGAATAATTGGATCTGGACTAAGAATTATTATTCGGATAGAATTAAGAGTTCCTACATCTTGAATTAATAATGATCAAATTTATAACTCTATTGTCACTGCTCATGCATTTTTAATAATTTTTTTTTTAGTAATACCATTTATAATTGGTGGATTTGGAAATTGAATAATTCCTTTAATAATAGGAATTCCAGATATAGCATTTCCACGTATAAATAATATTAGATTTTGATTATTACCCCCATCATTATTTCTTTTACTTTTTAGAAATTTTTTTAGACCTAGACCAGGAACAGGATGAACAATATATCCTCCTTTATCATTATATTTATATCATGCTTCACCCTCAGTTGATTTAGCAATTTTTTCATTACATATTTCAGGTTTATCTTCAATTATAGGTTCTTTAAACTTTATTGTAACAATTATTATAATAAAAAATTTTTCTTTAAAATATATACAACTTCCATTATTTCCTTGATCTGTATTTATTACAACTATTTTATTACTATTATCACTTCCAGTATTAGCAGGAGCTATTACAATATTATTATTTGATCGAAATTTTAATACTTCATTTTTTGATCCAATAGGAGGTGGAGATCCAATTCTTTTTCAACATTTATTT
>IBIHM625-21|Halictus brunnescens|COI-5P|OR796014
AATACTTTATTTTATTTTTGCTATATGATCAGGAATAATTGGTGCATCATTGAGAATAATTATTCGAATAGAATTAAGAACTCCAGGAAGATGAATTAATAATGATCAACTTTATAATACTATTGTAACTTCTCATGCTTTTATTATAATTTTTTTTATAGTTATACCATTTATAATTGGAGGATTTGGTAATTGATTAATTCCTTTAATAATTGGAGCCCCTGATATAGCATTTCCACGAATAAATAATATAAGATTTTGATTATTAATCCCTTCTTTATTTTTACTATTAATAAGAACAATTTTAACAACTGGATCAGGAACGGGATGAACAATCTACCCTCCTCTATCATCAATTATATTTCATGCATCTTTTTCCGTTGATTTTTCTATTCTTTCCTTACATATAGCAGGTATTTCATCAATTATAGGTGCCATCAATTTTATTGTAACAATTATTTTAATAAAAAATATCTCTTTAAATTTAAATCAAGTACCTCTATTTCCTTGATCAGTAAAAATTACTGCAATTTTACTTCTTTTATCCCTTCCTGTTCTTGCAGGAGCTATTACTATATTATTAACAGATCGAAATTTAAATACATCATTTTTTGACCCTTCTGGAGGAGGAGATCCAATTTTATATCAACATTTATTT
>IBIHM631-21|Halictus subauratus|COI-5P|OR796511
CATACTCTATTTTATCTTTGCTATATGATCTGGAATAATTGGTGCCTCATTAAGAATAATTATTCGAATAGAATTAAGAACACCAGGTAGTTGAATTAATAATGATCAAATTTATAATACAATTGTTACTTCCCATGCCTTTGTAATAATTTTTTTTATAGTTATACCATTTATAATTGGAGGGTTTGGTAATTGACTTGTACCTTTAATAATTGGAGCTCCTGATATAGCTTTCCCACGAATAAATAATATAAGATTTTGATTATTAATCCCTTCTCTTTTTATACTTTTAATAAGAAGAATTTTATCTACAGGATCAGGTACAGGATGAACTGTTTACCCTCCCTTATCCTCAATTATATACCATTCATCTTTTTCAGTTGACTTTACTATTTTTTCTTTACACATTGCAGGAATCTCCTCTATTATAGGAGCTATTAATTTTATTGTTTCAGTACTTTTAATAAAAAATATCTCTCTAAAATTAAATCAAGTTCCATTATTTCCATGATCAGTAAAAATTACTGCTATTTTATTACTTTTATCATTACCTGTTTTAGCAGGAGCTATTACTATATTACTAACTGATCGAAATTTAAATACATCTTTTTTTGATCCTTCAGGAGGAGGAGATCCAATTTTATACCAACATTTATTC
>IBIHM637-21|Lasioglossum callizonium|COI-5P|OR796952
TATACTATACTTTATTTTTGCAATATGATCTGGAATAATTGGAGCTTCTTTAAGAATAATTATTCGAATAGAATTAAGAGCCCCCGGTAAATGAATTAACAATGATCAAATTTATAATACTATTGTAACATCTCATGCTTTTATCATAATTTTTTTTATAGTTATACCATTTATAATTGGAGGATTTGGAAACTGATTAGTCCCATTAATAATTGGAGCTCCTGATATAGCATTCCCTCGAATAAATAATATAAGATTTTGACTATTAATTCCATCACTTACCCTACTTATATTAAGATCAATATTAAGAGACGGCTCAGGAACAGGATGAACAGTTTACCCCCCACTATCATCAATTATATACCACTCTTCTAATTCTGTTGATTTTACAATTTTCTCCCTACATATTGCAGGAATATCCTCAATTATAGGAGCTATTAATTTTATTGTTTCTATTTTATTAATAAAAAATATTTCTATTAAATTTGATCAAATTCCATTATTCCCATGATCAGTAAAAATTACTGCTATTCTTCTACTACTCTCTTTACCCGTCTTAGCAGGAGCTATTACAATACTTTTAACAGACCGTAATTTAAACACCTCATTTTTTGACCCATCAGGAGGAGGGGACCCAATCTTATACCAACACTTATTT
>IBIHM640-21|Lasioglossum villosulum|COI-5P|OR796878
AATATTATATTTTATTTTTGCTATATGAGCAGGAATAATTGGAGCCTCATTAAGAATAATTATTCGAATAGAATTAAGAGTACCAGGAAGATGAATTAATAATGATCAAATTTATAATACTATTATTACTTCTCATGCATTTATTATAATTTTTTTTATAGTTATACCCTTTATAATTGGGGGATTTGGAAATTGATTAGTCCCTTTAATAATTGGAGCACCTGATATAGCTTTCCCTCGAATAAATAATATAAGATTTTGACTTTTAATTCCATCTTTATTTATATTATTAATAAGAAGTATTTTAGCTTCAGGATCAGGAACAGGATGAACAATTTATCCCCCTTTATCATCCATTATATATCATTCATCAATTTCCGTAGATTGTACTATTTTTTCATTACATATTGCAGGAATTTCTTCTATTATAGGAGCTATTAATTTTATTGTATCCATCTTATTAATAAAAAATATTTCTATTAATTATGATCAAATTCCATTATTTCCTTGATCAGTAAAAATTACTGCTATTTTATTACTCTTATCTCTACCTGTATTAGCAGGAGCAATTACTATATTATTAACAGATCGAAATTTAAATACTTCATTTTTTGATCCATCTGGAGGTGGAGATCCTATTCTTTATCAACATTTATTT
>IBIHM650-21|Lasioglossum strictifrons|COI-5P|OR796628
AATATTATATTTTATTTTTGCAATATGAGCAGGAATAATTGGTGCATCATTAAGAATAATTATTCGTATAGAATTAAGAGCACCTGGAAGATGAATTAACAATGACCAAATTTATAATACTATTATTACTTCTCACGCATTTGTAATAATTTTTTTTATGGTAATACCATTTATAATTGGGGGATTTGGAAATTGATTAGTGCCTCTAATAATTGGAGCCCCTGATATAGCCTTTCCTCGAATAAATAATATAAGATTTTGACTTTTAATCCCTTCATTATTTATATTATTATTAAGAAGAATTATAGCATCTGGATCAGGAACAGGATGAACTGTATACCCCCCCCTATCATCTATTATATATCATTCATCTATTTCAGTAGATTGTACAATTTTTTCATTACACATTGCAGGTATTTCTTCAATTATAGGAGCTATCAATTTTATTGTATCTATTATTTTAATAAAAAATATTTCTATTAACTATGACCAAATCCCATTATTCCCATGATCAGTAAAAATTACTGCTATTTTACTACTTTTATCTCTTCCTGTATTAGCAGGAGCTATTACTATATTATTAACAGATCGAAATTTAAACACTTCATTTTTTGATCCTTCTGGAGGAGGAGATCCTATCCTTTATCAACATTTATTT
>IBIHM651-21|Lasioglossum zonulum|COI-5P|OR796763
TATATTATATTTTATTTTTGCTATATGATCAGGAATAATTGGAGCTTCAATAAGAATAATTATTCGAATAGAATTAAGAGCTCCAGGAAAATGAATTAATAATGATCAAATTTACAATACTATTGTCACATCCCATGCTTTTATTATAATTTTTTTTATAGTTATACCATTTATAATTGGAGGATTTGGAAACTGATTAGTACCATTAATAATTGGAGCTCCAGATATAGCATTCCCACGAATAAATAATATAAGATTCTGATTATTAATTCCATCTCTTATTATATTACTTTTAAGATCAATTCTAACAGATGGATCAGGAACAGGATGAACAATTTACCCCCCACTATCATCAATTATATTCCACTCCTCTAATTCTGTAGATTTTACTATCTTCTCCTTACATATTGCAGGTATATCCTCTATTATAGGAGCCATCAATTTTATTGTATCTATTATATTAATAAAAAATATTTCTATTAAATTTGATCAAATTCCATTATTCCCTTGATCTGTAAAAATTACAGCTATCTTATTACTATTATCCTTACCAGTTTTAGCAGGAGCAATTACAATACTTCTTACAGATCGTAATTTAAACACTTCATTTTTTGACCCTTCTGGAGGTGGAGACCCAATCTTATATCAACATTTATTT
>IBIHM673-21|Lasioglossum algericolellum|COI-5P|OR796756
GAATACTATATTTTATTTTTGCTATATGAGCAGGAATAATTGGAGCCTCTTTAAGAATAATTATTCGAATAGAATTAAGTGCCCCTGGAAAATGAATTAACAATGATCAAATTTATAACACTATTATTACTTCTCATGCATTTATTATAATTTTTTTTATAGTTATACCCTTCATAATTGGGGGATTTGGAAATTGATTAATCCCATTAATAATTGGAGCCCCAGATATAGCTTTCCCTCGTATAAATAACATAAGATTTTGATTACTTATTCCATCACTATTTATACTTTTAATAAGAAGAATATTAGCTTCTGGTTCAGGAACTGGTTGAACCATTTACCCCCCCTTATCTTCTTCAATTTTTCACCCATCTATTTCAATAGATTGTACAATTTTTTCCTTACATATTGCTGGTATTTCATCTATTATAGGAGCCATTAATTTTATTGTATCAATTATATTAATAAAAAATATTTCTATTAATTATGAACAAATTCCTCTTTTCCCATGATCAGTAAAAATTACTGCAATTTTATTATTACTTTCCCTACCTGTCTTAGCTGGAGCTATCACTATACTTTTAACAGATCGAAATTTAAATACATCCTTTTTTGACCCCTCTGGAGGAGGTGACCCTATTTTATACCAACATTTATTC
>IBIHM692-21|Sphecodes monilicornis|COI-5P|OR796438
TATATTATATTTTATTTTCGCGATATGAGCTGGAATAATTGGTGCCTCATTAAGTATAATTATTCGTATAGAATTAAGAATTCCAGGTAGATGAATTAATAATGATCAAATTTATAATACAATTATTACTTCACATGCCTTCATTATAATTTTTTTTATAGTTATACCCTTCATAATTGGAGGATTTGGGAACTGATTAGTTCCACTAATAATTGGAGCTCCAGATATAGCATTCCCACGTATAAATAATATAAGATTTTGATTATTAACCCCATCACTCTTTATATTATTAATAAGAAGAATAATAGACACAGGGTCAGGAACTGGATGAACTGTTTACCCCCCTCTTTCATCAATTATATACCATTCATCTTCTTCCGTTGATTACACTATTTTTTCTTTACATTTGGCAGGAGCTTCATCTATCATAGGAGCTATTAACTTTATTGTTTCTATCATTTTAATAAAAAATATCTCAATTAAATTTGAACAACTTCCTTTATTCCCTTGATCAGTAAAAATTACAGCTATCTTATTATTATTATCATTACCTGTACTAGCTGGAGCAATTACAATATTATTAACAGATCGAAATTTAAATACATCATTTTTTGACCCTTCAGGAGGAGGAGACCCAATTTTATATCAACACTTATTT
>IBIHM699-21|Megachile melanopyga|COI-5P|OR796692
TATACTCTACATAATTTTTGCTTTATGATCTGGAATAATCGGATCAAGTATATCAATAATTATTCGAATAGAATTAAGAATTCCTGGTTCTTGAATTAAAAACGATCAAATTTATAATTCAATTGTTACAGCACATGCATTCTTAATAATTTTTTTTTTAGTTATACCATTTATAATTGGAGGTTTTGGTAATTGATTAATACCAATAATAATTGGAGCACCTGATATAGCTTTTCCACGAATAAATAATGTAAGATTTTGATTATTACCCCCATCATTAATTTTATTATTATTAAGAAATCTAATTAACCCCACACCAGGAACTGGATGAACAATTTATCCACCACTATCATTATATATATTTCATCCATCTCCTTCAGTAGATGTTACAATTTTTTCTCTACATTTATCAGGTATTTCTTCAATTATTGGATCATTAAATTTTATAGTTACAATTTTATTAATAAAAAATTATTCTATAAATTATAGAAAAGTAACATTATTCCCATGATCAATCTTTATCACAACAATACTACTTTTACTATCATTACCAGTATTAGCAGGAGCTATTACAATATTATTATTTGATCGAAATTTAAATACATCATTTTTTGATCCAATAGGAGGAGGAGATCCAATCCTATATCAACACTTATTT
>IBIHM738-21|Andrena propinqua|COI-5P|OR796428
CATACTATACTTTATCTTTGCTATATGGGCAGGAATAGTTGGTGCTTCACTAAGATTCATTATCCGTATAGAATTAAGAAACCCAGGGGCATGAATCAACAATGATCAAATTTATAACTCAATTGTAACTTCTCATGCCTTTATTATAATTTTCTTCATAGTAATACCATTCATAATCGGAGGTTTCGGAAACTGACTCACACCGTTAATATTAGGAGCGCCCGACATGGCTTTCCCACGAATGAACAATATGAGATTTTGACTACTCCCACCGTCAATCTTAATCATTCTAATGAGTATAATTTTAAATTCAGGGTCAGGTACAGGATGAACAGTATATCCTCCACTATCATCTTACTCTTTCCATCCATCGTCATCAGTAGATTTAACAATCTTCTCTCTTCATATTGCAGGAGTTTCATCAATTATAGGAGCAATTAACTTTATTGTCACAATTCTAAATATAAAAAATATTTCACTAAACTATGACCAACTTCCACTATTCCCATGATCAGTATTTATTACCACAATTCTACTACTAATTTCATTACCTGTTCTAGCAGGAGCTATCACAATATTACTATCAGATCGTAATTTAAATTCATCATTCTTCGACCCAATAGGAGGGGGAGACCCTATCCTATACCAACATCTATTC
>IBIHM740-21|Andrena florea|COI-5P|OR796279
GATATTATACTTCATTTTCGCTATATGAGCAGGTATAGTTGGGGCATCATTAAGATTTATCATCCGGATAGAACTAAGAAATCCAGGCGCCTGAATCAATAATGATCAAATTTATAATTCAATCGTGACCTCACACGCTTTCATTATAATTTTCTTCATAGTAATGCCATTCATAATCGGAGGTTTCGGAAACTGACTCACACCGTTAATATTAGGAGCGCCCGACATGGCTTTTCCACGAATAAATAACATAAGGTTCTGATTGCTTCCTCCCTCAATTTTAATTATTTTAATAAGAATAGTTTTAAACTCAGGATCAGGAACAGGATGAACTGTTTATCCACCATTATCATCATATGCATTTCATCCATCATCCTCAGTAGATTTAACAATTTTTTCACTTCATATTGCAGGTGTCTCATCAATTATAGGTGCAATCAATTTTATTGTCACAATCTTAAATATAAAAAATATCTCAATAAATTATGATCAATTACCATTATTTCCATGATCAGTATTCATTACAACTATTCTCCTACTAATTTCCCTACCCGTTCTAGCCGGAGCAATTACAATGTTACTTTCAGACCGTAATCTAAACTCCTCATTCTTTGACCCAATAGGAGGGGGAGATCCAATTTTATATCAACATCTATTC
>IBIHM812-21|Eucera elongatula|COI-5P|OR796786
TATATTATATATAATATTAGCAATATGATCTGGAATGATTGGATCTTCTATAAGAATTATTATTCGAATAGAATTAAGATGTCCAGGAAAATGAATTGGAAATGATCAATTATATAATTCATTTGTAACTGCTCATGCTTTTTTAATAATTTTTTTTATAGTAATACCCTTTTTAATTGGTGGATTTGGAAATTGATTAATACCCTTAATATTAGGCTCACCAGATATAGCATTTCCTCGAATAAATAATATTAGATTTTGATTATTACCTTGTTCCTTATTATTTTTACTAATAAGAAATTTATTTACAATAACACCAGGAACAGGATGAACAGTATATCCTCCTTTATCATCATATATTTTTCATCCTTCTCCATCAGTAGATATTGTAATTTTTTCATTACATTTATCAGGAATATCTTCAATTTTAGGAGCAATAAATTTTATAGTAACTATTATAATAATAAAAAATTTATCAATAAATTATGATCAAATTAATTTATTTTCTTGATCAGTATTTATTACAGCTATTTTATTATTATTATCATTACCTGTTTTAGCAGGAGCTATCACTATATTATTATTTGATCGTAATTTAAATACTTCATTTTTTGATCCAATTGGAGGAGGAGATCCTGTTTTATATCAACATTTATTT
>IBIHM835-21|Nomada agrestis|COI-5P|OR796836
TATCTTATATATTATTTTTGCTTTATGGTCGGGAATAATTGGTACTTCAATAAGTTTTATTATTCGAATAGAATTAAGGAGTCCTGGCGAATGAATTATAAATGATCAAATTTATAATTCATTGGTTACTGCTCATGCCTTTTTAATAATTTTTTTTATAGTCATACCTTTTATAATTGGTGGGTTTGGGAATTGATTAATTCCTTTAATATTAGGATTACCTGATATAGCGTTTCCTCGAATAAATAATATTAGATTTTGGCTATTACCTCCATCTTTATTTTTATTATTAATAAGAAATTTATTTAATATTACCCCTGGGACTGGGTGGACTGTTTATCCTCCTTTATCCTCTTCTATATTTCATAATTCGCCCTCTGTTGATTTTGCTATTTTTTCTCTTCATATATCAGGAATTTCTTCAATTATAGGAGCAATAAATTTTATAGTAACAATTATAATAATAAAAAATGTTATAATAAATTATGATCAAATTAATTTATTTTCGTGGTCTGTTTTTATTACAGCAATTTTATTATTATTATCATTACCTGTATTGGCAGGAGCGATTACAATGTTATTATTTGATCGAAATTTTAATACTTCTTTTTTTGATCCTATAGGAGGAGGGGATCCTGTTTTATATCAACATTTATTT
>IBIHM851-21|Lasioglossum buccale|COI-5P|OR796229
AATATTATATTTTATCTTTGCAATATGATCTGGAATAATTGGAGCATCATTAAGAATAATCATCCGAATAGAATTAAGAGCTCCTGGAAGATGAATTAACAATGATCAAATTTATAATACTATTATTACTTCTCATGCATTCATTATAATCTTTTTTATAGTTATACCTTTTATAATTGGGGGGTTTGGAAACTGATTAGTACCACTAATAATTGGAGCCCCAGATATAGCATTCCCTCGAATAAATAATATAAGATTTTGACTTTTAATCCCATCTTTACTTATATTATTAATAAGAAGAATTTTAACATCTGGGTCAGGAACTGGATGAACAGTATACCCTCCCCTATCATCAATTATATACCATTCATCTACTTCAGTTGATTTTACAATTTTTTCACTACATATTGCAGGTATCTCTTCCATTATAGGAGCCATTAACTTCATTGTATCTATTATTTTAATAAAAAATATTTCAATTAATTATGATCAAGTACCCCTATTTCCATGATCTGTAAAAATTACAGCTATTTTACTATTACTATCTCTACCAGTATTAGCAGGAGCTATTACTATATTACTAACAGATCGAAATCTAAATACCTCATTTTTTGACCCTTCTGGTGGAGGAGACCCTATTCTTTACCAACACTTATTT
>IBIHM875-21|Sphecodes monilicornis|COI-5P|OR796204
TATATTATATTTTATTTTCGCGATATGAGCTGGAATAATTGGTGCCTCATTAAGTATAATTATTCGTATAGAATTAAGAATTCCAGGTAGATGAATTAATAATGATCAAATTTATAATACAATTATTACTTCACATGCCTTCATTATAATTTTTTTTATAGTTATACCCTTCATAATTGGAGGATTTGGGAACTGATTAGTTCCACTAATAATTGGGGCTCCAGATATAGCATTCCCACGTATAAATAATATAAGATTTTGATTATTAACCCCATCACTCTTTATATTATTAATAAGAAGAATAATAGACACAGGGTCAGGAACTGGATGAACTGTTTACCCCCCTCTTTCATCAATTATATACCATTCATCTTCTTCCGTTGATTACACTATTTTTTCTTTACATTTGGCAGGAGCTTCATCTATCATAGGAGCTATTAACTTTATTGTTTCTATCATTTTAATAAAAAATATCTCAATTAAATTTGAACAACTTCCTTTATTCCCTTGATCAGTAAAAATTACAGCTATCTTATTATTATTATCATTACCTGTACTAGCTGGAGCAATTACAATATTATTAACAGATCGAAATTTAAATACATCATTTTTTGACCCTTCAGGAGGAGGAGACCCAATTTTATATCAACACTTATTT
>IBIHM891-21|Macropis fulvipes|COI-5P|OR796427
TATTTTATATTTTTTGTTTGCAATATGATCAGGAATAATTGGAGCATCATTAAGATTTTTAATTCGAATAGAATTAAGTGTTCCTGGTTCATGAATTAATAATGATCAAATTTATATTTCAATCATTACAGCTCATGCTTTTGTTATAATTTTTTTTATAGTCATACCTTTTGTAATTGAAGGATTTGGAAATTGATTAATTCCTTTAATATTAGGAGCTCCAGATATAGCTTTTTCTCGAATAAATAGTATAAGCTTTTTATTACTTCCTCCTTCTATTTTTTTTATAATTTTAAGAATATTTATATGTTCAGGAACTGGAACAGGATGAACAATTTATCCTCCTTTATCTTCATATACTTATCATTCTAGATTTTCAGTAGATTTATCAATCTTTTCATTACATATTGCTGGTATTTCTTCAATTATAGGAGCTATAAATTTTATTTCAACAATTTATTATATAAAAAACTTAAATTTAAATTTTGATCAAATTACTTTATTTTCATGATCAGTTTTAATTACAGCAATTTTATTATTACTATCTTTACCAGTATTAGCTGGAGCAATTACAATATTATTATCTGATCGTAATTTTAATACTTCTTTTTTTGATCCTAGAGGAGGTGGAGATCCTGTTTTATATCAACACTTATTT
>IBIHM984-21|Andrena ovatula|COI-5P|OR796216
AATATTATACTTCATTTTCGCTATGTGAGCAGGAATAATTGGAGCCTCACTAAGATTCATTATTCGTATAGAATTAAGAAATCCAGGCAACTGAATCAACAATGATCAAATTTATAATTCAATCGTCACCTCACACGCTTTTATTATAATTTTCTTCATAGTGATACCATTCATAATCGGAGGTTTCGGAAACTGACTCACACCGTTAATATTAGGAGCGCCCGACATGGCTTTCCCACGAATAAATAATATAAGATTCTGACTACTACCCCCATCAATCTTAATTATTCTAGCAAGAATAGTATTAAATTCAGGGTCTGGAACTGGATGAACAGTTTACCCTCCATTATCATCATATTCTTACCATCCATCGTCATCCGTAGACTTAACCATTTTCTCACTTCATATTGCAGGTATCTCATCAATTATAGGAGCAATTAACTTTATTGTCACAATTTTAAACATAAAAAATATCTCATTAAATTATGATCAAATACCCTTATTCCCATGATCAGTATTTATTACAACCATTTTACTACTAATCTCTTTACCAGTCCTAGCTGGAGCAATTACAATACTATTATCAGATCGAAATCTAAATTCATCCTTCTTTGACCCTATGGGAGGTGGTGATCCCATCCTCTACCAACATCTATTT
>IBIHM997-21|Andrena propinqua|COI-5P|OR796473
TATACTATATTTTATTTTCGCTATATGGGCAGGAATAGTTGGTGCTTCACTAAGATTCATTATCCGTATAGAATTAAGAAACCCAGGGGCATGAATCAACAATGATCAAATTTATAATTCAATTGTGACTTCTCATGCCTTTATTATAATTTTCTTCATAGTAATACCATTCATAATCGGAGGTTTCGGAAACTGACTCACACCGTTAATATTAGGAGCGCCCGACATGGCTTTCCCACGAATGAACAATATGAGATTTTGGCTACTCCCACCATCAATCTTAATTATTCTAATAAGTATAATTTTAAACTCAGGGTCAGGAACAGGATGAACAGTTTATCCTCCACTATCATCTTACTCTTTCCACCCATCATCATCTGTAGATTTAACAATCTTCTCCCTCCACATTGCAGGAGTTTCATCAATTATAGGAGCAATCAACTTTATTGTTACAATTCTAAACATAAAAAATATTTCACTAAACTATGATCAACTTCCTCTATTCCCATGATCAGTATTTATCACCACAATTCTTCTACTAATTTCATTGCCTGTCCTAGCAGGAGCTATTACAATATTACTATCAGATCGTAATTTAAACTCATCATTCTTTGACCCAATAGGAGGGGGTGACCCTATTCTATACCAACATCTATTC
>IBIHY003-22|Andrena fuscipes|COI-5P|OR796101
AATATTATACTTTATCTTCGCTATATGAGCAGGAATAATCGGAGCATCACTAAGATTTATCATTCGAATAGAATTAAGAAATCCAGGTAATTGAATTAGCAATGATCAAATCTACAACACTATTGTAACCTCTCACGCCTTTGTTATAATCTTCTTCATAGTTATGCCATTCATAATCGGAGGTTTCGGAAACTGACTCATACCATTAATATTAGGAGCGCCCGACATGGCTTTCCCACGAATAAATAATATAAGATTCTGACTATTACCCCCATCAATTTTAATTATTCTTATAAGAATAGTCTTAAATTCAGGATCTGGAACAGGCTGAACTATTTATCCACCACTATCGTCCTACTCTTACCATCCATCATCATCAATAGACCTAACTATCTTCTCCCTTCATATTGCAGGAGTTTCATCAATCATAGGAGCAATTAATTTTATCGTAACAATCTTAAATATAAAAAATATTTCATTAAATTATGATCAAATACCACTATTCCCATGATCAGTATTTATCACAACAATTCTACTATTAATTTCTCTCCCAGTACTAGCTGGAGCTATCACAATACTATTATCAGATCGAAATCTAAACTCATCATTCTTTGATCCTATAGGAGGAGGAGACCCTATTTTATATCAACATTTATTC
>IBIHM027-19|Panurgus calcaratus|COI-5P|OR796501
AGTTTTATATTTTATTTTTGCTATATGATCTGGTATATTAGGTGCTGCATTAAGACTAATTATTCGAATAGAATTAAGTAATGCTGGTGCATGAATTAATAATGATCAAATTTATAATACAATTATTACTTCTCATGCTTTTATTATAATTTTTTTTATAGTAATACCTTTTATAATTGGAGGATTTGGAAATTGATTAGTTCCTTTAATAATTAATGCTCCTGATATAGCATTTCCACGAATAAATAATATAAGATTTTGATTATTACCACCTTCTTTATTATTATTAATTTTAAGAAGAGTAATAAACTCAGGATCAGGAACAGGTTGAACAGTATATCCCCCTCTTTCTTCGTTTATTTATCATCCTACATCTTCAGTTGATTTAACAATTTTTTCTTTACATATTGCAGGTATTTCATCAATTATAGGTGCAATTAATTTTATTGTTACAATTATTAAAATAAAAAATTTTTCTTTAAATTATGATCAAGTCCCATTATTTCCATGGTCTGTATTTATTACAACTATTTTACTTTTATTGTCATTACCTGTTTTAGCAGGAGCTATTACAATATTATTATCAGATCGTAATTTGAATTCTTCTTTTTTTGATCCTATGGGGGGAGGAGACCCTATTCTTTATCAACATTTATTT
>IBIHM040-19|Apis mellifera|COI-5P|OR796894
GATCTTGTATATTATTCTAGCTTTATGATCTGGAATACTAGGATCATCAATGAGACTTATTATTCGAATAGAATTAAGATCCCCAGGATCATGAATTAATAATGATCAAATTTATAATACAATTGTTACTAGCCATGCATTTCTAATAATTTTTTTTATAGTTATACCATTTTTAATTGGAGGATTTGGAAATTGGCTTATTCCTTTAATACTAGGATCACCTGATATAGCATTTCCCCGAATAAATAATATTAGATTTTGATTACTTCCTCCCTCATTATTTATACTTTTATTAAGAAATTTATTTTACCCAAGACCAGGAACTGGATGAACAGTATATCCACCATTATCAGCATATTTATATCATTCTTCACCTTCAGTAGATTTTGCAATTTTTTCTCTTCATATATCAGGAATTTCCTCAATTATAGGATCATTAAACTTAATAGTTACAATTATAATAATAAAAAATTTTTCTATAAATTATGACCAAATTTCATTATTTCCATGATCAGTTTTTATTACAGCAATTTTATTAATTATATCACTACCTGTATTAGCTGGAGCAATTACTATACTATTATTTGATCGAAATTTTAATACATCATTTTTCGATCCTATAGGAGGTGGAGATCCAATTTTATATCAACATTTATTT
>IBIHM084-21|Ammobates muticus|COI-5P|OR796197
GTATATTATATATAATTTTTGCATTATGAGCAGGTATAATTGGTTCATCAATAAGATTTATTATTCGATTAGAATTAAGAACACCTGGAGCTTGACTTAATAATGATCAAATTTATAATTCTTTTGTTACAGCTCATGCTTTTTTAATAATTTTTTTTATAGTAATACCTTTTATAATTGGAGGATTTGGTAATTGATTAATTCCTTTAATATTAGGATGTCCTGATATAGCTTTTCCTCGAATAAATAATATTAGATTTTGATTATTACCTCCTTCTTTAATATTATTATTATTAAGAAACTTTTTTACTGTATCACCTGGTACAGGATGAACTGTATATCCACCCCTATCATCATATATATATCATATATCTCCATCTGTTGATTTGGCAATTTTTTCTCTTCATATATCAGGTGTATCATCAATTATAGGAGCTATAAATTTTATAGTAACTATTATAATAATAAAAAATTTATCATTAAATTATGATCAAATTACATTATTTTCATGATCAGTTTTTATCACTGCAATTCTTCTTTTATTATCTCTTCCAGTATTAGCAGGAGCTATTACTATACTTTTATTTGATCGTAACTTTAATACTTCATTTTTTGATCCTATAGGTGGAGGAGATCCAATTTTATATCAACACTTATTT
>IBIHM097-21|Stelis breviuscula|COI-5P|OR796532
GAATTTTATATATAATTTTTGCTTTATGATCTGGAATAATTGGTGCATCTTTAAGAATAATTATTCGAATAGAATTATCAACTCCTGGATCTTGAATTAATAATGATCAAATTTATAATTCATTAATTACTGCTCATGCTTTTTTAATAATTTTCTTTTTAGTAATACCTTTTATAATTGGTGGATTTGGAAATTGATTAATTCCATTAATATTAGGAACCCCTGATATAGCTTTTCCTCGAATAAATAATATTAGATTTTGATTATTACCACCATCTTTAATTTTACTATTAACAAGAAATTTTATAAGACCTAGTCCAGGTACAGGATGAACTGTTTATCCTCCTTTATCAGCATATTTATATCACCCATCTCCTTCGGTTGATTTAGCTATTTTCTCATTACATATTTCAGGAATTTCTTCAATTATAGGATCATTAAATTTTATTGTAACAATTTTAATAATAAAAAATTTCTCTTTAAATTATTCTAAAATACCACTTTTTCCTTGATCAATTCTTATTACAACAATTCTTTTACTTTTATCTTTACCTGTTTTAGCCGGAGCAATCACCATATTAATTTTTGATCGAAATTTTAATACATCATTTTTTGATCCAAGAGGAGGAGGAGATCCTATTTTATATCAACATTTATTT
>IBIHM099-21|Ammobatoides scriptus|COI-5P|OR796004
GAATACTTTATATTATTTTTGCTATGTGGGCTGGAATAATTGGATCATCAATAAGATTTATTATCCGATTAGAATTAAGAAATCCTGGTAGATGAATTGGAAATGATCAGATTTATAATTCATTTGTAACAGCTCATGCATTTTTAATAATTTTTTTTATAGTTATACCTTTTATAATTGGGGGATTTGGAAATTGATTAATACCATTAATACTTGGGTCACCCGATATAGCTTTCCCTCGAATAAATAATATTAGATTTTGATTATTACCTCCATCATTATTATTATTATTAGTGAGAAATTTATTTAATTTAACGCCAGGAACAGGATGAACAATTTATCCACCTTTATCATCATATATATTTCATATAACACCTTCTGTAGATTGTGCAATTTTTTCATTACATTTATCAGGATTGTCATCAATTATAGGAGCAATAAATTTTATAGTAACAATTTTTTTAATAAAAAATAATTCAATAAAATTTGATCAGATTAATTTATTTTCTTGATCTGTATTTATTACTGCGGTTTTATTATTATTATCCTTACCAGTTTTAGCTGGGGCTATTACTATATTATTATTTGATCGTAATTTTAATACATCATTTTTTGACCCTATAGGAGGTGGTGATCCAGTATTATATCAACATTTATTC
>IBIHM1003-22|Nomada distinguenda|COI-5P|OR796083
TATATTATATATTATTTTTGCTCTTTGATCAGGAATAATTGGAACTTCAATAAGATTTATTATTCGTATAGAATTAAGAAGACCAGGTGAATGAATTATAAATGATCAAATTTATAATTCATTAGTTACAGCTCATGCATTTTTAATAATTTTTTTTATAGTTATACCTTTTATAATTGGGGGATTTGGAAATTGATTAATTCCATTAATATTAGGATGTCCAGATATAGCTTTTCCACGAATAAATAATATTAGATTTTGATTACTTCCACCTTCTTTATTTATATTATTATTAAGAAATTTATTCAATATTACCCCAGGAACAGGATGAACAGTTTACCCTCCACTATCCTCTTCTATATTTCATAATTCACCTTCTGTAGATTTAGCAATTTTTTCTCTTCATATATCCGGAATTTCCTCAATTATAGGAGCTATAAATTTTATAGTAACAATTATAATAATAAAAAATATTTCAATAAATTATGATCAAATTAATTTATTTTCTTGATCAGTATTTATTACTGCAATTTTATTATTACTATCTTTACCTGTTTTAGCAGGAGCAATTACAATATTACTATTTGATCGAAATTTTAATACTTCATTTTTTGATCCTATAGGAGGAGGTGATCCTATTTTATATCAACATTTATTT
>IBIHM1009-22|Nomada bluethgeni|COI-5P|OR796419
TATACTATATATTATTTTTGCTTTATGATCAGGTATAATTGGGACTTCTATAAGATTTATTATTCGAATAGAATTAAGTAATCCAGGAGAATGAATTATAAATGATCAAATTTATAATTCATTAGTTACTGCTCATGCTTTTTTAATAATTTTTTTTATAGTTATACCTTTTATAATTGGAGGATTTGGAAATTGATTAATTCCTTTAATATTAGGATGTCCAGATATAGCATTTCCTCGAATAAATAATATTAGATTTTGATTATTACCCCCATCATTATTTTTATTACTATTAAGTAATTTATTTAATATTACCCCAGGAACAGGTTGAACAGTTTATCCACCTTTATCATCATCAATATTTCACAGATCCCCTTCAGTAGATTTAGCAATTTTTTCTTTACATATATCAGGAATTTCTTCCATTATAGGGGCTATAAATTTTATAGTTACAATTATAATAATAAAAAATATTTCAATAAATTATGATCAAATTAATTTATTTTCTTGATCAGTATTTATTACTGCTATTTTATTATTATTATCTTTACCTGTATTAGCAGGTGCAATTACTATATTACTATTTGATCGAAATTTTAACACTTCTTTTTTTGACCCAATAGGAGGAGGGGATCCTATTTTATATCAACATTTATTT
>IBIHM1224-22|Andrena cinerea|COI-5P|OR796590
AATACTATACTTTATTTTCGCAATGTGAGCAGGTATAATTGGAGCTTCACTAAGATTCATCATCCGAATAGAACTAAGTAATCCAGGAAAATGAATCAACAATGACCAAATCTATAATTCAATTGTTACATCCCACGCATTCATCATAATTTTCTTTATAGTTATACCATTTATAATCGGAGGGTTTGGTAATTGATTAACACCATTAATACTAGGAGCACCTGATATAGCTTTCCCACGAATAAATAATATAAGATTCTGATTATTACCACCATCTATTCTAATTATTATAATAAGAATAGTATTAAATTCAGGGTCAGGAACAGGATGAACAGTATATCCCCCTTTATCATCCTATACATTTCATCCGTCATCATCAGTAGATCTAACAATTTTTTCTCTACATATTGCGGGAGTATCATCAATCATAGGGGCCATTAATTTTATTGTAACAATTCTTAACATAAAAAATATTTCATTAAATTATGATCAAATACCACTATTCCCCTGGTCAGTATTCATCACAACAATTTTATTATTAATCTCCCTGCCAGTTTTAGCTGGAGCAATCACTATACTCCTATCAGATCGTAATTTAAATTCATCATTTTTTGATCCAATAGGAGGTGGTGATCCAATTTTATACCAACACTTATTT
>IBIHM1231-22|Andrena panurgina|COI-5P|OR796268
AATATTATATTTCCTATTTGCCATATGAGCAGGAATAGTAGGAGCGTCACTAAGATTTATTATTCGTATAGAACTAAGAAATCCAGGAAGATGAATCAACAATGATCAAATTTATAATTCAATCGTCACCTCACACGCCTTTATTATAATTTTCTTCATAGTAATACCATTCATAATTGGAGGATTTGGAAACTGACTTACACCACTAATATTAGGAGCACCAGATATAGCATTTCCACGAATAAATAATATAAGATTTTGATTATTACCCCCATCAATTCTAATTATTCTAATAAGAACAGCCCTAAACTCAGGATCAGGAACAGGATGAACAGTTTATCCCCCCCTATCATCTTACACTTATCACCCCTCCTCATCTGTAGACCTAACAATCTTTTCACTCCATATAGCTGGCGTATCCTCAATTATAGGGGCTATTAATTTCATTGTAACTATTCTTAATATAAAAAATATTTCCCTAAATTATGATCAACTACCACTATTCCCATGATCAGTATTTATCACAACAATTTTACTACTAATTTCTTTGCCAGTACTAGCAGGAGCTATTACAATACTACTATCGGATCGAAACTTAAATTCATCTTTTTTTGACCCAATAGGAGGGGGAGACCCAATTCTTTATCAGCATCTATTT
>IBIHM1232-22|Andrena vetula|COI-5P|OR796124
AATATTATATTTTATTTTTGCTATATGAGCAGGAATAATTGGAGCATCACTAAGATTTATTATTCGAATAGAATTAAGAAACCCAGGAAGTTGAATTAATAACGATCAAATTTATAATTCAATCGTCACATCTCACGCCTTCATTATAATTTTCTTCATAGTTATACCATTCATAATCGGAGGTTTCGGGAACTGACTCACACCGTTAATATTAGGAGCGCCCGACATGGCTTTCCCACGAATAAATAATATAAGATTCTGACTATTACCTCCATCTATATTAATTATCCTAATAAGTATAATTCTAAATTCAGGATCAGGAACAGGATGAACCGTTTACCCCCCCCTCTCATCCTACACCTTTCACCCCTCATCGTCAGTAGATCTAACAATTTTCTCTTTACACATTGCGGGAATCTCTTCAATCATAGGAGCTATTAATTTCATCGTAACAATTCTTAACATAAAAAATGTTTCAATAAATTATGATCAACTACCCCTGTTCCCATGATCAGTATTTATCACCACAATTCTATTATTAATTTCACTTCCGGTATTAGCAGGTGCCATCACTATACTATTATCAGATCGAAACCTGAATTCATCATTTTTTGATCCTATAGGAGGAGGAGACCCAATCTTATACCAACACCTATTC
>IBIHM1238-22|Nomada fenestrata|COI-5P|OR796254
TATTTTGTATATTATTTTTGCCTTATGATCAGGAATAATTGGAACTTCAATAAGATTTATTATTCGTATAGAATTAAGGAATCCTGGAGAATGAATTATAAATGATCAAATTTATAATTCTTTAGTAACTGCTCATGCTTTTTTAATAATTTTTTTTATAGTAATACCTTTTATAATTGGAGGATTTGGTAATTGATTAATACCTTTAATATTAGGATGTCCTGATATAGCTTTTCCACGAATAAATAATATTAGATTTTGATTACTACCTCCTTCATTATTTTTATTATTATTAAGAAATTTATTTAATATTACACCTGGGACAGGATGAACAGTTTATCCTCCATTATCTTCATCAATATTTCATAATTCACCTTCTGTAGATTTAGCAATTTTTTCCCTTCATATATCTGGAATTTCATCAATTATAGGGGCAATTAATTTTATAGTAACAATTATAATAATAAAAAATATTTCTATAAATTATGATCAAATTAATTTATTTTCTTGATCAATTTTTATTACAGCAATTTTATTATTATTATCTTTACCAGTTTTAGCGGGGGCTATTACAATATTATTATTTGATCGAAATTTTAATACTTCTTTTTTTGATCCAATAGGTGGAGGTGATCCTATTTTATATCAACATTTATTT
>IBIHM1243-22|Andrena hesperia|COI-5P|OR796396
AATACTATACTTTATTTTCGCAATATGAGCAGGAATAATTGGAGCTTCTCTTAGATTTATTATCCGAATAGAACTAAGAAATCCAGGTAATTGAATTAGAAATGATCAAATCTACAACTCAATTGTTACATCCCACGCATTCATTATAATTTTCTTCATAGTAATACCATTTATAATTGGAGGATTTGGAAACTGACTTACACCCCTAATACTAGGAGCCCCTGATATAGCCTTCCCACGAATAAATAATATAAGATTTTGACTTCTGCCACCGTCAATCTTAATTATTTTAATAAGTATAGTACTAAATTCAGGCTCTGGTACAGGATGAACCGTATACCCCCCACTATCCTCATACTCATTTCACCCATCTTCGTCAGTAGATTTAACCATTTTCTCCCTTCACATCGCGGGTGTGTCCTCAATTATAGGAGCAATTAATTTTATTGTAACAATTTTAAATATAAAAAATATTTCAATAAATTATGATCAACTGCCACTATTTCCATGATCAGTATTTATCACAACAATTCTTCTACTAATCTCCCTTCCAGTTCTAGCAGGAGCCATTACAATATTACTTTCAGATCGAAATCTTAACTCATCATTCTTTGACCCAATAGGGGGAGGTGATCCAATTTTATATCAACACCTATTC
>IBIHM1260-22|Protosmia exenterata|COI-5P|OR796481
AATATTATATATAATTTTTTCTATGTGAGCAGGAATAATTGGATCAGGAATAAGAATTTTAATTCGCATAGAATTGAGAATTCCTGGATCATGAATTGGTAATGATCAAATTTATAATTCAATTGTTACAGCACATGCTTTTTTAATAATTTTTTTTTTGGTTATACCTTTTATAATTGGAGGATTTGGAAATTGATTAATTCCTTTATTATTAGGAATTCCTGATATAGCATTTCCACGAATAAATAATATTAGATTTTGATTATTACCACCATCTTTATTTTTATTATTATTAAGAAATTTATTTAATCCAAGACCTGGAACTGGATGAACTGTTTATCCTCCTTTATCTTCTTATTTATATCATTCTTCTCCTTCAGTTGATTTAGCTATTTTTTCTTTACATATTTCAGGATTATCATCAATTATAGGATCATTAAATTTTATTGTAACTATTATAATAATAAAAAATATTTCTTTAAATTATATACAATTATCACTTTTTACATGATCTGTTTTTATTACAACAATTTTATTATTATTATCTTTACCAGTTTTAGCTGGAGCTATTACTATATTATTGTTTGATCGAAATTTAAATTCTTCTTTTTTTGATCCAATAGGAGGAGGAGATCCAATTTTATATCAACATTTATTT
>IBIHM1264-22|Hoplitis albiscopa|COI-5P|OR796864
AATTTTATATATAATTTTTGCATTATGATCAGGAATAATTGGATCAGCACTAAGAATAATTATTCGAATAGAATTAAGAATTCCAGGATCATGAATTAATAATGATCAAATTTATAATTCAATTGTAACTGCTCATGCATTCTTAATAATTTTTTTTTTAGTTATACCTTTTATAATTGGTGGTTTTGGAAATTGATTAATTCCTTTAATAATAGGAGTTCCTGATATAGCATTTCCTCGTATAAATAATATTAGATTTTGATTACTTCCTCCTTCTTTAATTCTTCTACTTTCAAGAAATTTTTTAAATCCAAGTCCAGGAACAGGATGAACAGTATATCCTCCCCTATCATCTTATCTATATCATGCCTCCCCCTCAGTTGATATAGCAATTTTTTCATTACATATATCAGGATTATCATCAATTATAGGATCATTAAATTTTATTGTAACTATTATTATAATAAAAAATATCTCTTTAAAATATATACAACTCTCTTTATTTCCTTGATCTGTATTTATTACTACAATTTTATTATTACTTTCCCTCCCAGTTTTAGCAGGAGCAATTACAATACTTCTATTTGATCGTAATTTTAATACTTCTTTTTTTGATCCAATAGGAGGAGGAGACCCAATTTTATTTCAACATTTATTT
>IBIHM1301-22|Afranthidium carduele malacopygum|COI-5P|OR796832
AATTTTATATATAATTTTTGCAATATGATCAGGGATAATTGGGTCAGCGATAAGAATAATTATTCGTATAGAATTAAGTACACCTGGTTCATGAATTAATAATGATCAAATTTATAATTCATTTGTTACTGCTCATGCTTTTTTAATGATTTTTTTTCTTGTTATACCATTTTTAATTGGAGGATTTGGAAATTGATTAATACCTTTAATAATAGGAGCTCCAGATATAGCTTTTCCCCGAATAAATAACATTAGATTTTGATTATTACCTCCTGCATTATTTATATTATTAATAAGAAATTTAATAAATCCAAGACCTGGAACAGGATGAACTGTATATCCTCCTTTATCATCTTATTTATTTCATTCATCACCTTCAGTTGATTTAGCTATTTTTTCTCTTCATATTTCAGGTATTTCATCAATTTTAGGTTCATTAAATTTTATTGTAACAATTTTATCAATAAAAAATTATTCTTTAAAATTTAATCAATTACCTTTATTTTCTTGATCAGTATTAATTACAACTATTTTATTACTTTTATCATTACCTGTATTAGCAGGAGCTATTACTATATTATTATTTGATCGTAATTTAAATACATCTTTTTTTGATCCTATAGGAGGAGGAGATCCTATTTTATATCAACATTTATTT
>IBIHM130-21|Nomada glaucopis|COI-5P|OR796282
GTATATTATATATTATTTTTGCTTTATGATCAGGAATAATTGGAACTTCAATAAGATTTATTATTCGTATAGAATTAAGTAATCCAGGAGAATGAATTATAAATGATCAAATTTATAATTCATTAGTTACTGCACATGCTTTTTTAATAATTTTTTTTATAGTTATACCTTTTATGATTGGAGGTTTTGGTAATTGATTAATTCCTTTAATATTAGGATGTCCAGATATAGCTTTTCCTCGAATAAATAATATTAGATTTTGGTTATTACCTCCATCTTTATTATTATTATTATTAAGGAATTTATTTAATATTACTCCAGGAACAGGATGAACAGTTTATCCCCCTTTATCTTCATCAATATTTCATAGATCTCCTTCAGTAGATTTAGCAATTTTTTCTTTACATATATCAGGAATTTCATCTATTATAGGGGCTATAAATTTTATAGTAACAATTATAATAATAAAAAATATTTCAATAAATTATGATCAAATTAATTTATTTTCTTGATCAGTATTTATTACTGCAATTTTATTATTATTATCATTACCTGTATTAGCAGGTGCAATTACTATATTATTATTTGATCGAAATTTTAATACTTCATTCTTTGATCCAATAGGAGGAGGAGACCCAATTTTATATCAACATTTATTT
>IBIHM1338-22|Colletes nigricans|COI-5P|OR796377
AATATTATATTTTATTTTTTCAATATGAACTGGTATAATTGGATCTTCATTAAGGATAATTATTCGTATAGAATTAAGATCTCCTGGTATATGAATTAATAATGATCAAATTTATAATTCTATTGTTACTTCTCATGCATTTATTATAATTTTTTTTATAGTTATACCTTTTTTAATTGGTGGATTTGGTAATTGGTTAATTCCATTAATAATTGGAGCTCCAGATATAGCTTTCCCTCGAATAAATAATTTAAGTTTTTGATTATTACCACCTTCTTTATTATTATTATTATTAAGAAGAATTTTATATTCTGGAAGAGGAACTGGATGAACTGTTTATCCACCTTTATCATCTTTATTATATCATCCTTCTTTATCTGTTGATTTTACAATTTTTTCTTTACATATTGCAGGTATTTCTTCTATTATAGGTTCAATAAATTTTATTATTACAATTTTAAAAATAAAAAATCATAATTTAAATTATGATCAATTATCATTATTTTCTTGATCTGTTTTTATTACAACAATTTTATTATTATTATCTTTACCTGTTTTAGCAGGAGCAATCACAATATTATTAACTGATCGAAATTTAAATACTTCATTTTTTGATCCTTCTGGTGGGGGAGATCCAATTCTTTATCAACATTTATTT
>IBIHM1347-22|Lasioglossum angusticeps|COI-5P|OR796241
TATATTATATTTTATTTTTGCAATATGAGCAGGTATAATTGGAGCTTCATTAAGAATAATTATTCGTATAGAATTAAGAGCACCGGGAAGATGAATTAATAATGATCAAATCTATAATACTATTATTACCTCACATGCATTTGTAATAATTTTTTTTATAGTAATACCATTTATAATTGGTGGATTTGGAAATTGATTAGTACCTTTAATAATTGGTGCCCCTGATATAGCCTTTCCTCGAATAAATAATATAAGATTTTGACTTCTAATTCCATCATTATTTATATTATTAATAAGAAGAATTATAGCATCTGGTTCAGGTACAGGATGAACAGTTTATCCCCCCCTATCATCTATTATATATCATTCATCTATTTCTGTTGATTGTACCATTTTTTCATTACATATTGCAGGTATTTCTTCTATTATAGGAGCTATTAATTTTATTGTATCAATTCTTTTAATAAAAAATATTTCTATTAATTATGATCAAATTCCCCTATTTCCATGATCTGTAAAAATTACTGCCATTTTATTATTATTATCATTACCTGTATTAGCAGGAGCTATTACTATATTATTAACAGATCGAAATTTAAATACTTCATTTTTTGACCCCTCAGGAGGAGGAGATCCAATCCTTTATCAACATTTATTT
>IBIHM1350-22|Hylaeus lineolatus|COI-5P|OR796005
AATATTATATTTTATATTTGCTATATGAACTGGAATAATTGGAACATCAATAAGAATAATTATTCGAATAGAACTAAGTTCATCAGGTATATGAATTAATAATGATCAAATTTATAACTCCATAGTCACTGCTCATGCACTCATTATAATTTTCTTTATAGTCATACCATTTATAATTGGAGGATTTGGAAATTGATTAATTCCTATTATAATTGGAGCTCCTGATATAGCTTTTCCACGAATAAATAATATAAGATTTTGATTATTACCTCCATCATTAATTCTATTATTAATAAGAAGATCAATTTATTCAGGATCAGGAACTGGTTGAACAATTTATCCACCTTTATCATCAATTTTATATCATCCATCACTATCTGTAGATTTAACAATTTTTTCTCTCCATATTGCTGGAATTTCATCAATTATAGGAGCTATTAATTTCATTGTAACTATCTTAAACATAAAAAATATTAATTTAAATTATGATCAAATAACATTATTTTCATGATCAGTATTAATTACAGCAATCTTATTATTATTATCTTTACCTATTCTTGCCGGAGCAATTACTATATTATTAACAGATCGAAATTTTAATACATCATTCTTCGATCCATCAGGAGGAGGAGATCCAATTTTATATCAACATTTATTC
>IBIHM138-21|Nomada kohli|COI-5P|OR796380
GTATATTATATATTATTTTTGCTTTATGATCAGGAATAATTGGAACCTCAATAAGATTTATTATTCGTATAGAATTAAGAAGACCCGGAGAATGAATTATAAATGATCAAATTTATAATTCATTAGTTACAGCTCACGCATTTTTAATAATTTTTTTTATAGTTATACCTTTTATAATTGGGGGATTTGGAAATTGATTAATTCCATTAATATTAGGATGTCCAGATATAGCTTTCCCTCGAATAAATAATATTAGATTTTGATTATTACCACCTTCATTATTTTTATTACTATTAAGAAATCTATTTAATATTACACCAGGAACTGGATGAACTGTATATCCACCCTTATCATCATCTATATTTCATAGATCTCCCTCTGTAGATCTAGCAATTTTTTCTTTACACATATCAGGAATCTCCTCAATTATAGGGGCTATAAATTTTATAGTAACAATTATAATAATAAAAAATATTTCAATAAATTATGATCAAATTAATCTATTTTCTTGATCTGTATTTATTACTGCAATTTTATTACTTCTATCTTTACCTGTTTTAGCAGGAGCTATTACTATATTATTATTTGATCGAAATTTCAATACTTCATTTTTTGATCCTATAGGAGGAGGAGATCCAATCTTATACCAACACTTATTC
>IBIHM147-21|Nomada mutabilis|COI-5P|OR796609
GTATTTTATATATTATTTTTGCTTTATGATCAGGTATAATTGGTACCTCTATAAGATTTATTATTCGTATAGAATTAAGTAATCCAGGGGAATGAATTATAAATGATCAGATTTATAATTCTTTAGTTACTGCTCATGCTTTTTTAATAATTTTTTTTATAGTTATACCTTTTATAATTGGAGGATTTGGAAATTGATTAATTCCATTAATATTAGGATGTCCTGATATAGCTTTTCCTCGAATAAATAATATTAGATTTTGATTATTACCTCCTTCATTATTTTTATTATTATTAAGAAATTTATTTAATATTACTCCTGGAACAGGTTGAACAGTATATCCCCCTTTATCTTCTTCAATATTTCATAGATCTCCATCTGTAGATTTAGCTATTTTTTCACTTCATTTATCTGGTATTTCTTCTATTATAGGTGCAATAAATTTTATAGTTACTATTATAATAATAAAAAATATTTCAATAAATTATGATCAAATTAATTTATTTTCTTGATCTATTTTTATTACAGCTATTTTGTTATTATTATCTTTACCTGTATTAGCAGGAGCTATTACTATATTATTATTTGATCGAAATTTTAATACTTCTTTTTTTGATCCAATGGGAGGTGGAGATCCAATTTTATATCAACATTTATTT
>IBIHM166-21|Nomada integra|COI-5P|OR796937
GTATACTCTATATTGTTTTTGCTTTATGATCAGGTATAATTGGAACTTCAATGAGATTTATTATTCGTATAGAATTAAGCAGTCCTGGGGAATGAATTATAAATAGTCAAATTTATAATTCTTTAGTTACAGCTCATGCTTTTTTAATAATTTTTTTTATAGTTATACCTTTTATAATTGGAGGATTTGGAAATTGATTAGTTCCTTTAATATTAGGATGTCCTGATATAGCTTTCCCACGAATAAATAATATTAGATTTTGATTATTACCTCCTTCTTTATTTTTATTATTAATAAGAAATTTATTTAATATTACTCCTGGTACTGGTTGAACAGTTTATCCCCCACTTTCTTCATCAATATTTCATAGATCTCCATCAGTAGATTTTGCTATTTTTTCTTTACATATATCTGGTATTTCATCTATTATAGGTTCAATAAATTTTATAGTAACAATTATGATAATAAAAAATATTTCTATAAATTATGATCAAATTAATTTATTTTCTTGATCAATTTTTATTACAGCAATTTTATTATTATTATCATTACCTGTTTTAGCAGGAGCAATTACAATATTATTATTTGATCGTAATTTTAATACTTCATTTTTTGATCCTATAGGAGGGGGAGATCCAATTTTATATCAACATTTATTT
>IBIHM191-21|Eucera nigrifacies|COI-5P|OR795899
GCATATTATACATAATACTAGCAATATGATCTGGAATAATTGGAACATCAATAAGATTTATTATTCGAATAGAATTAAGTTGTCCAGGAAAATGAATTAGAAATGATCAATTATATAATTCATTTGTTACTGCACATGCTTTTTTAATAATTTTTTTTATAGTTATACCTTTTTTAATTGGAGGATTTGGAAATTGATTAATACCTTTAATATTAGGTTCTCCTGATATAGCATTCCCACGAATAAATAATATTAGATTTTGATTATTACCTTGCTCTTTATTATTTTTACTTGTAAGAAATTTATTTAAAATAACTCCTGGAACAGGATGAACAGTATATCCTCCATTATCCTCATATATATTTCATTCCTCCCCATCTGTAGATATAATAATTTTTTCACTACATTTATCAGGAATATCTTCTATTTTAGGAGCAATAAATTTTATAGTTACTATTATAATAATAAAAAATCTATCAATAAATTATGACCAAATTAATTTATTTTCATGATCAGTATTTATTACAGCTATTTTATTATTATTATCATTACCTGTTTTAGCAGGAGCAATTACTATATTATTATTTGATCGTAATTTAAATACTTCATTTTTTGACCCTATAGGAGGAGGAGACCCAATTTTATACCAACATTTATTT
>IBIHM200-21|Anthophora aestivalis|COI-5P|OR796008
AATAAATAATATTAGATTTTGATTATTACCTCCTTCATTAACTTTATTACTTTTGAGAAATTTATTTCAAGTTAGTCCAGGAACTGGATGAACTATTTATCCTCCTTTATCTTCTTATTTATTTCATTCTTCACCTTCAGTTGATATTACTATTTTTTCTTTACATTTATCAGGGGTTTCTTCAATTATTGGGGCAATAAATTTTATGGTTACTATTGTAATAATAAAAAATTTATCATTAAATTATGATCAAATTTCATTATTTTCATGATCAGTTTTTATTACAGCTATTTTATTATTATTATCATTACCAGTTTTAGCTGGTGCAATTACTATATTAATTTTTGATCGTAATATTAATACTTCATTTTTTGATCCTTTAGGTGGAGGGGATCCTATTTTATATCAACATTTATTT
>IBIHM209-21|Anthophora fulvitarsis|COI-5P|OR796359
GAATAATTTATTTTATTTTTGCTTTATGATCTGGTATAATTGGTACTTCTATAAGAATAATTATTCGTATAGAATTAAGAACTCCAGGTATATGAATTAATAATGATCAAATTTATAATTCAATTGTTACAGTTCATGCTTTTTTAATGATTTTTTTTATGGTCATACCTTTTATAATTGGGGGATTTGGTAATTGATTAATTCCTTTAATATTAGGATCTCCGGATATATCATTTCCTCGTATAAATAATATTAGATTTTGATTATTACCTCCATCATTAATATTATTACTTTTAAGAAATTTATTTCAGGTTAGTCCTGGTACTGGATGGACAATTTATCCACCTTTATCTTCATATTTATTTCATTCTTCACCTTCTGTTGATATTACTATTTTTTCTTTACATTTATCTGGGATTTCTTCTATTATTGGAGCAATAAATTTTATAGTAACTATTATAATAATAAAAAATTTATCTTTAAATTTTGATCAATTAGCATTATTTCCTTGATCTGTTTTTATTACAGCTATTTTATTATTATTATCATTACCGGTTTTAGCAGGTGCTATTACTATATTAATTTTTGATCGAAATATTAATACTTCATTTTTTGACCCATTAGGTGGAGGAGACCCAATTTTATATCAACATTTATTT
>IBIHM221-21|Amegilla albigena|COI-5P|OR795951
GAATAAATTACTTTATTTTTGCCATATGATCTGGAATAGTGGGGTCTTCAATAAGTATAATTATTCGTATAGAGCTTAGGATTCCAGGTGCTTGAATTGATAATGATCAGGTTTACAATACTATAGTTACTATACATGCTTTTTTAATAATTTTTTTTATAGTAATACCATTTATAATTGGGGGATTTGGTAACTGACTTGTACCTTTAATGTTAGGGTGTCCAGATATAGCATTTCCTCGAATAAACAATATTAGGTTTTGGTTATTACCCCCTTCTTTAATATTATTATTATTAAGTAATCTATTCCAGGTTTCTCCTGGTACAGGTTGGACAATTTATCCACCTTTATCTTTGTATTTATATCATTCATCACCTTCAGTAGATTTTACTATTTTTTCTTTACATATTTCTGGAGTATCTTCAATTGCAGGAGCTATAAATTTTATAGCAACTATTATACTTATAAAGAATGTTTCATTAAATTATGATCAAATTCCTTTATTTCCTTGATCAGTTTTTATTACTGCTATTTTATTACTTTTGTCATTACCAGTTCTAGCTGGGGCTATTACAATATTGATTTTCGATCGTAATTTTAATACTTCATTTTTTGATCCGTTAGGAGGAGGGGATCCAGTACTTTATCAACACTTATTT
>IBIHM229-21|Bombus ruderatus|COI-5P|OR796611
GAATATTATATTTTATTTTTGCTATATGATCTGGAATAATTGGATCAGCAATAAGATTATTAATCCGAATAGAATTAAGACATCCTGGAATATGAATCAATAATGATCAAATTTATAATTCCTTAGTAACTAGACATGCATTTTTAATAATTTTTTTTATAGTTATACCATTTATAATTGGAGGTTTTGGAAATTATTTAATTCCTTTAATAATTGGATCTCCAGATATAGCATTTCCACGAATAAATAATATCAGATTTTGAATTTTACCTCCCTCATTATTTTTATTATTATTAAGAAATTTATTCTCACCAAATGTTGGAACTGGTTGAACTGTATATCCTCCACTATCTTCTTATTTATTTCATTCATCTCCATCTGTAGATATTGCAATTTTTTCTTTACATATAACAGGAATTTCTTCTATTATTGGATCATTAAATTTTATTGTAACTATTATACTTATAAAAAACCACTCACTAAATTATGACCAAATTAATTTATTTTCATGATCAGTATGTATTACAGTTATTTTATTACTTCTATCCCTTCCAGTTCTAGCAGGAGCTATTACAATATTACTTTTTGATCGAAATTTTAATACATCTTTCTTTGATCCTATAGGAGGTGGAGATCCAATTCTTTATCAACACTTATTT
>IBIHM256-21|Hylaeus cornutus|COI-5P|OR796243
GAATATTATATTTCTTATTTGCAATATGAGCAGGTATAATTGGAACATCATTAAGAATAATTATTCGTATAGAATTAAGAACACCAGGAATATGAATTAATAATGATCAAATTTATAATACAATTGTTACTAGTCATGCATTCATTATAATTTTTTTTATAGTAATACCTTTTATAATTGGAGGATTTGGAAATTGATTAATTCCAATTATAATTGGAGCACCTGATATAGCTTTTCCACGAATAAATAATATAAGATTTTGATTATTACCACCATCATTTATATTATTATTATTAAGAAGAATATTATATTCAGGCGCAGGAACAGGTTGAACAGTATATCCTCCATTATCATCAATAATATACCATCCATCATTATCAGTAGATTTTACAATTTTTTCTTTACATATTGCAGGAATTTCATCAATCATAGGAGCAATTAATTTTATTGTAACAATTTTAAATATAAAAAATTTAAATTTAAATTATGATCAAATAAATTTATTTTCATGATCAGTAATAATTACAGCTATTTTATTATTAATTTCATTACCAGTTCTTGCAGGAGCAATTACTATATTATTAACAGATCGAAATTTTAATACATCATTTTTTGATCCATCTGGAGGAGGAGATCCAATTCTTTATCAACATTTATTT
>IBIHM267-21|Hylaeus coriaceus|COI-5P|OR796623
GAATATTATATTTTATTTTTGCTATATGAGCAGGAATAATCGGAACATCATTAAGAATAATCATCCGAATAGAATTAAGTTCACCAGGAGCATGAATCAATAATGATCAAATTTATAACTCTTTTATTACCGCACATGCATTCATTATAATTTTCTTTATAGTTATACCTTTTATAATTGGAGGATTTGGAAATTGATTAATCCCTATTATAATTGGAGCACCAGATATAGCTTTTCCTCGAATAAATAATATAAGATTTTGATTATTACCTCCATCATTAATATTATTATTATTAAGAATAATACTACATTCAGGATCAGGAACAGGTTGAACAGTATATCCTCCTTTATCAACAATTACATATCACCCATCATTATCAGTAGATTTCACAATTTTTTCATTACATATTGCAGGAATTTCATCCATTATAGGTGCTATTAATTTTATTGTTACAATCTTAAATATAAAAAACATTAATTTAAACTATGATCAAATAACTCTTTTTTCATGATCAGTAATAATTACTGCAATTTTATTATTACTATCATTACCTGTATTAGCAGGAGCAATTACTATACTATTAACTGATCGAAACTTTAATACCTCATTTTTTGATCCATCAGGAGGTGGAGATCCTATTCTTTATCAACATTTATTT
>IBIHM287-21|Anthidium loti|COI-5P|OR796007
GTATTTTATATATAATTTTTGCTTTATGGGCTGGAATAATTGGATCTTCAATAAGAATAATTATTCGAATAGAATTAAGAATTCCTGGTTCATGAATTGAAAATGATCAAATTTATAATTCCTTAGTCACAGCTCATGCTTTTTTAATAATTTTTTTTTTAGTTATACCTTTTTTAATTGGAGGATTTGGAAATTGATTAATTCCATTAATATTAGGAATTCCAGATATAGCATTCCCTCGAATAAATAATGTAAGATTTTGATTATTACCCCCTTCATTAATTTTATTATTATTAAGTAATTTATTTACTCCTACACCAGGAACTGGATGAACAATTTATCCTCCTTTATCTTCTTATTTATTTCATACATCACCATCAGTTGATTTAATAATTTTTTCTTTACATATTTCTGGAGTATCCTCAATTTTAGGATCATTAAATTTTATTGTAACTATTTTTATAATGAAAAATTTTTCAATAATTATAAATAAATTACCTTTATTCCCTTGAGCAGTATTAATTACAACTATTTTATTATTATTATCATTACCAGTTTTAGCTGGAGCTATTACAATATTATTATTTGATCGAAATTTTAATACCTCTTTTTTTGATCCAATAGGAGGAGGTGATCCAATTTTATATCAACATTTATTT
>IBIHM290-21|Anthidium oblongatum|COI-5P|OR795959
AATAAATAATATTAGTTTTTGATTATTACCACCTTCTTTAATTATATTGTTAATAAGAAATTTATTTAATCCTAGTTCAGGAACTGGATGAACTATTTATCCTCCATTATCATTATATATTTATCATTCATCACCTTCAGTTGATTTAATAATTTTTTCTTTACATATTTCTGGAATTTCTTCAATCTTAGGTTCATTAAATTTTATTGCAACAATTATATTAATAAAAAATTTTTCATTGAAAATAAATAGATTACCATTATTTTCTTGATCAGTATTAATTACTACAATTTTATTATTATTATCTTTACCAGTATTAGCAGGAGCTATTACAATATTATTATTTGATCGAAATTTTAATACTTCATTTTTTGATCCAATAGGAGGAGGAGATCCAATTTTATATCAACATTTATTT
>IBIHM305-21|Lithurgus chrysurus|COI-5P|OR796128
AATAAATAATATTAGATTTTGATTATTACCCCCTTCATTATTTTTATTATTATTTAGAAATTTTTTTACACCTACTCCTGGAACAGGATGAACTATATACCCTCCTTTATCAACATATTCATATCATTCATCTCCTTCAGTAGATTTAACAATTTTTTCATTACATATTTCTGGAGTATCATCTATTATAGGAGCAATAAATTTTATTATTACCGTCCCAATAATAAAAAATTATTCAATAAATATAAATCAAATTCCTTTATTTACATGGTCAGTGATTATTACAGCTATTTTATTATTAGTATCACTCCCAGTTTTAGCAGGTGCTATTACTATATTATTATTTGATCGAAATTTTAATTCTACATTTTTTGATCCAGTAGGAGGAGGAGATCCTGTTTTATTTCAACATTTATTT
>IBIHM315-21|Megachile leachella|COI-5P|OR796799
GTATATTATATATAATTTTTGCCCTCTGGGCAGGAATAATTGGATCAAGATTATCAATAATTATTCGTATAGAATTAAGAACCCCTGGATCATGAATTAAAAATGATCAAATTTATAATTCTATTGTAACAGCTCATGCATTTTTAATAATTTTTTTTTTAGTTATACCATTTATAATTGGAGGATTTGGTAATTGATTAATACCATTAATAATTGGAGCACCAGATATAGCATTCCCACGAATAAATAATGTAAGATTTTGATTATTACCTCCATCATTAATCTTATTATTATTAAGTAATTTAATTACTCCAAGTCCAGGAACTGGTTGAACAGTTTATCCTCCTTTATCTTTATATATATTTCATCCTTCACCATCTGTAGATTTAACAATTTTTTCATTACATCTATCAGGAATTTCTTCAATTATTGGATCATTAAATTTTATAGTTACAATTTTATTAATAAAAAATTATTCATTAAATTATAGACAAATAACTTTATTTCCATGATCAATTTTTATTACAACAATATTACTTTTATTATCCTTACCAGTTTTAGCAGGAGCTATTACAATATTACTATTTGATCGAAATTTAAATACATCATTTTTTGACCCCATAGGAGGGGGAGATCCAATTTTATACCAACATTTATTT
>IBIHM317-21|Megachile maritima|COI-5P|OR796336
GAATATTATATATAATTTTTGCTATATGAGCAGGAATAATTGGATCAAGATTATCAATAATTATTCGTATAGAACTAAGTATCCCCGGTTCTTGAATTAAAAATGATCAAATTTATAATTCAATTGTTACTGCTCATGCATTTTTAATAATTTTCTTTCTAGTTATACCATTTATAATTGGAGGATTTGGTAATTGATTAATACCATTAATAATTGGTGCTCCTGATATAGCATTCCCACGAATAAATAATGTAAGATTTTGATTATTACCCCCATCATTAATCTTACTATTATCAAGAAATTTAATTAATCCTAGACCAGGAACTGGATGAACTGTATACCCTCCATTATCATTATATATATTTCATCCATCTCCATCAGTAGATTTAACAATTTTTTCATTACATTTATCAGGAATTTCATCAATTATTGGATCATTAAATTTTATAGTAACTATTTTATTAATAAAAAATTTTTCACTAAATTATAGACAAGTAACATTATTCCCATGATCAATTTTTATTACAACAGTATTACTTTTATTATCTCTTCCAGTTTTAGCTGGAGCAATCACAATATTATTATTTGATCGAAATTTAAATACATCATTTTTTGATCCTACAGGAGGAGGTGACCCAATTTTATATCAACACTTATTT
>IBIHM326-21|Megachile willughbiella|COI-5P|OR796784
GAATATTATATATAATTTTTGCATTATGATCAGGTATAATTGGATCTAGATTATCCATAATTATTCGTATAGAATTAAGAATTCCTGGATCTTGGATTAAAAATGATCAAATTTATAATTCAATTGTTACTGCTCATGCATTTTTAATAATTTTTTTTTTAGTTATACCATTTATAATTGGTGGATTTGGTAATTGATTAATACCACTAATAATTGGAGCTCCTGATATAGCATTTCCACGAATAAATAATGTAAGATTTTGATTATTACCCCCATCATTAATCTTATTATTATCAAGAAATTTAATAAATCCAAGACCAGGAACCGGATGAACTGTATATCCCCCATTATCATTATATATATTTCATCCTTCTCCTTCTGTAGATTTAACAATTTTTTCATTACATTTATCAGGAATTTCATCAATTATTGGTTCACTAAATTTTATAGTAACTATTTTAATAATAAAAAATTTTTCATTAAATTATAGACAAATAACACTATTTCCATGATCTATTTTTATTACAACAATATTACTTTTATTATCACTTCCTGTATTAGCTGGTGCTATTACAATATTATTATTTGATCGAAATCTAAATACATCATTTTTTGACCCTATAGGTGGAGGTGACCCAATTTTATATCAACATTTATTT
>IBIHM353-21|Nomioides minutissimus|COI-5P|OR796520
-TATATTATATTTTTTATTTAGGATATGAATAGGAATATTTGGATCTTCATTAAGTTTAATTATTCGTATAGAGTTGAGGGTTCCTGGTTATTGAATTATAAATGATCAAATTTATAATTCAATTGTAACTAGTCATGCTTTTATTATAATTTTTTTTATAGTAATACCTTTTATAATTGGTGGATTTGGTAATTATTTAATTCCTATTATAATTGGAGCTCCTGATATAGCATTTCCTCGAATGAATAATATAA
>IBIHM356-21|Sphecodes crassanus|COI-5P|OR796474
GTATGCTATACTTCATCTTTGCCATATGAGCAGGAATAATTGGTGCTTCTTTAAGAATAATTATTCGTATAGAATTAAGAATTCCTGGAACATGAATCAATAATGACCAAATCTATAATACAATCATTACTTCACACGCCTTTATTATAATTTTTTTTATAGTAATACCTTTTATAATTGGGGGATTTGGAAATTGATTAGTGCCCTTAATAATTGGGGCTCCAGATATAGCATTCCCACGTATAAATAATATAAGATTTTGACTACTCCCTCCATCAATTTTTATATTGTTGATAAGAAGAATCTTAGATACTGGGTCAGGAACTGGATGAACAGTTTATCCCCCCCTCTCATCAATTATATACCATTCATCTTCTTCTGTAGATTTTACTATTTTTTCTTTACATTTAGCAGGAGTGTCATCTATTATAGGAGCTATTAATTTTATTGTATCTATTATTCTAATAAAAAATATTTCTATTAAATTTGAACAAATTCCTTTATTCCCATGGTCAGTAAAAATTACGGCCATCTTATTATTACTTTCATTGCCTGTCTTAGCTGGAGCTATTACAATACTATTAACAGACCGAAACCTAAATACATCATTTTTTGACCCTTCCGGAGGGGGGGACCCAATTTTATACCAACATCTATTT
>IBIHM376-21|Lasioglossum calceatum|COI-5P|OR796851
GAATATTATACTTCATCTTTGCAATATGATCAGGAATAATTGGATCTTCTTTAAGAATAATTATTCGTATAGAATTAAGAATTCCAGGAAAATGAATTAATAACGATCAAATTTATAACACTATTGTCACTTCACATGCATTTATTATAATTTTTTTTATAGTTATACCATTTATAATTGGAGGATTTGGGAATTGACTTGTACCATTAATAATTGGAGCCCCTGATATAGCATTCCCACGAATAAATAATATAAGATTATGATTATTAACTCCATCATTATTTATACTATTAATAAGAAGAATGTTATCTTCAGGCTCAGGAACTGGATGAACAATTTACCCACCACTATCTAATTCTACTTTCCACCCATCAATCTCAATAGATTGTACAATTTTTTCATTACATCTTGCAGGAATTTCATCTATTATAGGAGCCATCAATTTTATTGTATCAATTATACTAATAAAAAATATATCCATTAATTATGATCAAATTCCTCTTTTTCCATGATCAGTAAAAATTACAGCTATTCTTCTTCTACTATCATTACCAATTTTAGCAGGAGCCATTACAATACTTTTAACAGATCGAAATATAAATACTTCATTTTTTGACCCATCAGGAGGAGGAGACCCTATTTTATATCAACATCTATTT
>IBIHM418-21|Colletes abeillei|COI-5P|OR796715
TATAAATAATATAAGATTTTGATTATTACCTCCTTCTTTATTATTATTATTATTTGGTAATATTTTATATTCTGGTAGGGGAACAGGATGAACTATTTATCCTCCTTTATCATCTTTAATATATCATTCTTCAATATCTGTTGATTTAACAATTTTTTCTTTACATATTGCAGGTATTTCATCAATTATAGGTTCAATAAATTTTATTGTTACAATTTTAGATATAAAAAATTATAATTTAAATTATGATCAATTACCTTTATTTTCTTGATCAGTTTTTATTACAACAATTTTATTATTATTATCTTTACCAGTATTAGCAGGTGCTATTACTATATTATTAACTGATCGTAATTTAAATACTTCTTTTTTTGATCCTTCTGGTGGAGGAGATCCTATTTTATATCAACATTTATTT
>IBIHM440-21|Panurgus dargius|COI-5P|OR796741
GTGTATTATATTTTATTTTTGCTATATGATCAGGAATATTAGGGGCAGCTCTTAGACTAATTATTCGTATAGAATTAAGAAATGCTGGGGCATGAATTAATAATGATCAAATTTATAATACAATTATTACTTCTCATGCTTTTATTATAATTTTTTTTATAGTAATACCTTTTATAATTGGAGGATTTGGAAATTGATTAATTCCTTTAATAATTAATGCACCAGATATGGCTTTCCCACGAATAAATAATATAAGATTCTGACTATTACCTCCTTCATTATTATTTTTAATTATAAGAAGAATCATAAATTCTGGTTCAGGTACTGGGTGAACTGTGTATCCTCCTCTCTCATCATTTATTTATCATCCTACATCTTCAGTAGATATAACAATTTTTTCTTTACATATTGCAGGAATTTCTTCAATTATAGGAGCTGTTAATTTTATTGTAACAATTATTAAAATAAAAAATTTTTCTTTAAATTATGATCAAGTTCCTTTATTTCCATGATCTGTTTTTATTACTACTATTTTATTGTTATTATCATTACCTGTATTAGCTGGAGCAATTACAATATTATTATCTGATCGTAATTTAAACTCTTCTTTTTTCGATCCTATAGGAGGAGGAGACCCTATTCTTTACCAACATTTATTT
>IBIHM443-21|Panurginus albopilosus|COI-5P|OR796143
GTATCTTATATTTTATTTTTGCAATATGATCAGGAATATTAGGGGCATCATTAAGATTTATTATTCGATTAGAATTAAGATCCCCGGGGACATGAATTAACAATGATCAAATTTATAATACTATTGTTACATCTCATGCATTTGTAATAATTTTTTTTATAGTAATACCTTTTATAATTGGTGGATTTGGTAATTGATTAGTTCCCATAATAATTGGGGCCCCAGATATGGCTTTCCCACGAATAAACAACATAAGATTTTGACTCCTTCCTCCTTCTTTACTAATATTAATTATAAGAAGAATTTTAAATTCAGGAGCTGGAACAGGATGAACTGTATACCCGCCCTTATCATCATATTTATATCATCCTTCTAATTCTGTTGATCTGACAATTTTTTCATTACATATAGCAGGAATTTCTTCAATTATAGGAGCAGTAAATTTTATTGTAACTATTTTAAAAATAAAAAATATATCAATCAAACTTGATCAAATACCTCTTTTCCCATGATCAGTTTTTATTACAGCTATCTTACTTTTATTATCTCTACCTGTATTAGCCGGAGCAATTACAATACTTTTATCGGATCGCAACATAAACTCATCATTTTTTGACCCTGTGGGTGGGGGGGATCCAATTTTATATCAACATTTATTT
>IBIHM524-21|Andrena ramosa|COI-5P|OR796144
GAATATTATACTTCATTTTCGCTATATGAGCAGGTATAATTGGAGCATCACTTAGATTTATTATTCGTATAGAATTAAGAAACCCAGGTAATTGAATCAACAATGATCAAATTTATAATTCAATTGTGACCTCACACGCCTTCATTATAATTTTTTTCATAGTCATACCATTTATAATTGGAGGATTTGGAAATTGATTAACACCATTAATATTAGGAGCTCCTGATATAGCATTCCCTCGAATGAATAATATAAGATTTTGATTATTACCCCCATCAATCCTAATCATCTTAATAAGAATAGTATTAAATTCAGGATCTGGAACAGGATGAACTGTATACCCTCCATTATCATCTTACACTTTTCATCCATCATCATCAGTAGATTTAACAATTTTCTCCCTTCACATTGCAGGTATTTCATCAATTATAGGAGCAATTAATTTCATTGTAACAATCTTAAATATAAAAAATATTTCAATAAATTATGATCAATTACCACTATTCCCATGATCAGTATTTATTACAACAATCTTACTATTAATTTCTCTACCAGTTCTAGCAGGTGCAATTACTATATTATTATCAGATCGAAATATAAATTCATCATTCTTCGACCCAATAGGAGGAGGAGACCCAATTTTATATCAACATTTATTC
>IBIHM550-21|Heriades crenulata|COI-5P|OR796208
GAATACTATATATAATTTTTGCAATATGATCAGGAATAATTGGATCAGCCATAAGATTAATCATTCGAATAGAATTAAGAACTCCTGGTTCATGAATTGGCAATGATCAAATTTATAATTCTATTGTTACTGCACATGCATTTTTAATAATTTTTTTTTTAGTTATACCTTTTATAATTGGGGGGTTTGGAAATTGATTAATTCCATTAATTTTAGGGATTCCAGATATAGCATTCCCACGAATAAATAATATTAGATTTTGATTACTACCTCCTTCATTAATTTTATTATTAATTAGAAATTTATTTAACCCCAGTCCAGGAACAGGATGAACAATTTATCCACCTTTATCATTATATATATATCATCCTTCTCCTTCTGTAGACTTTACAATTTTCTCTTTACATATTTCAGGAATTTCATCAATTATAGGATCATTAAATTTTATTGTTACAATTTTATTAATAAAAAATAATTCATTAAATTATATACAAATACCATTATTTCCTTGGTCAGTATTTATCACTACAATTTTACTTTTATTATCTTTACCAGTTTTAGCAGGAGCAATTACTATACTTTTATTTGATCGAAATTTAAATTCATCATTTTTTGATCCAATTGGAGGAGGTGACCCAATTTTATATCAACATTTATTT
>IBIHM555-21|Osmia cephalotes|COI-5P|OR796902
GAATTTTATATATAATTTTTGCTATATGATCTGGAATAATTGGATCAGCTATAAGAATTATTATTCGAATAGAACTTAGAATTCCTGGTTCATGAATTTCTAACGATCAAATTTATAATTCTATAGTTACTGCCCATGCCTTTTTAATAATCTTTTTTCTCGTAATACCATTTCTTATTGGAGGATTCGGAAACTGATTAGTACCTTTAATATTAGGAATTCCAGATATAGCTTTTCCACGAATAAATAATATTAGATTTTGATTATTACCCCCATCCCTAATAATTTTACTTTTAAGAAATTTTTTAAATCCCAGACCCGGAACAGGATGAACTGTATATCCTCCATTATCTACACACTTATACCATTCTTCTCCATCAGTTGATTTAGCTATCTTTTCTCTTCATATTTCAGGTTTATCCTCAATTTTAGGATCTTTAAACTTCATTGTTACAATTATTATAATAAAAAATATTTCCTTAAAACATATTCAATTACCCCTATTCCCATGATCTGTTTTTATTACTACTATCCTTTTACTTTTATCCCTACCCGTTCTTGCCGGAGCTATCACTATACTTTTATTTGATCGAAACTTTAATACTTCTTTTTTTGATCCCACAGGAGGAGGAGACCCTATTCTTTATCAACATCTATTT
>IBIHM563-21|Hoplitis tridentata|COI-5P|OR796545
GGTTAATGTATATAGTTTTTGGAATATGGTCGGGGATGATTGGTTCAAGATTAAGAATGATTATTCGTATAGAATTAAGAATTCCAGGGTCTTGAATTAATAATGATCAAATTTATAATTCTTTAGTAACTGCTCATGCTTTTTTAATAATTTTTTTTTTAGTGATACCATTTATAATTGGGGGGTTTGGAAATTGATTAGTCCCTTTAATAATAGGAATTCCAGATATAGCATTTCCTCGTATAAATAATATTAGATTTTGATTGCTTCCACCTTCATTAATATTATTATTATTAAGAAATTTATTTAATCCTAGGCCAGGTACAGGATGAACAATTTATCCTCCATTATCATCATATTTGTATCATTCATCTCCTTCAGTTGATTTAGCGATTTTTTCACTTCATATTTCAGGTTTATCATCAATTATTGGATCAATTAATTTTATTGTGACTATTATTATGATGAAAAATATTTCAATAAATTATTTGCAATTATCTTTATTTCCATGATCTGTATTTATTACAACTGTTTTATTACTTTTGTCTTTACCTGTATTGGCTGGAGCAATTACAATACTTTTGTTTGATCGTAATTTTAATACTTCATTTTTTGATCCAATAGGAGGAGGTGATCCAATTTTATTCCAACATTTATTT
>IBIHM598-21|Nomada distinguenda|COI-5P|OR796090
TATATTATATATTATTTTTGCTCTTTGATCAGGAATAATTGGAACTTCAATAAGATTTATTATTCGTATAGAATTAAGAAGACCAGGTGAATGAATTATAAATGATCAAATTTATAATTCTTTAGTTACAGCCCATGCATTTTTAATAATTTTTTTTATAGTTATACCTTTTATAATTGGGGGATTTGGAAATTGATTAATTCCATTAATATTAGGATGTCCAGATATAGCTTTCCCACGAATAAATAATATTAGATTTTGATTACTTCCTCCTTCTTTATTTTTATTATTATTAAGAAACTTATTTAATATTACTCCAGGAACAGGATGAACAGTTTATCCTCCATTATCTTCTTCCATATTTCATAGTTCTCCTTCTGTAGATTTAGCAATTTTTTCCCTTCATATATCCGGTGTTTCTTCAATTATAGGAGCTATAAATTTTATAGTAACAATTATAATAATAAAAAATATTTCAATAAATTATGATCAAATTAATTTATTTTCTTGATCAGTATTTATTACTGCAATTTTATTATTATTATCTTTACCTGTTTTAGCAGGGGCAATTACAATATTACTATTTGATCGAAATTTTAATACTTCATTTTTTGATCCAATAGGAGGAGGTGACCCTATTTTATATCAACACTTATTT
>IBIHM621-21|Halictus submediterraneus|COI-5P|OR796277
TATACTTTATTTTATCTTTGCAATATGATCAGGAATAATTGGTGCTTCATTAAGAATAATTATCCGCATAGAATTAAGAACCCCAGGTAGATGAATTAATAATGATCAAATTTATAATACTATTGTTACTTCCCATGCTTTCGTAATAATTTTTTTTATAGTTATACCATTTATAATTGGAGGGTTCGGAAATTGACTTGTACCTTTAATAATTGGAGCCCCTGATATAGCCTTCCCACGAATAAACAATATAAGATTTTGATTACTAATTCCTTCATTATTTATACTTTTAATAAGAAGAATTTTATCTACTGGATCAGGAACAGGTTGAACTGTTTATCCTCCTTTGTCTTCAATTATATATCATTCATCTTCTTCAGTTGATTTTACTATTTTTTCTCTTCATATTGCAGGTATTTCATCAATTATAGGAGCAATTAATTTTATTGTATCAATTTTTTTAATAAAAAATATTTCCCTTAAATTAAATCAAGTTCCTTTATTTCCATGATCAGTAAAAATTACTGCTATTTTATTATTATTATCTTTGCCAGTCTTAGCAGGTGCTATTACTATATTATTAACTGACCGTAATTTAAATACATCTTTTTTTGACCCTTCGGGAGGAGGAGACCCAATTTTATACCAACATTTATTT
>IBIHM623-21|Andrena alfkenella|COI-5P|OR796891
AATACTATATTTTATTTTCGCTATATGATCAGGAATAATTGGAGCCTCGCTAAGATTTATTATTCGAATAGAGTTAAGAAATCCAGGAAATTGAATCAACAATGACCAAATTTATAATTCAATTGTAACCTCACACGCTTTCATTATAATTTTTTTTATAGTAATGCCATTCATAATCGGAGGTTTCGGAAACTGACTCACACCGTTAATATTAGGAGCGCCCGACATGGCTTTCCCACGAATAAACAATATAAGATTTTGATTACTCCCACCATCCATCTTGCTCTTATTAATAAGAGCAACCTTAAACTCAGGGTCTGGAACAGGATGAACAGTTTACCCCCCTTTGTCTTCATACACATACCACCCATCATCGTCTGTAGATTTAACAATCTTCTCACTTCATATTGCAGGTATTTCATCAATTATAGGGGCCATCAATTTTATTGTTACCATCTTAAATATAAAAAACATTTCAATAAACTATGACCAAATACCCCTATTCCCATGATCAGTATTCATTACAACAATTTTATTACTAATTTCACTGCCAGTCCTTGCAGGAGCTATTACAATATTAATCTCTGATCGAAACCTAAATTCATCCTTCTTCGATCCAATAGGAGGAGGAGACCCTATTTTATACCAACACCTATTC
>IBIHM684-21|Lasioglossum leucozonium|COI-5P|OR796178
AATATTATACTTTATTTTTGCAATATGATCAGGAATAATTGGAGCTTCATTAAGAATAATCATTCGTATAGAATTAAGAGCCCCCGGAAAATGAATTAATAATGATCAAATTTATAATACCATTGTCACATCACATGCTTTCATTATAATCTTTTTTATAGTTATACCATTTATAATTGGAGGATTTGGTAACTGATTAATCCCACTAATAATTGGAGCCCCTGATATAGCATTCCCTCGAATAAATAATATAAGATTCTGATTATTAATCCCATCACTTATTATACTCCTACTAAGATCAACTTTAACAGATGGATCAGGAACAGGATGAACTATTTACCCCCCACTATCATCAATTATATACCATTCCTCTAATTCTGTAGATTTTACAATTTTTTCCTTACACATTGCAGGAATATCCTCAATTATAGGAGCTATTAATTTTATTGTTTCTATTTTATTAATAAAAAACATCTCTATTAAATTTGATCAAATTCCATTATTCCCATGATCAGTAAAAATTACTGCTATTTTACTATTACTTTCCTTACCTGTTTTAGCAGGAGCTATCACAATACTATTAACAGATCGTAATTTAAACACTTCATTTTTTGACCCTTCAGGGGGAGGAGACCCAATTTTATATCAACATCTTTTT
>IBIHM696-21|Heriades truncorum|COI-5P|OR796003
AATAATATATATAATTTTCGCAATATGATCAGGAATAATTGGATCAGCTATAAGATTAATTATTCGAATAGAGTTAAGAACTCCTGGTTCATGAATTAGAAATGATCAAATTTATAATTCTATTGTTACTGCACATGCATTTTTAATAATTTTTTTTCTAGTAATACCTTTTATAATTGGAGGATTTGGAAATTGATTAATCCCATTAATTCTTGGAATTCCAGACATAGCATTCCCACGAATAAATAATATTAGATTTTGACTTTTACCTCCTTCATTAATTTTATTATTAATTAGAAATTTATTTAACCCCAGACCAGGAACAGGATGAACAATTTATCCACCTTTATCCTTATACATATATCATCCTTCTCCCTCTGTAGATTTCACAATTTTTTCTTTACATATTTCAGGAATTTCCTCAATTATAGGATCTTTAAATTTTATTGTTACAATTCTATTAATAAAAAATAATTCATTAAATTATATACAAATACCTTTATTCCCTTGATCAGTATTTATTACTACAATTTTACTTTTATTATCTTTACCAGTATTAACAGGAGCAATTACTATATTATTATTTGATCGAAACTTAAATTCATCTTTTTTTGACCCAATTGGAGGAGGAGATCCAATTTTATATCAACATTTATTT
>IBIHM703-21|Osmia caerulescens|COI-5P|OR796264
AATTTTATATATAATTTTTGCTATATGATCTGGAATAATTGGATCAGCTATAAGAATTATTATTCGAATAGAACTAAGAATTCCTGGATCTTGAATTTCAAATGATCAAGTTTATAATTCTTTAGTAACAGCTCATGCTTTTTTAATAATTTTTTTTTTAGTTATACCATTTTTAATTGGGGGATTTGGAAATTGATTAATTCCATTAATATTAGGAATTCCTGATATAGCTTTTCCCCGAATAAATAATATTAGATTTTGACTTTTACCTCCTTCTTTAATTTTATTAATCTTTAGAAATTTTTTAAATCCTAGACCTGGAACTGGATGAACTGTTTATCCTCCTCTTTCTTCTCATTTATATCATTCTTCTCCCTCAGTTGATTTAGCAATTTTTTCTTTACATATTTCTGGATTATCCTCTATTATAGGTTCATTAAATTTTATTGTTACTATTATTATAATAAAAAATATTTCATTAAAACATATTCAATTACCTCTTTTTCCTTGATCTGTTTTTATTACAACTATTTTATTATTATTTTCTTTACCTGTCTTAGCTGGGGCAATTACTATATTATTATTTGATCGAAATTTTAACACTTCTTTTTTTGATCCAATTGGAGGTGGGGACCCAATTTTATATCAACATCTGTTT
>IBIHM704-21|Osmia caerulescens|COI-5P|OR796121
AATTTTATATATAATTTTTGCTATATGATCTGGAATAATTGGATCAGCTATAAGAATTATTATTCGAATAGAACTAAGAATTCCTGGATCTTGAATTTCAAATGATCAAGTTTATAATTCTTTAGTAACAGCTCATGCTTTTTTAATAATTTTTTTTTTAGTTATACCATTTTTAATTGGGGGATTTGGAAATTGATTAATTCCATTAATATTAGGAATTCCTGATATAGCTTTTCCCCGAATAAATAATATTAGATTTTGACTTTTACCTCCTTCTTTAATTTTATTAATCTTTAGAAATTTTTTAAATCCTAGACCTGGAACTGGATGAACTGTTTATCCTCCTCTTTCTTCTCATTTATATCATTCTTCTCCCTCAGTTGATTTAGCAATTTTTTCTTTACATATTTCTGGATTATCCTCTATTATAGGTTCATTAAATTTTATTGTTACTATTATTATAATAAAAAATATTTCATTAAAACATATTCAATTACCTCTTTTTCCTTGATCTGTTTTTATTACAACTATTTTATTATTATTTTCTTTACCTGTCTTAGCTGGGGCAATTACTATATTATTATTTGATCGAAATTTTAACACTTCTTTTTTTGATCCAATTGGAGGTGGGGACCCAATTTTATATCAACATCTGTTT
>IBIHM722-21|Dasypoda hirtipes|COI-5P|OR796845
TATATTATATTTTATTTTTGCCTTATGAGCAGGTATGCTAGGAACCTCTCTCAGAATATTAATCCGATTAGAACTAAGAAATCCTGGATCTTGAATTAATAATGATCAAATCTATAACTCCACTATTACTGCTCATGCCCTAATTATAATTTTTTTTATAGTCATACCCTTCATAGTAGGAGGATTTGGAAACTACTTAGTACCACTTATAATTGGAGCTCCTGATATAGCCTTCCCACGAATAAATAATATAAGATTCTGACTACTCCCTCCCTCCTTATTCCTATTAATTAATAGCATGTGACTAAATACAGGATCTGGCACTGGATGAACTCTTTACCCACCATTATCATCTTTCATATTTCATGCCTCTAATTCTACAGATCTCTCTATTTTCTCACTTCATATAGCTGGTATTTCCTCTATTATAGGATCAATTAACTTTATTGTTACAATTTTAATAATAAAAAACTTTAGAATAAAATATGAACAACTAACTCTATTTTCTTGATCAATCTTTATTACTACTATTTTATTATTAATCTCACTACCTGTTCTAGCAGGAGCTATTACTATACTTCTATCAGATCGAAACTTCAATACTACATTTTTTGACCCCAGAGGGGGAGGAGATCCAATCCTCTATCAACACCTATTT
>IBIHM779-21|Nomada striata|COI-5P|OR796502
TATATTATATATTATTTTTGCTTTATGATCAGGAATAATTGGAACTTCAATAAGATTTATTATTCGTATAGAATTGAGTAATCCTGGTGAGTGAATTATGAATGATCAAATTTATAATTCATTAGTGACTGCTCATGCTTTTTTAATAATTTTTTTTATAGTAATACCATTTATAATTGGTGGATTTGGTAATTGATTAGTACCTTTAATATTAGGATGTCCTGATATAGCTTTTCCTCGAATAAATAATATTAGATTTTGATTATTACCTCCATCTTTAATTTTATTATTATTAAGAAATTTATTTAATATTACTCCAGGTACAGGATGAACAGTTTATCCTCCATTATCTTCATCGATATTTCATAGATCACCTTCAGTTGATTTAGCAATTTTTTCACTTCATATATCTGGAATTTCTTCAATTATAGGTGCAATAAATTTTATAGTAACAATTATATTAATAAAAAATATTTCAATAAATTATGATCAAATTAATTTATTTTCATGATCAATTTTTATTACAGCAATTTTATTATTATTATCTTTACCAGTTTTAGCTGGTGCTATTACTATATTATTATTTGATCGAAATTTTAATAGTTCATTTTTTGATCCTATAGGAGGAGGTGATCCAATTTTATATCAACATTTATTT
>IBIHM795-21|Hylaeus angustatus|COI-5P|OR796842
GAATATTATATTTTATTTTTGCTATATGAGCAGGAATAATTGGAACATCATTAAGAATAATTATCCGAATAGAATTAAGAATACCAGGAATATGAATAAATAATGACCAAATCTATAATACAATAATTACAGCTCACGCATTTATTATAATTTTCTTTATAGTTATACCATTTATAATTGGAGGATTTGGTAATTGATTAATTCCAATTATAATTGGAGCACCAGATATAGCTTTTCCACGAATAAATAACATAAGATTTTGATTACTTCCACCATCATTAATATTATTATTATTAAGAAGAACATTATATTCAGGTTCAGGAACAGGATGAACAGTATATCCACCTCTATCATCAATAATATATCACCCTTCAATATCAGTAGACATAACAATTTTTTCTCTACACATTGCAGGTATTTCATCAATCATAGGAGCTATTAATTTTATTGTAACAATTCTTAATATAAAAAACATCAATTTAAAATATGATCAAATAACCCTATTTTCATGATCAGTATTAATTACCGCAATTTTACTATTATTATCTTTACCAGTTCTTGCAGGAGCAATTACTATATTATTAACAGATCGAAATTTTAATACATCATTTTTTGATCCTTCAGGAGGTGGAGACCCAATTCTTTATCAACACTTATTT
>IBIHM799-21|Andrena propinqua|COI-5P|OR795997
GTATACTATATTTTATTTTCGCTATATGGGCAGGAATAGTTGGTGCTTCACTAAGATTCATTATCCGTATAGAATTAAGAAACCCAGGGGCATGAATCAACAATGATCAAATTTATAATTCAATTGTGACTTCTCATGCCTTTATTATAATTTTCTTCATAGTAATACCATTCATAATCGGAGGTTTCGGAAACTGACTCACACCGTTAATATTAGGAGCGCCCGACATGGCTTTCCCACGAATGAACAATATGAGATTTTGGCTACTCCCACCATCAATCTTAATTATTCTAATAAGTATAATTTTAAACTCAGGGTCAGGAACAGGATGAACAGTTTATCCTCCACTATCATCTTACTCTTTCCACCCATCATCATCTGTAGATTTAACAATCTTCTCCCTCCACATTGCAGGAGTTTCATCAATTATAGGAGCAATCAACTTTATTGTTACAATTCTAAACATAAAAAATATTTCACTAAACTATGATCAACTTCCTCTATTCCCATGATCAGTATTTATCACCACAATTCTTCTACTAATTTCATTGCCTGTCCTAGCAGGAGCTATTACAATATTACTATCAGATCGTAATTTAAACTCATCATTCTTTGACCCAATAGGAGGGGGTGACCCTATTCTATACCAACATCTATTC
>IBIHM847-21|Halictus subauratus|COI-5P|OR796020
CATACTCTATTTTATCTTTGCTATATGATCTGGAATAATTGGTGCCTCATTAAGAATAATTATTCGAATAGAATTAAGAACACCAGGTAGTTGAATTAATAATGATCAAATTTATAATACAATTGTTACTTCTCATGCTTTTGTAATAATTTTTTTTATAGTTATACCATTTATAATTGGAGGATTTGGTAACTGACTTGTACCTTTAATAATTGGAGCTCCTGATATAGCTTTCCCACGAATAAATAATATAAGATTTTGATTATTAATCCCTTCTCTTTTTATACTTTTAATAAGAAGAATTTTATCAACAGGATCAGGTACAGGATGAACTGTTTACCCTCCCTTATCCTCAATTATATACCATTCATCTTTTTCAGTTGACTTTACTATTTTTTCTTTACACATTGCAGGAATCTCCTCTATTATAGGAGCTATTAATTTTATTGTTTCAGTACTTTTAATAAAAAATATCTCTCTAAAATTAAATCAAGTTCCATTATTTCCATGATCAGTAAAAATTACTGCTATTTTATTACTTTTATCATTACCTGTTTTAGCAGGAGCTATTACTATATTATTAACTGATCGAAATTTAAATACATCTTTTTTTGATCCTTCGGGAGGAGGAGATCCAATTTTATATCAACATTTATTC
>IBIHM849-21|Lasioglossum punctatissimum|COI-5P|OR796643
AATATTATATTTTATTTTTGCAATATGAGCAGGAATAATCGGTGCATCATTAAGTATAATTATTCGTATAGAATTAAGAGCACCTGGAAGATGAATTAATAATGACCAAATTTATAATACTATTATTACTTCTCACGCATTCGTAATAATTTTTTTTATAGTAATACCATTTATAATCGGAGGGTTCGGAAATTGATTAGTACCATTAATAATTGGGGCCCCTGATATAGCCTTCCCTCGAATAAATAATATAAGATTTTGACTTTTAATTCCATCTTTATTTATACTATTAATAAGAAGAATTATAGCATCTGGATCAGGAACAGGATGAACTGTATACCCCCCACTATCATCTATTATATATCACTCATCTATTTCAGTAGATTTTACAATTTTTTCATTACATATTGCAGGTATTTCTTCAATTATAGGAGCTATTAATTTTATTGTATCCATTATTTTAATAAAAAATATTTCTATTAACTATGATCAAATCCCTTTATTCCCCTGATCAGTAAAAATTACTGCTATCTTATTACTTTTATCTCTTCCTGTATTAGCAGGAGCTATTACTATACTATTAACAGATCGAAACTTAAATACTTCATTTTTTGACCCTTCTGGAGGAGGGGACCCTATTCTTTACCAACATTTATTT
>IBIHM876-21|Sphecodes punticeps|COI-5P|OR796011
AATATTATATTTTATTTTTGCAATATGAGCTGGAATAATTGGTGCTTCTTTAAGAATAATTATTCGAATAGAATTAAGAATTCCTGGAAGATGAATTAATAATGATCAAATTTATAATACATTAATTACATCACATGCATTTATTATAATTTTTTTTATAGTTATACCATTTATAATTGGTGGATTTGGTAATTGATTAGTACCTTTAATAATTGGAGCCCCAGATATAGCATTCCCACGAATAAATAATATAAGATTTTGATTATTAACTCCTTCATTATTTATATTATTATTAAGAAATATAACAGATAGAGGATCAGGAACAGGCTGAACAATTTATCCTCCCTTATCATCAATTATATATCATTCTTCATACTCAGTAGATTATACAATTTTTTCTTTACATATAGCAGGAATTTCATCTATTATAGGAGCTATTAATTTTATTGTTTCAATTATAATAATAAAAAATATTTCATTAAATTTTGATCAAATTCCACTATTTCCATGATCAGTAAAAATTACAGCTATTTTATTACTTTTATCTTTACCAATTTTAGCAGGAGCTATTACTATATTATTAACCGATCGTAATTTAAATACTTCATTTTTTGATCCCTCAGGAGGAGGAGATCCAATTTTATATCAACATTTATTT
>IBIHM880-21|Colletes nigricans|COI-5P|OR796103
AATATTATATTTTATTTTTTCAATATGAACTGGTATAATTGGATCTTCATTAAGAATAATTATTCGTATAGAATTAAGATCTCCTGGTATATGAATTAATAATGATCAAATTTATAATTCTATTGTTACTTCTCATGCATTTATTATAATTTTTTTTATAGTTATACCTTTTTTAATTGGTGGATTTGGTAATTGGTTAATTCCATTAATAATTGGAGCTCCAGATATAGCTTTCCCTCGAATAAATAATTTAAGTTTTTGATTATTACCACCTTCTTTATTATTATTATTATTAAGAAGAATTTTATATTCTGGAAGAGGAACTGGATGAACTGTTTATCCACCTTTATCATCTTTATTATATCATCCTTCTTTATCTGTTGATTTTACAATTTTTTCTTTACATATTGCAGGTATTTCTTCTATTATAGGTTCAATAAATTTTATTATTACAATTTTAAAAATAAAAAATCATAATTTAAATTATGATCAATTATCATTATTTTCTTGATCTGTTTTTATTACAACAATTTTATTATTATTATCTTTACCTGTTTTAGCAGGAGCAATCACAATATTATTAACTGATCGAAATTTAAATACTTCATTTTTTGATCCTTCTGGTGGGGGAGATCCAATTCTTTATCAACATTTATTT
>IBIHM898-21|Panurgus cephalotes|COI-5P|OR796155
AATAAATAATATAAGATTTTGATTACTTCCTCCTTCATTATTATTTTTAATTTTAAGGAGAGTAATAAATTCTGGTTCAGGAACTGGATGAACTGTTTATCCTCCATTATCATCATTTATATATCATCCTACTTCTTCAGTTGATATAACAATTTTTTCTTTACATATTGCAGGTATTTCTTCAATTATAGGAGCTATTAATTTTATTGTAACAATTATTAAAATAAAAAATTTTTCTTTGAATTATGATCAAGTTCCATTATTCCCATGATCTGTTTTTATTACTACTATTTTATTATTACTATCATTACCTGTTTTAGCTGGAGCAATTACAATATTATTATCTGATCGTAATTTAAATTCTTCTTTTTTTGATCCTATAGGAGGAGGAGACCCAATTCTTTATCAACATTTATTT
>IBIHM899-21|Anthophora hispanica|COI-5P|OR796257
AATAATTTATTTTTTATTTGCTTTATGAGCTGGAATAATTGGTACATCTATAAGAATAATTATTCGTATAGAATTAAGAAATCCAGGAATATGAATTAATAATGATCAAGTTTATAATTCAATTGTAACAGTTCATGCATTTTTAATGATTTTTTTTATGGTTATACCTTTTATAATTGGAGGGTTTGGTAATTGATTAATTCCTTTAATATTAGGATCACCAGATATAGCATTTCCACGTATAAATAATATTAGATTTTGATTATTACCTCCATCTTTAATTTTATTGCTTTTAAGAAATTTATTTCAAGTTAGTCCTGGTACTGGTTGAACAATTTATCCTCCTTTATCTTCTTTTTTATTTCATTCATCACCATCTGTAGATATGACTATTTTTTCTTTACATTTATCTGGTATTTCTTCTATTATTGGGGCTATAAATTTTATAGTAACTATTGTAATAATAAAAAATTTATCTTTAAATTTTGATCAAGTTTCTTTATTTTCATGATCAGTTTTTATTACAGCTATTTTATTATTATTGTCATTACCTGTATTAGCGGGAGCAATTACTATATTAATTTTTGATCGAAATATTAATACTTCTTTTTTTGATCCTTTAGGAGGAGGAGATCCTATTTTATATCAACATTTATTT
>IBIHM978-21|Andrena russula|COI-5P|OR795949
AATATTATACTTCATTTTTGCTATATGAGCAGGAATAATTGGAGCCTCACTAAGATTCATTATTCGTATAGAGTTAAGAAATCCAGGTAATTGAATCAACAATGATCAAATTTATAATTCAATTGTCACCTCTCACGCTTTTATTATAATTTTCTTCATAGTAATACCATTCATAATCGGAGGTTTCGGAAACTGACTCACACCGTTAATATTAGGAGCGCCCGACATGGCTTTCCCACGAATAAACAATATAAGGTTCTGACTACTACCCCCATCAATTTTAATTATTCTAGCAAGAATAGTATTAAATTCAGGATCTGGAACTGGATGAACAGTTTATCCTCCACTATCATCATATTCTTATCATCCATCATCGTCTGTAGATTTAACTATTTTCTCACTTCATATCGCAGGTATTTCATCAATTATAGGAGCAATTAATTTTATTGTTACAATTTTAAATATAAAAAATATCTCCTTAAACTATGATCAAATACCCCTATTCCCATGATCAGTATTTATTACAACCATTTTACTGCTAATCTCTCTACCAGTCCTAGCTGGAGCCATTACAATATTATTATCAGATCGAAATCTAAACTCATCCTTCTTTGACCCTATAGGAGGTGGAGATCCTATCCTCTATCAACATTTATTT
>IBIHY017-22|Anthidium florentinum|COI-5P|OR795941
AATAAATAATATTAGATTTTGAATATTACCTCCTTCATTAATTTTATTATTATTAAGAAATTTATTTTCTCCGACTCCAGGAACTGGATGAACTATTTATCCTCCTTTATCTTTATATTTATTTCATATATCACCATCAGTTGATTTAATAATTTTTTCTTTACATATTTCTGGAATCTCTTCAATTTTAGGATCATTAAATTTTATTGTAACAATTTTAATAATAAAAAATCCTTTTTTATTTTTTGAATATATACCATTATTTTCATGATCAGTATTAATTACAACAATTTTATTATTATTGTCATTACCTGTATTAGCTGGAGCTATTACAATATTATTATTTGATCGAAATTTTAATACTTCATTTTTTGATCCAATAGGAGGAGGTGATCCTATTTTATATCAACATTTATTT
>IBIHM004-19|Lasioglossum pauperatum|COI-5P|OR796092
AATATTATATTTTATTTTTGCAATATGAGCAGGAATAATCGGTGCATCATTAAGAATAATTATTCGAATGGAATTAAGAGCTCCTGGAAGATGAATTAACAATGATCAAATTTATAATACTATTATTACTTCACATGCATTTATTATAATTTTCTTTATAGTTATACCCTTTATAATTGGAGGATTTGGTAATTGATTAGTTCCATTAATAATTGGTGCACCTGATATAGCTTTCCCTCGAATAAATAATATAAGATTTTGACTTTTAATCCCATCTTTATTTATACTTTTAATAAGAAGAATTTTAGCTTCAGGTTCAGGAACTGGTTGAACAGTATACCCTCCTTTATCTTCTATTATATACCACTCATCCATTTCAGTAGATTGCACAATTTTTTCATTACATATTGCAGGAATTTCTTCTATTATAGGAGCTATTAATTTTATTGTTTCAATTATTTTAATAAAAAATATTTCAATTAATTATGATCAAGTCCCTCTATTCCCTTGATCAGTAAAAATTACTGCAATTTTATTATTATTATCTTTACCTGTACTAGCAGGAGCTATTACTATATTATTAACTGATCGAAATTTGAATACTTCATTTTTTGACCCTTCAGGAGGGGGAGACCCAATTCTATACCAACATTTATTT
>IBIHM006-19|Halictus smaragdulus|COI-5P|OR796761
TATACTTTATTTTATTTTTGCTATATGATCAGGAATAATTGGTGCCTCATTAAGAATAATTATTCGAATAGAATTAAGAACCCCAGGTAGATGAATTAATAATGACCAAATCTATAATACTATTGTTACTTCACATGCCTTTGTTATAATTTTTTTTATAGTTATACCATTTATAATTGGGGGATTTGGAAATTGACTTGTACCTTTAATAATTGGAGCTCCTGATATAGCTTTCCCACGAATAAATAATATAAGATTTTGATTATTAATTCCATCTTTATTTATACTTTTAATAAGAAGAATTTTATCCACTGGTTCAGGTACAGGATGAACAGTTTACCCTCCTTTATCTTCAATCATATATCACTCATCTTCTTCAGTTGATTTTACTATTTTCTCTCTTCATATCGCAGGAATCTCATCAATTATAGGAGCAATTAATTTTATTGTATCAGTTCTTTTAATAAAAAATATTTCTCTTAAACTTAATCAAATTCCCTTATTCCCATGATCAGTAAAAATTACCGCTATTTTATTATTATTATCATTACCAGTATTAGCAGGAGCAATCACTATATTATTAACTGACCGTAATCTAAATACATCCTTTTTTGATCCTTCTGGAGGAGGAGATCCAATTTTATATCAACATTTATTT
>IBIHM036-19|Halictus subauratus|COI-5P|OR796948
CATACTCTATTTTATCTTTGCTATATGATCTGGAATAATTGGTGCCTCATTAAGAATAATTATTCGAATAGAATTAAGAACACCAGGTAGTTGAATTAATAATGATCAAATTTATAATACAATTGTTACTTCCCATGCCTTTGTAATAATTTTTTTTATAGTTATACCATTTATAATTGGAGGGTTTGGTAATTGACTTGTACCTTTAATAATTGGAGCTCCTGATATAGCTTTCCCACGAATAAATAATATAAGATTTTGATTATTAATCCCTTCTCTTTTTATACTTTTAATAAGAAGAATTTTATCTACAGGATCAGGTACAGGATGAACTGTTTACCCTCCCTTATCCTCAATTATATACCATTCATCTTTTTCAGTTGACTTTACTATTTTTTCTTTACACATTGCAGGAATCTCCTCTATTATAGGAGCTATTAATTTTATTGTTTCAGTACTTTTAATAAAAAATATCTCTCTAAAATTAAATCAAGTTCCATTATTTCCATGATCAGTAAAAATTACTGCTATTTTATTACTTTTATCATTACCTGTTTTAGCAGGAGCTATTACTATATTACTAACTGATCGAAATTTAAATACATCTTTTTTTGATCCTTCAGGAGGAGGAGATCCAATTTTATACCAACATTTATTC
>IBIHM102-21|Coelioxys argenteus|COI-5P|OR796524
GTATAATATATATAATTTTTGCTTTATGGTCAGGAATAATTGGTTCATCTTTAAGAATAATTATTCGTATAGAATTAAGAATCCCTGGATCTTGAATTAATAATGATCAAATTTATAATTCATTTATTACTGCTCACGCATTCTTAATAATTTTTTTTCTAGTTATACCATTTTTAATTGGTGGATTTGGAAATTGATTAGTTCCATTAATAATTGGTGCACCAGATATAGCATTCCCTCGAATAAATAATATCAGTTTCTGATTATTACCACCATCTTTATTTTTATTACTTGCTAGAAACATAATAAATCCAAGTCCAGGTACAGGATGAACTATTTATCCTCCACTTTCTCTTTACACATTTCATCCTTCTCCATCAGTAGATTTAGCAATTTTTTCATTACACTTATCAGGAGTTTCCTCTATTATTGGATCAATAAATTTTATTGTAACAATTCTATTTATAAAAAATAACTCAATTAATTATAGACAAATATCTTTATTTCCATGATCAATTCTTATTACCACAATTCTTTTATTGCTATCATTACCTGTTTTAGCCGGAGCAATCACTATACTTATTTTTGATCGAAACTTAAACTCTTCATTTTTTGATCCTACTGGAGGTGGAGATCCAATTTTATACCAACACTTATTT
>IBIHM1030-22|Andrena fulica|COI-5P|OR796196
TATATTATATTTTATTTTTGCTATATGATCAGGAATAATTGGAGCTTCACTAAGATTTATTATTCGTATAGAATTAAGAAATCCAGGAAACTGAATTAATAATGATCAAATCTATAATTCAATTGTTACATCACACGCTTTCATTATAATTTTCTTCATAGTTATACCATTTATAATTGGAGGATTTGGAAATTGACTAACTCCACTAATACTAGGAGCACCAGATATAGCTTTTCCACGTATAAATAATATAAGATTTTGATTACTACCTCCATCCATCATTATTATATTAATAAGAGCAGTATTAAATTCAGGATCCGGAACTGGATGAACTGTATATCCACCTTTATCATCATTTACATATCATCCATCATCATCTGTAGATTTAACAATTTTTTCACTACACATTGCAGGTGTATCATCAATTATGGGAGCAATCAATTTTATTGTAACAATTCTAAATATAAAAAATATTTCAATTAATTATGATCAAATACCTCTATTCCCATGATCAGTATTTATTACAACAATTCTTCTATTAATTTCATTACCCGTACTAGCAGGTGCTATTACAATACTACTATCAGACCGAAACTTAAACTCATCATTCTTTGATCCAATAGGAGGAGGTGATCCAATTCTTTATCAACACTTATTT
>IBIHM1034-22|Andrena aerinifrons|COI-5P|OR796236
AATATTGTACTTTATTTTTGCAATATGAGCCGGAATAATTGGAGCATCACTAAGATTTATCATTCGAATAGAACTAAGAAATCCAGGAAACTGAATTAACAACGACCAAATTTACAACTCAATTGTTACATCTCACGCCTTTATCATAATTTTTTTCATAGTTATACCATTTATAATCGGAGGTTTCGGAAACTGACTCACACCATTAATATTAGGAGCGCCCGACATAGCCTTTCCACGAATAAATAATATAAGATTTTGACTTTTACCTCCATCTATTCTAGTCATTTTAATAAGAATAGTTTTAAACTCAGGATCTGGAACAGGATGAACAGTATACCCCCCACTTTCATCATACGCATTTCACCCATCATCATCAGTAGATTTAACAATTTTCTCCCTCCACATTGCAGGAATCTCATCAATCATAGGAGCAATCAATTTTATTGTAACAATCTTAAACATAAAAAATATATCAATAAATTATGATCAAATACCACTTTTCCCATGATCAGTATTCATTACAACAATCTTACTACTAATTTCCTTACCCGTACTAGCAGGAGCTATCACCATACTTTTATCAGATCGAAACCTAAACTCATCATTCTTCGACCCTATAGGAGGAGATGACCCCATTTTATATCAACATCTATTC
>IBIHM1036-22|Andrena ampla|COI-5P|OR796123
AATATTATACTTCATCTTCGCTATATGATCCGGAATAATTGGTGCCTCACTAAGATTTATCATCCGTATAGAACTAAGAAATCCAGGAAATTGAATCAACAATGATCAAATTTATAATTCTATCGTAACCTCACACGCTTTCATTATAATTTTTTTCATAGTAATACCATTTATAATCGGAGGATTCGGAAACTGACTCACACCGTTAATATTAGGAGCGCCCGACATAGCTTTCCCACGAATAAATAATATAAGATTTTGATTACTCCCTCCATCCATTATAATACTTTTAATAAGAACAATCTTAAATTCAGGATCTGGAACAGGATGAACTGTTTACCCTCCTTTATCCTCCTACTCATATCATCCATCATCATCCGTAGATTTAACAATCTTTTCACTTCACATTGCAGGTATCTCATCAATTATAGGAGCTATCAACTTCATCGTAACCATCTTAAATATAAAAAATATCTCAATAAATTATGATCAAATACCCCTATTCCCATGATCTGTCTTCATTACAACAATCCTATTATTAATTTCACTACCAGTCCTCGCAGGTGCCATTACAATACTAATTTCAGACCGAAACTTAAACTCAGCATTCTTTGATCCAATAGGAGGAGGAGACCCTATCCTATATCAACATCTCTTC
>IBIHM1041-22|Andrena trimmerana|COI-5P|OR796778
AATACTTTACTTCATTTTCGCTATATGAGCAGGAATAATCGGAGCATCACTAAGATTTATTATCCGAATAGAATTAAGAAACCCAGGAAGATGAATCAACAATGATCAAATTTATAATTCAATTGTAACCTCTCACGCATTCATTATAATTTTTTTCATAGTGATACCATTCATAATCGGAGGTTTCGGAAACTGACTCACACCGTTAATATTAGGAGCGCCCGACATGGCTTTCCCACGAATAAATAATATGAGATTCTGATTATTACCTCCCTCAATTATTATTATTATCACAAGAATAGTATTAAATTCAGGATCAGGAACAGGATGAACAGTTTATCCTCCACTCTCATCTTATTCATATCACCCATCATCATCCGTAGATTTAACAATTTTTTCACTGCATATTGCAGGAATCTCTTCAATCATGGGAGCAATTAATTTTATTGTTACTATTCTTAACATAAAAAATATTTCATTAAACTATGATCAACTACCACTATTCCCATGATCAGTATTTATTACAACAATTCTATTGCTAATTTCACTTCCAGTATTAGCAGGTGCAATTACAATATTACTATCAGATCGAAACCTAAATTCATCTTTCTTTGATCCTATAGGAGGTGGAGACCCTATTCTATATCAACACTTATTT
>IBIHM120-21|Nomada duplex|COI-5P|OR796114
GTATATTATATATTATTTTTGCTTTATGGTCAGGAATAATTGGTACAGCAATAAGATTTATTATTCGAATGGAATTAAGTAATCCAGGAGAATGAATTATAAATGATCAAATTTATAATTCATTAGTAACAGCTCATGCTTTTTTAATAATTTTTTTTATAGTTATACCTTTTATAATTGGTGGATTTGGAAATTGATTAGTTCCATTAATATTAGGATGTCCAGATATAGCTTTCCCTCGTATAAATAATATTAGATTTTGATTATTACCTCCTTCTTTATTCTTATTATTATTAAGAAATTTATTTAATATTACACCTGGAACAGGTTGAACTGTTTATCCTCCTTTATCTTCTTCAATATTTCATAGTTCACCTTCTGTTGATTTAGCAATTTTTTCACTTCATATATCTGGAATTTCTTCAATTATAGGAGCAATAAATTTTATAGTAACAATTATGATAATAAAAAATATTTCTATAAATTATGATCAGATTAATTTATTTTCTTGATCAATTTTTATTACTGCTATTTTATTATTATTATCTTTACCTGTTTTAGCTGGGGCTATTACTATATTATTATTTGATCGTAATTTTAATACATCATTTTTTGATCCTATAGGAGGGGGAGATCCTATTTTATATCAACATTTATTT
>IBIHM1218-22|Andrena flavipes|COI-5P|OR796258
AATACTATACTTCATCTTCGCCATATGAGCGGGCATAATCGGAGCCTCACTAAGATTTATTATCCGAATGGAATTAAGAAACCCGGGAAGCTGAATCAACAATGATCAAATTTATAATTCAATTGTAACCTCACACGCTTTCATTATAATTTTCTTCATAGTTATACCATTCATAATCGGAGGTTTCGGAAACTGACTCACACCGTTAATATTAGGAGCGCCCGACATGGCGTTCCCGCGAATAAACAACATAAGGTTTTGATTGTTACCACCCTCGATCTTAATCATCTTAATAAGGATAGTTCTAAATTCAGGATCCGGAACAGGATGAACAGTTTACCCACCACTATCATCCTACTCATTCCACCCATCCTCATCAGTAGATCTAACAATCTTCTCACTTCACATTGCAGGTGTATCATCAATTATAGGTGCAATCAACTTTATCGTAACAATCCTAAATATAAAAAATATCTCAATAAATTATGATCAAATACCACTATTCCCATGATCAGTATTTATTACCACAATCCTACTACTAATTTCATTGCCAGTTTTAGCTGGTGCCATCACAATACTCCTATCAGATCGTAATTTAAACTCATCATTCTTCGATCCCATGGGAGGAGGAGACCCAATTCTATACCAACACCTATTC
>IBIHM124-21|Nomada femoralis|COI-5P|OR796559
GTATATTATATATTATTTTTGCTTTATGGTCTGGAATAATTGGAACTTCAATAAGATTTATTATTCGAATAGAATTAAGTAATCCTGGAGAATGAATTATAAATGATCAAATTTATAATTCTTTAGTTACTGCTCATGCTTTTTTAATAATTTTTTTTATAGTAATACCTTTTATAATTGGAGGTTTTGGAAATTGATTAATTCCCTTAATATTAGGGTGTCCAGATATAGCTTTCCCTCGAATAAATAATATTAGATTTTGATTATTACCCCCTTCACTATTTTTATTAATATTAAGAAATTTATTTAATATCACCCCCGGAACAGGATGAACAATTTACCCTCCTTTATCTTCTTCAATATTTCATAGATCTCCTTCTGTAGATTTAGCTATTTTTTCCCTTCACATATCTGGAATTTCCTCAATCATAGGAGCAATAAATTTTATAGTAACTATTATATTAATAAAAAATATTTCTATAAATTACGATCAAATTAATTTATTTTCTTGATCAATTTTTATTACAGCTATTTTATTACTATTATCTTTACCTGTATTAGCAGGAGCAATTACTATATTATTATTTGATCGAAATTTTAATACTTCATTTTTTGATCCAATAGGAGGGGGGGACCCAATTTTATACCAACATTTATTT
>IBIHM1262-22|Protosmia asensioi|COI-5P|OR796232
AGTAATATATATAATTTTTTCAATATGAGCAGGAATAATTGGATCAGCAATAAGAATTTTAATTCGAATAGAATTAAGAATTCCAGGATCATGAATTGGAAATGATCAAATTTATAATTCAATTGTTACAGCTCATGCTTTTTTAATAATTTTTTTTTTAGTTATACCTTTTATAATTGGAGGATTTGGAAATTGACTAGTTCCTTTATTATTAGGAATTCCTGATATAGCTTTTCCTCGAATAAATAATATTAGATTTTGATTATTACCTCCTTCATTATTTTTATTATTATTAAGTAATTTATTTAATCCTAGACCTGGAACAGGATGAACTGTTTATCCTCCTCTTTCATCTTATTTATATCATTCTTCTCCATCAGTTGATTTAGCTATTTTTTCATTACATATTTCTGGAGTTTCATCAATTTTAGGTTCTTTAAATTTTATTGTTACTATTTTAATAATAAAAAATATTTCATTAAATTATATACAATTACCTTTATTTTCATGATCTGTTTTTATTACTACTATTTTATTATTATTATCATTACCAGTATTAGCTGGTGCAATTACAATACTTTTATTTGATCGTAATTTAAATTCTTCTTTTTTTGATCCTATAGGAGGAGGAGATCCTATTTTATATCAACATTTATTT
>IBIHM1308-22|Coelioxys obtusa|COI-5P|OR795979
TATATTATATATAATTTTTGCTATTTGATCAGGAATAATTGGATCTTCAATAAGTATAATTATTCGTATAGAATTAAGTACCCCAAATAGATGGATTAATAATGACCAAATTTATAATTCATTTATTACTGCTCATGCTTTTTTAATAATTTTTTTTTTAGTTATACCTTTTTTAATTGGGGGATTTGGTAATTGATTAATCCCTTTAATAATTGGGGCCCCTGATATAGCTTTCCCTCGAATAAATAATATTAGATTTTGATTACTACCCCCTTCAATTTTTTTACTTTTATCTAGAAATTTATTAAACCCTAGACCGGGTACAGGATGAACAGTTTATCCTCCTTTATCATTATATATATTCCATCCATCCCCTTCAGTAGATATGGCTATTTTTTCTTTACACTTATCAGGTATTTCTTCTATCATTGGTTCAATAAATTTTATTGTAACAATTTTAATAATAAAAAATAATTCTTTAAAATATGAACAAATACCTTTATTTTCATGATCAGTCCTTATTACTACTATTCTTTTATTATTATCCTTACCTATTTTAGCAGGAGCTATTACAATATTATTATTTGATCGTAATTTAAATACATCTTTTTTTGATCCAATAGGAGGAGGAGACCCTATTTTATACCAACACTTATTT
>IBIHM133-21|Nomada illustris|COI-5P|OR796134
GTATATTATATATTATTTTTGCTTTATGGTCTGGGATGATTGGAACGTCAATAAGATTTCTTATTCGTATAGAATTAAGTAATCCAGGGGAATGAATTATAAATGATCAAATTTATAATTCATTAGTTACTGCTCATGCTTTTTTAATAATTTTTTTTATAGTTATACCTTTTATAATTGGTGGATTTGGTAATTGATTAGTACCTTTAATGTTAGGGTGTCCAGATATGGCATTTCCTCGTATAAATAATATTAGATTTTGGTTATTACCTCCTTCTTTATTTTTATTATTATTAAGAAATTTATTTAATATTACTCCGGGTACAGGATGAACTGTTTATCCTCCATTATCTTCATCAATGTTTCATTGTTCACCTTCAGTTGATTTAGCAATTTTTTCTCTTCATATATCAGGAATTTCATCTATTATAGGTGCTATAAATTTTATAGTAACAATTATAATAATAAAGAATATTTCTATAAATTATGATCAGATTAATTTATTTTCTTGATCAATTTTTATTACAGCAATTTTATTATTACTTTCTTTACCTGTTTTAGCTGGAGCTATTACTATATTATTATTTGATCGTAATTTTAATACATCTTTTTTTGATCCTATAGGAGGAGGGGATCCTATTTTATATCAACATTTATTT
>IBIHM1351-22|Hylaeus dilatatus|COI-5P|OR796942
TATTTTATATTTTTTATTTGCTATATGATCAGGAATAATTGGAACATCTTTAAGAATAATTATTCGAATAGAATTAAGAATACCAGGAATATGAATTAATAATGATCAAATTTATAATTCAATTATTACAGCTCATGCATTTATTATAATTTTTTTTATAGTTATACCTTTCATAATTGGAGGATTTGGAAATTGATTAATTCCACTTATAATAGGTGCTCCAGATATAGCTTTTCCTCGAATAAATAATATAAGATTTTGATTATTACCTCCATCTTTAATAATATTATTATTAAGAAGAATAATTTATTCAGGTTCAGGTACTGGATGAACAATTTATCCACCTTTATCCTCAATTTTATATCATCCTTCTTTATCAACAGACTTTACTATTTTTTCCTTACATATTGCAGGAGTTTCTTCAATTATAGGATCAATTAATTTTATTGTAACAATTTTAAATATAAAAAATATAAATTTAAATTATGATCAAATAACTTTATTTTCCTGATCAGTAATAATTACAGCAATTTTATTATTATTATCATTACCAATTTTAGCAGGAGCAATTACTATATTATTAACAGATCGAAATTTTAACACTTCATTCTTTGATCCTTCAGGAGGTGGAGATCCAATTCTTTATCAACATTTATTT
>IBIHM150-21|Nomada pectoralis|COI-5P|OR796426
GCATACTATATATTATTTTTGCTTTATGATCAGGAATAATTGGTACTTCAATAAGATTTATTATTCGAATAGAATTAAGAAGTCCAGGTAAATGAATTATAAATGATCAAATTTATAATTCTTTAGTTACTGCTCATGCTTTTTTAATAATTTTTTTTATAGTCATACCCTTTATAATTGGTGGATTTGGAAATTGATTAATTCCATTAATATTAGGATGTCCAGATATATCTTTTCCTCGAATAAATAATGTTAGATTTTGATTATTACCTCCTTCATTATTTTTATTATTATTAAGAAATTTATTTAATACTACTCCTGGAACAGGATGAACTGTTTATCCTCCATTATCTTCTTCAATATTTCATAATTCTCCTTCTGTAGATTTAGCAATTTTTTCACTTCATATATCAGGAATTTCTTCTATTATAGGAGCTATAAATTTTATAGTAACAATTATAATAATAAAAAATGTTTCAATAAATTATGATCGAGTCAATTTATTTTCTTGGTCAATTTTTATTACAGCAATTTTATTATTATTATCATTACCAGTATTAGCCGGAGCAATTACAATATTATTATTTGATCGAAATTTTAATACTTCTTTTTTTGATCCCATAGGTGGGGGAGATCCTATTTTATATCAACATTTATTT
>IBIHM151-21|Nomada piccioliana|COI-5P|OR796703
GAATATTATATATTATTTTTGCTTTATGATCAGGAATAATTGGTACTTCAATAAGATTTATTATTCGTATAGAATTAAGAAATCCTGGAGAATGAATTATAAATGATCAAATTTATAATTCTTTAGTAACTGCTCATGCTTTTTTAATAATTTTTTTTATAGTAATACCTTTTATAATTGGTGGATTTGGAAATTGATTAGTTCCTTTAATATTAGGATGTCCTGATATAGCTTTTCCTCGAATAAATAATATTAGATTTTGATTATTACCTCCATCTTTAATTTTATTATTATTAAGAAATTTATTTAATATTACTCCAGGAACAGGATGAACTGTTTATCCTCCATTATCTTCATCTATATTTCATAGATCTCCTTCAGTTGATTTAGCTATTTTTTCTCTTCATATATCTGGAATTTCATCAATTATAGGTGCTATAAATTTTATAGTAACAATTATATTAATAAAAAATATTTCAATAAACTATGACCAAATTAATTTATTTTCTTGATCAATTTTTATTACAGCAATTTTATTATTATTATCTTTACCTGTTTTAGCTGGTGCAATTACTATATTATTATTTGATCGAAATTTTAATACATCTTTTTTTGATCCTATAGGAGGAGGTGACCCAATTTTATACCAACATTTATTT
>IBIHM178-21|Eucera dentata|COI-5P|OR796915
GAATTTTATATATAATATTAGCAATATGATCTGGAATAATTGGAACATCAATAAGATTAATTATTCGAATAGAATTAAGATGTCCAGGAAAATGAATCATAAATGATCAATTATATAATTCATTTGTTACAGCTCATGCATTTTTAATAATTTTTTTTATAGTAATACCTTTTTTAATTGGTGGATTTGGAAATTGATTAATACCTTTAATATTAGGATCTCCTGATATAGCTTTTCCACGAATAAATAATATTAGATTTTGATTATTACCTTGTTCTCTAATATTTTTATTAATAAGAAATTTATTTAATATAACACCAGGAACAGGATGAACAATTTATCCCCCTTTATCATCTTACATTTTTCACCCATCACCTTCTGTAGATATTATAATTTTTTCATTACATTTATCAGGAATATCATCAATTTTAGGAGCAATAAATTTTATAGTAACTATTATAATAATAAAAAATTTATCAATAAATTATGATCAAATTAATTTATTTTCATGATCAGTATTTATTACAGCTATTTTATTACTATTATCTTTACCAGTTTTAGCAGGTGCAATCACTATACTATTATTTGATCGAAACTTAAATACTTCATTTTTTGACCCAATAGGAGGAGGAGATCCTATTTTATATCAACATTTATTT
>IBIHM190-21|Eucera nana|COI-5P|OR796841
GAATATTGTATATAGTATTAGCAATATGATCTGGTATAATTGGAACATCAATAAGATTAATTATTCGAATAGAATTAAGATGTCCTGGAAAATGAATTGGAGATGATCAATTATATAATTCATTTGTAACTGCTCATGCTTTTTTAATAATTTTTTTTATAGTTATACCCTTTTTAATTGGTGGATTTGGAAATTGATTAATACCTTTAATATTAGGCTCTCCTGATATAGCATTCCCACGGATAAATAATATTAGATTTTGATTACTACCTTGTTCTTTAATATTTTTATTAATAAGAAATCTATTTAGAATAACTCCAGGAACAGGATGAACAGTTTACCCACCATTATCTTCTTATATATTTCATCCATCTCCTTCAGTAGATATTATAATTTTTTCATTACATTTATCTGGAGTATCTTCAATTTTAGGAGCAATAAATTTTATAGTTACAATTATAATAATAAAAAATTTAGCAATAAATTATGACCAAATCAATTTATTTTCATGGTCAGTATTTATTACAGCTATTTTATTATTATTATCATTACCAGTATTAGCGGGAGCAATTACTATATTATTATTTGATCGAAATTTAAACACTTCATTTTTTGATCCTATAGGAGGAGGAGACCCAATTTTATATCAACATTTATTT
>IBIHM225-21|Bombus barbutellus|COI-5P|OR795945
GAATAATATATTTTATTTTTGCTTTATGATCTGGAATAATTGGTTCATCAATAAGAATAATTATTCGTATAGAATTAAGTCATCCAGGAACATGAATTAACAATGATCAAATTTATAATTCTATAGTTACTAGTCATGCTTTTTTAATAATTTTTTTTATAGTTATACCATTTTTAATTGGAGGTTTCGGAAATTATTTAATTCCATTAATAATAGGAACACCAGATATAGCTTTTCCACGATTAAATAATTTAAGATTTTGACTTCTACCACCATCATTATTTTTATTATTAATAAGAAATTTATTCACTCCAAATACTGGAACAGGTTGGACAATTTATCCTCCATTATCCTCTTATATTTTTCATTCATCCCCTTCTATTGATCTATCAATTTTTTCTTTACATATAACAGGAATTTCATCCATTATTGGTTCATTAAATTTTTTAGTATCAATTATAATAATAAAAAATCATTCATTAAATTTTGATCAAATTAATTTATTTCCTTGATCAATTTGTATTACTGTAATTTTATTAACTTTATCATTACCAGTATTAGCAGGAGCAATTACTATACTATTATTTGATCGAAATTTTAATACATCATTTTTCGATCCAATAGGTGGAGGAGATCCAATTCTTTATCAACATTTATTT
>IBIHM291-21|Anthidium taeniatum|COI-5P|OR796160
GTATATTATATATAATTTTTGCATTATGGGCCGGAATAATTGGTTCATCAATAAGAATAATTATTCGAATAGAATTAAGAATTCCTGGATCATGAATTGAAAATGATCAAATTTATAATTCTTTAATTACAGCTCATGCTTTTTTAATAATTTTTTTTTTAGTAATACCTTTTTTAATTGGAGGATTTGGTAATTGATTAATTCCTATAATATTAGGAATTCCTGATATAGCATTTCCTCGAATAAATAATATTAGTTTTTGATTATTACCTCCATCATTGATTTTATTATTATTAAGTAATTTATTTAATCCAAGGCCTGGAACTGGATGAACAGTTTATCCACCTTTATCATTATATTTATATCATTCATCTCCTTCGGTTGATTTAATAATTTTTTCTTTACATATTTCTGGTATTTCTTCTATTTTAGGGTCATTAAATTTTATTGTTACAATTTTAATAATAAAAAATTTTTCTTTAGTTATGAATAAATTACCTTTATTTCCTTGGGCAGTTTTAATTACGACTATTTTATTGTTATTATCATTACCTGTTTTAGCTGGAGCAATTACTATATTATTGTTTGATCGTAATTTAAATACTTCTTTTTTTGATCCAATAGGAGGAGGGGATCCAATTTTATATCAACATTTATTT
>IBIHM322-21|Megachile pyrenaica|COI-5P|OR795950
GAATAATATATATAATTTTTGCTATATGATCAGGAATAATTGGGTCATCAATAAGTATAATTATCCGAATAGAATTAAGAATCCCAGGATCATGAATTAAAAATGACCAAATTTATAATTCTATTGTTACAGCCCATGCTTTCTTAATAATTTTTTTTCTAGTAATGCCTTTTATAATTGGAGGATTTGGAAATTGATTAATACCACTTATAATTGGAGCTCCAGATATAGCATTTCCACGTATAAATAATGTAAGATTTTGATTATTACCACCATCAATTTTACTACTACTATCAAGAAATTTTATTAACCCAAGACCAGGAACCGGATGAACTATTTATCCACCATTATCTTTATATTTATATCACTCATCACCATCAATTGATTTAGCAATTTTTTCATTACACTTATCAGGAATTTCATCAATTATTGGTTCAATAAATTTTATTGTAACAATCTTATTAATAAAAAATTATTCATTAAATTATAGACAAATACCACTATTTTCATGATCAATTTTCATTACAACAATATTATTATTACTATCCTTACCAGTATTAGCAGGAGCAATCACAATACTATTATTTGATCGAAATTTAAATTCTTCATTTTTTGATCCTATAGGAGGAGGAGACCCAATTCTTTACCAACATTTATTT
>IBIHM325-21|Megachile pusilla|COI-5P|OR796440
GTATATTATATATAATTTTTGCTCTTTGAGCAGGAATAATTGGATCTAGATTATCAATAATTATTCGTATAGAATTAAGAACTCCCGGATCATGAATTAAAAATGATCAAATTTATAATTCTTTAGTAACAGCTCATGCATTTTTAATAATTTTTTTTTTAGTTATACCATTTATAATTGGAGGATTCGGTAATTGATTAATACCATTAATAATTGGAGCTCCTGATATAGCATTCCCACGAATAAATAATGTAAGATTTTGATTACTACCTCCATCATTAATTTTATTATTATTAAGAAACTTAATAACCCCAACACCAGGAACAGGTTGAACAGTTTATCCTCCCTTATCTTTATATATATTTCATCCTTCTCCATCTGTAGATTTAACTATTTTCTCACTACATCTATCAGGAATTTCTTCAATTATTGGATCATTAAATTTTATAGTTACAATTTTATTAATAAAAAATTATTCATTAAATTATAGACAAATGACATTATTTCCATGATCAATTTTTATTACAACAATATTACTCTTATTATCTTTACCAGTTTTAGCAGGAGCTATTACAATATTATTATTTGATCGAAATTTAAATACATCATTCTTTGATCCTATAGGAGGAGGAGATCCAATTTTATACCAACATTTATTT
>IBIHM327-21|Megachile marginata|COI-5P|OR796666
GTATACTATATATAATATTTGCCCTATGGGCTGGGATAATTGGCTCAAGATTATCAATAATTATCCGTATAGAATTAAGAACACCAGGATCTTGGATTAAAAATGATCAAATTTATAATTCTATTGTTACTGCACACGCATTTTTAATAATTTTTTTTTTAGTTATACCATTTATAATTGGTGGTTTTGGAAATTGATTGATACCAATTATAATTGGAGCACCTGATATAGCTTTCCCACGAATAAATAATATTAGATTTTGATTACTACCTCCATCATTAATTTTATTATTATTAAGAAATTTAATTAACCCTAGACCCGGAACTGGTTGAACAGTATACCCACCATTATCATTATATATATATCATCCTTCACCTTCAGTAGATTTAACAATTTTTTCTTTACATTTATCAGGAATTTCTTCAATTATTGGATCATTAAATTTTATAGTTACAATTTTATTAATAAAAAATTATTCATTAAATTATAGTCAAATAACTTTATTCCCTTGATCAATTTTTATTACAACAATATTATTATTATTATCACTTCCTGTATTAGCAGGAGCAATTACAATATTACTATTTGATCGAAATTTAAATACATCTTTTTTTGACCCAATAGGAGGTGGAGATCCAATTTTATATCAACATTTATTT
>IBIHM343-21|Systropha grandimargo|COI-5P|OR796633
GAATATTATACTTTTTATTTGCCATATGAGCAGGAATAATTGGATCCTCCATAAGTATAATCATCCGATTACAACTTAGATCTCCTGGCAATTGAATTAATAATGATCAAATCTATAATACAATAATTACATCTCACGCATTTGTAATAATCTTTTTTATAGTAATACCCTTTATAATTGGAGGATTTGGAAATTGATTGATACCCTTAATAATTGGGGGACCCGACATAGCTTTTCCCCGAATAAATAATATAAGATTTTGATTACTAATCCCCTCTCTATTTCTTCTTTTAATAAGTAGAACCTTAAATTCTGGATCAGGAACAGGATGAACTGTTTACCCTCCCCTATCTTCATCTCTTTACCACATATCATCATCTGTAGACTTAACAATCTTTTCATTACACATTGCAGGCATTTCATCAATTATAGGAGCAATCAACTTTATTGTATCAATTATAATAATAAAAAATATTTCTATAAGCATAGACCAAGTAAGTCTATTCCCCTGATCAGTATTAATTACCGCTATCCTTTTATTATTAAGTCTCCCAGTTCTTGCCGGAGCCATTACAATATTACTAACAGATCGAAATCTCAATACATCCTTTTTTGACCCTACAGGAGGAGGAGATCCAGTCCTTTATCAACATTTATTT
>IBIHM350-21|Ceylalictus variegatus|COI-5P|OR796006
AATAAATAATATAAGATTTTGATTATTAATTCCATCTTTTTTTCTTTTATTTCTTAGTATATATTTAAGATCTGGATCAGGTACTGGTTGAACATTATATCCTCCTCTTTGTTCAATTATATATCATCAGGGTAATTCTGTTGATTTAACTATTTTGTCTTTACACATTGCTGGTATTTCTTCAATTATGGGAGCTATTAATTTTATAGTTACAATTATAATTATGAAAAATATTGGTTTAAAATTAGATCAAATTCCTTTATTTGCTTGATCTATTAATATTACTACATTTTTATTATTAACTTCATTACCTGTATTGGCTGGAGCTATTACTATAGTTCTTACTGATCGTAATTTCAATACTTCTTTTTTTGATCCTTCAGGAGGAGGAGATCCTATTTTATATCAACATTTATTT
>IBIHM358-21|Sphecodes ephippius|COI-5P|OR795936
AATAAATAATATAAGATTTTGACTATTAACTCCTTCTTTATTTTTATTATTATTAAGAAATTTATCAGAATCTGGTTCAGGTACAGGTTGAACAATTTATCCACCATTATCATCAATTATATATCATTCATCCTCTTCTGTAGATTTAACTATTTTTTCTCTTCATATAGCAGGAATTTCATCTATTATAGGAGCTATTAACTTTATTGTTTCTATTCTATTAATAAAAAATATTTCTCTTAATTTTGATCAAATTCCTTTATTTCCTTGATCTGTAAAAATTACAGCTATTTTATTATTATTATCTCTTCCAATTTTAGCAGGAGCAATTACAATATTATTAACTGACCGAAATTTAAATACTTCATTTTTTGACCCCTCTGGTGGTGGTGACCCAATTTTATATCAACATTTATTT
>IBIHM359-21|Sphecodes puncticeps|COI-5P|OR796664
GAATATTATATTTTATTTTTGCAATATGAGCTGGAATAATTGGTGCTTCTTTAAGAATAATTATTCGAATAGAATTAAGAATTCCTGGAAGATGAATTAATAATGATCAAATTTATAATACATTAATTACATCACATGCATTTATTATAATTTTTTTTATAGTTATACCATTTATAATTGGTGGATTTGGTAATTGATTAGTACCTTTAATAATTGGAGCCCCAGATATAGCATTCCCACGAATAAATAATATAAGATTTTGATTATTAACTCCTTCATTATTTATATTATTATTAAGAAATATAACAGATAGAGGATCAGGAACAGGCTGAACAATTTATCCTCCCTTATCATCAATTATATATCATTCTTCATACTCAGTAGATTATACAATTTTTTCTTTACATATAGCAGGAATTTCATCTATTATAGGAGCTATTAATTTTATTGTTTCAATTATAATAATAAAAAATATTTCATTAAATTTTGATCAAATTCCACTATTTCCATGATCAGTAAAAATTACAGCTATTTTATTACTTTTATCTTTACCAATTTTAGCAGGAGCTATTACTATATTATTAACCGATCGTAATTTAAATACTTCATTTTTTGATCCCTCAGGAGGAGGAGATCCAATTTTATATCAACATTTATTT
>IBIHM385-21|Lasioglossum discus|COI-5P|OR796303
GTATATTATATTTTATTTTCGCTATATGAGCAGGAATAATTGGAGCTTCCTTAAGAATAATTATTCGTATAGAATTAAGTGCTCCTGGAAAATGAATTAATAATGATCAAATTTATAATACTATTGTAACTTCACATGCCTTTATTATAATTTTTTTTATAGTTATACCTTTTATAATTGGAGGATTTGGAAACTGATTAGTCCCCTTAATAATTGGAGCCCCAGATATAGCATTCCCTCGAATAAATAATATAAGATTTTGACTATTAATCCCTTCCCTTCTTTTACTTTTATTAAGGTCAATATTAACAGATGGTTCAGGAACAGGATGAACAATTTACCCACCTCTTTCTTCTATTATATATCATTCATCTAACTCCGTTGACTTCACAATTTTCTCACTCCATATTGCAGGAATATCCTCCATTATAGGAGCTATTAATTTTATTGTATCTATCTTGTTAATAAAAAATATTTCAATTAAATTTGATCAAATCCCATTATTCCCATGATCAGTAAAAATTACTGCTATTTTATTACTATTATCTTTACCAGTGCTAGCAGGAGCTATTACTATACTTCTTACTGATCGTAATTTAAATACTTCATTCTTTGACCCCTCAGGAGGAGGTGACCCAATTTTATACCAACATTTATTT
>IBIHM388-21|Lasioglossum ibericum|COI-5P|OR796707
GAATATTATATTTTATTTTTGCAATATGATCAGGTATAATTGGAGCATCATTAAGAATAATTATCCGAATAGAATTAAGTACCCCCGGAAGATGAATTAATAATGACCAAATTTATAACACTATTATTACTTCCCATGCATTTATTATAATTTTCTTTATAGTTATACCTTTTATAATTGGTGGATTTGGTAACTGATTAGTTCCATTAATAATTGGGGCCCCCGATATAGCTTTCCCTCGTATAAATAACATAAGATTTTGACTTCTAATTCCATCACTAATTATATTATTAATAAGAAGAATTTTAACCTCTGGATCAGGAACTGGGTGAACAATTTACCCCCCCTTATCCTCAATTATATACCACTCATCTATCTCAGTAGATTTTACAATTTTTTCACTACATATTGCAGGAATATCTTCTATTATAGGAGCAATTAATTTTATTGTATCCATCTTATTAATAAAAAATATTTCAATTAATTATGATCAAATTCCATTATTTCCTTGATCTGTAAAAATTACAGCAATCTTATTATTATTATCTTTACCTGTTTTAGCAGGAGCTATTACTATATTATTAACAGACCGAAATCTAAATACTTCATTTTTTGACCCATCAGGAGGAGGAGACCCCATTCTTTATCAACATTTATTT
>IBIHM408-21|Lasioglossum puncticolle|COI-5P|OR796458
GAATATTATATTTTATTTTTGCAATATGAGCAGGAATAATTGGAGCATCACTAAGAATAATCATCCGTATAGAATTAAGAGCCCCTGGAAGATGAATTAATAATGATCAAATTTATAATACTATTATTACATCTCATGCATTCATTATAATTTTTTTCATAGTAATACCTTTTATAATTGGGGGATTTGGAAATTGATTAGTACCTCTAATAATTGGAGCTCCTGATATAGCCTTCCCTCGAATGAATAATATAAGATTTTGACTTTTAATTCCATCATTATTTATATTATTAATAAGAAGAATTCTAGCTTCTGGTTCAGGAACAGGATGAACAGTATACCCCCCCTTATCATCTATCATATATCATTCATCAATTTCTGTAGACTGTACAATTTTTTCATTACATATTGCAGGAATTTCTTCAATTATAGGAGCTATCAATTTTATTGTTTCAATTATATTAATAAAAAATATATCAATTAATTATGATCAAATTCCTCTTTTCCCCTGATCAGTTAAAATTACTGCTATTTTACTATTACTATCTTTACCAGTATTAGCAGGTGCTATTACCATATTATTAACAGATCGAAATTTAAATACTTCATTCTTTGATCCATCAGGTGGGGGAGATCCTATTCTTTATCAACATTTATTT
>IBIHM458-21|Osmia cyanoxantha|COI-5P|OR796769
GAATTTTATATATAATTTTTGCTATATGATCTGGAATAATTGGATCGGCAATAAGAATTATTATTCGTATAGAACTAAGAATTCCTGGATCATGAATTTCAAATGATCAGACTTATAATTCTTTAGTAACGGCTCATGCTTTTTTAATAATTTTTTTTTTAGTTATACCCTTTCTAATTGGAGGATTTGGAAATTGATTAGTTCCTTTAATAATAGGAATTCCAGATATAGCATTTCCACGAATAAATAATATTAGATTTTGATTATTACCCCCATCTTTAATAATATTATTATTAAGAAATTTTTTAAATCCTAGACCAGGAACTGGTTGAACAGTATATCCTCCTTTATCTTCTCATTTATATCATTCTTCCCCATCAGTTGATTTAGCAATCTTTTCTCTTCATATTTCAGGTTTATCTTCAATCATAGGATCTTTAAATTTTATTGTTACAATTATTATAATAAAAAATATTTCCTTAAAACATATACAATTACCCCTTTTTCCTTGATCTGTTTTTATTACTACTGTTTTGTTACTTTTATCCCTTCCTGTATTAGCTGGAGCTATTACTATATTATTATTCGATCGAAATTTTAATACTTCTTTTTTTGACCCTATTGGAGGGGGAGACCCAATTCTTTATCAACATTTATTT
>IBIHM472-21|Andrena agilissima|COI-5P|OR795937
GGATATTATATTTCATTTTCGCTATATGAGCTGGTATAGTTGGAGCCTCACTCAGATTTATTATTCGTATAGAATTAAGAAACCCAGGCAGGTGAATTAACAATGATCAAATCTATAATACAATCGTAACTTCACATGCCTTTATCATAATTTTTTTCATAGTAATACCATTCATAATCGGAGGTTTCGGAAACTGACTCACACCGTTAATATTAGGAGCGCCCGACATGGCTTTCCCGCGAATAAATAATATAAGATTTTGGCTACTGCCCCCATCAATCCTAATTATTTTAACAAGAATAATCCTAAATTCGGGGTCAGGAACAGGTTGAACAATCTACCCTCCATTATCATCATATGCTTACCACCCCTCCTCCTCTACAGATCTAACAATTTTCTCACTTCATATTGCAGGAATTTCATCCATCATAGGAGCAATTAATTTCATTGTAACAATTCTAAACATGAAAAATATTTCAATAAATTACGATCAACTCCCTCTATTTCCATGATCAGTATTTATCACTACAATTCTCCTATTAATTTCTCTACCAGTTCTAGCAGGAGCTATCACTATATTACTATCAGATCGTAATTTAAACTCATCATTCTTCGACCCTATAGGAGGGGGAGACCCCATCCTATACCAACACCTATTT
>IBIHM479-21|Andrena bimaculata|COI-5P|OR796913
GAATATTATATTTTCTATTCGCTATATGAGCAGGCATAGTCGGAGCCTCTCTTAGATTCATTATCCGTATAGAACTAAGTAACCCAGGAGAATGAATTAATAATGATCAAATTTATAATACAATCGTAACCTCTCACGCCTTTATTATAATTTTCTTCATAGTTATGCCATTCATAATCGGAGGTTTCGGAAACTGACTCACACCGTTAATATTAGGAGCGCCCGACATGGCTTTCCCGCGAATAAATAATATAAGATTTTGGCTACTCCCCCCTTCAATTCTAATCATTTTAACAAGAATAGTTCTAAATTCGGGGTCCGGAACAGGTTGAACAATCTACCCTCCATTATCATCATATTCTTATCATCCATCCTCCTCCACAGACCTAACAATTTTTTCACTGCACATCGCAGGAATTTCATCAATCATAGGAGCAATCAACTTTATTGTAACAATTCTTAACATAAAAAATATCTCAATAAATTATGATCAATTACCCCTATTCCCATGATCAGTATTTATTACTACAATTCTTCTATTAATCTCCCTTCCAGTCCTAGCCGGAGCTATCACAATACTACTATCTGACCGTAATCTAAACTCATCATTTTTTGACCCTATAGGAGGAGGAGACCCAATTTTGTACCAACATTTATTT
>IBIHM487-21|Andrena fulvago|COI-5P|OR795999
GAATACTATACTTTATTTTTGCAATATGAGCAGGAATAGTTGGAGCTTCACTTAGATTTATTATCCGTATAGAGTTAAGAAATCCAGGTAACTGAATTAATAATGATCAAATCTATAACTCAATCGTAACATCACACGCCTTTATCATAATTTTTTTCATAGTGATGCCATTCATAATCGGAGGTTTCGGAAACTGGCTCACACCGTTAATATTAGGAGCGCCCGACATGGCTTTCCCTCGAATAAATAACATGAGATTTTGACTACTCCCGCCATCGATCTTAACTATTTTAATAGGAATAGTATTAAACTCAGGATCCGGAACAGGATGAACAGTCTACCCCCCACTATCTTCCTACGCATTCCACCCATCTTCCTCTGTAGATTTAACAATTTTCTCACTTCACATCGCAGGAGTATCATCAATTATAGGAGCAATCAACTTCATTGTAACAATCCTAAACATAAAAAATATTTCAATAAATTATGATCAACTACCTCTTTTCCCATGGTCCGTATTCGTTACAACAATCCTTCTACTTATCTCCCTTCCAGTTCTAGCAGGGGCCATTACAATATTACTATCAGATCGAAATTTAAATTCATCATTCTTTGACCCTATAGGAGGAGGGGACCCAATTTTATACCAGCATTTATTC
>IBIHM494-21|Andrena morio|COI-5P|OR795955
GAATACTATACTTCATTTTCGCTATATGAGCCGGAATAGTTGGAGCGTCACTAAGATTCATTATTCGTATAGAATTAAGAAATCCAGGAAGATGAATCAATAATGATCAAATTTATAATTCAATTGTAACCTCACATGCCTTTATTATAATTTTCTTCATAGTGATACCATTCATAATCGGAGGTTTCGGAAACTGACTCACACCGTTAATATTAGGAGCGCCCGACATGGCTTTCCCACGAATAAACAATATAAGATTTTGACTACTGCCCCCTTCAATCTTAATTATTTTAATAAGAATAATTATAAATTCGGGATCTGGAACAGGATGAACAGTTTACCCACCACTATCATCCTATGCATTCCATCCATCATCATCAGTTGATTTGACAATCTTTTCTCTTCACATCGCAGGAGTATCATCAATTATAGGAGCAATCAACTTTATTGTAACAATTCTAAATATAAAAAATATTTCATTAAATTATGATCAAATACCACTTTTCCCATGATCAGTATTTATTACTACAATTCTTTTGTTAATCTCATTACCAGTATTAGCAGGAGCTATTACAATACTATTATCAGATCGAAATTTAAACTCATCATTTTTTGATCCTATAGGAGGTGGAGATCCAATTCTATATCAACATTTATTT
>IBIHM497-21|Andrena labialis|COI-5P|OR796783
GAATACTGTATTTCATATTTGCAATATGAGCAGGAATAATAGGAGCCTCCCTAAGATTTATTATCCGAATAGAACTAAGAAACCCAGGAAGATGAATCAACAATGATCAAATTTATAACTCAATCGTAACCTCACACGCTTTCATTATAATTTTCTTCATAGTGATACCATTCATAATCGGAGGTTTCGGAAACTGACTCACACCGTTAATATTAGGAGCGCCCGACATGGCTTTCCCACGAATAAATAACATAAGATTTTGACTTCTACCTCCCTCGATTATCATCATCATAATAAGAATAGTATTAAATTCAGGCTCAGGAACTGGATGAACAGTTTATCCGCCTCTCTCGTCATACGCTTATCACCCGTCTTCCTCCGTAGATTTAACAATCTTCTCCCTTCACATCGCTGGAGTATCATCAATCATAGGCGCAATCAACTTCATTGTAACAATCCTTAACATAAAAAATATCTCCATAAACTATGACCAAATACCCTTATTCCCATGATCAGTATTCATCACAACAATTCTACTCCTAATTTCCCTACCAGTCCTAGCTGGAGCCATCACCATATTACTATCAGATCGAAATCTAAACTCCTCATTCTTTGACCCCATAGGAGGTGGGGATCCCATTTTATATCAACATCTATTC
>IBIHM531-21|Andrena spreta|COI-5P|OR796803
GAATATTATATTTCATTTTCGCTATATGATCCGGAATAATTGGGGCCTCACTAAGATTCATTATTCGAATAGAATTAAGAAATCCAGGAAATTGAATTAACAATGACCAAATCTATAATTCAATTGTAACATCACACGCTTTCATTATAATTTTTTTCATAGTAATACCATTCATAATCGGAGGTTTCGGAAACTGACTCACACCGTTAATATTAGGAGCGCCCGACATAGCTTTCCCACGAATAAATAATATAAGATTTTGACTTCTACCCCCATCTATTATTCTTCTTCTAATAAGAACAATCCTAAATTCAGGATCTGGTACAGGATGAACAGTATACCCACCCCTATCTTCATATTCATTCCATCCATCATCATCTGTAGATCTAACAATCTTTTCCCTTCACATTGCAGGTATCTCATCAATCATAGGAGCTATCAATTTTATTGTAACCATCCTAAACATAAAAAATATTTCAATAAATTACGACCAAATACCTCTATTCCCATGATCTGTTTTCATTACAACAATTCTATTACTAATTTCACTACCAGTCCTTGCAGGTGCTATTACAATACTAATTTCTGATCGAAATCTAAACTCATCCTTCTTTGATCCTATAGGAGGAGGAGACCCCATCTTATATCAACATTTATTT
>IBIHM581-21|Bombus pascuorum|COI-5P|OR796654
AATAATATACTTCATTTTTGCTATATGATCAGGTATAATTGGATCTTCAATAAGATTATTAATTCGAATAGAATTAAGACATCCTGGTATATGAATTAATAATGATCAAATTTATAATTCTTTAGTTACTAGACATGCATTTTTAATAATTTTTTTTATAGTTATACCTTTTTTAATTGGTGGATTTGGAAATTATTTAATTCCTTTAATATTAGGAGCACCAGATATAGCATTTCCTCGAATAAATAATATTAGATTTTGAATTTTACCTCCTTCATTAATAATATTATTATTAAGAAATTTATTTACACCTAATGTTGGAACAGGATGAACAGTTTATCCTCCATTATCTTCATATTTATTTCATTCTTCACCATCTATTGATATTGCAATTTTTTCACTTCATATAACAGGAATTTCTTCTATTATTGGTTCTTTAAATTTTATTGTTACTATTATAATAATAAAAAATTATTCATTAAATTATGATCAAATTAATTTATTTTCATGATCAGTATGTATTACTGTAATTTTATTAATTTTATCTTTACCTGTTTTAGCAGGAGCAATTACAATATTACTTTTTGATCGAAATTTTAATACATCTTTTTTTGATCCTATAGGAGGTGGGGATCCAATTCTTTATCAACATTTATTT
>IBIHM594-21|Nomada distinguenda|COI-5P|OR796567
TATATTATATATTATTTTTGCTCTTTGATCAGGAATAATTGGAACTTCAATAAGATTTATTATTCGTATAGAATTAAGAAGACCAGGTGAATGAATTATAAATGATCAAATTTATAATTCTTTAGTTACAGCCCATGCATTTTTAATAATTTTTTTTATAGTTATACCTTTTATAATTGGGGGATTTGGAAATTGATTAATTCCATTAATATTAGGATGTCCAGATATAGCTTTCCCACGAATAAATAATATTAGATTTTGATTACTTCCTCCTTCTTTATTTTTATTATTATTAAGAAACTTATTTAATATTACTCCAGGAACAGGATGAACAGTTTATCCTCCATTATCTTCTTCCATATTTCATAGTTCTCCTTCTGTAGATTTAGCAATTTTTTCCCTTCATATATCCGGTGTTTCTTCAATTATAGGAGCTATAAATTTTATAGTAACAATTATAATAATAAAAAATATTTCAATAAATTATGATCAAATTAATTTATTTTCTTGATCAGTATTTATTACTGCAATTTTATTATTATTATCTTTACCTGTTTTAGCAGGGGCAATTACAATATTACTATTTGATCGAAATTTTAATACTTCATTTTTTGATCCAATAGGAGGAGGTGACCCTATTTTATATCAACACTTATTT
>IBIHM609-21|Bombus pascuorum|COI-5P|OR796132
AATAATATACTTCATTTTTGCTATATGATCAGGTATAATTGGATCTTCAATAAGATTATTAATTCGAATAGAATTAAGACATCCTGGTATATGAATTAATAATGATCAAATTTATAATTCTTTAGTTACTAGACATGCATTTTTAATAATTTTTTTTATAGTTATACCTTTTTTAATTGGTGGATTTGGAAATTATTTAATTCCTTTAATATTAGGAGCACCAGATATAGCATTTCCTCGAATAAATAATATTAGATTTTGAATTTTACCTCCTTCATTAATAATATTATTATTAAGAAATTTATTTACACCTAATGTTGGAACAGGATGAACAGTTTATCCTCCATTATCTTCATATTTATTTCACTCTTCACCATCTATTGATATTGCAATTTTTTCACTTCATATAACAGGAATTTCTTCTATTATTGGTTCTTTAAATTTTATTGTTACTATTATAATAATAAAAAATTATTCATTAAATTATGATCAAATTAATTTATTTTCATGATCAGTATGTATTACTGTAATTTTATTAATTTTATCTTTACCTGTTTTAGCAGGAGCAATTACAATATTACTTTTTGATCGAAATTTTAATACATCTTTTTTTGATCCTATAGGAGGTGGGGATCCAATTCTTTATCAACATTTATTT
>IBIHM624-21|Halictus maculatus|COI-5P|OR796541
AATACTTTATTTTATTTTCGCTATATGATCAGGAATAATTGGAGCATCTTTAAGAATAATTATTCGTATAGAATTAAGAATTCCAGGAAGATGAATTAACAATGATCAAATTTATAATACTATTGTTACTTCTCATGCTTTTATTATAATTTTTTTTATAGTTATACCATTCATAATTGGAGGATTTGGTAACTGATTAGTACCATTAATAATTGGAGCCCCAGATATAGCATTCCCACGAATAAATAATATAAGATTTTGACTTTTAATCCCCTCCTTATTTATACTTATTATAAGAAGAACTTTATCAACAGGATCAGGTACAGGTTGAACCATTTACCCCCCACTATCATCAATTATATATCACTCATCATCTTCTGTTGATTTCACTATTTTTTCCTTACATATTGCAGGAATTTCTTCAATTATAGGAGCTATTAATTTTATTGTATCAATTATATTAATAAAAAATATCTCTCTTAATTTAAATCAAATTCCCTTATTTCCTTGATCTGTTAAAATTACTGCAATTTTATTACTTTTATCATTACCTGTTTTAGCCGGAGCTATTACTATATTATTAACTGATCGTAATTTAAATACTTCCTTTTTTGATCCTTCTGGGGGAGGAGACCCTATCCTATACCAACACTTATTT
>IBIHM664-21|Lasioglossum interruptum|COI-5P|OR795984
AATAAATAATATAAGATTTTGATTATTAACTCCATCATTATTTTTACTTATAATAAGAAGAATTTTATCCTCTGGTTCAGGAACAGGATGAACAATTTATCCCCCCTTATCTACTTCCATATATCATCCATCTATTTCTATAGACTGTACAATTTTCTCCTTACACATAGCAGGAATTTCATCTATTATAGGAGCTATTAATTTTATTGTATCAATCATATTTATAAAAAATATCTCAATTAATTATGATCAAATTCCACTTTTCCCTTGATCTGTAAAAATTACAGCTATTTTATTACTTTTATCACTTCCAATTTTAGCAGGAGCTATTACTATATTATTAACAGATCGAAATCTAAATACTTCATTTTTTGATCCATCAGGAGGTGGGGACCCTATTCTATATCAACATTTATTT
>IBIHM671-21|Lasioglossum strictifrons|COI-5P|OR796515
AATATTATATTTTATTTTTGCAATATGAGCAGGAATAATTGGTGCATCATTAAGAATAATTATTCGTATAGAATTAAGAGCACCTGGAAGATGAATTAACAATGACCAAATTTATAATACTATTATTACTTCTCACGCATTTGTAATAATTTTTTTTATGGTAATACCATTTATAATTGGGGGATTTGGAAATTGATTAGTGCCTCTAATAATTGGAGCCCCTGATATAGCCTTTCCTCGAATAAATAATATAAGATTTTGACTTTTAATCCCTTCATTATTTATATTATTATTAAGAAGAATTATAGCATCTGGATCAGGGACAGGATGAACTGTATACCCCCCCCTATCATCTATTATATATCATTCATCTATTTCAGTAGATTGTACAATTTTTTCATTACACATTGCAGGTATTTCTTCAATTATAGGAGCTATCAATTTTATTGTATCTATTATTTTAATAAAAAATATTTCTATTAACTATGACCAAATCCCATTATTCCCATGATCAGTAAAAATTACTGCTATTTTACTACTTTTATCTCTTCCTGTATTAGCAGGAGCTATTACTATATTATTAACAGATCGAAATTTGAACACTTCATTTTTTGATCCTTCTGGGGGAGGAGATCCTATCCTTTATCAACATTTATTT
>IBIHM678-21|Lasioglossum aureolum|COI-5P|OR796462
AATATTATATTTTATTTTTGCTATATGAGCAGGAATAATTGGAGCATCCTTAAGAATAATTATTCGAATAGAATTAAGAGCCCCAGGAAGATGAATTAATAATGACCAAATTTATAATACTATTATTACCTCTCATGCATTTATTATAATTTTCTTTATAGTAATACCTTTTATAATTGGTGGATTTGGTAATTGATTAGTACCATTAATAATTGGAGCTCCTGATATAGCTTTCCCACGAATAAATAATATAAGATTCTGACTTTTAATTCCATCTTTATTTATATTATTAATAAGAAGAATTTTATCTTCAGGATCAGGAACTGGATGAACAGTATACCCACCACTATCCTCTATTATATATCATTCATCTATTTCTGTAGATTGCACAATTTTTTCTCTTCATATTGCAGGAATTTCATCAATTATAGGAGCTATTAACTTTATTGTATCAATTATAATAATAAAAAATATTTCAATCAATTATGATCAAATTCCTTTATTCCCCTGATCAGTAAAAATTACTGCTATTCTATTATTATTATCCTTACCAGTACTAGCTGGTGCTATTACAATACTTCTAACAGATCGAAATTTAAATACTTCCTTTTTTGACCCATCTGGAGGAGGAGATCCAATTCTTTATCAACACTTATTT
>IBIHM695-21|Sphecodes ruficrus|COI-5P|OR796373
AATAAATAATATAAGATTTTGATTATTAATTCCTTCCTTATTTTTATTATTATTAAGAAATATAACAGAATCTGGAACAGGAACAGGATGAACAATTTATCCCCCATTATCATCTATTATATATCATTCATCATCTTCTGTAGACTTAACTATCTTTTCTCTTCATATAGCAGGAATTTCATCTATTATAGGAGCTATTAACTTTATTGTCTCTATTATATTAATAAAAAATATTTCTTTAAATTTTGATCAAATTCCTTTATTCCCTTGATCAGTAAAAATTACAGCTATTCTATTATTACTATCTTTACCAATTTTAGCTGGTGCAATTACTATATTATTAACAGATCGAAATTTAAATACTTCATTTTTTGACCCATCCGGAGGAGGAGACCCAATTTTATACCAACATTTATTT
>IBIHM726-21|Hylaeus incongruus|COI-5P|OR796655
AATATTATATTTTATATTTGCTATATGAGCAGGAATAATTGGAACATCAATAAGAATAATTATTCGAATAGAATTAAGAACACCAGGAATATGAATTAATAATGATCAAATTTATAATACAATAATTACAGCACATGCATTTATTATAATTTTCTTTATAGTAATACCATTCATAATTGGAGGATTTGGAAATTGATTAATTCCTATTATAATTGGAGCCCCAGATATAGCCTTCCCACGAATAAATAACATAAGATTTTGACTATTACCCCCATCATTAATATTACTTTTATTAAGAAGAGTAATTTATTCAGGATCAGGAACCGGATGAACAGTATATCCACCTTTATCATCAATAATATATCATCCATCATTATCAGTAGATTTTACAATTTTTTCTCTACATATTGCAGGAATTTCATCAATTATAGGAGCTATTAACTTTATTGTAACCATTTTAAACATAAAAAATACAAGATTAAATTATAATCAAATAACATTATTTTCATGATCAGTATTAATTACTGCAATCCTATTATTATTATCATTACCAGTATTAGCAGGAGCAATTACAATATTATTAACAGATCGAAATATAAATACTTCATTCTTTGATCCATCAGGAGGAGGAGATCCTATTTTATATCAACACTTATTT
>IBIHM757-21|Andrena nigroaenea|COI-5P|OR796885
AATACTGTACTTCATTTTCGCGATATGAGCAGGTATAATCGGAGCCTCACTAAGATTCATTATCCGAATGGAATTAAGAAACCCAGGGAGCTGAATTAACAATGATCAAATCTACAACTCAGTCGTAACTTCTCACGCCTTTGTTATAATTTTCTTCATAGTAATACCATTCATAATCGGAGGTTTCGGAAACTGACTCACACCGTTAATATTAGGAGCGCCCGACATGGCTTTCCCACGAATAAACAATATAAGATTCTGACTATTGCCCCCTTCAATTTTAATTATTTTAATAAGAATAATCTTAAATTCAGGATCTGGGACAGGATGAACAGTTTACCCTCCATTATCATCTTATGCATTCCATCCATCATCATCTGTTGACTTAACAATTTTTTCACTTCATATTGCAGGGGTATCCTCAATTATAGGAGCAATTAATTTTATTGTAACAATTCTTAATATAAAAAACATTTCAATAAATTATGATCAAATACCCCTATTCCCATGATCAGTTTTCATTACAACAATCCTATTATTAATTTCACTACCAGTCCTTGCCGGAGCCATTACAATACTACTTTCAGATCGAAATTTAAATTCATCATTCTTTGACCCCATAGGAGGTGGTGATCCAATTTTATACCAACACTTATTC
>IBIHM759-21|Andrena angustior|COI-5P|OR796929
CATACTATATTTTATTTTCGCTATATGAGCAGGAATAATTGGTGCATCACTTAGATTTATTATTCGTATAGAATTAAGAAATCCAGGCAATTGAATTAATAATGATCAAATTTATAATTCAATTGTAACCTCCCACGCTTTTATTATAATTTTCTTTATGGTTATACCATTTATAATTGGAGGATTTGGAAACTGACTCACACCATTAATATTGGGAGCACCCGATATAGCATTTCCTCGAATAAATAATATAAGATTTTGATTACTACCTCCATCAATTCTAATTATTTTAATAAGAATAGTACTAAATTCAGGATCTGGAACAGGATGAACAGTATATCCACCTCTATCATCATATGCATTTCACCCATCATCATCAGTAGACTTAACAATTTTTTCTTTACACATTGCAGGCATCTCATCAATTATAGGTGCAATTAATTTTATTGTAACAATTTTAAATATAAAAAATGTTTCAATAAATTATGATCAACTTCCCCTATTTCCATGATCAGTATTTATTACAACAATCTTATTATTAATTTCACTGCCAGTACTAGCTGGAGCAATTACAATATTATTATCAGATCGAAACTTAAACTCATCATTTTTTGACCCAATAGGAGGAGGTGATCCAATTTTATATCAACACTTATTT
>IBIHM784-21|Nomada merceti|COI-5P|OR795932
GAATTATATATATTATTTTTGCTTTATGATCTGGTATAATTGGAACTTCAATAAGATTTATTATTCGAATAGAATTAAGTAATCCTGGAGAATGAATTATAAATGATCAAATTTATAATTCTTTAGTTACTGCTCATGCTTTTTTAATAATTTTTTTTATAGTAATACCTTTTATAATTGGGGGATTTGGTAATTGATTAGTTCCTTTAATGTTAGGATGTCCTGACATAGCATTTCCTCGAATAAATAATATTAGATTTTGATTATTACCTCCTTCATTGTTTTTATTATTATTAAGAAATTTATTTAATATTACTCCTGGGACAGGATGAACTGTTTACCCTCCATTATCATCTTCTATATTTCATAGATCTCCATCTGTTGATTTAGCAATTTTTTCTCTTCATATATCTGGTATTTCATCAATTATAGGAGCAATAAATTTTATAGTAACTATTATAATAATAAAAAATATTTCAATAAATTATGATCAAATTAATTTATTTTCTTGATCTATTTTTATTACAGCTATTTTGTTATTGTTATCTTTACCTGTATTGGCGGGAGCAATTACTATATTATTATTTGATCGAAATTTTAATACTTCATTTTTTGATCCAATAGGAGGAGGTGATCCTATTTTATATCAGCATTTATTT
>IBIHM824-21|Ceratina cyanea|COI-5P|OR795924
AATTTTGTATATTTTATTAGCTTTGTGAGCAGGAATAGTTGGAGCTTCAATAAGATTAATTATTCGTATAGAATTAAGAACTCCAGGAAGTTGAATTGGTCATGATCAAGTTTATAATTCTTTAGTTACTGCTCATGCTTTTTTAATAATTTTTTTTATAGTTATGCCTTTTATAATTGGGGGTTTTGGAAATTGATTAATTCCATTGATATTAGGGTCTCCTGATATATCATTCCCTCGTTTAAATAATGTTAGATTTTGATTGTTACCTCCTTCTTTATTTTTATTATTAATTAGAAATTTATTTTCAGTGAGACCTGGAACAGGTTGAACAGTTTATCCTCCTTTATCATCTTATGCATTTCATTCATCTCCTTCAGTTGATTTAGCTATTTTTTCTTTACATATATCAGGAATTTCTTCAATTTTAGGAGCTATTAATTTTATAGTAACAATTATAATAATGAAGAATATTTCTTTAAATTATGATAATATTTCTTTATTTCCTTGATCAGTATTTATTACTGCTATTTTATTATTATTATCTTTACCTGTTTTAGCTGGTGCTATTACTATATTGTTATTTGATCGAAATTTTAATACTTCTTTTTTTGATCCTATAGGAGGGGGTGATCCTATTTTATATCAACATTTATTT
>IBIHM828-21|Ceratina chalcites|COI-5P|OR796036
AATTTTATATATTTTATTAGCTTTATGATCAGGAATAGTAGGAGCATCAATAAGATTGATTATTCGAATAGAATTAAGAACTCCTGGAAATTGAATTAGAAATGATCAAGTATATAATTCATTAGTTACTGCCCATGCTTTTTTAATGATTTTTTTTATAGTTATACCTTTTATAATTGGAGGTTTTGGTAATTGATTAATTCCATTAATATTAGGATCTCCTGATATATCTTTTCCTCGTTTAAATAATATTAGATTTTGATTATTACCACCTTCATTATTTTTGTTGTTAATAAGAAATTTATTTTCTGTAAGACCTGGTACTGGATGAACAGTTTATCCTCCTTTATCTTCTTATGCTTTTCATTCTTCTCCTTCAGTTGATTTAGCTATTTTTTCTTTACATATATCAGGAATTTCATCAATTTTAGGAGCTATTAATTTTATAGTAACAATTATAATAATAAAAAATATCTCAATAAATTATGATAATATTTCTTTATTTCCTTGATCTGTTTTTATTACTGCTATTTTATTATTATTATCTTTACCAGTTTTAGCTGGAGCTATTACTATACTATTATTTGATCGAAATTTTAATACTTCTTTTTTTGATCCTATAGGAGGAGGAGATCCAATTTTATATCAACATTTATTT
>IBIHM838-21|Nomada fallax|COI-5P|OR796892
TATAAATAATATTAGATTTTGATTATTACCCCCTTCTTTATTATTATTATTATTAGGAAATTTATTTAATATTACTCCTGGAACAGGATGAACAATTTATCCTCCTTTATCTAATTCAATATTTCATAGGTCTCCTTCTGTAGATTTAACTATTTTTTCACTTCATTTATCTGGAATTTCTTCAATTATAGGAGCAATAAATTTTATAGTAACTATTATAATAATAAAAAATATTTCTATAAATTATGATCAAATTAATTTATTTTCCTGATCAATTTTTATTACAGCTATTTTATTATTATTATCTTTACCTGTATTAGCAGGAGCTATTACTATATTATTATTTGATCGAAATTTTAATACTTCTTTTTTTGATCCTATGGGAGGAGGGGATCCAATTTTATATCAACATTTATTT
>IBIHM879-21|Colletes hylaeiformis|COI-5P|OR796326
TATAATATATTTTATTTTTGCTTTATGAAGAGGTATAATTGGATCTTCATTAAGAATAATTATTCGTATAGAATTAAGATCTCCTGGTATATGGATTAATAATGATCAAATTTATAATTCTATTGTTACTGCTCATGCTTTTATTATAATTTTTTTTATAGTTATACCTTTTTTAATTGGAGGATTTGGAAATTGATTAATTCCATTAATAATTGGTTCTCCTGATATAGCTTTTCCTCGAATAAATAATTTAAGATTTTGATTATTACCTCCTTCTTTATTATTATTATTATTAAGAAGAGTATTATATTCAGGTAGAGGAACTGGTTGAACTGTATATCCTCCTTTATCTTCTTTAATATATCATCCTAGTTTATCTGTTGATTTAACTATTTTTTCTTTACATATTGCAGGTATTTCTTCTATTATAGGATCAATAAATTTTATTGTTACTATTTTAATAATAAAAAATTATAATTTAAATTATGATCAATTATCATTATTTTCTTGATCAGTTTTTATTACAACTATTTTATTATTATTATCTTTACCTGTATTAGCTGGAGCAATTACAATATTATTAACTGATCGTAATTTAAATACTTCATTTTTTGATCCTTCAGGAGGAGGAGATCCAATTCTTTATCAACATTTATTT
>IBIHM885-21|Hylaeus cornutus|COI-5P|OR796231
AATATTATATTTCTTATTTGCAATATGAGCAGGTATAATTGGAACATCATTAAGAATAATTATTCGTATAGAATTAAGAACACCAGGAATATGAATTAATAATGATCAAATTTATAATACAATTGTTACTAGTCATGCATTCATTATAATTTTTTTTATAGTAATACCTTTTATAATTGGAGGATTTGGAAATTGATTAATTCCAATTATAATTGGAGCACCTGATATAGCTTTTCCACGAATAAATAATATAAGATTTTGATTATTACCACCATCATTTATATTATTATTATTAAGAAGAATATTATATTCAGGCGCAGGAACAGGTTGAACAGTATATCCTCCATTATCATCAATAATATACCATCCATCATTATCAGTAGATTTTACAATTTTTTCTTTACATATTGCAGGAATTTCATCAATCATAGGAGCAATTAATTTTATTGTAACAATTTTAAATATAAAAAATTTAAATTTAAATTATGATCAAATAAATTTATTTTCATGATCAGTAATAATTACAGCTATTTTATTATTAATTTCATTACCAGTTCTTGCAGGAGCAATTACTATATTATTAACAGATCGAAATTTTAATACATCATTTTTTGATCCATCTGGAGGAGGAGATCCAATTCTTTATCAACATTTATTT
>IBIHM933-21|Osmia niveata|COI-5P|OR796743
GAGTTCTATATATAATCTTTGCTATATGATCAGGAATAATTGGTTCAGCAATAAGAATTATTATTCGTATAGAATTAAGAATTCCAGGATCATTTATTTCTAATGATCAAACTTATAATTCTTTAGTAACTGCTCATGCTTTTTTAATAATTTTTTTTCTTGTTATACCTTTTTTGATTGGAGGATTCGGAAATTGATTAATTCCAATAATATTAGGAATTCCAGATATAGCTTTTCCCCGAATAAATAATATTAGATTTTGACTTTTACCCCCATCTTTAATAATTTTACTTTTAAGAAATTTTTTCAATCCTAGTCCAGGAACTGGATGAACTGTTTATCCTCCTCTTTCTTCTTATTTATTTCATTCTTCCCCTTCTGTTGATTTAGCAATTTTTTCTTTACATATTTCTGGCTTATCTTCTATTATAGGTTCTTTAAATTTTATTGTAACAATTATTATAATAAAAAATATTTCATTAAAACATATTCAACTTCCCTTATTTCCCTGATCTGTTTTTATTACTACTATCTTATTATTATTTTCTTTACCAGTATTAGCCGGAGCAATTACAATATTATTATTTGATCGAAATTTTAATACTTCATTTTTTGATCCAACTGGGGGTGGGGACCCAATTCTCTATCAACATTTATTT
>IBIHM934-21|Osmia caerulescens|COI-5P|OR796822
GAATTTTATATATAATTTTTGCTATATGATCTGGAATAATTGGATCAGCTATAAGAATTATTATTCGAATAGAACTAAGAATTCCTGGATCTTGAATTTCAAATGATCAAGTTTATAATTCTTTAGTAACAGCTCATGCTTTTTTAATAATTTTTTTTTTAGTTATACCATTTTTAATTGGGGGATTTGGAAATTGATTAATTCCATTAATATTAGGAATTCCTGATATAGCTTTTCCCCGAATAAATAATATTAGATTTTGACTTTTACCTCCTTCTTTAATTTTATTAATCTTTAGAAATTTTTTAAATCCTAGACCTGGAACTGGATGAACTGTTTATCCTCCTCTTTCTTCTCATTTATATCATTCTTCTCCCTCAGTTGATTTAGCAATTTTTTCTTTACATATTTCTGGATTATCCTCTATTATAGGTTCATTAAATTTTATTGTTACTATTATTATAATAAAAAATATTTCATTAAAACATATTCAATTACCTCTTTTTCCTTGATCTGTTTTTATTACAACTATTTTATTATTATTTTCTTTACCTGTCTTAGCTGGGGCAATTACTATATTATTATTTGATCGAAATTTTAACACTTCTTTTTTTGATCCAATTGGAGGTGGGGACCCAATTTTATATCAACATCTGTTT
>IBIHM941-21|Andrena leptopyga|COI-5P|OR796421
GAATATTATACTTTATTTTTGCTATATGAGCAGGTATAATTGGAGCATCATTAAGATTCATCATCCGAATAGAATTAAGCAACCCAGGAAACTGAATCAGCAATGATCAAATTTACAACACGGTAGTAACATCACACGCTTTCATCATAATCTTCTTCATAGTAATACCATTCATAATCGGAGGATTCGGAAACTGACTCACACCATTAATATTAGGAGCGCCCGACATGGCTTTCCCTCGAATAAATAATATAAGATTTTGATTACTACCCCCATCAATTTTAATTATTTTAATAAGAATAGTACTAAACTCAGGATCTGGAACGGGATGAACCATTTATCCCCCACTATCATCTTACTCATACCACCCATCATCATCCATAGACCTAACAATTTTTTCATTACACATCGCAGGTATCTCATCAATCATAGGAGCAATCAATTTCATTGTAACAATTCTAAACATAAAAAACATTTCAATTAATTATGATCAAATACCCCTATTCCCATGATCAGTGTTCATCACCACAATTCTTCTTCTAATTTCATTACCAGTACTCGCCGGAGCTATTACAATACTACTATCAGATCGAAATCTAAACTCATCCTTCTTTGATCCTATAGGAGGAGGTGATCCAATTCTATACCAACATCTATTT
>IBIHM951-21|Andrena morio|COI-5P|OR796324
AATACTATACTTCATTTTCGCTATATGAGCCGGAATAGTTGGAGCGTCTCTAAGATTTATTATCCGTATAGAATTAAGAAATCCAGGAAGATGAATCAATAATGATCAAATTTATAATTCAATTGTAACCTCACACGCCTTTATTATAATTTTCTTCATAGTGATACCATTCATAATCGGAGGTTTCGGAAACTGACTCACACCGTTAATATTAGGAGCGCCCGACATGGCTTTCCCACGAATAAACAATATAAGATTTTGACTACTGCCCCCTTCAATTTTAATTATTTTAATAAGAATAATTATAAATTCGGGATCTGGAACAGGATGAACAGTTTACCCACCACTATCATCCTATGCATTCCATCCATCCTCATCAGTTGATTTAACAATCTTTTCACTTCACATCGCAGGAGTATCATCAATCATAGGAGCAATCAACTTCATTGTAACAATTCTAAATATAAAAAATATTTCATTAAATTATGATCAAATACCACTTTTTCCATGATCAGTATTTATCACCACAATTCTTTTGTTAATTTCATTACCAGTATTAGCAGGAGCTATTACAATACTATTATCAGATCGAAATTTAAACTCATCATTTTTTGATCCTATAGGAGGTGGAGACCCAATTCTGTACCAACATTTATTT
>IBIHM989-21|Andrena labiata|COI-5P|OR796244
GATAAATAATATAAGATTTTGATTACTTCCACCATCAATTTTAATCATCTTAATAAGAATAATCTTAAATAGAGGATCAGGAACAGGATGAACAGTTTACCCCCCCCTATCATCTTATGCATATCATCCATCTTCATCAGTAGATTTAACAATTTTTTCACTTCACATTGCAGGTGTATCATCAATTATGGGAGCAATTAATTTTATTGTTACAATTCTAAATATAAAAAATATTTCATTAAATTATGATCAGATACCCCTATTTCCCTGATCAGTATTTATTACCACAATTCTACTTTTAATTTCCCTACCAGTTCTAGCAGGAGCAATTACAATACTATTATCAGATCGAAATTTAAATTCAACATTCTTTGATCCAATAGGAGGAGGAGATCCAATCCTATATCAACACTTATTC
>IBIHY001-22|Anthophora bimaculata|COI-5P|OR796881
TATAATTTATTTTGTTTTTGCTTTGTGGGGTGGGATGGTTGGAACATCTATGAGAATAATTATTCGTATAGAATTAAGGTCCCCAGGCATATGAATTGATAATGATCAATTATATAATTCGGTTGTTACTGTTCATGCATTTTTAATGATTTTTTTTATAGTTATACCTTTTATGATTGGGGGATTTGGAAATTGATTAGTTCCTTTAATATTAGGGGCTCCAGATATAGCTTTTCCTCGTATAAATAATATTAGATTTTGATTATTACCTCCTTCTTTAGTTTTATTGCTTTTAAGGAATATATTTCAAGTTAGTCCTGGAACGGGATGAACAGTGTACCCCCCATTATCTTTGTATTTATTTCATTCTTCACCTTCAGTTGATTTGACAATTTTTGCATTACATTTATCAGGAATTTCATCTATTGTAGGTGCTATAAATTTTATAGTTACTATTATAATAATAAAAAATTTATCTATGAGTTATGATCAAATTCCATTATTTCCTTGGTCAGTTTTTATTACTGCTGTTTTATTATTGTTATCTTTACCAGTTTTAGCAGGGGCAATTACAATATTGCTTTTTGATCGTAATATAAATACTTCATTTTTTGATCCATTAGGAGGAGGTGATCCAATTTTATATCAACATTTATTT
>IBIHY009-22|Anthophora bimaculata|COI-5P|OR795923
TATAATTTATTTTGTTTTTGCTTTGTGGGGTGGGATGGTTGGAACATCTATGAGAATAATTATTCGTATAGAATTAAGGTCCCCAGGCATATGAATTGATAATGATCAATTATATAATTCGGTTGTTACTGTTCATGCATTTTTAATGATTTTTTTTATAGTTATACCTTTTATGATTGGGGGATTTGGAAATTGATTAGTTCCTTTAATATTAGGGGCTCCAGATATAGCTTTTCCTCGTATAAATAATATTAGATTTTGATTATTACCTCCTTCTTTAGTTTTATTGCTTTTAAGGAATATATTTCAAGTTAGTCCTGGGACGGGATGAACAGTGTACCCCCCATTATCTTTGTATTTATTTCATTCTTCACCTTCAGTTGATTTGACAATTTTTGCATTACATTTATCAGGAATTTCATCTATTGTAGGTGCTATAAATTTTATAGTTACTATTATAATAATAAAAAATTTATCTATGAGTTATGATCAAATTCCATTATTTCCTTGGTCAGTTTTTATTACTGCTGTTTTATTATTGTTATCTTTACCAGTTTTAGCAGGGGCAATTACAATATTGCTTTTTGATCGTAATATAAATACTTCATTTTTTGATCCATTAGGAGGAGGTGATCCAATTTTATATCAACATTTATTT
>IBIHY018-22|Megachile pilidens|COI-5P|OR796040
TATATTATATATAATTTTTGCTTTATGAGCTGGAATAATTGGTTCAAGATTATCAATAATTATTCGGATAGAATTAAGTACACCTGGGGCTTGAATTAAAAATGATCAAATTTACAATTCTATTGTTACAGCTCATGCATTTTTAATAATTTTTTTTTTAGTTATACCATTTATAATTGGGGGATTTGGTAATTGATTAATACCATTAATAATTGGAGCTCCAGATATAGCATTCCCACGAATAAATAATGTAAGATTTTGATTATTACCTCCCTCATTAATCTTACTATTATCAAGAAATTTAATTACCCCTAGACCAGGAACTGGTTGAACTGTATATCCTCCCTTATCTTTATATATATTTCACCCTTCTCCTTCAGTTGATTTAACAATTTTTTCACTTCACTTATCAGGAATTTCTTCAATTATTGGTTCATTAAATTTTATAGTTACAATTTTATTAATAAAAAATTATTCATTAAATTATAGTCAAATAACTTTATTTCCATGATCAATTTTTATTACAACAATATTACTTTTATTATCCCTACCAGTATTAGCTGGAGCTATTACAATACTATTATTTGATCGAAATTTAAATACATCATTTTTTGACCCAATAGGTGGAGGAGACCCAATTCTTTATCAACACTTATTT
>IBIHY019-22|Bombus hortorum|COI-5P|OR796174
AATATTATATTTCATTTTTGCTATATGATCTGGAATAATTGGATCAGCAATAAGATTTCTAATTCGTATAGAATTAAGACATCCTGGTATATGAATTAATAATGATCAAATTTATAACTCTATAGTAACTAGTCATGCATTTTTAATAATTTTTTTTATAGTAATACCATTCATAATTGGAGGTTTTGGAAATTATTTAATTCCTTTAATAATTGGATCTCCAGATATAGCATTTCCACGAATAAATAATATTAGATTTTGAATTTTACCACCTTCATTATTTTTATTATTATTAAGAAATTTATTTTCACCAAATGTTGGAACTGGATGAACTGTATATCCTCCACTATCTTCCTATTTATTTCATTCATCCCCATCTGTAGATATTGCTATTTTTTCATTACACATAACAGGAATTTCTTCTATTATTGGATCTTTAAATTTTATTGTAACTATTATATTTATAAAAAATTACTCATTAAATTATGATCAAATTAATCTATTTTCATGATCAGTATGTATTACAGTTATTTTATTACTTTTATCTCTTCCAGTTTTAGCAGGAGCTATTACAATATTACTTTTTGATCGAAATTTTAATACATCTTTTTTTGATCCAATAGGTGGTGGAGATCCAATTCTTTATCAACATTTATTT
>IBIHM075-21|Thyreus hirtus|COI-5P|OR796533
GAGTATTATATATGTTATTTGCATTATGATCTGGAATAATTGGAACAGCCATAAGATTTTTAATTCGGTTGGAGTTAAGAATTCCTGGAAAATGAATTAATAATGATCAATTATATAATTCTATTGTTACTTCACATGCATTTATTATAATTTTTTTTTTAGTAATACCTTTTTTGATTGGTGGATTTGGTAATTGATTAATTCCAATAATATTAGGGTCACCAGATATAGCATTTCCACGAATAAATAATATTAGATTTTGGTTGTTACCTCCTTCTTTAATTTTGTTATTAATAGGAAATATTTTTAAAACTACTATAGGAACTGGATGAACAGTTTATCCACCTTTATCTTCTTCATTATATCATAATAGACCTTCAGTTGATCTGAGAATTTTTTCATTACATATATCAGGTGTATCTTCAATTTTAGGTGCAATGAATTTTATAGTTACAATTATATTAATAAAAAATTTTAGATTAAATTATGATCAATTAAATTTATTTTCATGATCTGTATTTATTACAGCAATTTTATTATTATTATCATTGCCTGTATTAGCTGGTGCTATTACAATATTATTATTTGATCGAAATTTAAATACTAGATTTTTTGATCCAATAGGAGGAGGAGATCCAATTTTATATCAACATTTATTT
>IBIHM086-21|Ammobates muticus|COI-5P|OR796112
GTATATTATATATAATTTTTGCATTATGAGCAGGTATAATTGGTTCATCAATAAGATTTATTATTCGATTAGAATTAAGAACACCTGGAGCTTGACTTAATAATGATCAAATTTATAATTCTTTTGTTACAGCTCATGCTTTTTTAATAATTTTTTTTATAGTAATACCTTTTATAATTGGAGGATTTGGTAATTGATTAATCCCTTTAATATTAGGATGTCCTGATATAGCTTTTCCTCGAATAAATAATATTAGATTTTGATTATTACCTCCTTCTTTAATATTATTATTATTAAGAAACTTTTTTACTGTATCACCTGGTACAGGATGAACTGTATATCCACCCCTATCATCATATATATATCATATATCTCCATCTGTTGATTTGGCAATTTTTTCTCTTCATATATCAGGTGTATCATCAATTATAGGAGCTATAAATTTTATAGTAACTATTATAATAATAAAAAATTTATCATTAAATTATGATCAAATTACATTATTTTCATGATCAGTTTTTATCACTGCAATTCTTCTTTTATTATCTCTTCCAGTATTAGCAGGAGCTATTACTATACTTTTATTTGATCGTAACTTTAATACTTCATTTTTTGATCCTATAGGTGGAGGAGATCCAATTTTATATCAACACTTATTT
>IBIHM093-21|Aglaoapis tridentata|COI-5P|OR796801
GAATACTCTATATAATCTTTGCATTGTGATCTGGAATAGTAGGATCGACACTTAGAATTATTATTCGTATAGAATTAAGAACCCCGGGATCATGGATTGGAAATGATCAAATTTACAATTCTATTGTCACAGCCCATGCATTTTTAATAATCTTTTTTTTAGTAATACCCTTTTTAATTGGGGGAATAGGAAATTGATTAATCCCATTAATATTAGGATCCCCTGATATAGCTTTTCCCCGGATAAACAATATTAGATTTTGATTATTACCACCCTCATTAATTTTGCTAGTCAGAAGAAATTTAATTAATCCTAGACCGGGAACAGGATGAACCGTATATCCCCCTTTATCGTTATACGAGTTTCACCCGTCCCCATCTGTTGATATAGCAATTTTTTCATTGCATATTTCAGGAATTTCTTCTATTTTAGGATCAATCAATTTTATTATTACTATTTTAATAATAAAAAATATTTCATTAAACTATCTAACTTTACCATTATTTCCATGATCTATTTTAGTTACTACTATTTTATTATTATTCTCATTACCAGTATTAGCAGGAGCTATTACCATATTATTATTTGATCGAAATTTTAATTCATCATTTTTTGATCCAATAGGAGGAGGTGATCCTATTTTATATCAACATTTATTT
>IBIHM1006-22|Nomada striata|COI-5P|OR796348
TATATTATATATTATTTTTGCTTTATGATCAGGAATAATTGGAACTTCAATAAGATTTATTATTCGTATAGAATTGAGTAATCCTGGTGAATGGATTATGAACGATCAAATTTATAATTCATTAGTGACTGCTCATGCTTTTTTAATAATTTTTTTTATAGTAATACCATTTATAATTGGTGGATTTGGTAATTGATTAGTACCTTTAATATTAGGATGTCCTGATATAGCTTTCCCTCGAATAAATAATATTAGATTTTGATTATTACCTCCATCTTTAATTTTATTATTATTAAGAAATTTATTTAATATTACTCCAGGTACAGGATGGACAGTTTATCCTCCATTATCTTCATCGATATTTCATAGATCACCTTCAGTTGATTTAGCAATTTTTTCACTTCATATATCTGGAATTTCTTCAATTATAGGTGCAATAAATTTTATAGTAACAATTATATTAATAAAAAATATTTCAATAAATTATGATCAAATTAATTTATTTTCATGATCAATTTTTATTACAGCAATTTTATTATTATTATCTTTACCAGTTTTAGCTGGTGCTATTACTATATTATTATTTGATCGAAATTTTAATAGTTCATTTTTTGATCCTATAGGAGGAGGTGATCCAATTTTATATCAACATTTATTT
>IBIHM1032-22|Andrena hystrix|COI-5P|OR796029
TATATTATATTTTATTTTCGCCATATGAGCAGGTATAGTTGGTGCGTCATTGAGATTTATTATCCGAATAGAATTAAGAAACCCAGGAAATTGAATCAATAATGATCAAATTTACAACTCTATCGTCACCTCACACGCCTTTATTATAATTTTTTTCATAGTTATGCCATTCATAATTGGAGGGTTTGGAAATTGACTTACACCACTAATATTAGGGGCCCCTGATATAGCCTTCCCACGAATAAATAATATAAGATTTTGACTTTTACCTCCATCAATTATAATATTATTAACAAGAACAGTAATAAATTCAGGATCTGGAACTGGATGAACTGTTTACCCCCCATTATCATCATTTACATATCACCCATCATCCTCTGTAGATTTAACAATTTTCTCACTTCATATCGCAGGAGTATCATCAATTATAGGAGCAATTAACTTTATTGTAACAATCCTTAATATAAAAAATATATCACTAAATTACGACCAAATACCACTATTCCCATGATCTGTATTTATTACTACAATCTTATTGCTAATCTCTTTACCCGTATTAGCAGGAGCTATTACTATACTTCTATCAGATCGAAACCTAAATTCATCATTCTTCGACCCAATGGGGGGAGGAGACCCAATCTTATATCAACATCTATTC
>IBIHM1038-22|Andrena benoisti|COI-5P|OR796387
AATGCTATACTTCATTTTCGCTATATGAGCAGGAATAATTGGAGCCTCACTAAGATTTATTATCCGTATAGAATTAAGAAATCCAGGCAACTGAATCAACAATGATCAAATTTATAATTCAATTGTCACCTCTCACGCTTTTATTATAATTTTCTTCATAGTAATGCCATTCATAATCGGAGGTTTCGGAAACTGACTCACACCGTTAATATTAGGAGCGCCCGACATGGCTTTCCCACGAATAAATAATATAAGATTCTGACTACTACCCCCATCAATTTTAATTATTTTAGCAAGAATAGTATTAAATTCAGGATCTGGAACTGGATGAACAGTTTATCCCCCATTATCATCATATTCTTATCATCCATCATCATCCGTAGACCTAACCATTTTCTCACTCCATATTGCAGGTATTTCATCAATTATAGGAGCAATTAATTTTATTGTTACAATTTTAAATATAAAAAATATCTCATTAAACTATGATCAAATACCCTTATTCCCATGATCAGTATTTATTACAACCATTTTACTATTAATCTCTCTACCAGTTCTAGCAGGAGCCATTACAATATTATTATCAGATCGTAATCTAAATTCATCCTTCTTCGACCCTATAGGAGGTGGAGACCCCATTCTCTATCAACATTTATTT
>IBIHM1048-22|Andrena afzeliella|COI-5P|OR795919
GATATTATACTTCATCTTTGCTATATGAGCAGGAATAATTGGGGCCTCACTAAGATTCATTATTCGTATAGAATTAAGAAATCCAGGTAACTGAATCAACAATGATCAAATTTATAACTCAATTGTAACCTCTCATGCTTTTATTATAATTTTCTTCATAGTAATACCATTCATAATCGGAGGTTTCGGAAACTGACTCACACCGTTAATATTAGGAGCGCCCGACATGGCTTTCCCACGAATAAATAATATAAGATTCTGACTATTACCCCCATCAATCTTAATTATTCTAGCAAGAATAGTATTAAATTCAGGGTCTGGAACTGGATGAACAGTATATCCCCCACTATCATCATATTCTTACCATCCATCATCATCTGTAGATTTAACTATTTTCTCACTCCATATCGCAGGTATTTCATCAATCATAGGAGCAATTAACTTTATTGTTACAATTTTAAATATAAAAAATATCTCATTAAACTATGATCAAATACCCTTATTCCCATGATCAGTATTTATTACAACCATCTTATTATTAATTTCCCTACCAGTCCTAGCTGGAGCTATTACAATATTATTATCAGATCGAAACTTAAACTCATCCTTCTTTGATCCTATAGGAGGCGGAGACCCTATTCTCTATCAACATTTATTT
>IBIHM1050-22|Andrena combinata|COI-5P|OR796847
AATACTATACTTTATCTTCGCCATATGAGCAGGAATAATTGGAGCTTCCTTAAGATTTATTATTCGCATAGAATTAAGAAACCCAGGGGCCTGAATCAACAACGATCAAATTTATAATTCAGTTGTAACTTCACATGCCTTTATTATAATTTTTTTCATAGTGATACCATTCATAATCGGAGGTTTCGGAAACTGACTCACACCGTTAATATTAGGAGCGCCCGACATGGCTTTCCCACGAATAAATAATATAAGATTCTGATTGCTCCCACCATCAATTCTAATTATTCTAATAAGTATAGTATTAAATTCAGGATCGGGTACAGGATGAACAGTTTATCCTCCACTATCATCCTATTCATTTCACCCATCATCATCAGTAGACTTAACAATTTTCTCCCTTCATATTGCAGGAATCTCATCAATTATAGGAGCAATTAATTTTATTGTTACAATTCTTAACATAAAAAATATCTCATTAAACTATGACCAACTACCATTATTCCCATGATCAGTATTCATCACCACAATCCTTTTATTAATCTCCTTACCCGTATTAGCAGGAGCCATTACAATACTTCTCTCAGACCGTAACTTAAACTCATCATTCTTTGACCCAATAGGAGGAGGAGATCCTATTCTATACCAACATCTATTC
>IBIHM1236-22|Eucera punctatissima|COI-5P|OR795939
TATATTATATATAATTTTAGCAATATGATCAGGTATAATTGGAACTTCAATAAGATTAATTATTCGAATAGAATTAAGATGTCCAGGAAAATGAATTGAAAATGATCAATTATATAACTCATTTGTAACAGCTCATGCTTTTTTAATAATTTTTTTTATAGTTATACCTTTTTTAATTGGAGGATTTGGAAATTGATTAATACCATTAATACTAGGCTCTCCTGATATAGCATTCCCTCGAATAAATAATATTAGATTTTGATTATTACCATGTTCTTTAATATTTTTATTAATAAGAAATTTATTTAGAATATCTCCAGGAACAGGATGAACAGTTTATCCTCCATTATCTTCTTATATATTTCATTCTTCCCCATCAGTAGATATTATAATTTTCTCTTTACATTTATCAGGAATATCCTCAATTTTAGGAGCAATAAATTTTATAGTAACTATTATAATAATAAAAAATTTATCTATAAATTATGATCAAATTAATTTATTTTCATGATCAGTATTTATTACAGCTATCTTATTATTATTATCATTACCTGTTTTAGCAGGAGCAATTACTATATTATTATTTGATCGAAATATAAATACTTCTTTTTTTGATCCTATAGGAGGAGGAGATCCAATTTTATACCAACATTTATTT
>IBIHM1256-22|Hoplitis grumi|COI-5P|OR796482
TATTCTTTATATAATTTTTGCTATATGATCAGGAATAATTGGATCTGCTCTAAGAATTATTATTCGAATAGAATTAAGAACTCCAGGATCATGAATTAACAATGATCAAATTTATAATTCATTAGTAACCGCTCATGCTTTTTTAATAATTTTTTTTTTAGTAATACCTTTTATAATTGGAGGATTTGGAAACTGATTAATTCCTTTAATAATAGGTGTTCCTGATATAGCTTTTCCTCGAATAAATAATATTAGATTTTGACTTTTACCCCCCTCTTTAATTCTTCTTTTAACAAGAAATTTTTTTAATCCAAGCCCTGGAACTGGATGAACAGTTTATCCCCCTCTATCTTCATATTTATATCATCCCTCTCCTTCAGTTGATTTAGCAATTTTTTCTTTACATATTTCAGGCTTATCTTCAATTATAGGTTCATTAAATTTTATTATTACTATTATTATAATAAAAAATATTTCTTTAAAATATATACAACTTACTTTATTCCCTTGATCTGTATTTATTACTACTATTTTACTTTTATTATCACTTCCTGTATTAGCAGGGGCTATCACTATACTTTTATTTGATCGAAATTTTAATACTTCATTTTTTGATCCAATAGGAGGAGGAGATCCAATTTTATTCCAACATTTATTT
>IBIHM1266-22|Hoplitis campanularis|COI-5P|OR796849
AATTCTGTATATGCTATTTGCTATATGATCTGGAATGATTGGATCAGCTCTTAGAATTATTATTCGAATAGAATTAAGAACTCCTGGAGCTTGGATTAATAATGATCAAATTTATAATTCTATTGTCACTGCCCATGCTTTTTTGATAATTTTTTTTTTAGTTATACCATTTATAATTGGAGGATTTGGAAATTGATTAGTTCCTTTAATAATAGGAGTTCCAGATATAGCATTCCCTCGTATAAATAATATTAGCTTTTGATTACTTCCCCCTTCATTACTAATATTATTAATTAGTAATTTAATAAATCCAAGACCTGGAACTGGATGAACAATATATCCTCCTCTATCTACTTATCTATATCATCCTTCTCCTGCTGTTGATATTGCAATTTTTTCTTTACATATTTCAGGTTTATCATCAATTATAGGATCTTTAAATTTCATTGTAACAATTATTATAATAAAAATTAATTATCTAAACTATTCACAATTACCTTTATTTCCATGATCTGTTTTTATTACAACTATTTTATTACTTTTATCCTTACCAGTTTTAGCAGGTGCTATTACTATACTTTTATTTGATCGAAATTTAAATACTTCATTCTTTGATCCTATAGGAGGAGGAGATCCAATTTTATTTCAACATTTATTT
>IBIHM1272-22|Hoplitis cadiza|COI-5P|OR796351
TATTTTATATATAATTTTTGCAATATGATCAGGAATAATTGGGTCTAGATTAAGAATTATTATTCGTATGGAATTAAGAACTCCTGGATCATGAATTAAAAATGATCAAATTTATAATTCAATTGTAACTGCTCATGCATTTTTAATAATTTTTTTTTTAGTTATACCTTTTATAATTGGAGGATTTGGAAATTGATTAGTACCTTTAATAATAGGAATTCCAGATATAGCTTTTCCTCGAATAAATAATATTAGATTTTGATTATTACCCCCCTCATTAATTTTACTTTTAATCAGAAATTTATTAAATCCTAGACCTGGAACTGGTTGAACAGTTTATCCTCCTTTATCATCATATTTATATCATGCTTCTCCTTCAGTTGATTTAGCAATTTTTTCATTGCATATTTCAGGTTTATCATCAATTATAGGATCATTAAATTTTATTGTAACAATTATTATAATAAAAAATATATCATTAAATCATATTCAATTACCTTTATTTCCTTGATCAGTATTTATTACTACAATTTTATTACTTCTTTCACTTCCAGTTCTAGCAGGAGGAATTACTATATTATTATTTGATCGAAATTTAAATACTTCTTTTTTTGACCCAATAGGTGGTGGTGATCCAATTTTATTTCAACATTTATTT
>IBIHM1293-22|Megachile versicolor|COI-5P|OR796286
AATTCTTTACATAATTTTTGCTTTATGATCAGGAATAGTGGGATCTAGAATATCTATATTAATTCGAATAGAATTAAGAACACCAGGATCATGAATTAAAAATGATCAAATTTATAATTCTATTGTTACAGCACATGCATTTTTAATAATTTTTTTTTTAGTAATACCATTTATAATTGGTGGATTTGGAAATTGATTAATACCATTAATAATTGGAGCCCCCGATATAGCTTTTCCACGAATAAATAATGTAAGATTTTGATTATTACCTCCATCATTAATCTTATTATTATTTAGAAATATAATTAATCCTACACCAGGAACAGGATGAACAGTATATCCCCCTCTATCATTATACATGTATCATCCTTCTCCTTCAGTAGACTTAACAATTTTTTCTCTACATTTATCAGGAATTTCTTCAATTATTGGATCATTAAATTTTATAGTCACAATTTTAATAATAAAAAATTATTCATTAAATTATAGTAAAGTAACATTATTTCCATGATCAATTTTCATCACAACTATATTACTTTTACTATCACTACCTGTTTTAGCAGGTGCAATTACAATATTACTTTTTGATCGAAATTTAAATACATCATTTTTTGATCCAATAGGAGGAGGAGATCCAATTTTATATCAACATTTATTT
>IBIHM1314-22|Thyreus picaron|COI-5P|OR796358
AATATTATATATGTTATTTGCATTATGATCTGGAATAATTGGAACAGCAATAAGATTTTTAATTCGATTAGAATTAAGAATTCCAGGTAAATGAATTAATAATGATCAATTATATAATTCTATTGTTACCTCACATGCATTTATTATAATTTTTTTTTTAGTAATGCCTTTTTTAATTGGGGGATTCGGAAATTGATTAATTCCAATAATATTAGGATCGCCAGATATAGCATTTCCTCGAATAAATAATATTAGATTTTGACTATTACCACCTTCATTAATTTTATTATTAATAGGAAATATTTTTAAAACAACTATAGGAACAGGATGAACAGTTTATCCCCCTTTATCTTCATCTTTATATCATAATAGTCCTTCAGTTGATTTAAGAATTTTCTCGTTACATATATCAGGAATTTCTTCAATTTTAGGAGCAATAAATTTTATAGTCACAATTATATTAATAAAAAATTTTAGATTAAATTATGACCAATTAAATTTATTTTCTTGATCAGTATTTATTACGGCAATTTTATTATTACTGTCATTGCCAGTATTAGCTGGGGCAATTACAATATTATTATTTGATCGTAATTTTAATACAAGTTTTTTTGATCCAATAGGAGGTGGTGATCCTATTTTATATCAACATTTATTT
>IBIHM1346-22|Lasioglossum algericolellum|COI-5P|OR795985
AATACTATATTTTATTTTTGCTATATGAGCAGGAATAATTGGAGCCTCTTTAAGAATAATTATTCGAATAGAATTAAGTGCCCCTGGAAAATGAATTAACAATGATCAAATTTATAACACTATTATTACTTCTCATGCATTTATTATAATTTTTTTTATAGTTATACCCTTCATAATTGGGGGATTTGGAAATTGATTAATCCCATTAATAATTGGAGCCCCAGATATAGCTTTCCCTCGTATAAATAACATAAGATTTTGATTACTTATTCCATCACTATTTATACTTTTAATAAGAAGAATATTAGCTTCTGGTTCAGGAACTGGTTGAACCATTTACCCCCCCTTATCTTCTTCAATTTTTCACCCATCTATTTCAATAGATTGTACAATTTTTTCCTTACATATTGCTGGTATTTCATCTATTATAGGAGCCATTAATTTTATTGTATCAATTATATTAATAAAAAATATTTCTATTAATTATGAACAAATTCCTCTTTTCCCATGATCAGTAAAAATTACTGCAATTTTATTATTACTTTCCCTACCTGTCTTAGCTGGAGCTATCACTATACTTTTAACAGATCGAAATTTAAATACATCCTTTTTTGACCCCTCTGGAGGAGGTGACCCTATTTTATACCAACATTTATTC
>IBIHM161-21|Nomada kohli|COI-5P|OR796272
GTATATTATATATTATTTTTGCTTTATGATCAGGAATAATTGGAACCTCAATAAGATTTATTATTCGTATAGAATTAAGAAGACCCGGAGAATGAATTATAAATGATCAAATTTATAATTCATTAGTTACAGCTCACGCATTTTTAATAATTTTTTTTATAGTTATACCTTTTATAATTGGAGGATTTGGAAATTGATTAATTCCATTAATATTAGGATGTCCAGATATAGCTTTCCCTCGAATAAATAATATTAGATTTTGATTATTACCACCTTCATTATTTTTATTACTATTAAGAAATCTATTTAATATTACACCAGGAACTGGATGAACTGTATATCCACCCTTATCATCATCTATATTTCATAGATCTCCCTCTGTAGATCTAGCAATTTTTTCTTTACACATATCAGGAATCTCCTCAATTATAGGAGCTATAAATTTTATAGTAACAATTATAATAATAAAAAATATTTCAATAAATTATGATCAAATTAATCTATTTTCTTGATCTGTATTTATTACTGCAATTTTATTACTTCTATCTTTACCTGTTTTAGCAGGAGCTATTACTATATTATTATTTGATCGAAATTTCAATACTTCATTTTTTGATCCTATAGGAGGAGGAGATCCAATCTTATACCAACACTTATTC
>IBIHM175-21|Eucera collaris|COI-5P|OR796413
GTATATTATATATAATATTAGCAATATGATCTGGTATAGTTGGATCTTCAATAAGAATTATTATTCGAATAGAATTAAGATGTCCAGGTAAATGAATTAGAAATGATCAATTATATAATTCATTTGTAACAGCCCATGCTTTTTTAATAATTTTTTTTATAGTTATACCTTTTTTAATTGGAGGGTTTGGAAACTGATTAATACCTTTAATACTTGGATCACCTGATATAGCATTCCCTCGAATAAATAATATTAGATTTTGATTATTACCTTGTTCATTATTATTTTTATTAATAAGAAATTTATTTACAATAACCCCAGGCACAGGATGAACAGTATACCCCCCTTTATCTTCGTATATTTTCCACCCTTCACCATCAGTAGATATTGTAATTTTTTCATTACATTTATCAGGAATATCATCAATTTTAGGAGCAATAAATTTTATAGTAACTATTATAATAATAAAAAATTTATCAATAAATTATGATCAAATTAATTTATTTTCTTGATCAGTATTTATTACAGCCATTTTATTATTATTGTCATTACCTGTTTTAGCGGGAGCAATTACTATATTATTATTTGATCGAAATTTAAATACTTCATTTTTTGACCCAACTGGAGGAGGAGATCCAATTTTATATCAACATTTATTT
>IBIHM179-21|Eucera elongatula|COI-5P|OR796076
GTATATTATATATAATATTAGCAATATGATCTGGAATGATTGGATCTTCTATAAGAATTATTATTCGAATAGAATTAAGATGTCCAGGAAAATGAATTGGAAATGATCAATTATATAATTCATTTGTAACTGCTCACGCTTTTTTAATAATTTTTTTTATAGTAATACCTTTTTTAATTGGTGGATTTGGAAATTGATTAATACCTTTAATATTAGGTTCCCCAGATATAGCATTCCCTCGAATAAATAATATTAGATTTTGATTATTACCTTGTTCCTTATTATTTTTACTAATAAGAAATTTATTTACAATAACACCAGGAACAGGATGAACAGTATATCCTCCTTTATCATCATATATTTTTCATCCTTCTCCATCAGTAGATATTGTAATTTTTTCATTACATTTATCAGGAATATCTTCAATTTTAGGAGCAATAAATTTTATAGTAACTATTATAATAATAAAAAATTTATCAATAAATTATGATCAAATTAATTTATTTTCTTGATCAGTATTTATTACAGCTATTTTATTATTATTATCATTACCTGTTTTAGCAGGAGCTATCACTATATTATTATTTGATCGTAATTTAAATACTTCATTTTTTGATCCAATTGGAGGAGGAGATCCTGTTTTATATCAACATTTATTT
>IBIHM210-21|Anthophora fulvodimidiata|COI-5P|OR796163
GTATGATTTATTTTATATTTGCTTTATGATCAGGTATAATTGGAACTTCTATAAGAATAATTATTCGTATGGAGTTAAGTTCTCCCGGTATATGAATTAATAATGATCAAGTTTATAATTCTATTGTAACAGTTCATGCTTTTTTAATAATTTTTTTTATAGTTATACCTTTTATAATTGGGGGATTTGGAAATTGATTAATTCCTTTAATGTTAGGATCTCCTGATATAGCTTTTCCTCGAATAAATAATATTAGATTTTGGTTATTGCCACCATCTTTGATTTTATTGCTTATTAGAAATTTATTTCAAGTTAGACCTGGAGTTGGTTGAACTATGTATCCTCCTTTGTCTTCTTATTTATTTCATTCTTCACCTTCTGTTGATACTACAATTTTTTCTTTGCATTTATCTGGAGTTTCTTCAATTATTGGTGCTATAAATTTTATGGTTACTATTTTAATGATAAAAAATATTTCTATAAATTATGATCAAGTTTCTTTATTTTCTTGATCAGTTTTTATTACTGCTATTTTATTATTATTATCTTTACCTGTTTTAGCTGGAGCTATTACAATATTGATTTTTGATCGTAATATAAATACTTCATTTTTTGATCCTTTAGGAGGGGGAGATCCAATTTTATATCAACATTTATTT
>IBIHM226-21|Bombus campestris|COI-5P|OR796002
GAATAATATATTTTATTTTTGCTATATGATCTGGAATAATTGGGTCATCAATAAGAATAATAATTCGAATAGAATTAAGTCATCCAGGAGCATGAATTAATAATGATCAAATTTATAATTCTATAGTTACTAGTCATGCTTTTTTAATAATTTTTTTTATAGTTATACCATTTTTAATTGGTGGATTTGGAAATTATTTAATTCCTTTAATATTAGGTTCTCCTGATATAGCTTTTCCACGATTAAATAATTTAAGATTTTGATTATTACCTCCATCATTAATATTATTAATTATAAGAAATTTATTTAATCCTAATGTTGGAACAGGTTGAACAGTTTATCCACCTTTATCTTCTTATTTATTTCATTCTTCTCCTTCTGTAGATATAGCAATTTTTTCATTACATATTACAGGACTTTCTTCAATTATTGGGTCATTAAATTTTTTAGTTTCAATTATAATAATGAAAAATTATTCATTAAATTTTGATCAAATTAATTTATTTTCATGATCAGTTTGTATTACTGTTATTTTATTAGCTTTGTCATTACCAGTATTAGCAGGTGCAATTACAATATTACTTTTTGATCGAAATTTTAATACATCTTTTTTTGATCCTATAGGAGGAGGTGATCCAATTCTTTATCAACATTTATTT
>IBIHM228-21|Bombus pratorum|COI-5P|OR796816
GAATAATATATTTTATTTTTGCTATATGATCAGGAATAATTGGATCATCAATAAGATTATTAATTCGTATAGAATTAAGTCATCCTGGTATATGAATTAATAATGATCAAATCTATAACTCATTAGTTACAAGACATGCATTTTTAATAATTTTTTTTATAGTTATACCATTTATAATTGGAGGATTTGGTAATTATTTAATTCCATTAATATTAGGATCACCTGATATAGCTTTTCCACGAATAAATAATATTAGATTTTGATTACTTCCTCCATCTCTTCTTATATTACTTTTAAGAAATCTATTTACACCAAATGTAGGAACAGGATGAACTGTATATCCTCCTTTATCATCTTATATATTTCACTCATCCCCTTCAATTGATATTGCAATTTTTTCATTACATATAACAGGAATTTCTTCAATTATTGGATCTTTAAATTTTATTGTAACTATTATATTAATAAAAAATTTTTCATTAAATTATGATCAAATTAATTTATTTTCTTGATCAGTTTGTATTACAGTAATATTATTAATTCTATCTTTACCAGTTTTAGCAGGAGCAATTACTATACTTCTTTTTGATCGAAATTTCAATACATCTTTTTTTGATCCTATAGGAGGTGGAGATCCAATTTTATATCAACATCTATTT
>IBIHM240-21|Ceratina dallatorreana|COI-5P|OR796186
AATATTATATATTATGTTTGCTTTGTGATCAGGAATAGTAGGAGCATCAATAAGATTAATTATTCGAATAGAATTAAGAATTCCAGGAAATTGAATTAATAATGATCAGATTTATAATTCATTAGTAACAGCTCATGCTTTTTTAATAATTTTTTTTATGGTAATGCCTTTTATAATTGGAGGTTTTGGAAATTGATTGATTCCTTTAATATTAGGATCTCCTGATATATCATTCCCTCGATTAAATAATATTAGGTTTTGATTATTACCACCTTCATTATTTTTATTATTATCTAGAAATTTATTTTCAATAAGACCAGGAACAGGATGAACTGTTTATCCTCCATTATCATCTTATTTATTTCATTCTTCACCATCTGTTGATTTAACAATTTTTTCTTTGCATATATCAGGAATTTCTTCAATTTTAGGGGCAATTAATTTTATAGTAACAATTATAATGATAAAAAATATTTCTATTAATTATGATAATATTAATTTATTTTCATGATCAGTTTTTATTACTGCAATTTTATTATTATTATCTTTACCAGTATTAGCAGGAGCAATTACTATATTATTATTTGATCGAAATTTTAATACATCATTTTTTGACCCTATAGGAGGAGGGGATCCTGTTTTATATCAACATTTATTT
>IBIHM242-21|Xylocopa valga|COI-5P|OR796293
GAATATTATATATTATATTGGCATTATGATCAGGAATAATTGGAACTTCAATAAGTTTTATTATTCGTATAGAATTAAGTAATCCAAGTTCATGAATTAATAATGATCAAATTTATAATTCATTTGTAACTGCACATGCATTTTTAATAATTTTTTTTATAGTTATACCATTTATAATTGGAGGATTTGGAAATTGATTAATTCCATTAATATTAGGTTTACCTGATATAGCATTTCCTCGAATAAATAATATTAGTTTTTGATTATTACCTCCATCATTAATTTTATTATTAATAAGAAATTTATTTTATTTAAGACCTGGAACTGGATGAACAATTTATCCTCCTTTATCATCATTTTTATATCATCCTTCTCCTTCAGTTGATTTAATAATTTTTTCATTACATATTTCTGGATTATCTTCAATTATAGGAGCTATAAATTTTATAGTTACAATTATAATAATGAAAAATGTATCAATAAATTATGATAAAATTAATTTATTTTCTTGATCAGTATTTATTACAGCTATTTTATTATTATTATCATTACCTGTATTAGCTGGAGCTATTACTATATTATTATTTGATCGAAATTTTAATACATCTTTTTTTGATCCAATAGGTGGGGGAGATCCAATTTTATTTCAACATTTATTT
>IBIHM259-21|Hylaeus dilatatus|COI-5P|OR796510
AATAAATAATATAAGATTTTGATTATTACCACCATCTTTAATATTATTATTATTAAGAAGAATAATATATTCAGGTTCAGGTACTGGATGAACAATTTATCCTCCTTTATCTTCAATTTTATATCATCCTTCATTATCAACAGATTTTACTATCTTTTCTTTACATATTGCAGGAATTTCATCAATTATAGGATCAATTAATTTTATTGTAACAATTTTAAATATAAAAAATGTAAATTTAAATTATGATCAAATAACTTTATTTTCTTGATCAGTAATAATTACAGCAATTTTATTATTATTATCATTACCAGTTTTAGCAGGAGCAATCACTATATTATTAACAGATCGAAATTTTAATACTTCATTTTTTGATCCTTCAGGAGGAGGAGATCCAATTTTATATCAACATTTATTT
>IBIHM285-21|Anthidium florentinum|COI-5P|OR796484
AATAAATAATATTAGATTTTGAATATTACCTCCTTCATTAATTTTATTATTATTAAGAAATTTATTTTCTCCAACTCCAGGAACTGGATGAACTATTTATCCTCCTTTATCTTTATATTTATTTCATATATCACCATCAGTTGATTTAATAATTTTTTCTTTACATATTTCTGGAATTTCTTCAATTTTAGGATCATTAAATTTTATTGTAACAATTTTAATAATAAAAAATCCTTTTTTATTTTTTGAATATATACCATTATTTTCATGATCAGTATTAATTACAACAATTTTATTATTATTATCATTACCTGTATTAGCTGGAGCTATTACAATATTATTATTTGATCGAAATTTTAATACTTCATTTTTTGATCCAATAGGAGGAGGTGATCCTATTTTATATCAACATTTATTT
>IBIHM303-21|Rhodanthidium septemdentatum|COI-5P|OR796686
GAATAATATATATAATTTTTGCATTATGAGCAGGAACAATGGGAGCAACAATAAGATTAATTATTCGACTAGAATTAAGAACTCCTGGATCATGAATTGGAAATGATCAAATTTATAATTCTTTAGTTACTGCTCATGCTTTCTTAATAATTTTTTTTCTTGTAATACCATTTATAATTGGTGGATTTGGAAATTGATTAATTCCTTTAATAATAGGAATTCCTGATATAGCATTCCCTCGAATGAATAATATTAGTTTTTGACTACTACCACCATCACTAGCTCTATTAATTTTAAGTAATTTTATTACCCCAAGACCTGGGACTGGATGAACAATTTACCCACCATTATCATTATATGAATATCATAGATCTCCTTCTGTTGATCTTACTATTTTTTCATTACATATATCTGGTATTTCATCAATTATAGGCTCATTAAATTTTATTGTAACAATTTTAGGAATAAAAAATTTAGCATTAATAAATACACAAATACCTTTATTTTCTTGATCAATTCTAATTACTACTTTTTTATTATTAATTTCATTACCTGTCCTTGCTGGAGCAATTACTATATTATTATTTGATCGAAATTTAAGAACATCATTTTTTGACCCAAGAGGAGGAGGAGACCCAATTTTATATCAACATCTATTT
>IBIHM328-21|Halictus confusus|COI-5P|OR795965
GTATACTTTATTTTATTTTCGCTATATGATCAGGAATAATTGGAGCTTCATTAAGAATAATTATCCGTATAGAATTAAGAACCCCAGGAAGATGAATTAATAATGACCAAATCTATAATACTATCATCACATCTCATGCTTTTGTTATAATTTTTTTTATAGTTATGCCATTTATAATCGGAGGATTTGGAAATTGATTAGTTCCCTTAATAATTGGAGCCCCTGATATGGCATTTCCACGTATAAATAATATAAGATTTTGATTACTTATTCCTTCTTTATTCATACTTTTAATAAGAAGAACTATATCAACAGGATCAGGAACAGGATGAACTGTTTACCCCCCATTATCATCAATTATATATCATTCAACTTCTTCCGTAGATTTTACTATTTTTTCACTCCATATAGCAGGAATTTCTTCAATTATAGGAGCTATTAATTTTATTGTTTCAATCTTATTAATAAAAAATATTTCACTTAAAATAAATCAAATCCCTTTATTCCCATGATCAGTAAAAATTACCGCTATTTTACTACTCTTATCTTTACCTATTTTAGCTGGGGCAATTACTATATTACTAACTGATCGAAATATAAATACATCTTTCTTTGACCCTTCTGGGGGAGGAGACCCAATTCTGTATCAACATTTATTT
>IBIHM332-21|Halictus maculatus|COI-5P|OR796283
GTATACTTTATTTTATTTTCGCCATATGATCAGGTATAATTGGAGCATCTTTAAGAATAATTATTCGTATAGAATTAAGAATCCCAGGAAGATGAATTAACAATGATCAAATTTATAATACTATTATTACTTCTCATGCTTTTATTATAATTTTTTTTATAGTTATACCATTCATAATTGGGGGATTTGGTAACTGATTAGTACCATTAATAATTGGAGCTCCAGATATAGCATTCCCACGAATAAATAACATAAGATTTTGACTTTTAATCCCCTCCTTATTTATACTCATTATAAGAAGAACTTTATCAACAGGATCAGGTACAGGTTGAACCATTTATCCCCCATTATCATCAATTATATACCACTCATCATCTTCTGTTGATTTTACTATTTTTTCCTTACATATTGCAGGAATTTCTTCAATTATAGGGGCTATTAATTTCATTGTCTCAATTATATTAATAAAAAATATCTCTCTTAATTTAAACCAAATTCCTTTATTTCCCTGATCAGTTAAAATTACTGCAATTTTACTACTTTTATCATTACCTGTTTTAGCCGGAGCTATTACTATATTATTAACTGATCGTAATTTAAATACTTCCTTTTTTGATCCTTCTGGGGGAGGAGACCCTATCTTATATCAACACTTATTT
>IBIHM357-21|Sphecodes croaticus|COI-5P|OR796439
AATAAATAATATAAGATTTTGATTACTTACACCTTCTTTATTTTTATTATTACTAAGAAATATATCAGAATCAGGAGCAGGAACAGGATGAACTATTTACCCTCCACTTTCATCAATTATATATCATTCTTCTTCTTCAGTAGATTTTACTATTTTTTCTCTTCATATAGCAGGTATTTCATCTATTATAGGAGCTATTAATTTTATTGTTTCTATTTTATTAATAAAAAATATTTCTCTTAATTTAGATCAAATTCCTTTATTCCCTTGATCAGTAAAAATCACAGCTATCTTATTATTATTATCATTACCAGTTTTAGCAGGAGCAATTACTATATTATTAACTGATCGAAATTTAAATACTTCCTTTTTTGACCCTTCAGGAGGGGGGGACCCAATTTTATATCAACATTTATTT
>IBIHM362-21|Sphecodes olivieri|COI-5P|OR796589
GTATATTATATTTTATTTTTGCAATATGAGCAGGAATAATTGGAGCTTCTTTAAGAATAATTATTCGAATAGAATTAAGAATCCCAGGTAGATGAATTAATAATGATCAAATTTATAATACAATCATTACCTCACATGCGTTTATTATAATTTTTTTCATAGTTATACCATTTATAATTGGTGGATTTGGAAATTGATTAATCCCTTTAATAATTGGTGCACCTGATATAGCATTTCCACGAATAAACAATATAAGATTTTGATTATTAATCCCATCAATTTTTTTTTTACTATTAAGAAGATTTTTAGAAAATGGTTCCGGAACAGGATGAACAGTTTACCCTCCATTATCTTCAATTATTTATCATTCTTCATCTTCAGTAGATTTTACAATTTTTTCATTACATATCGCAGGAATATCATCTATTATAGGAGCCATTAATTTTATTGTCTCAATTATTTTAATAAAAAACATCTCTATTAAATTTGAACAAATTCCTTTATTTCCATGATCAGTAAAAATTACTGCTGTATTATTATTATTATCACTTCCAGTTTTAGCAGGAGCTATCACAATACTTTTAACTGATCGAAATTTAAATACATCATTTTTTGACCCTTCAGGAGGAGGAGATCCTATCCTTTATCAACATTTATTT
>IBIHM396-21|Lasioglossum marginatum|COI-5P|OR796273
GTATATTATACTTTATATTTGCTATATGATCAGGAATAATTGGAGCTTCATTAAGAATAATTATTCGAATAGAACTAAGTACACCAGGTAATTGAATCAATAATGATCAAATTTATAATACAATTATTACTTCCCATGCATTTATTATAATTTTTTTTATAGTTATACCATTTATAATCGGAGGATTTGGAAATTGATTAGTACCCTTAATAATTGGAGCACCAGATATAGCATTCCCTCGAATAAATAATATAAGATTTTGATTACTTATCCCATCATTATTTATATTACTAATAAGAAGAATTTTATCAACTGGTTCAGGAACAGGATGAACTGTTTATCCTCCTCTATCCTCTATTATATATCACTCATCGATTTCTGTAGATTGTACAATTTTTTCACTACATATTGCAGGAATCTCATCAATTATAGGAGCTATTAATTTTATTGTTTCAATTCTTTTAATAAAAAATATCTCTATTAATTATGACCAAATTCCTCTATTTCCCTGATCAGTAAAAATTACTGCTATTCTATTATTATTAGCCCTTCCAGTATTAGCAGGTGCTATTACTATACTTTTAACCGATCGAAATATAAATACATCATTTTTTGACCCATCAGGAGGAGGAGATCCTATTTTATACCAACATTTATTT
>IBIHM402-21|Lasioglossum pallens|COI-5P|OR796492
GAATACTATATTTTATTTTTGCTATATGAGCTGGAATAATTGGTGCTTCTTTAAGAATAATCATCCGTATAGAACTAAGTGCACCTGGAATATGAATCAACAATGATCAAATTTATAATACAATTATTACTTCTCATGCATTTATTATAATTTTCTTTATAGTTATACCCTTTATAATTGGTGGATTTGGAAACTGATTAGTCCCCTTAATAATTGGGGCTCCTGATATAGCATTCCCTCGTATAAATAATATAAGATTTTGATTATTAACACCTTCATTATTCATACTCTTAATAAGAAGAATTCTATCTACTGGATCAGGAACAGGATGAACAGTATACCCACCATTATCTTCAATCATATTCCATTCATCAAACTCTGTAGACTTTACAATTTTTTCATTACATATTGCTGGAATCTCATCAATTATAGGAGCTATCAACTTTATTGTATCAATTATTCTAATAAAAAATATTTCAATTAATTTTGATCAAATTCCTTTATTTCCATGATCAGTAAAAATTACTGCTATTTTATTACTTTTATCTCTACCTGTTCTAGCAGGAGCTATTACTATACTTCTTACAGATCGAAATTTAAATACTTCCTTTTTTGATCCCTCAGGAGGAGGAGACCCAATTCTTTACCAACACTTATTC
>IBIHM404-21|Lasioglossum perclavipes|COI-5P|OR796046
GAATATTATATTTCATTTTTGCTATATGAGCAGGTATAATTGGAGCCTCATTAAGAATAATTATTCGAATAGAATTAAGAGCCCCTGGAATATGAATCAATAATGATCAAACCTATAACACAATTATTACTTCACATGCATTTATTATAATTTTTTTTATAGTTATACCTTTTATAATTGGGGGATTCGGAAACTGATTAATTCCACTAATAATTGGATCTCCTGATATAGCCTTCCCCCGAATAAATAATATAAGATTTTGACTCCTAACACCCTCATTATTTATACTTTTAATAAGAAGAATTATTTCTACAGGATCAGGTACAGGATGAACAGTATACCCCCCATTATCATCAATTATATATCACTCATCTAACTCTGTAGACTTCACAATTTTTTCTCTACATATTGCTGGAATTTCATCCATTATAGGAGCTATTAATTTTATTGTAACAATTATATTAATAAAAAATATTTCAATTAACTTTGATCAAATCCCTCTATTCCCATGATCAGTAAAAATTACAGCTATTTTATTACTACTATCCTTACCCGTATTAGCCGGAGCTATCACTATATTACTTACTGATCGAAATATAAACACCTCATTTTTTGACCCATCCGGAGGAGGAGACCCTATTCTATATCAACATCTATTT
>IBIHM429-21|Colletes marginatus|COI-5P|OR796699
GAATATTATATTTTATTTTTGCTATATGAACAGGAATAATTGGTTCATCATTAAGAATAATTATTCGTATAGAATTAAGTTCTCCTGGTATATGAATTAATAATGATCAAATTTATAATTCTATTGTTACTGCACATGCTTTTATTATAATTTTTTTTATAGTTATACCTTTTTTAATTGGTGGATTTGGAAATTGATTAATTCCATTGATGATTGGAGCACCTGATATAGCATTTCCACGAATAAATAATATAAGTTTTTGATTATTACCTCCTTCTTTAATTTTTTTATTATTAAGTAGAATTTTATGTTCAGGTAGAGGAACAGGATGAACTGTATATCCTCCTTTATCTTCTTTAATATATCATCCATCTTTATCAGTTGATTTAACAATTTTTTCTTTACATATTGCAGGAGTTTCTTCAATTATAGGATCAATAAATTTTATTACTACAATTTTATTAATAAAGAATTATAATTTAAATTATGATCAATTAACATTATTTTCATGATCTGTTTTTATTACTACAATTTTATTATTATTATCTTTACCAGTATTAGCAGGAGCAATTACAATATTATTAACTGATCGAAATTTAAATACTTCTTTTTTTGATCCTTCTGGAGGGGGAGATCCTATTCTTTATCAACATTTATTT
>IBIHM467-21|Osmia rufohirta|COI-5P|OR796661
GAATACTTTATATGATTTTTGCTTTATGAGCTGGAATAATTGGATCAGCAATAAGAATTATTATTCGAATAGAATTAAGGATTCCAGGATCATGAATTTCAAATGATCAAACTTATAATTCCTTAGTCACTGCTCATGCTTTTTTAATAATTTTTTTCCTGGTAATACCTTTTATAATTGGTGGATTTGGAAACTGATTAATTCCTTTAATATTAGGAATTCCTGATATAGCTTTTCCACGAATAAATAATATTAGATTTTGATTACTTCCTCCTTCTTTAATACTTTTACTTTTAAGAAATTTTTTAACCCCAAGTCCAGGTACAGGATGAACCGTTTATCCCCCCCTATCTTCTTATTTATATCATTCTTCTTCATCAGTTGATTTAGCTATCTTTTCTTTACATATTTCAGGTTTATCTTCAATTATAGGATCTTTAAATTTTATTGTTACCATTATTCTAATAAAAAATATCTCTTTAAAATATTTTCAACTTCCTTTATTTCCCTGATCAATTTTTATTACAACAATTTTACTTTTACTTTCTTTACCTGTTTTAGCAGGAGCAATTACTATATTACTTTTTGATCGAAATTTTAATACTTCTTTTTTTGACCCAACAGGGGGGGGAGATCCAATTTTATACCAACATTTATTT
>IBIHM478-21|Andrena antigana|COI-5P|OR796852
GTATACTATATTTTATTTTTGCTATATGAGCAGGAATAATTGGTGCATCACTAAGATTTATTATCCGAATGGAATTAAGAAATCCAGGAAGCTGAATTAATAATGATCAAATTTACAATTCAATTGTAACATCACACGCTTTCATTATAATTTTTTTTATAGTAATACCATTCATAATCGGAGGTTTCGGAAACTGACTTACACCGTTAATATTAGGAGCGCCCGACATAGCTTTTCCACGTATAAATAATATAAGATTCTGATTATTACCTCCATCAATTCTAATTATCCTAATAAGTATAATTCTAAATTCAGGATCAGGAACAGGATGAACTGTATACCCCCCATTATCATCCTACTCATTTCACCCATCCTCTTCAGTAGATTTAACAATTTTCTCTTTACATATTGCAGGGGTTTCTTCAATTATAGGTGCTATTAACTTTATTGTAACAATTCTTAATATAAAAAACATCTCAATAAATTATGATCAACTTCCCCTATTTCCATGGTCAGTATTCATCACTACAATTCTATTATTAATTTCACTCCCAGTATTAGCTGGAGCTATTACAATACTATTATCAGATCGTAATCTAAATTCATCATTCTTTGATCCCATGGGAGGAGGAGACCCAATCTTATACCAACATCTATTC
>IBIHM486-21|Andrena florentina|COI-5P|OR795967
GAATATTATATTTTATTTTTGCTATATGAGCGGGTATAATCGGAGCCTCACTAAGATTTATCATCCGTATAGAATTAAGAAATCCAGGAAGCTGAATTAATAATGATCAAATCTATAATTCAATTGTAACTTCCCATGCATTTATTATAATCTTCTTTATAGTAATACCATTCATAATTGGGGGATTTGGAAATTGACTTACACCATTAATACTAGGAGCACCAGATATAGCTTTTCCACGAATAAACAATATAAGATTTTGACTACTGCCCCCTTCAATTCTAATTATCTTAATAAGAATAATTCTAAATTCAGGATCTGGAACAGGATGAACAGTTTACCCACCACTATCATCCTATACATTTCATCCATCATCATCTGTCGACTTAACAATTTTTTCTCTACATATTGCTGGTGTATCCTCAATTATAGGTGCAATTAATTTCATTGTAACAATCCTTAATATAAAAAATATTTCAATAAATTATGATCAAATACCACTATTCCCATGATCTGTATTTATTACAACAATTCTTTTATTAATCTCATTACCAGTCTTAGCTGGAGCAATCACTATACTTTTATCAGATCGAAATTTAAACTCATCATTTTTTGATCCAATAGGAGGTGGTGATCCAATTCTTTACCAACATCTATTT
>IBIHM537-21|Andrena suerinensis|COI-5P|OR796364
GAATACTATACTTTATTTTCGCTATATGAGCAGGCATAGTTGGAGCCTCACTCAGATTTATTATTCGAATAGAATTAAGAAACCCAGGAAGATGAATTAATAACGATCAAATCTATAATACAATCGTGACATCCCATGCCTTTATCATAATTTTCTTCATAGTTATGCCATTCATAATCGGAGGTTTCGGAAACTGACTCACACCGTTAATATTAGGAGCGCCCGACATGGCTTTCCCACGAATAAACAATATAAGATTCTGACTACTCCCCCCAGCAATTTTAATAATTTTAACCAGAACAGTCCTAAATTCAGGATCCGGCACAGGCTGAACAATTTACCCTCCCCTGTCATCATACTCTTATCACCCATCATCCTCCACAGATCTCACAATTTTCTCACTTCATATTGCAGGAATTTCATCTATCATAGGAGCAATCAACTTTATTGTAACAATTCTATATATAAAAAATATTTCGATAAACTATGATCAACTGCCTCTATTTCCATGATCAGTATTTATTACCACAATCCTATTATTGATTTCCCTGCCAGTTCTAGCCGGAGCTATTACAATACTCCTAGCCGATCGTAACCTAAACTCATCGTTCTTTGACCCCATAGGAGGAGGAGATCCAATTCTATATCAACACTTATTC
>IBIHM580-21|Bombus pascuorum|COI-5P|OR796199
AATAATATACTTCATTTTTGCTATATGATCAGGTATAATTGGATCTTCAATAAGATTATTAATTCGAATAGAATTAAGACATCCTGGTATATGAATTAATAATGATCAAATTTATAATTCTTTAGTTACTAGACATGCATTTTTAATAATTTTTTTTATAGTTATACCTTTTTTAATTGGTGGATTTGGAAATTATTTAATTCCTTTAATATTAGGAGCACCAGATATAGCATTTCCTCGAATAAATAATATTAGATTTTGAATTTTACCTCCTTCATTAATAATATTATTATTAAGAAATTTATTTACACCTAATGTTGGAACAGGATGAACAGTTTATCCTCCATTATCTTCATATTTATTTCACTCTTCACCATCTATTGATATTGCAATTTTTTCACTTCATATAACAGGAATTTCTTCTATTATTGGTTCTTTAAATTTTATTGTTACTATTATAATAATAAAAAATTATTCATTAAATTATGATCAAATTAATTTATTTTCATGATCAGTATGTATTACTGTAATTTTATTAATTTTATCTTTACCTGTTTTAGCAGGAGCAATTACAATATTACTTTTTGATCGAAATTTTAATACATCTTTTTTTGATCCTATAGGAGGTGGGGATCCAATTCTTTATCAACATTTATTT
>IBIHM592-21|Eucera chrysopyga|COI-5P|OR796079
TATATTATATATAATATTAGCAATATGATCAGGTATAATTGGAACTTCAATAAGATTAATTATTCGAATAGAATTAAGATGTCCAGGAAAATGAATTAATGATGATCAATTATATAATTCATTTGTTACAGCACATGCTTTTTTAATAATTTTTTTTATAGTTATACCTTTTTTAATTGGAGGATTTGGAAATTGATTAATACCTTTAATATTAGGATCACCAGATATAGCATTTCCACGAATAAATAATATTAGATTTTGATTATTACCATGTTCTTTAATATTTTTATTAATAAGAAATTTATTTAAAATAACACCTGGAACAGGATGAACAGTATATCCCCCACTATCATCTTATATATTTCACTCTTCACCATCAGTTGATATAATAATTTTTTCATTACATTTATCAGGAATATCTTCTATTTTAGGTGCAATAAATTTTATAGTAACAATTATAATAATAAAAAATTTATCAATAAATTATGATCAAATTAATTTATTTTCATGATCAGTATTTATTACAGCTATTTTATTATTATTATCATTACCTGTATTAGCAGGAGCAATTACAATATTATTATTTGATCGTAACATAAATACTTCATTTTTTGATCCTATAGGAGGCGGAGATCCTATTTTATATCAACATTTATTT
>IBIHM629-21|Halictus gemmeus|COI-5P|OR796602
TATACTTTATTTTATTTTTGCAATGTGATCAGGAATAGTTGGAGCTTCCTTAAGAATAATTATTCGTATAGAATTAAGAACTCCAGGTAGATGAATTAATAATGATCAAATTTATAACACTATTGTTACCTCTCACGCTTTTGTTATAATTTTTTTTATAGTTATACCATTTATAATTGGAGGATTTGGAAATTGACTTGTGCCTTTGATAATTGGAGCTCCCGATATAGCTTTCCCACGAATAAATAATATAAGATTTTGATTATTAATTCCTTCATTATTTATACTTTTAATAAGAAGAATTTTATCTACAGGTTCAGGTACAGGATGAACAGTTTACCCTCCTCTATCTTCAATTATATATCATTCATCTTCCTCAGTCGATTTTACAATTTTTTCTCTTCATATTGCAGGAATTTCTTCAATTATAGGTGCAATTAATTTTATTGTATCTGTTCTTTTAATAAAAAATATTTCTCTTAAAATAAATCAAGTTCCTTTATTTCCATGATCAGTAAAAATTACTGCTATTTTATTATTATTATCATTACCAGTTTTAGCTGGAGCTATTACTATATTATTAACTGATCGTAATTTAAACACATCTTTTTTTGACCCTTCAGGAGGTGGGGACCCAATTTTATATCAACATTTATTT
>IBIHM660-21|Lasioglossum calceatum|COI-5P|OR796926
AATAAATAATATAAGATTATGATTATTAATACCATCATTATTTATACTATTAATAAGAAGATTATTATCCTCAGGATCAGGAACTGGATGAACAATTTACCCACCATTATCTAACTCTACTTTTCATCCATCAATTTCAGTAGATTGCACAATTTTTTCATTACATATTGCAGGAATTTCATCCATTATAGGAGCTATTAATTTTATTGTATCAATTATATTAATAAAAAATATATCTATTAACTATGATCAAATTCCTCTTTTTCCATGATCAGTAAAAATTACAGCCATCCTTCTTCTACTATCATTACCAATTTTAGCTGGAGCCATTACAATACTTTTAACAGATCGAAATATAAATACTTCATTTTTTGATCCATCAGGAGGTGGTGACCCTATTTTATATCAACATCTATTT
>IBIHM687-21|Sphecodes longulus|COI-5P|OR796939
GAATATTATATTTTATTTTTGCAATATGAGCTGGAATAATTGGTGCTTCTTTAAGAATAATTATTCGAATAGAATTAAGAATTCCTGGAAGATGAATTAATAATGATCAAATTTATAATACATTAATTACATCACATGCATTTATTATAATTTTTTTTATAGTTATACCATTTATAATTGGGGGGTTTGGTAATTGATTGGTACCTTTAATAATTGGGGCTCCAGATATAGCATTCCCACGAATAAATAATATAAGATTTTGACTATTAACTCCTTCATTATTTATATTATTATTAAGAAATTTAACTGATAGAGGATCAGGAACAGGATGAACAATTTACCCCCCCCTATCATCAATTATATATCATTCTTCATGCTCTGTAGATTATACAATTTTTTCTTTGCATATAGCAGGAATTTCATCTATCATAGGAGCTATTAATTTTATTGTTTCAATTTTAATAATAAAAAATATTTCATTAAATTTTGATCAAATTCCATTATTTCCATGATCAGTAAAAATTACAGCCATTTTATTACTTTTATCCCTACCAATTTTAGCAGGAGCTATTACTATATTATTAACTGACCGTAATTTAAATACTTCATTTTTTGACCCTTCAGGAGGAGGAGATCCAATTTTATACCAACATTTATTT
>IBIHM691-21|Sphecodes ruficrus|COI-5P|OR796013
AATAAATAATATAAGATTTTGATTATTAATTCCTTCCTTATTTTTATTATTATTAAGAAATATAACAGAATCTGGAACAGGAACAGGATGAACAATTTATCCCCCATTATCATCTATTATATATCATTCATCATCTTCTGTAGACTTAACTATCTTTTCTCTTCATATAGCAGGAATTTCATCTATTATAGGAGCTATTAACTTTATTGTCTCTATTATATTAATAAAAAATATTTCTTTAAATTTTGATCAAATTCCTTTATTCCCTTGATCAGTAAAAATTACAGCTATTCTATTATTACTATCTTTACCAATTTTAGCTGGTGCAATTACTATATTATTAACAGATCGAAATTTAAATACTTCATTTTTTGATCCATCCGGAGGAGGAGACCCAATTTTATACCAACATTTATTT
>IBIHM700-21|Megachile pilidens|COI-5P|OR796759
TATATTATATATAATTTTTGCTTTATGAGCTGGAATAATTGGTTCAAGATTATCAATAATTATTCGGATAGAATTAAGTACACCTGGAGCTTGAATTAAAAATGATCAAATTTACAATTCTATTGTTACAGCTCATGCATTTTTAATAATTTTTTTTTTAGTTATACCATTTATAATTGGGGGATTTGGTAATTGATTAATACCATTAATAATTGGAGCTCCAGATATAGCATTCCCACGAATAAATAATGTAAGATTTTGATTATTACCTCCCTCATTAATCTTACTATTATCAAGAAATTTAATTACCCCTAGACCAGGAACTGGTTGAACTGTATATCCTCCCTTATCTTTATATATATTTCACCCTTCTCCTTCAGTTGATTTAACAATTTTTTCACTTCACTTATCAGGAATTTCTTCAATTATTGGTTCATTAAATTTTATAGTTACAATTTTATTAATAAAAAATTATTCATTAAATTATAGTCAAATAACTTTATTTCCATGATCAATTTTTATTACAACAATATTACTTTTATTATCCCTACCAGTATTAGCTGGAGCTATTACAATACTATTATTTGATCGAAATTTAAATACATCATTTTTTGACCCAATAGGTGGAGGAGACCCAATTCTTTATCAACACTTATTT
>IBIHM701-21|Megachile centuncularis|COI-5P|OR796214
AATTATATATATAATATTTGCATTATGATCTGGAATAATTGGTTCAAGAATATCAATAATTATTCGAATAGAATTAAGAACACCAGGATCCTGAATCAAAAATGATCAAATTTATAATTCTATTGTCACAGCTCATGCATTTTTAATAATCTTTTTTTTAGTAATACCATTTATAATTGGTGGATTTGGTAATTGATTAATACCATTAATAATTGGAGCTCCAGATATAGCTTTTCCACGAATAAATAATGTAAGATTTTGATTTTTACCTCCATCTTTAATCTTACTATTATCTAGAAATTTAATTAATCCAAGACCAGGAACTGGATGAACTGTATACCCCCCCTTATCATTATACATATTTCATCCATCCCCTTCAGTTGATTTGACAATTTTTTCACTTCATTTATCTGGAATTTCATCAATTATTGGATCATTAAATTTTATAGTAACAATTTTATTAATAAAAAATTACTCCTTAAATTATAGAAAAGTAACATTATTCCCATGATCAGTTTTTATTACAACAATATTACTTTTATTGTCATTACCAGTTTTAGCGGGTGCAATTACAATATTATTATTTGATCGAAATTTAAATACATCTTTTTTTGATCCAATAGGAGGTGGAGATCCAATTTTATATCAACATTTATTT
>IBIHM719-21|Dasypoda cingulata|COI-5P|OR796207
TATACTATATTTTATTTTTGCTTTATGAGCCGGAATACTAGGAACATCTTTAAGAATATTAATTCGTCTTGAATTAAGAAACCCCAATTCATGAATTAATAATGATCAAATCTATAACTCTATTATTACAGCCCATGCCTTAATTATAATCTTTTTTATAGTTATACCATTTATAGTAGGAGGCTTCGGTAATTATCTAATCCCCCTAATGATCGGAGCACCAGATATAGCCTTTCCCCGTATAAATAATATAAGATTTTGATTATTACCCCCCTCACTATTTTTACTAATTATTAGAATAACTTTTAATAATGGATCTGGAACCGGATGAACATTATATCCACCTTTATCATCTTTTCTATTCCATTCTTCTAACTCTACTGATCTTTCAATTTTTTCTTTACATTTAGCTGGTACATCATCAATTATAGGATCAATTAATTTTATTGTAACAATTTTAATAATAAAAAATATTAGAATAAATTATGATCAACTCACCCTTTTCTCATGATCAACATTTATTACTACTATTTTATTATTAATCTCATTACCCGTATTGGCAGGAGCTATCACCATACTATTATCTGATCGTAATTTTAATACTACTTTCTTTGACCCAAGAGGAGGAGGAGACCCTATTCTATACCAACATTTATTT
>IBIHM788-21|Dufourea halictula|COI-5P|OR796349
GAATATTATACTTCATTTTTGCCATATGAGCAGGAATAATTGGTTCTTCAATAAGAATAATTATTCGTATACAACTCAGAGCCCCAGGAAACTGATTAAATAATGATCAAATTTACAATACTATTATTACATCTCATGCATTTATTATAATTTTTTTTATAGTTATACCTTTTATAATTGGAGGATTTGGAAATTGATTAATCCCACTAATAATTGGAGCACCTGATATAGCTTTCCCACGTATAAATAACATAAGATTTTGATTATTAGTACCATCAATCTTCTTACTTTTATTAAGAAGAATCATAAATTCAGGTTCAGGAACTGGATGAACAGTGTATCCTCCACTATCTTCGTTAACATATCATCCTTCATTTTCGGTTGATCTAACAATCTTTTCATTACATATTGCAGGAATTTCTTCTATTATAGGAGCAATTAACTTTATTGTTTCAATTACCCTTATAAAAAATTTATCTATTAATTATGACCAAATAAGACTTTTCCCATGATCAGTATTAATCACTGCAATTTTATTACTACTATCACTACCTGTACTTGCAGGAGCTATCACTATACTTTTAACAGACCGAAATATTAATACATCATTCTTTGATCCTACTGGAGGAGGAGACCCTATTCTATATCAACATTTATTC
>IBIHM798-21|Andrena angustior|COI-5P|OR796304
GCATACTATATTTTATTTTCGCTATATGAGCAGGAATAATTGGTGCATCACTTAGATTTATTATTCGTATAGAATTAAGAAATCCAGGCAATTGAATTAATAATGATCAAATTTATAATTCAATTGTAACCTCCCACGCTTTTATTATAATTTTCTTTATAGTTATACCATTTATAATTGGAGGATTTGGAAACTGACTCACACCATTAATATTGGGAGCACCCGATATAGCATTTCCTCGAATAAATAATATAAGATTTTGATTACTACCTCCATCAATTCTAATTATTTTAATAAGAATAGTACTAAATTCAGGATCTGGAACAGGATGAACAGTATATCCACCTCTATCATCATATGCATTTCACCCATCATCATCAGTAGACTTAACAATTTTTTCTTTACACATTGCAGGCATCTCATCAATTATAGGTGCAATTAATTTTATTGTAACAATTTTAAATATAAAAAATGTTTCAATAAATTATGATCAACTTCCCCTATTTCCATGATCAGTATTTATTACAACAATCTTATTATTAATTTCACTGCCAGTACTAGCTGGAGCAATTACAATATTATTATCAGATCGAAACTTAAACTCATCATTTTTTGACCCAATAGGAGGAGGTGATCCAATTTTATATCAACACTTATTT
>IBIHM804-21|Bombus terrestris|COI-5P|OR796239
AATATTATACTTTATTTTTGCTATATGATCAGGAATAATTGGTTCATCTATAAGATTATTAATTCGAATAGAATTAAGACATCCAGGTATATGAATTAATAATGATCAAATTTATAATTCTTTAGTAACAAGACATGCATTTTTAATAATTTTTTTTATAGTTATACCTTTTATAATTGGTGGATTTGGAAATTATCTAATTCCATTAATATTAGGATCCCCAGATATAGCTTTTCCTCGAATAAATAATATTAGATTTTGACTTCTACCTCCATCATTATTCATATTATTATTAAGAAATATATTTACACCTAATGTAGGTACAGGATGAACTGTATATCCTCCTTTATCTTCTTATTTATTTCATTCATCACCTTCAATTGATATTGCAATTTTTTCTTTACATATATCAGGAATCTCTTCAATTATTGGATCATTAAATTTTATCGTTACTATTTTATTAATAAAAAATTTTTCATTAAATTATGATCAAATTAATTTATTTTCATGATCAGTATGTATTACAGTAATTTTATTAATTCTATCTTTACCAGTATTAGCCGGTGCAATTACTATATTATTATTTGATCGAAATTTTAATACTTCATTTTTTGACCCAATAGGAGGAGGAGACCCAATCCTTTATCAACATTTATTT
>IBIHM818-21|Eucera nigrescens|COI-5P|OR796872
TATATTATATATAATATTAGCAATATGATCAGGTATAATTGGAACTTCAATAAGATTAATTATTCGAATAGAATTAAGATGTCCAGGAAAATGAATTGGAAATGATCAATTATATAATTCATTTGTTACAGCACATGCTTTTTTAATAATTTTTTTTATAGTTATACCTTTTTTAATTGGAGGATTTGGAAATTGATTAATACCTTTAATATTAGGATCACCTGATATAGCATTTCCTCGAATAAATAATATTAGATTTTGATTATTACCTTGTTCTTTAATATTTTTATTAATAAGAAATTTATTTAGAATAACTCCAGGAACAGGATGAACAATTTATCCTCCATTATCTTCTTATATATTTCATTCTTCTCCATCAGTAGATATAATAATTTTTTCATTACATTTATCAGGAATATCTTCTATTTTAGGTGCAATAAATTTTATAGTGACTATTATAATAATAAAAAATTTATCAATAAATTATGATCAAATTAATTTATTTTCATGATCAGTATTTATTACAGCTATTTTATTATTATTATCATTACCTGTTTTAGCGGGAGCAATTACTATATTATTATTTGATCGTAATATAAATACTTCATTTTTTGATCCTATAGGAGGAGGAGATCCAATTTTATTTCAACATTTATTT
>IBIHM820-21|Eucera nigrescens|COI-5P|OR796333
TATATTATATATAATATTAGCAATATGATCAGGTATAATTGGAACTTCAATAAGATTAATTATTCGAATAGAATTAAGATGTCCAGGAAAATGAATTGGAAATGATCAATTATATAATTCATTTGTTACAGCACATGCTTTTTTAATAATTTTTTTTATAGTTATACCTTTTTTAATTGGAGGATTTGGAAATTGATTAATACCTTTAATATTAGGATCACCTGATATAGCATTTCCTCGAATAAATAATATTAGATTTTGATTATTACCTTGTTCTTTAATATTTTTATTAATAAGAAATTTATTTAGAATAACTCCAGGAACAGGATGAACAATTTATCCTCCATTATCTTCTTATATATTTCATTCTTCTCCATCAGTAGATATAATAATTTTTTCATTACATTTATCAGGAATATCTTCTATTTTAGGTGCAATAAATTTTATAGTGACTATTATAATAATAAAAAATTTATCAATAAATTATGATCAAATTAATTTATTTTCATGATCAGTATTTATTACAGCTATTTTATTATTATTATCATTACCTGTTTTAGCGGGAGCAATTACTATATTATTATTTGATCGTAATATAAATACTTCATTTTTTGATCCTATAGGAGGAGGAGATCCAATTTTATTTCAACATTTATTT
>IBIHM830-21|Nomada discrepans|COI-5P|OR796323
TATATTATATATTATTTTTGCTTTATGATCAGGAATAATTGGAACTTCAATAAGATTTATTATCCGTATAGAATTAAGAAATCCAGGAGAATGAATTATAAATGATCAAATTTATAATTCATTAGTAACTGCACATGCTTTTTTAATAATTTTTTTTATAGTAATACCTTTTATAATTGGTGGATTTGGAAATTGATTAATTCCTTTAATATTAGGATGTCCGGATATAGCATTTCCTCGAATAAATAATATTAGATTTTGGTTACTTCCTCCTTCTTTATTTTTATTATTATTAAGAAATTTATTTAATATTACTCCAGGAACTGGTTGAACAGTTTATCCACCTTTATCTTCTTCAATATTTCATAATTCTCCTTCTGTAGATTTAGCAATTTTTTCACTTCATATATCTGGAATTTCTTCAATTATAGGAGCAATAAATTTTATAGTAACTATTATTATAATAAAAAATATTTCAATAAATTATGATCAAATTAATTTATTTTCTTGATCAATTTTTATTACAGCAATTTTATTATTATTATCATTACCGGTTTTAGCTGGTGCTATTACTATATTATTATTTGATCGAAATTTTAATACTTCTTTTTTTGATCCAATAGGAGGAGGAGATCCTATTTTATATCAACATTTATTT
>IBIHM840-21|Nomada basalis|COI-5P|OR796576
TATATTATATATTATTTTTGCATTGTGATCAGGTATAATTGGGACTTCAATAAGATTCATTATTCGTATAGAATTAAGTAGTCCAGGAGAATGAATTATAAATGATCAAATTTATAATTCATTAGTTACAGCTCATGCTTTTTTAATAATTTTTTTTATGGTTATACCTTTCATAATTGGAGGATTTGGAAATTGATTAATTCCTTTAATATTAGGAAGCCCAGATATGGCTTTTCCTCGAATAAATAATATTAGATTTTGATTATTACCTCCTTCTTTATTTTTATTATTATTAAGAAATTTATTTAATATTACTCCAGGAACAGGATGAACTGTTTATCCTCCTTTATCATCATCAATATTTCATAATTCACCTTCAATTGATTTAGCTATTTTTTCTTTACATATATCTGGTATTTCTTCAATTATAGGAGCTATAAATTTTATAGTAACTATTATAATAATGAAAAATATTTCTATAAATTATGATCAAGTTAATTTATTTTCTTGGTCAATTTTTATTACTGCAATTTTATTATTATTATCTTTACCAGTTTTAGCAGGGGCAATCACAATATTATTATTTGATCGAAATTTTAATACTTCTTTTTTTGATCCTATAGGTGGAGGAGATCCTATTTTATATCAACATTTATTT
>IBIHM854-21|Lasioglossum pauperatum|COI-5P|OR795904
AATATTATATTTTATTTTTGCAATATGAGCAGGAATAATCGGTGCATCATTAAGAATAATTATTCGAATGGAATTAAGAGCTCCTGGAAGATGAATTAACAATGATCAAATTTATAATACTATTATTACTTCACATGCATTTATTATAATTTTCTTTATAGTTATACCCTTTATAATTGGAGGATTTGGTAATTGATTAGTTCCATTAATAATTGGTGCACCTGATATAGCTTTCCCTCGAATAAATAATATAAGATTTTGACTTTTAATCCCATCTTTATTTATACTTTTAATAAGAAGAATTTTAGCTTCAGGTTCAGGAACTGGTTGAACAGTATACCCTCCTTTATCTTCTATTATATACCACTCATCCATTTCAGTAGATTGCACAATTTTTTCATTACATATTGCAGGAATTTCTTCTATTATAGGAGCTATTAATTTTATTGTTTCAATTATTTTAATAAAAAATATTTCAATTAATTATGATCAAGTCCCTCTATTCCCTTGATCAGTAAAAATTACTGCAATTTTATTATTATTATCTTTACCTGTACTAGCAGGAGCTATTACTATATTATTAACTGATCGAAATTTGAATACTTCATTTTTTGACCCTTCAGGAGGAGGAGACCCAATTCTATACCAACATTTATTT
>IBIHM866-21|Sphecodes reticulatus|COI-5P|OR796903
AATATTATATTTTATCTTTGCAATATGAGCAGGAATAATTGGAGCCTCTTTAAGAATAATTATCCGAATAGAATTAAGAATCCCTGGAACATGAATTAACAATGATCAGATCTATAATACAATTATTACTTCACATGCTTTTATTATAATTTTTTTTATAGTAATACCTTTTATAATTGGAGGATTTGGAAATTGATTAGTCCCATTAATAATTGGAGCTCCGGATATAGCATTCCCACGTATAAATAATATAAGATTTTGATTGCTCCCTCCATCAATCTTTATATTATTAATAAGAAGAATGTTAGAAACTGGAACAGGGACCGGATGAACTGTTTATCCACCACTTTCATCAATTCTATATCATTCATCCTCTTCTGTAGATTTTACTATTTTCTCTTTACATCTTGCAGGAGTATCTTCTATTATAGGAGCTATTAATTTTATTGTCTCTATTATCTTAATAAAAAATATTTCTATTAAATTTGAACAAATTCCCTTATTTCCATGATCAGTAAAAATTACAGCTATTTTACTATTACTATCATTACCTGTTTTAGCTGGAGCAATTACAATATTATTAACAGATCGAAATTTAAATACATCATTCTTTGATCCATCCGGAGGAGGGGACCCAATTTTATACCAACATTTATTT
>IBIHM867-21|Sphecodes monilicornis|COI-5P|OR796947
TATATTATATTTTATTTTCGCGATATGAGCTGGAATAATTGGTGCCTCATTAAGTATAATTATTCGTATAGAATTAAGAATTCCAGGTAGATGAATTAATAATGATCAAATTTATAATACAATTATTACTTCACATGCCTTCATTATAATTTTTTTTATAGTTATACCCTTCATAATTGGAGGATTTGGGAACTGATTAGTTCCACTAATAATTGGAGCTCCAGATATAGCATTCCCACGTATAAATAATATAAGATTTTGATTATTAACCCCATCACTCTTTATATTATTAATAAGAAGAATAATAGACACAGGGTCAGGAACTGGATGAACTGTTTACCCCCCTCTTTCATCAATTATATACCATTCATCTTCTTCCGTTGATTACACTATTTTTTCTTTACATTTGGCAGGAGCTTCATCTATCATAGGAGCTATTAACTTTATTGTTTCTATCATTTTAATAAAAAATATCTCAATTAAATTTGAACAACTTCCTTTATTCCCTTGATCAGTAAAAATTACAGCTATCTTATTATTATTATCATTACCTGTACTAGCTGGAGCAATTACAATATTATTAACAGATCGAAATTTAAATACATCATTTTTTGACCCTTCAGGAGGAGGAGACCCAATTTTATATCAACACTTATTT
>IBIHM871-21|Sphecodes ruficrus|COI-5P|OR796906
AATATTATATTTTATTTTTGCTATATGATCTGGTATAATTGGTGCTTCATTAAGAATAATTATTCGAATAGAATTAAGAATTCCTGGAAAATGAATTAATAATGATCAAATTTATAATACAATAATTACATCTCATGCCTTTATTATAATTTTTTTTATAGTTATACCATTTATAATTGGAGGATTTGGAAACTGATTAATTCCTTTAATAATTGGAGCCCCAGATATAGCTTTTCCACGAATAAATAATATAAGATTTTGATTATTAATTCCTTCCTTATTTTTATTATTATTAAGAAATATAACAGAATCTGGAACAGGAACAGGATGAACAATTTATCCCCCATTATCATCTATTATATATCATTCATCATCTTCTGTAGACTTAACTATCTTTTCTCTTCATATAGCAGGAATTTCATCTATTATAGGAGCTATTAACTTTATTGTCTCTATTATATTAATAAAAAATATTTCTTTAAATTTTGATCAAATTCCTTTATTCCCTTGATCAGTAAAAATTACAGCTATTCTATTATTACTATCTTTACCAATTTTAGCTGGTGCAATTACTATATTATTAACAGATCGAAATTTAAATACTTCATTTTTTGATCCATCCGGAGGAGGAGACCCAATTTTATACCAACATTTATTT
>IBIHM886-21|Hylaeus angustatus|COI-5P|OR796848
GAATATTATATTTTATTTTTGCTATATGAGCAGGAATAATTGGAACATCATTAAGAATAATTATCCGAATAGAATTAAGAATACCAGGAATATGAATAAATAATGACCAAATCTATAATACAATAATTACAGCTCACGCATTTATTATAATTTTCTTTATAGTTATACCATTTATAATTGGAGGATTTGGTAATTGATTAATTCCAATTATAATTGGAGCACCAGATATAGCTTTTCCACGAATAAATAACATAAGATTTTGATTACTTCCACCATCATTAATATTATTATTATTAAGAAGAACATTATATTCAGGTTCAGGAACAGGATGAACAGTATATCCACCTCTATCATCAATAATATATCACCCTTCAATATCAGTAGACATAACAATTTTTTCTCTACACATTGCAGGTATTTCATCAATCATAGGAGCTATTAATTTTATTGTAACAATTCTTAATATAAAAAACATCAATTTAAAATATGATCAAATAACCCTATTTTCATGATCAGTATTAATTACCGCAATTTTACTATTATTATCTTTACCAGTTCTTGCAGGAGCAATTACTATATTATTAACAGATCGAAATTTTAATACATCATTTTTTGATCCTTCAGGAGGTGGAGACCCAATTCTTTATCAACACTTATTT
>IBIHM916-21|Coelioxys obtusa|COI-5P|OR796683
GTATATTATATATAATTTTTGCTATTTGATCAGGAATAATTGGATCTTCAATAAGTATAATTATTCGTATAGAATTAAGTACCCCAAATAGATGAATTAATAATGACCAAATTTATAATTCATTTATTACTGCTCATGCTTTTTTAATAATTTTTTTTTTAGTTATACCTTTTTTAATTGGGGGATTTGGTAATTGATTAATCCCTTTAATAATTGGGGCCCCTGATATAGCTTTCCCTCGAATAAATAATATTAGATTTTGATTACTACCCCCTTCAATTTTTTTACTTTTATCTAGAAATTTATTAAACCCTAGACCGGGTACAGGATGAACAGTTTATCCTCCTTTATCATTATATATATTCCATCCATCCCCTTCAGTAGATATGGCTATTTTTTCTTTACACTTATCAGGTATTTCTTCTATCATTGGTTCAATAAATTTTATTGTAACAATTTTAATAATAAAAAATAATTCTTTAAAATATGAACAAATACCTTTATTTTCATGATCAGTCCTTATTACTACTATTCTTTTATTATTATCCTTACCTATTTTAGCAGGAGCTATTACAATATTATTATTTGATCGTAATTTAAATACATCTTTTTTTGACCCAATAGGAGGAGGAGACCCTATTTTATACCAACACTTATTT
>IBIHM920-21|Anthidiellum strigatum|COI-5P|OR796325
GAATAATATATATAATTTTTGCTATATGGAGTGGGGTAATAGGTGCTTCTATAAGATTAATTATTCGTATAGAATTAAGAACCCCAGGTTCATGAATTGAAAATGATCAAATTTATAATTCTTTAGTTACAGCTCATGCTTTTGTAATAATTTTTTTTATAGTTATACCTTTTATAATTGGTGGATTTGGTAATTATTTAATTCCATTAATATTAGGAATTCCAGATATAGCATTCCCCCGAATAAATAATATTAGATTTTGATTATTACCCCCATCATTATTTATATTATTATTAAGAAATTTTATTTCTCCAAGACCAGGAACAGGCTGAACAGTTTATCCTCCTTTATCATCTTATTTATATCATTCATCTCCTTCAGTTGATTTAGCAATTTTTTCTTTACATATTTCAGGAATTTCATCAATTATAGGATCCTTAAATTTTATTGTTACTATTCTATTAATAAAAAATTTTTCATTAAATAATAATTATATACCTTTATTTGCATGATCAATTTTAATTACTACAATTCTTTTATTATTATCATTACCTGTATTAGCTGGTGCAATTACAATATTATTATTTGATCGAAATTTTAATACATCATTTTTCGATCCAAGAGGAGGAGGAGATCCAATTTTATATCAACATTTATTT
>IBIHM948-21|Andrena oviventris|COI-5P|OR796443
GAATACTATACTTCATATTCGCAATATGAGCGGGGATAGTAGGAGCTTCTCTAAGATTCATCATTCGTATGGAGTTAAGAAATCCAGGAGGCTGAATTAATAATGATCAAATCTACAACTCAATTGTTACAGCCCACGCCTTCATCATAATTTTCTTCATAGTTATACCATTCATAATCGGAGGTTTCGGAAACTGACTCACACCGTTAATATTAGGAGCGCCCGACATGGCTTTCCCACGAATAAATAATATAAGATTCTGACTACTCCCCCCATCAATTATAATTATCCTAATAAGAATAGTACTAAATTCAGGATCAGGAACAGGTTGAACTGTTTACCCCCCTCTTTCCTCCTATGCATTCCACCCCTCCTCCTCAGTTGACTTAACAATCTTTTCACTCCATATCGCAGGTATCTCCTCCATTATAGGAGCAATCAATTTCATCGTAACAATTCTTAATATAAAAAATATCTCAATAAATTATGATCAAATCCCCCTATTCCCATGATCAGTCTTCATTACAACAATCCTATTGCTAATTTCTCTACCAGTACTAGCAGGTGCTATTACAATACTATTATCAGACCGAAACCTAAACTCGTCATTCTTTGACCCCATAGGTGGAGGTGATCCAATCCTATATCAACACTTATTC
>IBIHM964-21|Andrena florentina|COI-5P|OR796136
AATATTATATTTTATTTTTGCTATATGAGCAGGTATAATTGGAGCCTCACTAAGATTTATCATCCGTATAGAATTAAGAAATCCAGGAAGCTGAATTAATAATGATCAAATCTATAATTCAATTGTAACTTCCCATGCATTTATTATAATCTTCTTTATAGTAATACCATTCATAATTGGGGGATTTGGAAATTGACTTACACCATTAATACTAGGAGCACCAGATATAGCTTTTCCACGAATAAACAATATAAGATTTTGACTACTGCCCCCTTCAATTCTAATTATCTTAATAAGAATAATTCTAAATTCAGGATCTGGAACAGGATGAACAGTTTACCCACCACTATCATCCTATACATTTCATCCATCATCATCTGTCGACTTAACAATTTTTTCTCTACATATTGCTGGTGTATCCTCAATTATAGGTGCAATTAATTTCATTGTAACAATCCTTAATATAAAAAATATTTCAATAAATTATGATCAAATACCACTATTCCCATGATCTGTATTTATTACAACAATTCTTTTATTAATCTCATTACCAGTCTTAGCTGGAGCAATCACTATACTTTTATCAGATCGAAATTTAAACTCATCATTTTTTGATCCAATAGGAGGTGGTGATCCAATTCTTTACCAACATCTATTT
>IBIHY028-22|Lasioglossum villosulum|COI-5P|OR796233
AATATTATATTTTATTTTTGCTATATGAGCAGGAATAATTGGAGCCTCATTAAGAATAATTATTCGAATAGAATTAAGAGTACCAGGAAGATGAATTAATAATGATCAAATTTATAATACTATTATTACTTCTCATGCATTTATTATAATTTTTTTTATAGTTATACCCTTTATAATTGGGGGATTTGGAAATTGATTAGTCCCTTTAATAATTGGAGCACCTGATATAGCTTTCCCTCGAATAAATAATATAAGATTTTGACTTTTAATTCCATCTTTATTTATATTATTAATAAGAAGTATTTTAGCTTCAGGATCAGGAACAGGATGAACAATTTATCCCCCTTTATCATCCATTATATATCATTCATCAATTTCCGTAGATTGTACTATTTTTTCATTACATATTGCAGGAATTTCTTCTATTATAGGAGCTATTAATTTTATTGTATCCATCTTATTAATAAAAAATATTTCTATTAATTATGATCAAATTCCATTATTTCCTTGATCAGTAAAAATTACTGCTATTTTATTACTCTTATCTCTACCTGTATTAGCAGGAGCAATTACTATATTATTAACAGATCGAAATTTAAATACTTCATTTTTTGATCCATCTGGAGGTGGAGATCCTATTCTTTATCAACATTTATTT
[truncated: 335,327 more chars]
