# Supplementary material for: The InBIO Barcoding Initiative Database: DNA barcodes of Iberian Bees
Source: Biodivers Data J. 2024 Mar 5;12:e117172. doi: 10.3897/BDJ.12.e117172 (PMC10933585; doi:10.3897/BDJ.12.e117172)
Supplement: Supplementary material 3 — DS-IBIHY01 IBI Bees of Iberia library - Darwin Core Standard [file bdj-12-e117172-s003.txt]

id	occurrenceID	catalogNumber	fieldNumber	identificationRemarks	basisOfRecord	institutionCode	phylum	class	order	family	genus	scientificName	taxonRank	identifiedBy	habitat	samplingProtocol	eventDate	recordedBy	country	stateProvince	locality	decimalLatitude	decimalLongitude	coordinatePrecision	maximumElevationInMeters	minimumElevationInMeters	lifestage	sex	preparations	rightsHolder	license	language
IBIHM065-20	IBIHM065-20	INV08813	INV08813	BOLD:AAD2566	DNA Barcode	Research Center in Biodiversity and Genetic Resources	Arthropoda	Insecta	Hymenoptera	Apidae	Bombus	Bombus hortorum (Linnaeus, 1761)	species				2019-05-25	Sonia Ferreira | Martin Corley	Portugal	Lisboa	Near Estudante da Peninha	38.773	-9.465				Adult		Leg removed for DNA extraction	Barcode of Life Datasystems	Creative Commons - Share Alike	en
IBIHM077-21	IBIHM077-21	INV12006	INV12006	BOLD:AAI0456	DNA Barcode	Universite de Mons	Arthropoda	Insecta	Hymenoptera	Apidae	Thyreus	Thyreus orbatus (Lepeletier, 1841)	species	Thomas J Wood			2021-07-05	Thomas Wood	Spain	Andalusia	Sierra Nevada, Trevelez environs to Barranco Madrid	37.008	-3.266				Adult	M	Leg removed for DNA extraction	Barcode of Life Datasystems	Creative Commons - Share Alike	en
IBIHM089-21	IBIHM089-21	INV12018	INV12018	BOLD:AAY8179	DNA Barcode	Universite de Mons	Arthropoda	Insecta	Hymenoptera	Megachilidae	Dioxys	Dioxys cinctus (Jurine, 1807)	species	Thomas J Wood			2021-06-01	Thomas Wood	Spain	Andalusia	Gaucin, Gaucin to Puerto del Hacho	36.521	-5.333				Adult	M	Leg removed for DNA extraction	Barcode of Life Datasystems	Creative Commons - Share Alike	en
IBIHM106-21	IBIHM106-21	INV12035	INV12035	BOLD:AEN9589	DNA Barcode	Universite de Mons	Arthropoda	Insecta	Hymenoptera	Apidae	Nomada	Nomada agrestis Fabricius, 1787	species	Thomas J Wood			2019-03-21	Thomas Wood	Portugal	Setubal	Cercal, Taimosas	37.817	-8.684				Adult	M	Leg removed for DNA extraction	Barcode of Life Datasystems	Creative Commons - Share Alike	en
IBIHM1226-22	IBIHM1226-22	INV12825	INV12825	BOLD:AET0142	DNA Barcode	Universite de Mons	Arthropoda	Insecta	Hymenoptera	Andrenidae	Andrena	Andrena bellidis Pérez, 1895	species	Thomas J Wood			2022-03-31	Thomas Wood	Portugal	Beja	Alcoutim, Sao Bartolomeu de Via Gloria, immediately to W	37.524	-7.722				Adult	M	Leg removed for DNA extraction	Barcode of Life Datasystems	Creative Commons - Share Alike	en
IBIHM1235-22	IBIHM1235-22	INV12834	INV12834	BOLD:AET2033	DNA Barcode	Universite de Mons	Arthropoda	Insecta	Hymenoptera	Apidae	Eucera	Eucera punctatissima Pérez, 1895	species	Thomas J Wood			2022-04-01	Thomas Wood	Portugal	Faro	Santo Estevao, ruderal area to W	37.127	-7.717				Adult	F	Leg removed for DNA extraction	Barcode of Life Datasystems	Creative Commons - Share Alike	en
IBIHM1267-22	IBIHM1267-22	INV12414	INV12414	BOLD:AES6061	DNA Barcode	Universite de Mons	Arthropoda	Insecta	Hymenoptera	Megachilidae	Hoplitis	Hoplitis campanularis (Morawitz, 1879)	species	Andreas Muller			2021-06-08	Thomas Wood	Spain	Andalusia	Sierra Nevada, Central Hidroelectrica del Poqueira environs	36.991	-3.35				Adult	M	Leg removed for DNA extraction	Barcode of Life Datasystems	Creative Commons - Share Alike	en
IBIHM1273-22	IBIHM1273-22	INV12420	INV12420	BOLD:AER8784	DNA Barcode	Universite de Mons	Arthropoda	Insecta	Hymenoptera	Megachilidae	Hoplitis	Hoplitis cadiza (Warncke, 1991)	species	Andreas Muller			2021-06-26	Thomas Wood	Spain	Castilla-La Mancha	Huerta del Marquesado, environs N of town	40.15	-1.687				Adult	M	Leg removed for DNA extraction	Barcode of Life Datasystems	Creative Commons - Share Alike	en
IBIHM1282-22	IBIHM1282-22	INV12429	INV12429	BOLD:AEJ4270	DNA Barcode	Universite de Mons	Arthropoda	Insecta	Hymenoptera	Megachilidae	Osmia	Osmia scutellaris Morawitz, 1868	species	Thomas J Wood			2021-05-29	Thomas Wood	Spain	Andalusia	Juzcar, Los Riscos in Juzcar and Cartajima	36.645	-5.175				Adult	M	Leg removed for DNA extraction	Barcode of Life Datasystems	Creative Commons - Share Alike	en
IBIHM1283-22	IBIHM1283-22	INV12430	INV12430	BOLD:AET6037	DNA Barcode	Universite de Mons	Arthropoda	Insecta	Hymenoptera	Megachilidae	Osmia	Osmia uncicornis Pérez, 1895	species	Thomas J Wood			2016-04-22	Thomas Wood	Portugal	Faro	Forte do Rato, Tavira	37.121	-7.62				Adult	F	Leg removed for DNA extraction	Barcode of Life Datasystems	Creative Commons - Share Alike	en
IBIHM1294-22	IBIHM1294-22	INV12441	INV12441	BOLD:AAD5414	DNA Barcode	Universite de Mons	Arthropoda	Insecta	Hymenoptera	Megachilidae	Megachile	Megachile versicolor Smith, 1844	species	Thomas J Wood			2019-08-04	Thomas Wood	Portugal	Setubal	Caparica, Fonte Santa	38.673	-9.208				Adult	F	Leg removed for DNA extraction	Barcode of Life Datasystems	Creative Commons - Share Alike	en
IBIHM1349-22	IBIHM1349-22	INV12496	INV12496	BOLD:AAI8781	DNA Barcode	Universite de Mons	Arthropoda	Insecta	Hymenoptera	Colletidae	Hylaeus	Hylaeus lineolatus (Schenck, 1861)	species	Thomas J Wood			2021-06-24	Thomas Wood	Spain	Castilla-La Mancha	Buenache de la Sierra, Arroyo de Bonilla	40.13	-1.988				Adult	F	Leg removed for DNA extraction	Barcode of Life Datasystems	Creative Commons - Share Alike	en
IBIHM153-21	IBIHM153-21	INV12082	INV12082	BOLD:AEO1962	DNA Barcode	Universite de Mons	Arthropoda	Insecta	Hymenoptera	Apidae	Nomada	Nomada rubricoxa Schwarz, 1977	species	Thomas J Wood			2021-05-21	Thomas Wood	Spain	Andalusia	Aznalcazar, S of Pinares de Aznalcazar	37.262	-6.222				Adult	M	Leg removed for DNA extraction	Barcode of Life Datasystems	Creative Commons - Share Alike	en
IBIHM183-21	IBIHM183-21	INV12112	INV12112		DNA Barcode	Universite de Mons	Arthropoda	Insecta	Hymenoptera	Apidae	Eucera	Eucera fulvescens Walker, 1871	species	Thomas J Wood			2021-07-05	Thomas Wood	Spain	Andalusia	Sierra Nevada, Trevelez to Refugio La Campinuela	37.024	-3.266				Adult	M	Leg removed for DNA extraction	Barcode of Life Datasystems	Creative Commons - Share Alike	en
IBIHM189-21	IBIHM189-21	INV12118	INV12118	BOLD:ABZ4791	DNA Barcode	Universite de Mons	Arthropoda	Insecta	Hymenoptera	Apidae	Eucera	Eucera interrupta Bär, 1850	species	Thomas J Wood			2021-06-14	Thomas Wood	Spain	Andalusia	Sierra Nevada, Trevelez environs to Barranco Madrid	37.008	-3.266				Adult	M	Leg removed for DNA extraction	Barcode of Life Datasystems	Creative Commons - Share Alike	en
IBIHM193-21	IBIHM193-21	INV12122	INV12122	BOLD:AEN4764	DNA Barcode	Universite de Mons	Arthropoda	Insecta	Hymenoptera	Apidae	Eucera	Eucera notata Lepeletier, 1841	species	Thomas J Wood			2021-05-27	Thomas Wood	Spain	Andalusia	Canete la Real, Camino de Teba	36.951	-5.017				Adult	F	Leg removed for DNA extraction	Barcode of Life Datasystems	Creative Commons - Share Alike	en
IBIHM194-21	IBIHM194-21	INV12123	INV12123	BOLD:AEA1287	DNA Barcode	Universite de Mons	Arthropoda	Insecta	Hymenoptera	Apidae	Eucera	Eucera numida Lepeletier, 1841	species	Thomas J Wood			2019-03-18	Thomas Wood	Portugal	Leiria	Arrimal, PN das Serras de Aire e Candeeiros	39.486	-8.883				Adult	F	Leg removed for DNA extraction	Barcode of Life Datasystems	Creative Commons - Share Alike	en
IBIHM196-21	IBIHM196-21	INV12125	INV12125	BOLD:AEN8168	DNA Barcode	Universite de Mons	Arthropoda	Insecta	Hymenoptera	Apidae	Eucera	Eucera strigata (Lepeletier, 1841)	species	Thomas J Wood			2021-05-25	Thomas Wood	Spain	Andalusia	Ronda, 5 km NE, A-367	36.788	-5.111				Adult	M	Leg removed for DNA extraction	Barcode of Life Datasystems	Creative Commons - Share Alike	en
IBIHM203-21	IBIHM203-21	INV12132	INV12132	BOLD:AER1825	DNA Barcode	Universite de Mons	Arthropoda	Insecta	Hymenoptera	Apidae	Anthophora	Anthophora atroalba Lepeletier, 1841	species	Thomas J Wood			2021-05-15	Thomas Wood	Spain	Castilla y Leon	La Losa, 1 km NW, SG-P-7211	40.863	-4.179				Adult	F	Leg removed for DNA extraction	Barcode of Life Datasystems	Creative Commons - Share Alike	en
IBIHM309-21	IBIHM309-21	INV12238	INV12238	BOLD:AAF4159	DNA Barcode	Universite de Mons	Arthropoda	Insecta	Hymenoptera	Megachilidae	Megachile	Megachile apicalis Spinola, 1808	species	Thomas J Wood			2021-07-04	Thomas Wood	Spain	Andalusia	Tocon de Quentar to Camino de Las Ramillas	37.238	-3.361		1200	1200	Adult	F	Leg removed for DNA extraction	Barcode of Life Datasystems	Creative Commons - Share Alike	en
IBIHM311-21	IBIHM311-21	INV12240	INV12240	BOLD:AAC0049	DNA Barcode	Universite de Mons	Arthropoda	Insecta	Hymenoptera	Megachilidae	Megachile	Megachile circumcincta (Kirby, 1802)	species	Thomas J Wood			2021-06-11	Thomas Wood	Spain	Andalusia	Tocon de Quentar to Camino de Las Ramillas	37.238	-3.361		1200	1200	Adult	F	Leg removed for DNA extraction	Barcode of Life Datasystems	Creative Commons - Share Alike	en
IBIHM314-21	IBIHM314-21	INV12243	INV12243	BOLD:AAE8874	DNA Barcode	Universite de Mons	Arthropoda	Insecta	Hymenoptera	Megachilidae	Megachile	Megachile lagopoda (Linnaeus, 1761)	species	Thomas J Wood			2021-07-04	Thomas Wood	Spain	Andalusia	Tocon de Quentar to Camino de Las Ramillas	37.238	-3.361		1200	1200	Adult	M	Leg removed for DNA extraction	Barcode of Life Datasystems	Creative Commons - Share Alike	en
IBIHM339-21	IBIHM339-21	INV12268	INV12268	BOLD:AAI6480	DNA Barcode	Universite de Mons	Arthropoda	Insecta	Hymenoptera	Halictidae	Halictus	Halictus subauratus (Rossi, 1792)	species	Thomas J Wood			2021-07-04	Thomas Wood	Spain	Andalusia	Tocon de Quentar to Camino de Las Ramillas	37.238	-3.361		1200	1200	Adult	F	Leg removed for DNA extraction	Barcode of Life Datasystems	Creative Commons - Share Alike	en
IBIHM342-21	IBIHM342-21	INV12271	INV12271	BOLD:ACU5548	DNA Barcode	Universite de Mons	Arthropoda	Insecta	Hymenoptera	Halictidae	Halictus	Halictus vestitus Lepeletier, 1841	species	Thomas J Wood			2021-05-15	Thomas Wood	Spain	Castilla y Leon	Madrona, 500 m NE, Arroyo del Hocino	40.901	-4.156				Adult	F	Leg removed for DNA extraction	Barcode of Life Datasystems	Creative Commons - Share Alike	en
IBIHM351-21	IBIHM351-21	INV12280	INV12280	BOLD:AEJ1330	DNA Barcode	Universite de Mons	Arthropoda	Insecta	Hymenoptera	Halictidae	Nomioides	Nomioides facilis (Smith, 1853)	species	Thomas J Wood			2021-06-16	Thomas Wood	Spain	Andalusia	Laujar de Andarax, birth of Rio Andarax	37.009	-2.889				Adult	F	Leg removed for DNA extraction	Barcode of Life Datasystems	Creative Commons - Share Alike	en
IBIHM379-21	IBIHM379-21	INV12308	INV12308	BOLD:AAY9961	DNA Barcode	Universite de Mons	Arthropoda	Insecta	Hymenoptera	Halictidae	Sphecodes	Sphecodes marginatus Hagens, 1882	species	Thomas J Wood			2019-05-13	Thomas Wood	Portugal	Viana do Castelo	Lindoso, 1.5 km E	41.872	-8.179				Adult	F	Leg removed for DNA extraction	Barcode of Life Datasystems	Creative Commons - Share Alike	en
IBIHM416-21	IBIHM416-21	INV12345	INV12345	BOLD:AAB3147	DNA Barcode	Universite de Mons	Arthropoda	Insecta	Hymenoptera	Halictidae	Lasioglossum	Lasioglossum zonulum (Smith, 1848)	species	Thomas J Wood			2020-06-25	Thomas Wood	Spain	Catalonia	Corbins, La Serreta de Corbins	41.697	0.691				Adult	F	Leg removed for DNA extraction	Barcode of Life Datasystems	Creative Commons - Share Alike	en
IBIHM469-21	IBIHM469-21	INV12398	INV12398	BOLD:AEL2158	DNA Barcode	Universite de Mons	Arthropoda	Insecta	Hymenoptera	Megachilidae	Hoplitis	Hoplitis leucomelana (Kirby, 1802)	species	Thomas J Wood			2021-06-14	Thomas Wood	Spain	Andalusia	Sierra Nevada, Trevelez environs to Barranco Madrid	37.008	-3.266				Adult	M	Leg removed for DNA extraction	Barcode of Life Datasystems	Creative Commons - Share Alike	en
IBIHM473-21	IBIHM473-21	INV12502	INV12502	BOLD:AEO1903	DNA Barcode	Universite de Mons	Arthropoda	Insecta	Hymenoptera	Andrenidae	Andrena	Andrena agilissima (Scopoli, 1770)	species	Thomas J Wood			2019-05-17	Thomas Wood	Portugal	Viana do Castelo	Carreco, Praia de Fornelos	41.746	-8.876				Adult	F	Leg removed for DNA extraction	Barcode of Life Datasystems	Creative Commons - Share Alike	en
IBIHM489-21	IBIHM489-21	INV12518	INV12518	BOLD:AAR3409	DNA Barcode	Universite de Mons	Arthropoda	Insecta	Hymenoptera	Andrenidae	Andrena	Andrena granulosa Pérez, 1902	species	Thomas J Wood			2015-04-07	Thomas Wood	Portugal	Faro	Praia da Ingrina, Zavial	37.046	-8.881				Adult	F	Leg removed for DNA extraction	Barcode of Life Datasystems	Creative Commons - Share Alike	en
IBIHM495-21	IBIHM495-21	INV12524	INV12524	BOLD:AER4065	DNA Barcode	Universite de Mons	Arthropoda	Insecta	Hymenoptera	Andrenidae	Andrena	Andrena humilis Imhoff, 1832	species	Thomas J Wood			2019-05-14	Thomas Wood	Portugal	Braga	Confurco, Varzea Cova	41.498	-8.076				Adult	F	Leg removed for DNA extraction	Barcode of Life Datasystems	Creative Commons - Share Alike	en
IBIHM505-21	IBIHM505-21	INV12534	INV12534	BOLD:AEO0110	DNA Barcode	Universite de Mons	Arthropoda	Insecta	Hymenoptera	Andrenidae	Andrena	Andrena longibarbis Pérez, 1895	species	Thomas J Wood			2019-05-17	Thomas Wood	Portugal	Viana do Castelo	Carreco, Praia de Fornelos	41.746	-8.876				Adult	F	Leg removed for DNA extraction	Barcode of Life Datasystems	Creative Commons - Share Alike	en
IBIHM539-21	IBIHM539-21	INV12568	INV12568	BOLD:ACQ8363	DNA Barcode	Universite de Mons	Arthropoda	Insecta	Hymenoptera	Andrenidae	Andrena	Andrena synadelpha Perkins, 1914	species	Thomas J Wood			2019-05-12	Thomas Wood	Portugal	Vila Real	Paradela, 1 km S, M308-4	41.751	-7.947				Adult	F	Leg removed for DNA extraction	Barcode of Life Datasystems	Creative Commons - Share Alike	en
IBIHM551-21	IBIHM551-21	INV12580	INV12580	BOLD:AAE5409	DNA Barcode	Universite de Mons	Arthropoda	Insecta	Hymenoptera	Megachilidae	Osmia	Osmia aurulenta (Panzer, 1799)	species	Thomas J Wood			2021-05-29	Thomas Wood	Spain	Andalusia	Juzcar, Juzcar to Sendero de la Eras	36.635	-5.171				Adult	F	Leg removed for DNA extraction	Barcode of Life Datasystems	Creative Commons - Share Alike	en
IBIHM552-21	IBIHM552-21	INV12581	INV12581	BOLD:AEN8862	DNA Barcode	Universite de Mons	Arthropoda	Insecta	Hymenoptera	Megachilidae	Osmia	Osmia iberica van der Zanden, 1987	species	Thomas J Wood			2016-05-09	Thomas Wood	Portugal	Faro	Vale da Telha, near Aljezur, area W of	37.31	-8.87				Adult	F	Leg removed for DNA extraction	Barcode of Life Datasystems	Creative Commons - Share Alike	en
IBIHM557-21	IBIHM557-21	INV12586	INV12586	BOLD:AEF6206	DNA Barcode	Universite de Mons	Arthropoda	Insecta	Hymenoptera	Megachilidae	Osmia	Osmia brevicornis (Fabricius, 1798)	species	Thomas J Wood			2021-05-20	Thomas Wood	Spain	Badajoz	Monesterio, 1 km N	38.11	-6.277				Adult	F	Leg removed for DNA extraction	Barcode of Life Datasystems	Creative Commons - Share Alike	en
IBIHM560-21	IBIHM560-21	INV12589	INV12589	BOLD:AAE4126	DNA Barcode	Universite de Mons	Arthropoda	Insecta	Hymenoptera	Megachilidae	Osmia	Osmia emarginata Lepeletier, 1841	species	Thomas J Wood			2021-06-10	Thomas Wood	Spain	Andalusia	Sierra Nevada, Puerto De La Ragua, Barranco Maja Caco	37.11	-3.036		2000	2000	Adult	F	Leg removed for DNA extraction	Barcode of Life Datasystems	Creative Commons - Share Alike	en
IBIHM566-21	IBIHM566-21	INV12595	INV12595	BOLD:AEO6065	DNA Barcode	Universite de Mons	Arthropoda	Insecta	Hymenoptera	Megachilidae	Protosmia	Protosmia capitata (Schletterer, 1889)	species	Thomas J Wood			2021-06-30	Thomas Wood	Spain	Andalusia	Sierra Nevada, Collado Sevilla to Trevenque Peak	37.081	-3.506				Adult	F	Leg removed for DNA extraction	Barcode of Life Datasystems	Creative Commons - Share Alike	en
IBIHM567-21	IBIHM567-21	INV12596	INV12596	BOLD:AAI8422	DNA Barcode	Universite de Mons	Arthropoda	Insecta	Hymenoptera	Megachilidae	Heriades	Heriades truncorum (Linnaeus, 1758)	species	Thomas J Wood			2020-07-18	Thomas Wood	Portugal	Guarda	Almeida, W of Town	40.728	-6.909				Adult	F	Leg removed for DNA extraction	Barcode of Life Datasystems	Creative Commons - Share Alike	en
IBIHM591-21	IBIHM591-21		INV12520	BOLD:AEM9739	DNA Barcode	University of Coimbra, FLOWer Lab	Arthropoda	Insecta	Hymenoptera	Apidae	Eucera	Eucera nigrilabris Lepeletier, 1841	species	H. Gaspar	kiwifruit orchard	pan-trap	2019-03-11	H. Gaspar et al.	Portugal	Braga	Rendufe	41.625	-8.421		34	34	adult	M	Leg removed for DNA extraction	Barcode of Life Datasystems	Creative Commons - Share Alike	en
IBIHM596-21	IBIHM596-21		INV12525	BOLD:AAE5755	DNA Barcode	University of Coimbra, FLOWer Lab	Arthropoda	Insecta	Hymenoptera	Apidae	Nomada	Nomada bifasciata Olivier, 1811	species	H. Gaspar	kiwifruit orchard	pan-trap	2019-04-01	H. Gaspar et al.	Portugal	Coimbra	Soure	40.045	-8.599		25	25	adult	F	Leg removed for DNA extraction	Barcode of Life Datasystems	Creative Commons - Share Alike	en
IBIHM626-21	IBIHM626-21		INV12555 A392	BOLD:AAD5869	DNA Barcode	University of Coimbra, FLOWer Lab	Arthropoda	Insecta	Hymenoptera	Halictidae	Halictus	Halictus crenicornis Blüthgen, 1923	species	H. Gaspar	kiwifruit orchard	netting	2019-05-23	H. Gaspar et al.	Portugal	Porto	Unhao e Lordelo	41.328	-8.227		206	206	adult	F	Leg removed for DNA extraction	Barcode of Life Datasystems	Creative Commons - Share Alike	en
IBIHM649-21	IBIHM649-21		INV12578	BOLD:AAW9816	DNA Barcode	University of Coimbra, FLOWer Lab	Arthropoda	Insecta	Hymenoptera	Halictidae	Lasioglossum	Lasioglossum sexnotatum (Kirby, 1802)	species	H. Gaspar	kiwifruit orchard	pan-trap	2019-07-02	H. Gaspar et al.	Portugal	Viana do Castelo	Ganfei	42.046	-8.632		9	9	adult	M	Leg removed for DNA extraction	Barcode of Life Datasystems	Creative Commons - Share Alike	en
IBIHM657-21	IBIHM657-21	A10	INV12586	BOLD:AAB0353	DNA Barcode	University of Coimbra, FLOWer Lab	Arthropoda	Insecta	Hymenoptera	Halictidae	Lasioglossum	Lasioglossum calceatum (Scopoli, 1763)	species	H. Gaspar	kiwifruit orchard	pan-trap	2019-03-11	H. Gaspar et al.	Portugal	Aveiro	Branca	40.738	-8.484		157	157	adult	F	Leg removed for DNA extraction	Barcode of Life Datasystems	Creative Commons - Share Alike	en
IBIHM661-21	IBIHM661-21		INV12590	BOLD:ADM2541	DNA Barcode	University of Coimbra, FLOWer Lab	Arthropoda	Insecta	Hymenoptera	Halictidae	Lasioglossum	Lasioglossum subhirtum (Lepeletier, 1841)	species	H. Gaspar	kiwifruit orchard	pan-trap	2019-03-11	H. Gaspar et al.	Portugal	Aveiro	Eixo e Eirol	40.599	-8.544		35	35	adult	F	Leg removed for DNA extraction	Barcode of Life Datasystems	Creative Commons - Share Alike	en
IBIHM712-21	IBIHM712-21		INV12641	BOLD:AAD6282	DNA Barcode	University of Coimbra, FLOWer Lab	Arthropoda	Insecta	Hymenoptera	Megachilidae	Osmia	Osmia bicornis (Linnaeus, 1758)	species	H. Gaspar	kiwifruit orchard	pan-trap	2019-04-29	H. Gaspar et al.	Portugal	Coimbra	Varziela	40.369	-8.621		46	46	adult	M	Leg removed for DNA extraction	Barcode of Life Datasystems	Creative Commons - Share Alike	en
IBIHM731-21	IBIHM731-21		INV12660	BOLD:AAE1815	DNA Barcode	University of Coimbra, FLOWer Lab	Arthropoda	Insecta	Hymenoptera	Andrenidae	Andrena	Andrena thoracica (Fabricius, 1775)	species	H. Gaspar	kiwifruit orchard	pan-trap	2019-03-16	H. Gaspar et al.	Portugal	Aveiro	Silva Escura	40.795	-8.369		740	740	adult	F	Leg removed for DNA extraction	Barcode of Life Datasystems	Creative Commons - Share Alike	en
IBIHM748-21	IBIHM748-21		INV12677	BOLD:AAN4168	DNA Barcode	University of Coimbra, FLOWer Lab	Arthropoda	Insecta	Hymenoptera	Andrenidae	Andrena	Andrena rhenana E.Stöckhert, 1930	species	Thomas J Wood	kiwifruit orchard	pan-trap	2019-04-02	H. Gaspar et al.	Portugal	Aveiro	Eixo e Eirol	40.599	-8.544		35	35	adult	F	Leg removed for DNA extraction	Barcode of Life Datasystems	Creative Commons - Share Alike	en
IBIHM751-21	IBIHM751-21		INV12680	BOLD:AAE5176	DNA Barcode	University of Coimbra, FLOWer Lab	Arthropoda	Insecta	Hymenoptera	Andrenidae	Andrena	Andrena angustior (Kirby, 1802)	species	Thomas J Wood	kiwifruit orchard	pan-trap	2019-03-11	H. Gaspar et al.	Portugal	Aveiro	Branca	40.738	-8.484		157	157	adult	F	Leg removed for DNA extraction	Barcode of Life Datasystems	Creative Commons - Share Alike	en
IBIHM754-21	IBIHM754-21		INV12683	BOLD:AAE5176	DNA Barcode	University of Coimbra, FLOWer Lab	Arthropoda	Insecta	Hymenoptera	Andrenidae	Andrena	Andrena angustior (Kirby, 1802)	species	Thomas J Wood	kiwifruit orchard	pan-trap	2019-04-02	H. Gaspar et al.	Portugal	Aveiro	Branca	40.738	-8.484		157	157	adult	F	Leg removed for DNA extraction	Barcode of Life Datasystems	Creative Commons - Share Alike	en
IBIHM772-21	IBIHM772-21		INV12701 A721	BOLD:AEO4429	DNA Barcode	University of Coimbra, FLOWer Lab	Arthropoda	Insecta	Hymenoptera	Andrenidae	Panurgus	Panurgus cephalotes Latreille, 1811	species	H. Gaspar	kiwifruit orchard	pan-trap	2019-08-18	H. Gaspar et al.	Portugal	Aveiro	Silva Escura	40.795	-8.369		740	740	adult	F	Leg removed for DNA extraction	Barcode of Life Datasystems	Creative Commons - Share Alike	en
IBIHM778-21	IBIHM778-21		INV12707	BOLD:ACE0147	DNA Barcode	University of Coimbra, FLOWer Lab	Arthropoda	Insecta	Hymenoptera	Apidae	Nomada	Nomada fulvicornis Fabricius, 1793	species	H. Gaspar		targeted catch	2018-07-10	D. Tavares et al.	Portugal	Viseu	Eiriz	40.935	-8.033		522	522	adult	F	Leg removed for DNA extraction	Barcode of Life Datasystems	Creative Commons - Share Alike	en
IBIHM794-21	IBIHM794-21		INV12723	BOLD:ABU9205	DNA Barcode	University of Coimbra, FLOWer Lab	Arthropoda	Insecta	Hymenoptera	Colletidae	Hylaeus	Hylaeus incongruus Förster, 1871	species	H. Gaspar		targeted catch	2018-07-09	D. Tavares et al.	Portugal	Viseu	Granja	41.006	-8.031		647	647	adult	F	Leg removed for DNA extraction	Barcode of Life Datasystems	Creative Commons - Share Alike	en
IBIHM797-21	IBIHM797-21		INV12726	BOLD:AAE5176	DNA Barcode	University of Coimbra, FLOWer Lab	Arthropoda	Insecta	Hymenoptera	Andrenidae	Andrena	Andrena angustior (Kirby, 1802)	species	H. Gaspar		targeted catch	2021-05-19	D. Tavares et al.	Portugal	Aveiro	Paco do Mato	40.852	-8.314		516	516	adult	F	Leg removed for DNA extraction	Barcode of Life Datasystems	Creative Commons - Share Alike	en
IBIHM803-21	IBIHM803-21		INV12732	BOLD:AAI8745	DNA Barcode	University of Coimbra, FLOWer Lab	Arthropoda	Insecta	Hymenoptera	Apidae	Bombus	Bombus vestalis (Geoffroy, 1785)	species	H. Gaspar		netting	2021-02-13	C. Siopa et al.	Portugal	Castelo Branco	Vale de Prazeres	40.101	-7.405		460	460	adult	F	Leg removed for DNA extraction	Barcode of Life Datasystems	Creative Commons - Share Alike	en
IBIHM823-21	IBIHM823-21		INV12752	BOLD:AEO3844	DNA Barcode	University of Coimbra, FLOWer Lab	Arthropoda	Insecta	Hymenoptera	Apidae	Ceratina	Ceratina mocsaryi Friese, 1896	species	H. Gaspar		netting	2021-07-19	C. Siopa et al.	Portugal	Castelo Branco	Vale de Prazeres	40.101	-7.405		460	460	adult	M	Leg removed for DNA extraction	Barcode of Life Datasystems	Creative Commons - Share Alike	en
IBIHM827-21	IBIHM827-21		INV12756	BOLD:AEO3844	DNA Barcode	University of Coimbra, FLOWer Lab	Arthropoda	Insecta	Hymenoptera	Apidae	Ceratina	Ceratina mocsaryi Friese, 1896	species	H. Gaspar		netting	2021-08-09	C. Siopa et al.	Portugal	Castelo Branco	Vale de Prazeres	40.101	-7.405		460	460	adult	M	Leg removed for DNA extraction	Barcode of Life Datasystems	Creative Commons - Share Alike	en
IBIHM850-21	IBIHM850-21		INV12779	BOLD:AEW2300	DNA Barcode	University of Coimbra, FLOWer Lab	Arthropoda	Insecta	Hymenoptera	Halictidae	Lasioglossum	Lasioglossum villosulum (Kirby, 1802)	species	H. Gaspar		netting	2021-05-19	C. Siopa et al.	Portugal	Castelo Branco	Vale de Prazeres	40.101	-7.405		460	460	adult	M	Leg removed for DNA extraction	Barcode of Life Datasystems	Creative Commons - Share Alike	en
IBIHM884-21	IBIHM884-21		INV12813	BOLD:AAK3488	DNA Barcode	University of Coimbra, FLOWer Lab	Arthropoda	Insecta	Hymenoptera	Colletidae	Hylaeus	Hylaeus pictipes Nylander, 1852	species	H. Gaspar		netting	2021-08-10	C. Siopa et al.	Portugal	Castelo Branco	Vale de Prazeres	40.101	-7.405		460	460	adult	F	Leg removed for DNA extraction	Barcode of Life Datasystems	Creative Commons - Share Alike	en
IBIHM894-21	IBIHM894-21		INV12823	BOLD:AAO8748	DNA Barcode	University of Coimbra, FLOWer Lab	Arthropoda	Insecta	Hymenoptera	Andrenidae	Panurgus	Panurgus banksianus (Kirby, 1802)	species	H. Gaspar		netting	2021-04-19	C. Siopa et al.	Portugal	Castelo Branco	Vale de Prazeres	40.101	-7.405		460	460	adult	F	Leg removed for DNA extraction	Barcode of Life Datasystems	Creative Commons - Share Alike	en
IBIHM958-21	IBIHM958-21	C88	INV12887	BOLD:ADZ9682	DNA Barcode	University of Coimbra, FLOWer Lab	Arthropoda	Insecta	Hymenoptera	Andrenidae	Andrena	Andrena florentina Magretti, 1883	species	H. Gaspar		netting	2021-02-14	C. Siopa et al.	Portugal	Castelo Branco	Vale de Prazeres	40.101	-7.405		460	460	adult	M	Leg removed for DNA extraction	Barcode of Life Datasystems	Creative Commons - Share Alike	en
IBIHM993-21	IBIHM993-21		INV12922	BOLD:AEN9473	DNA Barcode	University of Coimbra, FLOWer Lab	Arthropoda	Insecta	Hymenoptera	Andrenidae	Andrena	Andrena propinqua Schenck, 1853	species	H. Gaspar		netting	2021-03-17	C. Siopa et al.	Portugal	Castelo Branco	Vale de Prazeres	40.101	-7.405		460	460	adult	F	Leg removed for DNA extraction	Barcode of Life Datasystems	Creative Commons - Share Alike	en
IBIHY012-22	IBIHY012-22	INV15669	INV15669	BOLD:AAO0285	DNA Barcode	Research Center in Biodiversity and Genetic Resources	Arthropoda	Insecta	Hymenoptera	Apidae	Ceratina	Ceratina cucurbitina (Rossi, 1792)	species	Rui Andrade			2021-09-05	Rui Andrade	Portugal	Porto	Campanha	41.156	-8.566				Adult		Leg removed for DNA extraction	Barcode of Life Datasystems	Creative Commons - Share Alike	en
IBIHY024-22	IBIHY024-22	INV15682	INV15682	BOLD:AAA8356	DNA Barcode	Research Center in Biodiversity and Genetic Resources	Arthropoda	Insecta	Hymenoptera	Megachilidae	Megachile	Megachile centuncularis (Linnaeus, 1758)	species	Rui Andrade			2021-10-07	Rui Andrade	Portugal	Porto	Campanha	41.159	-8.565				Adult		Leg removed for DNA extraction	Barcode of Life Datasystems	Creative Commons - Share Alike	en
IBIHM007-19	IBIHM007-19	INV02261	S068BR1	BOLD:ABA0007	DNA Barcode	Andreia Penado private collection	Arthropoda	Insecta	Hymenoptera	Halictidae	Lasioglossum	Lasioglossum discum (Smith, 1853)	species				2015-06-21	Andreia Penado	Portugal	Braganca	Sendim da Ribeira	41.308	-6.88518		525	525	Adult	F	Leg removed for DNA extraction	Barcode of Life Datasystems	Creative Commons - Share Alike	en
IBIHM019-19	IBIHM019-19	INV02352	S049AM2	BOLD:ADS9137	DNA Barcode	Andreia Penado private collection	Arthropoda	Insecta	Hymenoptera	Andrenidae	Andrena	Andrena labiata Fabricius, 1781	species				2015-04-20	Andreia Penado	Portugal	Braganca	Alfandega da Fe	41.3123	-6.92457		265	265	Adult	M	Leg removed for DNA extraction	Barcode of Life Datasystems	Creative Commons - Share Alike	en
IBIHM078-21	IBIHM078-21	INV12007	INV12007	BOLD:AEO3985	DNA Barcode	Universite de Mons	Arthropoda	Insecta	Hymenoptera	Apidae	Thyreus	Thyreus hirtus (de Beaumont, 1940)	species	Thomas J Wood			2021-07-02	Thomas Wood	Spain	Andalusia	Sierra Nevada, Central Hidroelectrica del Poqueira environs	36.991	-3.35				Adult	F	Leg removed for DNA extraction	Barcode of Life Datasystems	Creative Commons - Share Alike	en
IBIHM1031-22	IBIHM1031-22	INV12630	INV12630	BOLD:AAJ2215	DNA Barcode	Universite de Mons	Arthropoda	Insecta	Hymenoptera	Andrenidae	Andrena	Andrena hypopolia Schmiedeknecht, 1884	species	Thomas J Wood			2019-05-17	Thomas Wood	Portugal	Viana do Castelo	Carreco, Praia de Fornelos	41.746	-8.875				Adult	F	Leg removed for DNA extraction	Barcode of Life Datasystems	Creative Commons - Share Alike	en
IBIHM1046-22	IBIHM1046-22	INV12645	INV12645	BOLD:AEO4550	DNA Barcode	Universite de Mons	Arthropoda	Insecta	Hymenoptera	Andrenidae	Andrena	Andrena fabrella Pérez, 1903	species	Thomas J Wood			2021-05-31	Thomas Wood	Spain	Andalusia	Yunquera, Mirador Puerto Saucillo to Puerto del Cuco	36.716	-4.977				Adult	M	Leg removed for DNA extraction	Barcode of Life Datasystems	Creative Commons - Share Alike	en
IBIHM1047-22	IBIHM1047-22	INV12646	INV12646	BOLD:AEO5002	DNA Barcode	Universite de Mons	Arthropoda	Insecta	Hymenoptera	Andrenidae	Andrena	Andrena impressa Warncke, 1967	species	Thomas J Wood			2021-06-08	Thomas Wood	Spain	Andalusia	Sierra Nevada, Capileira to La Cebadilla	36.978	-3.355		1500	1500	Adult	M	Leg removed for DNA extraction	Barcode of Life Datasystems	Creative Commons - Share Alike	en
IBIHM107-21	IBIHM107-21	INV12036	INV12036	BOLD:AEN3462	DNA Barcode	Universite de Mons	Arthropoda	Insecta	Hymenoptera	Apidae	Nomada	Nomada basalis Herrich-Schäffer, 1839	species	Thomas J Wood			2021-06-22	Thomas Wood	Spain	Castilla-La Mancha	Villar de Olalla, Cmo de Ballesteros	40.013	-2.181				Adult	F	Leg removed for DNA extraction	Barcode of Life Datasystems	Creative Commons - Share Alike	en
IBIHM1228-22	IBIHM1228-22	INV12827	INV12827	BOLD:AET5046	DNA Barcode	Universite de Mons	Arthropoda	Insecta	Hymenoptera	Andrenidae	Andrena	Andrena aerinifrons Dours, 1873	species	Thomas J Wood			2022-03-30	Thomas Wood	Portugal	Faro	Guia, Rua das Flores	37.129	-8.3				Adult	M	Leg removed for DNA extraction	Barcode of Life Datasystems	Creative Commons - Share Alike	en
IBIHM1244-22	IBIHM1244-22	INV12843	INV12843	BOLD:AEM7346	DNA Barcode	Universite de Mons	Arthropoda	Insecta	Hymenoptera	Andrenidae	Andrena	Andrena panurgina De Stefani, 1889	species	Thomas J Wood			2022-04-03	Thomas Wood	Portugal	Faro	Santo Estevao, ruderal area to W	37.127	-7.717				Adult	M	Leg removed for DNA extraction	Barcode of Life Datasystems	Creative Commons - Share Alike	en
IBIHM125-21	IBIHM125-21	INV12054	INV12054	BOLD:AAE5755	DNA Barcode	Universite de Mons	Arthropoda	Insecta	Hymenoptera	Apidae	Nomada	Nomada bifasciata Olivier, 1811	species	Thomas J Wood			2021-05-21	Thomas Wood	Spain	Andalusia	Aznalcazar, S of Pinares de Aznalcazar	37.262	-6.222				Adult	F	Leg removed for DNA extraction	Barcode of Life Datasystems	Creative Commons - Share Alike	en
IBIHM126-21	IBIHM126-21	INV12055	INV12055	BOLD:AAE5755	DNA Barcode	Universite de Mons	Arthropoda	Insecta	Hymenoptera	Apidae	Nomada	Nomada bifasciata Olivier, 1811	species	Thomas J Wood			2021-06-24	Thomas Wood	Spain	Castilla-La Mancha	Cuenca, Molinos de Papel, 1 km N	40.098	-2.075				Adult	F	Leg removed for DNA extraction	Barcode of Life Datasystems	Creative Commons - Share Alike	en
IBIHM1268-22	IBIHM1268-22	INV12415	INV12415	BOLD:AER7476	DNA Barcode	Universite de Mons	Arthropoda	Insecta	Hymenoptera	Megachilidae	Hoplitis	Hoplitis praestans (Morawitz, 1894)	species	Thomas J Wood			2021-05-28	Thomas Wood	Spain	Andalusia	Grazalema, Rio Guadalete	36.759	-5.36				Adult	F	Leg removed for DNA extraction	Barcode of Life Datasystems	Creative Commons - Share Alike	en
IBIHM1323-22	IBIHM1323-22	INV12470	INV12470	BOLD:ABY7210	DNA Barcode	Universite de Mons	Arthropoda	Insecta	Hymenoptera	Apidae	Bombus	Bombus humilis Illiger, 1806	species	Thomas J Wood			2021-07-15	Thomas Wood	Spain	Castilla y Leon	Navacepeda de Tormes, 1 km S	40.352	-5.248				Adult	F	Leg removed for DNA extraction	Barcode of Life Datasystems	Creative Commons - Share Alike	en
IBIHM155-21	IBIHM155-21	INV12084	INV12084	BOLD:AEO1963	DNA Barcode	Universite de Mons	Arthropoda	Insecta	Hymenoptera	Apidae	Nomada	Nomada merceti Alfken, 1909	species	Thomas J Wood			2021-07-05	Thomas Wood	Spain	Andalusia	Sierra Nevada, Trevelez to Refugio La Campinuela	37.024	-3.266				Adult	M	Leg removed for DNA extraction	Barcode of Life Datasystems	Creative Commons - Share Alike	en
IBIHM160-21	IBIHM160-21	INV12089	INV12089	BOLD:AAP1578	DNA Barcode	Universite de Mons	Arthropoda	Insecta	Hymenoptera	Apidae	Nomada	Nomada sheppardana (Kirby, 1802)	species	Thomas J Wood			2021-05-16	Thomas Wood	Spain	Castilla y Leon	Hoyocasero, El Pinar de Hoyocasero	40.395	-4.984				Adult	M	Leg removed for DNA extraction	Barcode of Life Datasystems	Creative Commons - Share Alike	en
IBIHM181-21	IBIHM181-21	INV12110	INV12110	BOLD:AEO0071	DNA Barcode	Universite de Mons	Arthropoda	Insecta	Hymenoptera	Apidae	Eucera	Eucera eucnemidea Dours, 1873	species	Thomas J Wood			2021-06-03	Thomas Wood	Spain	Andalusia	Benaojan, Cueva del Hundidero	36.756	-5.237				Adult	F	Leg removed for DNA extraction	Barcode of Life Datasystems	Creative Commons - Share Alike	en
IBIHM182-21	IBIHM182-21	INV12111	INV12111	BOLD:AEO0071	DNA Barcode	Universite de Mons	Arthropoda	Insecta	Hymenoptera	Apidae	Eucera	Eucera eucnemidea Dours, 1873	species	Thomas J Wood			2021-05-15	Thomas Wood	Spain	Castilla y Leon	Madrona, 500 m NE, Arroyo del Hocino	40.901	-4.156				Adult	M	Leg removed for DNA extraction	Barcode of Life Datasystems	Creative Commons - Share Alike	en
IBIHM188-21	IBIHM188-21	INV12117	INV12117	BOLD:AER1385	DNA Barcode	Universite de Mons	Arthropoda	Insecta	Hymenoptera	Apidae	Eucera	Eucera iberica (Dusmet y Alonso 1926)	species	Thomas J Wood			2019-08-05	Thomas Wood	Portugal	Setubal	Caparica, Funchalinho, Rua Martins Correia	38.648	-9.22				Adult	F	Leg removed for DNA extraction	Barcode of Life Datasystems	Creative Commons - Share Alike	en
IBIHM217-21	IBIHM217-21	INV12146	INV12146	BOLD:AEN8725	DNA Barcode	Universite de Mons	Arthropoda	Insecta	Hymenoptera	Apidae	Anthophora	Anthophora plumipes (Pallas, 1772)	species	Thomas J Wood			2021-05-22	Thomas Wood	Spain	Andalusia	Vejer de la Frontera, Patria environs	36.268	-6.013				Adult	F	Leg removed for DNA extraction	Barcode of Life Datasystems	Creative Commons - Share Alike	en
IBIHM238-21	IBIHM238-21	INV12167	INV12167	BOLD:AEO3844	DNA Barcode	Universite de Mons	Arthropoda	Insecta	Hymenoptera	Apidae	Ceratina	Ceratina mocsaryi Friese, 1896	species	Thomas J Wood			2021-06-01	Thomas Wood	Spain	Andalusia	Gaucin, Gaucin to Puerto del Hacho	36.521	-5.333				Adult	M	Leg removed for DNA extraction	Barcode of Life Datasystems	Creative Commons - Share Alike	en
IBIHM263-21	IBIHM263-21	INV12192	INV12192	BOLD:AAE5079	DNA Barcode	Universite de Mons	Arthropoda	Insecta	Hymenoptera	Colletidae	Hylaeus	Hylaeus imparilis Förster, 1871	species	Thomas J Wood			2021-06-24	Thomas Wood	Spain	Castilla-La Mancha	Villalba de la Sierra, Cortados de Villalba	40.234	-2.07				Adult	M	Leg removed for DNA extraction	Barcode of Life Datasystems	Creative Commons - Share Alike	en
IBIHM266-21	IBIHM266-21	INV12195	INV12195	BOLD:AEO4115	DNA Barcode	Universite de Mons	Arthropoda	Insecta	Hymenoptera	Colletidae	Hylaeus	Hylaeus coriaceus (Pérez, 1895)	species	Romain Le Divelec			2019-07-18	Thomas Wood	Spain	Castilla y Leon	Segovia, Camino Natural Via Verde Valle del Eresma	40.929	-4.121				Adult	M	Leg removed for DNA extraction	Barcode of Life Datasystems	Creative Commons - Share Alike	en
IBIHM274-21	IBIHM274-21	INV12203	INV12203	BOLD:AAX2603	DNA Barcode	Universite de Mons	Arthropoda	Insecta	Hymenoptera	Colletidae	Hylaeus	Hylaeus pilosulus (Pérez, 1903)	species	Thomas J Wood			2021-05-15	Thomas Wood	Spain	Castilla y Leon	Madrona, 500 m NE, Arroyo del Hocino	40.901	-4.156				Adult	M	Leg removed for DNA extraction	Barcode of Life Datasystems	Creative Commons - Share Alike	en
IBIHM293-21	IBIHM293-21	INV12222	INV12222	BOLD:AEO0467	DNA Barcode	Universite de Mons	Arthropoda	Insecta	Hymenoptera	Megachilidae	Pseudoanthidium	Pseudoanthidium eximium (Giraud, 1863)	species	Thomas J Wood			2021-06-29	Thomas Wood	Spain	Andalusia	Sierra Nevada, Jardin Botanico Hoya de Pedraza environs	37.113	-3.438		1900	1900	Adult	F	Leg removed for DNA extraction	Barcode of Life Datasystems	Creative Commons - Share Alike	en
IBIHM300-21	IBIHM300-21	INV12229	INV12229	BOLD:ACW1366	DNA Barcode	Universite de Mons	Arthropoda	Insecta	Hymenoptera	Megachilidae	Trachusa	Trachusa interrupta (Fabricius, 1781)	species	Thomas J Wood			2019-07-23	Thomas Wood	Spain	Castilla y Leon	Bernuy de Porreros, Fuente de los Canos	41.006	-4.11				Adult	M	Leg removed for DNA extraction	Barcode of Life Datasystems	Creative Commons - Share Alike	en
IBIHM302-21	IBIHM302-21	INV12231	INV12231	BOLD:AEH2459	DNA Barcode	Universite de Mons	Arthropoda	Insecta	Hymenoptera	Megachilidae	Rhodanthidium	Rhodanthidium sticticum (Fabricius, 1787)	species	Thomas J Wood			2021-06-16	Thomas Wood	Spain	Andalusia	Laujar de Andarax, birth of Rio Andarax	37.009	-2.889				Adult	M	Leg removed for DNA extraction	Barcode of Life Datasystems	Creative Commons - Share Alike	en
IBIHM319-21	IBIHM319-21	INV12248	INV12248	BOLD:ADM5545	DNA Barcode	Universite de Mons	Arthropoda	Insecta	Hymenoptera	Megachilidae	Megachile	Megachile octosignata Nylander, 1852	species	Thomas J Wood			2021-07-05	Thomas Wood	Spain	Andalusia	Sierra Nevada, Trevelez to Refugio La Campinuela	37.024	-3.266				Adult	F	Leg removed for DNA extraction	Barcode of Life Datasystems	Creative Commons - Share Alike	en
IBIHM346-21	IBIHM346-21	INV12275	INV12275	BOLD:AEN9216	DNA Barcode	Universite de Mons	Arthropoda	Insecta	Hymenoptera	Halictidae	Dufourea	Dufourea gaullei Vachal, 1897	species	Thomas J Wood			2021-05-19	Thomas Wood	Spain	Comunidad de Madrid	Rivas-Vaciamadrid, Canal de Manzanares to Camino de Ucles	40.322	-3.563				Adult	F	Leg removed for DNA extraction	Barcode of Life Datasystems	Creative Commons - Share Alike	en
IBIHM349-21	IBIHM349-21		INV12278 INV12278	BOLD:AAF6016	DNA Barcode	Universite de Mons	Arthropoda	Insecta	Hymenoptera	Halictidae	Nomiapis	Nomiapis diversipes (Latreille, 1806)	species	Thomas J Wood			2016-07-03	Thomas Wood	Portugal	Braganca	Reconco, N Braganca	41.59	-6.696				Adult	M	Leg removed for DNA extraction	Barcode of Life Datasystems	Creative Commons - Share Alike	en
IBIHM364-21	IBIHM364-21	INV12293	INV12293	BOLD:AAY9709	DNA Barcode	Universite de Mons	Arthropoda	Insecta	Hymenoptera	Halictidae	Sphecodes	Sphecodes puncticeps Thomson, 1870	species	Thomas J Wood			2020-06-23	Thomas Wood	Spain	Catalonia	Corbins, La Serreta de Corbins	41.697	0.691				Adult	M	Leg removed for DNA extraction	Barcode of Life Datasystems	Creative Commons - Share Alike	en
IBIHM403-21	IBIHM403-21	INV12332	INV12332	BOLD:AAK7827	DNA Barcode	Universite de Mons	Arthropoda	Insecta	Hymenoptera	Halictidae	Lasioglossum	Lasioglossum pauperatum (Brullé, 1832)	species	Thomas J Wood			2021-05-19	Thomas Wood	Spain	Comunidad de Madrid	Rivas-Vaciamadrid, Canal de Manzanares to Camino de Ucles	40.322	-3.563				Adult	F	Leg removed for DNA extraction	Barcode of Life Datasystems	Creative Commons - Share Alike	en
IBIHM406-21	IBIHM406-21	INV12335	INV12335	BOLD:AEO4817	DNA Barcode	Universite de Mons	Arthropoda	Insecta	Hymenoptera	Halictidae	Lasioglossum	Lasioglossum prasinum (Smith, 1848)	species	Thomas J Wood			2021-05-30	Thomas Wood	Spain	Andalusia	PN Sierra de las Nieves, mountain peak S of Pinsapo Escalereta	36.662	-5.036				Adult	F	Leg removed for DNA extraction	Barcode of Life Datasystems	Creative Commons - Share Alike	en
IBIHM425-21	IBIHM425-21	INV12354	INV12354	BOLD:ABZ6809	DNA Barcode	Universite de Mons	Arthropoda	Insecta	Hymenoptera	Colletidae	Colletes	Colletes fodiens (Fourcroy, 1785)	species	Thomas J Wood			2021-06-26	Thomas Wood	Spain	Castilla-La Mancha	Huerta del Marquesado, environs N. of town	40.15	-1.688				Adult	F	Leg removed for DNA extraction	Barcode of Life Datasystems	Creative Commons - Share Alike	en
IBIHM447-21	IBIHM447-21	INV12376	INV12376	BOLD:AEO4847	DNA Barcode	Universite de Mons	Arthropoda	Insecta	Hymenoptera	Andrenidae	Flavipanurgus	Flavipanurgus granadensis (Warncke, 1987)	species	Thomas J Wood			2019-04-30	Thomas Wood	Spain	Murcia	Bolnuevo	37.57	-1.32				Adult	F	Leg removed for DNA extraction	Barcode of Life Datasystems	Creative Commons - Share Alike	en
IBIHM480-21	IBIHM480-21	INV12509	INV12509	BOLD:AEM8298	DNA Barcode	Universite de Mons	Arthropoda	Insecta	Hymenoptera	Andrenidae	Andrena	Andrena cinerea Brullé, 1832	species	Thomas J Wood			2015-04-04	Thomas Wood	Portugal	Faro	Boca do Rio, Salema	37.068	-8.811				Adult	F	Leg removed for DNA extraction	Barcode of Life Datasystems	Creative Commons - Share Alike	en
IBIHM565-21	IBIHM565-21	INV12594	INV12594	BOLD:AEO3079	DNA Barcode	Universite de Mons	Arthropoda	Insecta	Hymenoptera	Megachilidae	Osmia	Osmia lunata Benoist, 1928	species	Thomas J Wood			2021-06-29	Thomas Wood	Spain	Andalusia	Sierra Nevada, Jardin Botanico Hoya de Pedraza environs	37.113	-3.438		1900	1900	Adult	F	Leg removed for DNA extraction	Barcode of Life Datasystems	Creative Commons - Share Alike	en
IBIHM648-21	IBIHM648-21		INV12577	BOLD:AAB3147	DNA Barcode	University of Coimbra, FLOWer Lab	Arthropoda	Insecta	Hymenoptera	Halictidae	Lasioglossum	Lasioglossum zonulum (Smith, 1848)	species	H. Gaspar	kiwifruit orchard	pan-trap	2019-05-22	H. Gaspar et al.	Portugal	Aveiro	Espargo	40.917	-8.579		118	118	adult	F	Leg removed for DNA extraction	Barcode of Life Datasystems	Creative Commons - Share Alike	en
IBIHM663-21	IBIHM663-21		INV12592	BOLD:AEO8786	DNA Barcode	University of Coimbra, FLOWer Lab	Arthropoda	Insecta	Hymenoptera	Halictidae	Lasioglossum	Lasioglossum malachurum (Kirby, 1802)	species	Thomas J Wood	kiwifruit orchard	pan-trap	2019-05-05	H. Gaspar et al.	Portugal	Aveiro	Eixo e Eirol	40.599	-8.544		35	35	adult	F	Leg removed for DNA extraction	Barcode of Life Datasystems	Creative Commons - Share Alike	en
IBIHM666-21	IBIHM666-21		INV12595	BOLD:ACQ8646	DNA Barcode	University of Coimbra, FLOWer Lab	Arthropoda	Insecta	Hymenoptera	Halictidae	Lasioglossum	Lasioglossum minutissimum (Kirby, 1802)	species	H. Gaspar	kiwifruit orchard	pan-trap	2019-03-11	H. Gaspar et al.	Portugal	Aveiro	Branca	40.738	-8.484		157	157	adult	F	Leg removed for DNA extraction	Barcode of Life Datasystems	Creative Commons - Share Alike	en
IBIHM676-21	IBIHM676-21		INV12605	BOLD:AAK8357	DNA Barcode	University of Coimbra, FLOWer Lab	Arthropoda	Insecta	Hymenoptera	Halictidae	Lasioglossum	Lasioglossum brevicorne (Schenck, 1870)	species	H. Gaspar	kiwifruit orchard	netting	2019-05-28	H. Gaspar et al.	Portugal	Leiria	Guia	39.944	-8.824		71	71	adult	M	Leg removed for DNA extraction	Barcode of Life Datasystems	Creative Commons - Share Alike	en
IBIHM680-21	IBIHM680-21		INV12609	BOLD:ADZ5328	DNA Barcode	University of Coimbra, FLOWer Lab	Arthropoda	Insecta	Hymenoptera	Halictidae	Lasioglossum	Lasioglossum aureolum (Pérez, 1903)	species	H. Gaspar	kiwifruit orchard	pan-trap	2019-05-05	H. Gaspar et al.	Portugal	Aveiro	Branca	40.738	-8.484		157	157	adult	F	Leg removed for DNA extraction	Barcode of Life Datasystems	Creative Commons - Share Alike	en
IBIHM685-21	IBIHM685-21		INV12614	BOLD:AAK8433	DNA Barcode	University of Coimbra, FLOWer Lab	Arthropoda	Insecta	Hymenoptera	Halictidae	Lasioglossum	Lasioglossum angusticeps (Perkins, 1895)	species	Thomas J Wood	kiwifruit orchard	pan-trap	2019-06-11	H. Gaspar et al.	Portugal	Aveiro	Eixo e Eirol	40.599	-8.544		35	35	adult	M	Leg removed for DNA extraction	Barcode of Life Datasystems	Creative Commons - Share Alike	en
IBIHM711-21	IBIHM711-21		INV12640	BOLD:AAD6282	DNA Barcode	University of Coimbra, FLOWer Lab	Arthropoda	Insecta	Hymenoptera	Megachilidae	Osmia	Osmia bicornis (Linnaeus, 1758)	species	H. Gaspar	kiwifruit orchard	pan-trap	2019-04-03	H. Gaspar et al.	Portugal	Porto	Aguas Santas	41.218	-8.564		87	87	adult	M	Leg removed for DNA extraction	Barcode of Life Datasystems	Creative Commons - Share Alike	en
IBIHM736-21	IBIHM736-21		INV12665	BOLD:ACX2946	DNA Barcode	University of Coimbra, FLOWer Lab	Arthropoda	Insecta	Hymenoptera	Andrenidae	Andrena	Andrena flavipes Panzer, 1799	species	Thomas J Wood	kiwifruit orchard	pan-trap	2019-06-11	H. Gaspar et al.	Portugal	Aveiro	Eixo e Eirol	40.599	-8.544		35	35	adult	M	Leg removed for DNA extraction	Barcode of Life Datasystems	Creative Commons - Share Alike	en
IBIHM741-21	IBIHM741-21		INV12670	BOLD:AAD2472	DNA Barcode	University of Coimbra, FLOWer Lab	Arthropoda	Insecta	Hymenoptera	Andrenidae	Andrena	Andrena trimmerana (Kirby, 1802)	species	H. Gaspar	kiwifruit orchard	netting	2019-05-28	H. Gaspar et al.	Portugal	Coimbra	Varziela	40.369	-8.621		46	46	adult	M	Leg removed for DNA extraction	Barcode of Life Datasystems	Creative Commons - Share Alike	en
IBIHM775-21	IBIHM775-21		INV12704	BOLD:AEO3269	DNA Barcode	University of Coimbra, FLOWer Lab	Arthropoda	Insecta	Hymenoptera	Andrenidae	Panurgus	Panurgus perezi Saunders, 1882	species	H. Gaspar	kiwifruit orchard	pan-trap	2019-08-18	H. Gaspar et al.	Portugal	Aveiro	Silva Escura	40.795	-8.369		740	740	adult	F	Leg removed for DNA extraction	Barcode of Life Datasystems	Creative Commons - Share Alike	en
IBIHM843-21	IBIHM843-21		INV12772 C1345	BOLD:AAF6016	DNA Barcode	University of Coimbra, FLOWer Lab	Arthropoda	Insecta	Hymenoptera	Halictidae	Nomiapis	Nomiapis diversipes (Latreille, 1806)	species	H. Gaspar		netting	2021-07-21	C. Siopa et al.	Portugal	Castelo Branco	Vale de Prazeres	40.101	-7.405		460	460	adult	F	Leg removed for DNA extraction	Barcode of Life Datasystems	Creative Commons - Share Alike	en
IBIHM869-21	IBIHM869-21		INV12798 C611	BOLD:AAY9709	DNA Barcode	University of Coimbra, FLOWer Lab	Arthropoda	Insecta	Hymenoptera	Halictidae	Sphecodes	Sphecodes puncticeps Thomson, 1870	species	H. Gaspar		netting	2021-04-19	C. Siopa et al.	Portugal	Castelo Branco	Vale de Prazeres	40.101	-7.405		460	460	adult	F	Leg removed for DNA extraction	Barcode of Life Datasystems	Creative Commons - Share Alike	en
IBIHM870-21	IBIHM870-21		INV12799	BOLD:AAY9709	DNA Barcode	University of Coimbra, FLOWer Lab	Arthropoda	Insecta	Hymenoptera	Halictidae	Sphecodes	Sphecodes puncticeps Thomson, 1870	species	H. Gaspar		netting	2021-04-19	C. Siopa et al.	Portugal	Castelo Branco	Vale de Prazeres	40.101	-7.405		460	460	adult	F	Leg removed for DNA extraction	Barcode of Life Datasystems	Creative Commons - Share Alike	en
IBIHM878-21	IBIHM878-21		INV12807 C1003	BOLD:ABU9046	DNA Barcode	University of Coimbra, FLOWer Lab	Arthropoda	Insecta	Hymenoptera	Colletidae	Colletes	Colletes albomaculatus (Lucas, 1849)	species	H. Gaspar		Targeted	2021-05-18	C. Siopa et al.	Portugal	Castelo Branco	Vale de Prazeres	40.101	-7.405		460	460	adult	M	Leg removed for DNA extraction	Barcode of Life Datasystems	Creative Commons - Share Alike	en
IBIHM890-21	IBIHM890-21		INV12819	BOLD:AEK2943	DNA Barcode	University of Coimbra, FLOWer Lab	Arthropoda	Insecta	Hymenoptera	Colletidae	Hylaeus	Hylaeus annularis (Kirby, 1802)	species	H. Gaspar		netting	2021-07-21	C. Siopa et al.	Portugal	Castelo Branco	Vale de Prazeres	40.101	-7.405		460	460	adult	M	Leg removed for DNA extraction	Barcode of Life Datasystems	Creative Commons - Share Alike	en
IBIHM931-21	IBIHM931-21		INV12860	BOLD:AEO4345	DNA Barcode	University of Coimbra, FLOWer Lab	Arthropoda	Insecta	Hymenoptera	Megachilidae	Osmia	Osmia anceyi Pérez, 1879	species	H. Gaspar		netting	2021-06-23	C. Siopa et al.	Portugal	Castelo Branco	Vale de Prazeres	40.101	-7.405		460	460	adult	F	Leg removed for DNA extraction	Barcode of Life Datasystems	Creative Commons - Share Alike	en
IBIHM932-21	IBIHM932-21		INV12861	BOLD:AAD0313	DNA Barcode	University of Coimbra, FLOWer Lab	Arthropoda	Insecta	Hymenoptera	Megachilidae	Osmia	Osmia caerulescens (Linnaeus, 1758)	species	H. Gaspar		netting	2021-05-17	C. Siopa et al.	Portugal	Castelo Branco	Vale de Prazeres	40.101	-7.405		460	460	adult	F	Leg removed for DNA extraction	Barcode of Life Datasystems	Creative Commons - Share Alike	en
IBIHM937-21	IBIHM937-21		INV12866	BOLD:AEP1421	DNA Barcode	University of Coimbra, FLOWer Lab	Arthropoda	Insecta	Hymenoptera	Megachilidae	Hoplitis	Hoplitis brachypogon (Pérez, 1879)	species	H. Gaspar		netting	2021-05-17	C. Siopa et al.	Portugal	Castelo Branco	Vale de Prazeres	40.101	-7.405		460	460	adult	M	Leg removed for DNA extraction	Barcode of Life Datasystems	Creative Commons - Share Alike	en
IBIHM946-21	IBIHM946-21		INV12875	BOLD:AEO5653	DNA Barcode	University of Coimbra, FLOWer Lab	Arthropoda	Insecta	Hymenoptera	Andrenidae	Andrena	Andrena hesperia Smith, 1853	species	H. Gaspar		netting	2021-04-18	C. Siopa et al.	Portugal	Castelo Branco	Vale de Prazeres	40.101	-7.405		460	460	adult	M	Leg removed for DNA extraction	Barcode of Life Datasystems	Creative Commons - Share Alike	en
IBIHM957-21	IBIHM957-21		INV12886	BOLD:ADZ9682	DNA Barcode	University of Coimbra, FLOWer Lab	Arthropoda	Insecta	Hymenoptera	Andrenidae	Andrena	Andrena florentina Magretti, 1883	species	Thomas J Wood		netting	2021-02-14	C. Siopa et al.	Portugal	Castelo Branco	Vale de Prazeres	40.101	-7.405		460	460	adult	M	Leg removed for DNA extraction	Barcode of Life Datasystems	Creative Commons - Share Alike	en
IBIHM965-21	IBIHM965-21		INV12894	BOLD:AER0527	DNA Barcode	University of Coimbra, FLOWer Lab	Arthropoda	Insecta	Hymenoptera	Andrenidae	Andrena	Andrena praecox (Scopoli, 1763)	species	H. Gaspar		netting	2021-02-22	C. Siopa et al.	Portugal	Castelo Branco	Vale de Prazeres	40.101	-7.405		460	460	adult	F	Leg removed for DNA extraction	Barcode of Life Datasystems	Creative Commons - Share Alike	en
IBIHM977-21	IBIHM977-21		INV12906	BOLD:AAJ2143	DNA Barcode	University of Coimbra, FLOWer Lab	Arthropoda	Insecta	Hymenoptera	Andrenidae	Andrena	Andrena minutula (Kirby, 1802)	species	H. Gaspar		netting	2021-02-14	C. Siopa et al.	Portugal	Castelo Branco	Vale de Prazeres	40.101	-7.405		460	460	adult	F	Leg removed for DNA extraction	Barcode of Life Datasystems	Creative Commons - Share Alike	en
IBIHM986-21	IBIHM986-21		INV12915	BOLD:ABA7470	DNA Barcode	University of Coimbra, FLOWer Lab	Arthropoda	Insecta	Hymenoptera	Andrenidae	Andrena	Andrena spreta Pérez, 1895	species	H. Gaspar		netting	2021-03-17	C. Siopa et al.	Portugal	Castelo Branco	Vale de Prazeres	40.101	-7.405		460	460	adult	F	Leg removed for DNA extraction	Barcode of Life Datasystems	Creative Commons - Share Alike	en
IBIHY005-22	IBIHY005-22	INV15661	INV15661	BOLD:AAJ2426	DNA Barcode	Research Center in Biodiversity and Genetic Resources	Arthropoda	Insecta	Hymenoptera	Apidae	Anthophora	Anthophora bimaculata (Panzer, 1798)	species	Rui Andrade			2021-09-29	Rui Andrade	Portugal	Porto	Campanha	41.15	-8.576				Adult		Leg removed for DNA extraction	Barcode of Life Datasystems	Creative Commons - Share Alike	en
IBIHY016-22	IBIHY016-22	INV15673	INV15673	BOLD:AEL5026	DNA Barcode	Research Center in Biodiversity and Genetic Resources	Arthropoda	Insecta	Hymenoptera	Halictidae	Halictus	Halictus seladonius (Fabricius, 1794)	species	Rui Andrade			2021-09-05	Rui Andrade	Portugal	Porto	Campanha	41.159	-8.565				Adult		Leg removed for DNA extraction	Barcode of Life Datasystems	Creative Commons - Share Alike	en
IBIHY020-22	IBIHY020-22	INV15677	INV15677	BOLD:AAE1706	DNA Barcode	Research Center in Biodiversity and Genetic Resources	Arthropoda	Insecta	Hymenoptera	Andrenidae	Andrena	Andrena fuscipes (Kirby, 1802)	species	Rui Andrade			2021-10-07	Rui Andrade	Portugal	Porto	Campanha	41.156	-8.565				Adult		Leg removed for DNA extraction	Barcode of Life Datasystems	Creative Commons - Share Alike	en
IBIHY021-22	IBIHY021-22	INV15678	INV15678	BOLD:AAD9335	DNA Barcode	Research Center in Biodiversity and Genetic Resources	Arthropoda	Insecta	Hymenoptera	Halictidae	Lasioglossum	Lasioglossum morio (Fabricius, 1793)	species	Rui Andrade			2021-10-07	Rui Andrade	Portugal	Porto	Campanha	41.156	-8.565				Adult		Leg removed for DNA extraction	Barcode of Life Datasystems	Creative Commons - Share Alike	en
IBIHY023-22	IBIHY023-22	INV15681	INV15681	BOLD:AAJ2426	DNA Barcode	Research Center in Biodiversity and Genetic Resources	Arthropoda	Insecta	Hymenoptera	Apidae	Anthophora	Anthophora bimaculata (Panzer, 1798)	species	Rui Andrade			2021-10-07	Rui Andrade	Portugal	Porto	Campanha	41.156	-8.566				Adult		Leg removed for DNA extraction	Barcode of Life Datasystems	Creative Commons - Share Alike	en
IBIHM014-19	IBIHM014-19	INV02297	S049C2_2	BOLD:AAI6480	DNA Barcode	Andreia Penado private collection	Arthropoda	Insecta	Hymenoptera	Halictidae	Halictus	Halictus subauratus (Rossi, 1792)	species				2015-08-21	Andreia Penado	Portugal	Braganca	Alfandega da Fe	41.3123	-6.92457		265	265	Adult	M	Leg removed for DNA extraction	Barcode of Life Datasystems	Creative Commons - Share Alike	en
IBIHM018-19	IBIHM018-19	INV02336	S067BR1	BOLD:AAJ7737	DNA Barcode	Andreia Penado private collection	Arthropoda	Insecta	Hymenoptera	Apidae	Bombus	Bombus ruderatus (Fabricius, 1775)	species				2015-06-27	Andreia Penado	Portugal	Braganca	Vale Pereiro	41.3828	-6.89737		397	397	Adult	M	Leg removed for DNA extraction	Barcode of Life Datasystems	Creative Commons - Share Alike	en
IBIHM045-19	IBIHM045-19	INV02318	S059AM1	BOLD:AAI6480	DNA Barcode	Andreia Penado private collection	Arthropoda	Insecta	Hymenoptera	Halictidae	Halictus	Halictus subauratus (Rossi, 1792)	species				2015-08-27	Andreia Penado	Portugal	Braganca	Cerejais	41.3093	-6.93215		438	438	Adult	F	Leg removed for DNA extraction	Barcode of Life Datasystems	Creative Commons - Share Alike	en
IBIHM073-21	IBIHM073-21	INV12002	INV12002	BOLD:ACR2895	DNA Barcode	Universite de Mons	Arthropoda	Insecta	Hymenoptera	Apidae	Melecta	Melecta albifrons (Forster, 1771)	species	Thomas J Wood			2021-06-08	Thomas Wood	Spain	Andalusia	Sierra Nevada, Central Hidroelectrica del Poqueira environs	36.991	-3.35				Adult	M	Leg removed for DNA extraction	Barcode of Life Datasystems	Creative Commons - Share Alike	en
IBIHM1016-22	IBIHM1016-22	INV12615	INV12615	BOLD:ADZ2937	DNA Barcode	Universite de Mons	Arthropoda	Insecta	Hymenoptera	Halictidae	Lasioglossum	Lasioglossum littorale (Blüthgen, 1924)	species	Thomas J Wood			2019-05-11	Thomas Wood	Portugal	Porto	Paisagem Protegida Regional Litoral Vila do Conde	41.317	-8.734				Adult	F	Leg removed for DNA extraction	Barcode of Life Datasystems	Creative Commons - Share Alike	en
IBIHM1018-22	IBIHM1018-22	INV12617	INV12617	BOLD:AAE5918	DNA Barcode	Universite de Mons	Arthropoda	Insecta	Hymenoptera	Halictidae	Lasioglossum	Lasioglossum lucidulum (Schenck, 1861)	species	Thomas J Wood			2021-05-11	Thomas Wood	Spain	Catalonia	Balaguer, Camarasa, Aiguabarreig Segre-Noguera Pallaresa	41.876	0.851				Adult	F	Leg removed for DNA extraction	Barcode of Life Datasystems	Creative Commons - Share Alike	en
IBIHM1033-22	IBIHM1033-22	INV12632	INV12632	BOLD:AEO0162	DNA Barcode	Universite de Mons	Arthropoda	Insecta	Hymenoptera	Andrenidae	Andrena	Andrena hystrix Schmiedeknecht, 1883	species	Thomas J Wood			2021-05-11	Thomas Wood	Spain	Catalonia	Balaguer, Camarasa, Aiguabarreig Segre-Noguera Pallaresa	41.876	0.851				Adult	F	Leg removed for DNA extraction	Barcode of Life Datasystems	Creative Commons - Share Alike	en
IBIHM104-21	IBIHM104-21	INV12033	INV12033	BOLD:ADC9939	DNA Barcode	Universite de Mons	Arthropoda	Insecta	Hymenoptera	Megachilidae	Coelioxys	Coelioxys haemorrhoa Förster, 1853	species	Thomas J Wood			2019-07-21	Thomas Wood	Spain	Comunidad de Madrid	Rivas-Vaciamadrid, Canal de Manzanares to Camino de Ucles	40.322	-3.563				Adult	M	Leg removed for DNA extraction	Barcode of Life Datasystems	Creative Commons - Share Alike	en
IBIHM1051-22	IBIHM1051-22	INV12650	INV12650	BOLD:AEN0289	DNA Barcode	Universite de Mons	Arthropoda	Insecta	Hymenoptera	Andrenidae	Andrena	Andrena verticalis Pérez, 1895	species	Thomas J Wood			2021-07-20	Thomas Wood	Spain	Castilla y Leon	La Higuera, 500 m W, Calle Baja	41.016	-4.086				Adult	M	Leg removed for DNA extraction	Barcode of Life Datasystems	Creative Commons - Share Alike	en
IBIHM116-21	IBIHM116-21	INV12045	INV12045	BOLD:AEN3179	DNA Barcode	Universite de Mons	Arthropoda	Insecta	Hymenoptera	Apidae	Nomada	Nomada dira Schmiedeknecht, 1882	species	Thomas J Wood			2021-05-15	Thomas Wood	Spain	Castilla y Leon	Madrona, 500 m NE, Arroyo del Hocino	40.901	-4.156				Adult	F	Leg removed for DNA extraction	Barcode of Life Datasystems	Creative Commons - Share Alike	en
IBIHM1245-22	IBIHM1245-22	INV12844	INV12844	BOLD:AEW3802	DNA Barcode	Universite de Mons	Arthropoda	Insecta	Hymenoptera	Apidae	Nomada	Nomada fallax Pérez, 1913	species	Thomas J Wood			2022-03-29	Thomas Wood	Portugal	Faro	Monte Gordo, Retur, Praia do Cabeco	37.179	-7.474				Adult	F	Leg removed for DNA extraction	Barcode of Life Datasystems	Creative Commons - Share Alike	en
IBIHM1259-22	IBIHM1259-22	INV12406	INV12406	BOLD:AET0068	DNA Barcode	Universite de Mons	Arthropoda	Insecta	Hymenoptera	Megachilidae	Protosmia	Protosmia glutinosa (Giraud, 1871)	species	Andreas Muller			2021-06-06	Thomas Wood	Spain	Andalusia	Sierra Nevada, El Dornajo	37.132	-3.439		1700	1700	Adult	M	Leg removed for DNA extraction	Barcode of Life Datasystems	Creative Commons - Share Alike	en
IBIHM1295-22	IBIHM1295-22	INV12442	INV12442	BOLD:AEU4316	DNA Barcode	Universite de Mons	Arthropoda	Insecta	Hymenoptera	Megachilidae	Chelostoma	Chelostoma florisomne (Linnaeus, 1758)	species	Thomas J Wood			2021-06-08	Thomas Wood	Spain	Andalusia	Sierra Nevada, Central Hidroelectrica del Poqueira environs	36.991	-3.35				Adult	F	Leg removed for DNA extraction	Barcode of Life Datasystems	Creative Commons - Share Alike	en
IBIHM1300-22	IBIHM1300-22	INV12447	INV12447	BOLD:AEO1769	DNA Barcode	Universite de Mons	Arthropoda	Insecta	Hymenoptera	Megachilidae	Afranthidium	Afranthidium carduele malacopygum (Gribodo, 1894)	subspecies	Thomas J Wood			2021-07-19	Thomas Wood	Spain	Castilla y Leon	Sanchidrian, Shales with Precambrian metarkoses	40.883	-4.563				Adult	F	Leg removed for DNA extraction	Barcode of Life Datasystems	Creative Commons - Share Alike	en
IBIHM1305-22	IBIHM1305-22	INV12452	INV12452	BOLD:AES4301	DNA Barcode	Universite de Mons	Arthropoda	Insecta	Hymenoptera	Megachilidae	Coelioxys	Coelioxys aurolimbatus Förster, 1853	species	Thomas J Wood			2021-05-29	Thomas Wood	Spain	Andalusia	Juzcar, Juzcar to Sendero de la Eras	36.635	-5.171				Adult	M	Leg removed for DNA extraction	Barcode of Life Datasystems	Creative Commons - Share Alike	en
IBIHM1307-22	IBIHM1307-22	INV12454	INV12454	BOLD:ADC9939	DNA Barcode	Universite de Mons	Arthropoda	Insecta	Hymenoptera	Megachilidae	Coelioxys	Coelioxys haemorrhoa Förster, 1853	species	Thomas J Wood			2021-07-25	Thomas Wood	Spain	Castilla y Leon	Castroserna de Abajo, Buitreras y Cuevas	41.215	-3.749				Adult	F	Leg removed for DNA extraction	Barcode of Life Datasystems	Creative Commons - Share Alike	en
IBIHM1310-22	IBIHM1310-22	INV12457	INV12457	BOLD:AAO3396	DNA Barcode	Universite de Mons	Arthropoda	Insecta	Hymenoptera	Apidae	Thyreus	Thyreus histrionicus (Illiger, 1806)	species	Thomas J Wood			2021-07-24	Thomas Wood	Spain	Castilla y Leon	Villaseca, Ermita de San Frutos, fields to S and E	41.324	-3.869				Adult	F	Leg removed for DNA extraction	Barcode of Life Datasystems	Creative Commons - Share Alike	en
IBIHM1316-22	IBIHM1316-22	INV12463	INV12463	BOLD:ACD1277	DNA Barcode	Universite de Mons	Arthropoda	Insecta	Hymenoptera	Apidae	Epeolus	Epeolus julliani Pérez, 1884	species	Thomas J Wood			2021-07-25	Thomas Wood	Spain	Castilla y Leon	Castroserna de Abajo, Buitreras y Cuevas	41.215	-3.749				Adult	F	Leg removed for DNA extraction	Barcode of Life Datasystems	Creative Commons - Share Alike	en
IBIHM1325-22	IBIHM1325-22	INV12472	INV12472	BOLD:AAD8159	DNA Barcode	Universite de Mons	Arthropoda	Insecta	Hymenoptera	Apidae	Bombus	Bombus muscorum (Linnaeus, 1758)	species	Thomas J Wood			2021-07-20	Thomas Wood	Spain	Castilla y Leon	Bernuy de Porreros, Fuente de los Canos	41.006	-4.11				Adult	F	Leg removed for DNA extraction	Barcode of Life Datasystems	Creative Commons - Share Alike	en
IBIHM1335-22	IBIHM1335-22	INV12482	INV12482	BOLD:ABZ4790	DNA Barcode	Universite de Mons	Arthropoda	Insecta	Hymenoptera	Apidae	Eucera	Eucera longicornis (Linnaeus, 1758)	species	Thomas J Wood			2019-05-16	Thomas Wood	Portugal	Vila Real	Chaves, Braga road, Rio Tamega	41.721	-7.549				Adult	F	Leg removed for DNA extraction	Barcode of Life Datasystems	Creative Commons - Share Alike	en
IBIHM162-21	IBIHM162-21	INV12091	INV12091	BOLD:AEX4551	DNA Barcode	Universite de Mons	Arthropoda	Insecta	Hymenoptera	Apidae	Nomada	Nomada similis Morawitz, 1872	species	Thomas J Wood			2016-07-04	Thomas Wood	Portugal	Braganca	Barragem da Serra Serrada, Serra da Montesinho	41.962	-6.768				Adult	F	Leg removed for DNA extraction	Barcode of Life Datasystems	Creative Commons - Share Alike	en
IBIHM202-21	IBIHM202-21	INV12131	INV12131	BOLD:AEO3578	DNA Barcode	Universite de Mons	Arthropoda	Insecta	Hymenoptera	Apidae	Anthophora	Anthophora atriceps Pérez, 1879	species	Thomas J Wood			2021-06-06	Thomas Wood	Spain	Andalusia	Sierra Nevada, Mirador Monte Ahí de Cara	37.124	-3.432		2100	2100	Adult	M	Leg removed for DNA extraction	Barcode of Life Datasystems	Creative Commons - Share Alike	en
IBIHM204-21	IBIHM204-21	INV12133	INV12133	BOLD:AEN8225	DNA Barcode	Universite de Mons	Arthropoda	Insecta	Hymenoptera	Apidae	Anthophora	Anthophora balneorum Lepeletier, 1841	species	Thomas J Wood			2021-05-19	Thomas Wood	Spain	Comunidad de Madrid	Rivas-Vaciamadrid, Canal de Manzanares to Camino de Ucles	40.322	-3.563				Adult	M	Leg removed for DNA extraction	Barcode of Life Datasystems	Creative Commons - Share Alike	en
IBIHM205-21	IBIHM205-21	INV12134	INV12134	BOLD:AAJ2426	DNA Barcode	Universite de Mons	Arthropoda	Insecta	Hymenoptera	Apidae	Anthophora	Anthophora bimaculata (Panzer, 1798)	species	Thomas J Wood			2021-06-24	Thomas Wood	Spain	Castilla-La Mancha	Villalba de la Sierra, Cortados de Villalba	40.234	-2.07				Adult	F	Leg removed for DNA extraction	Barcode of Life Datasystems	Creative Commons - Share Alike	en
IBIHM212-21	IBIHM212-21	INV12141	INV12141	BOLD:AAC5304	DNA Barcode	Universite de Mons	Arthropoda	Insecta	Hymenoptera	Apidae	Anthophora	Anthophora furcata (Panzer, 1798)	species	Thomas J Wood			2021-07-05	Thomas Wood	Spain	Andalusia	Sierra Nevada, Trevelez environs to Barranco Madrid	37.008	-3.266				Adult	M	Leg removed for DNA extraction	Barcode of Life Datasystems	Creative Commons - Share Alike	en
IBIHM224-21	IBIHM224-21	INV12153	INV12153	BOLD:AEO5858	DNA Barcode	Universite de Mons	Arthropoda	Insecta	Hymenoptera	Apidae	Anthophora	Anthophora hispanica (Fabricius, 1787)	species	Thomas J Wood			2014-04-07	Thomas Wood	Portugal	Faro	Boca do Rio, Salema	37.068	-8.811				Adult	F	Leg removed for DNA extraction	Barcode of Life Datasystems	Creative Commons - Share Alike	en
IBIHM261-21	IBIHM261-21	INV12190	INV12190	BOLD:AEO3886	DNA Barcode	Universite de Mons	Arthropoda	Insecta	Hymenoptera	Colletidae	Hylaeus	Hylaeus gredleri Förster, 1871	species	Thomas J Wood			2021-05-28	Thomas Wood	Spain	Andalusia	Grazalema, Rio Guadalete	36.759	-5.36				Adult	M	Leg removed for DNA extraction	Barcode of Life Datasystems	Creative Commons - Share Alike	en
IBIHM273-21	IBIHM273-21	INV12202	INV12202	BOLD:AEO2267	DNA Barcode	Universite de Mons	Arthropoda	Insecta	Hymenoptera	Colletidae	Hylaeus	Hylaeus pictus (Smith, 1853)	species	Thomas J Wood			2021-05-25	Thomas Wood	Spain	Andalusia	Malaga, Parque del Guadalhorce	36.672	-4.462				Adult	M	Leg removed for DNA extraction	Barcode of Life Datasystems	Creative Commons - Share Alike	en
IBIHM277-21	IBIHM277-21	INV12206	INV12206	BOLD:AAK3323	DNA Barcode	Universite de Mons	Arthropoda	Insecta	Hymenoptera	Colletidae	Hylaeus	Hylaeus punctulatissimus Smith, 1842	species	Thomas J Wood			2021-06-01	Thomas Wood	Spain	Andalusia	Gaucin, Gaucin to Puerto del Hacho	36.521	-5.333				Adult	M	Leg removed for DNA extraction	Barcode of Life Datasystems	Creative Commons - Share Alike	en
IBIHM294-21	IBIHM294-21	INV12223	INV12223	BOLD:AEN8472	DNA Barcode	Universite de Mons	Arthropoda	Insecta	Hymenoptera	Megachilidae	Pseudoanthidium	Pseudoanthidium melanurum (Klug, 1832)	species	Thomas J Wood			2021-07-04	Thomas Wood	Spain	Andalusia	Tocon de Quentar to Camino de Las Ramillas	37.238	-3.361		1200	1200	Adult	F	Leg removed for DNA extraction	Barcode of Life Datasystems	Creative Commons - Share Alike	en
IBIHM298-21	IBIHM298-21	INV12227	INV12227	BOLD:AEN7816	DNA Barcode	Universite de Mons	Arthropoda	Insecta	Hymenoptera	Megachilidae	Trachusa	Trachusa laeviventris (Dours, 1873)	species	Thomas J Wood			2021-05-29	Thomas Wood	Spain	Andalusia	Juzcar, Juzcar to Sendero de la Eras	36.635	-5.171				Adult	F	Leg removed for DNA extraction	Barcode of Life Datasystems	Creative Commons - Share Alike	en
IBIHM307-21	IBIHM307-21	INV12236	INV12236	BOLD:AAY7863	DNA Barcode	Universite de Mons	Arthropoda	Insecta	Hymenoptera	Megachilidae	Megachile	Megachile albonotata Radoszkowski, 1886	species	Thomas J Wood			2021-06-10	Thomas Wood	Spain	Andalusia	Sierra Nevada, Aldeire, Mirador del Marquesado	37.146	-3.049				Adult	F	Leg removed for DNA extraction	Barcode of Life Datasystems	Creative Commons - Share Alike	en
IBIHM340-21	IBIHM340-21	INV12269	INV12269	BOLD:AAK4967	DNA Barcode	Universite de Mons	Arthropoda	Insecta	Hymenoptera	Halictidae	Halictus	Halictus submediterraneus (Pauly, 2015)	species	Thomas J Wood			2019-08-03	Thomas Wood	Portugal	Setubal	Santana, Estr. Fonte de Carvalho	38.458	-9.102				Adult	M	Leg removed for DNA extraction	Barcode of Life Datasystems	Creative Commons - Share Alike	en
IBIHM341-21	IBIHM341-21	INV12270	INV12270	BOLD:ABV8170	DNA Barcode	Universite de Mons	Arthropoda	Insecta	Hymenoptera	Halictidae	Halictus	Halictus smaragdulus Vachal, 1895	species	Thomas J Wood			2019-07-19	Thomas Wood	Spain	Comunidad de Madrid	Becerril de la Sierra, Urbanisation Vista-Real	40.729	-3.978				Adult	M	Leg removed for DNA extraction	Barcode of Life Datasystems	Creative Commons - Share Alike	en
IBIHM352-21	IBIHM352-21	INV12281	INV12281	BOLD:AAV7281	DNA Barcode	Universite de Mons	Arthropoda	Insecta	Hymenoptera	Halictidae	Ceylalictus	Ceylalictus variegatus (Olivier, 1789)	species	Thomas J Wood			2021-05-21	Thomas Wood	Spain	Andalusia	Aznalcazar, S of Pinares de Aznalcazar	37.262	-6.222				Adult	M	Leg removed for DNA extraction	Barcode of Life Datasystems	Creative Commons - Share Alike	en
IBIHM393-21	IBIHM393-21	INV12322	INV12322	BOLD:AEN9620	DNA Barcode	Universite de Mons	Arthropoda	Insecta	Hymenoptera	Halictidae	Lasioglossum	Lasioglossum leucozonium (Schrank, 1781)	species	Thomas J Wood			2021-06-11	Thomas Wood	Spain	Andalusia	Tocon de Quentar to Camino de Las Ramillas	37.238	-3.361		1200	1200	Adult	F	Leg removed for DNA extraction	Barcode of Life Datasystems	Creative Commons - Share Alike	en
IBIHM394-21	IBIHM394-21	INV12323	INV12323	BOLD:ADZ7745	DNA Barcode	Universite de Mons	Arthropoda	Insecta	Hymenoptera	Halictidae	Lasioglossum	Lasioglossum limbellum (Morawitz, 1876)	species	Thomas J Wood			2021-05-12	Thomas Wood	Spain	Comunidad de Madrid	Rivas-Vaciamadrid, Parque Regional Del Sudeste	40.324	-3.523				Adult	F	Leg removed for DNA extraction	Barcode of Life Datasystems	Creative Commons - Share Alike	en
IBIHM395-21	IBIHM395-21	INV12324	INV12324	BOLD:AAE5496	DNA Barcode	Universite de Mons	Arthropoda	Insecta	Hymenoptera	Halictidae	Lasioglossum	Lasioglossum malachurum (Kirby, 1802)	species	Thomas J Wood			2021-06-04	Thomas Wood	Spain	Andalusia	Campillos, Laguna Dulce	37.049	-4.834				Adult	F	Leg removed for DNA extraction	Barcode of Life Datasystems	Creative Commons - Share Alike	en
IBIHM399-21	IBIHM399-21	INV12328	INV12328	BOLD:ACQ8646	DNA Barcode	Universite de Mons	Arthropoda	Insecta	Hymenoptera	Halictidae	Lasioglossum	Lasioglossum minutissimum (Kirby, 1802)	species	Thomas J Wood			2021-06-19	Thomas Wood	Spain	Andalusia	Sierra de Baza, Prados del Rey	37.375	-2.854		2000	2000	Adult	F	Leg removed for DNA extraction	Barcode of Life Datasystems	Creative Commons - Share Alike	en
IBIHM419-21	IBIHM419-21	INV12348	INV12348	BOLD:AAI9265	DNA Barcode	Universite de Mons	Arthropoda	Insecta	Hymenoptera	Colletidae	Colletes	Colletes acutus Pérez, 1903	species	Thomas J Wood			2019-03-20	Thomas Wood	Portugal	Santarem	Fazendas de Almeirim, Santarem	39.14	-8.526				Adult	F	Leg removed for DNA extraction	Barcode of Life Datasystems	Creative Commons - Share Alike	en
IBIHM426-21	IBIHM426-21	INV12355	INV12355	BOLD:AEW0951	DNA Barcode	Universite de Mons	Arthropoda	Insecta	Hymenoptera	Colletidae	Colletes	Colletes hylaeiformis Eversmann, 1852	species	Thomas J Wood			2020-07-17	Thomas Wood	Spain	Castilla y Leon	El Losar del Barco, 2 km N	40.415	-5.537				Adult	F	Leg removed for DNA extraction	Barcode of Life Datasystems	Creative Commons - Share Alike	en
IBIHM477-21	IBIHM477-21	INV12506	INV12506	BOLD:AEO4687	DNA Barcode	Universite de Mons	Arthropoda	Insecta	Hymenoptera	Andrenidae	Andrena	Andrena antigana Pérez, 1895	species	Thomas J Wood			2019-05-11	Thomas Wood	Portugal	Braga	Perelhal, Banho, N103-1	41.533	-8.714				Adult	F	Leg removed for DNA extraction	Barcode of Life Datasystems	Creative Commons - Share Alike	en
IBIHM513-21	IBIHM513-21	INV12542	INV12542	BOLD:AEI8573	DNA Barcode	Universite de Mons	Arthropoda	Insecta	Hymenoptera	Andrenidae	Andrena	Andrena orana Warncke, 1975	species	Thomas J Wood			2015-04-02	Thomas Wood	Portugal	Faro	Pera, Praia Grande	37.094	-8.337				Adult	M	Leg removed for DNA extraction	Barcode of Life Datasystems	Creative Commons - Share Alike	en
IBIHM548-21	IBIHM548-21	INV12577	INV12577	BOLD:ACF9884	DNA Barcode	Universite de Mons	Arthropoda	Insecta	Hymenoptera	Megachilidae	Hoplitis	Hoplitis stecki (Frey-Gessner, 1908)	species	Thomas J Wood			2021-06-08	Thomas Wood	Spain	Andalusia	Sierra Nevada, Capileira to La Cebadilla	36.978	-3.355		1500	1500	Adult	M	Leg removed for DNA extraction	Barcode of Life Datasystems	Creative Commons - Share Alike	en
IBIHM558-21	IBIHM558-21	INV12587	INV12587	BOLD:AEN7876	DNA Barcode	Universite de Mons	Arthropoda	Insecta	Hymenoptera	Megachilidae	Osmia	Osmia tricornis Latreille, 1811	species	Thomas J Wood			2021-05-28	Thomas Wood	Spain	Andalusia	Grazalema, Rio Guadalete	36.759	-5.36				Adult	F	Leg removed for DNA extraction	Barcode of Life Datasystems	Creative Commons - Share Alike	en
IBIHM564-21	IBIHM564-21	INV12593	INV12593	BOLD:AEL6177	DNA Barcode	Universite de Mons	Arthropoda	Insecta	Hymenoptera	Megachilidae	Hoplitis	Hoplitis cristatula (van der Zanden, 1990)	species	Thomas J Wood			2021-06-14	Thomas Wood	Spain	Andalusia	Sierra Nevada, Trevelez to Refugio La Campinuela	37.024	-3.266				Adult	F	Leg removed for DNA extraction	Barcode of Life Datasystems	Creative Commons - Share Alike	en
IBIHM610-21	IBIHM610-21		INV12539	BOLD:AAC4378	DNA Barcode	University of Coimbra, FLOWer Lab	Arthropoda	Insecta	Hymenoptera	Apidae	Bombus	Bombus pascuorum (Scopoli, 1763)	species	H. Gaspar	kiwifruit orchard	netting	2019-05-22	H. Gaspar et al.	Portugal	Porto	Guilhabreu	41.29	-8.653		71	71	adult	M	Leg removed for DNA extraction	Barcode of Life Datasystems	Creative Commons - Share Alike	en
IBIHM622-21	IBIHM622-21		INV12551 A936	BOLD:AAD0135	DNA Barcode	University of Coimbra, FLOWer Lab	Arthropoda	Insecta	Hymenoptera	Andrenidae	Andrena	Andrena bicolor Fabricius, 1775	species	H. Gaspar	kiwifruit orchard	pan-trap	2020-02-03	H. Gaspar et al.	Portugal	Aveiro	Branca	40.738	-8.484		157	157	adult	M	Leg removed for DNA extraction	Barcode of Life Datasystems	Creative Commons - Share Alike	en
IBIHM670-21	IBIHM670-21		INV12599	BOLD:AEN9032	DNA Barcode	University of Coimbra, FLOWer Lab	Arthropoda	Insecta	Hymenoptera	Halictidae	Lasioglossum	Lasioglossum strictifrons (Vachal, 1895)	species	Thomas J Wood	kiwifruit orchard	pan-trap	2019-05-01	H. Gaspar et al.	Portugal	Leiria	Guia	39.944	-8.824		71	71	adult	F	Leg removed for DNA extraction	Barcode of Life Datasystems	Creative Commons - Share Alike	en
IBIHM697-21	IBIHM697-21		INV12626	BOLD:AAD2767	DNA Barcode	University of Coimbra, FLOWer Lab	Arthropoda	Insecta	Hymenoptera	Megachilidae	Megachile	Megachile leachella Curtis, 1828	species	H. Gaspar	kiwifruit orchard	pan-trap	2019-07-02	H. Gaspar et al.	Portugal	Leiria	Guia	39.944	-8.824		71	71	adult	F	Leg removed for DNA extraction	Barcode of Life Datasystems	Creative Commons - Share Alike	en
IBIHM725-21	IBIHM725-21		INV12654	BOLD:ABU9205	DNA Barcode	University of Coimbra, FLOWer Lab	Arthropoda	Insecta	Hymenoptera	Colletidae	Hylaeus	Hylaeus incongruus Förster, 1871	species	H. Gaspar	kiwifruit orchard	pan-trap	2019-05-01	H. Gaspar et al.	Portugal	Viana do Castelo	Ganfei	42.046	-8.632		9	9	adult	F	Leg removed for DNA extraction	Barcode of Life Datasystems	Creative Commons - Share Alike	en
IBIHM727-21	IBIHM727-21		INV12656	BOLD:AAE1166	DNA Barcode	University of Coimbra, FLOWer Lab	Arthropoda	Insecta	Hymenoptera	Colletidae	Hylaeus	Hylaeus hyalinatus Smith, 1842	species	H. Gaspar	kiwifruit orchard	netting	2019-05-22	H. Gaspar et al.	Portugal	Porto	Guilhabreu	41.29	-8.653		71	71	adult	M	Leg removed for DNA extraction	Barcode of Life Datasystems	Creative Commons - Share Alike	en
IBIHM758-21	IBIHM758-21	A693	INV12687	BOLD:AEN9475	DNA Barcode	University of Coimbra, FLOWer Lab	Arthropoda	Insecta	Hymenoptera	Andrenidae	Andrena	Andrena senecionis Pérez, 1895	species	H. Gaspar	kiwifruit orchard	pan-trap	2019-04-30	H. Gaspar et al.	Portugal	Viana do Castelo	Vila Fria	41.392	-8.237		151	151	adult	F	Leg removed for DNA extraction	Barcode of Life Datasystems	Creative Commons - Share Alike	en
IBIHM773-21	IBIHM773-21		INV12702 A863	BOLD:AEO4429	DNA Barcode	University of Coimbra, FLOWer Lab	Arthropoda	Insecta	Hymenoptera	Andrenidae	Panurgus	Panurgus cephalotes Latreille, 1811	species	H. Gaspar	kiwifruit orchard	pan-trap	2019-07-05	H. Gaspar et al.	Portugal	Aveiro	Eixo e Eirol	40.599	-8.544		35	35	adult		Leg removed for DNA extraction	Barcode of Life Datasystems	Creative Commons - Share Alike	en
IBIHM790-21	IBIHM790-21		INV12719 J131	BOLD:AAF6016	DNA Barcode	University of Coimbra, FLOWer Lab	Arthropoda	Insecta	Hymenoptera	Halictidae	Nomiapis	Nomiapis diversipes (Latreille, 1806)	species	H. Gaspar		targeted catch	2018-07-07	D. Tavares et al.	Portugal	Viseu	Ester de Cima	40.926	-8.023		559	559	adult	F	Leg removed for DNA extraction	Barcode of Life Datasystems	Creative Commons - Share Alike	en
IBIHM792-21	IBIHM792-21		INV12721	BOLD:AAB1123	DNA Barcode	University of Coimbra, FLOWer Lab	Arthropoda	Insecta	Hymenoptera	Megachilidae	Chelostoma	Chelostoma campanularum (Kirby, 1802)	species	H. Gaspar		targeted catch	2018-07-06	D. Tavares et al.	Portugal	Viseu	Picao	40.932	-7.954		661	661	adult	M	Leg removed for DNA extraction	Barcode of Life Datasystems	Creative Commons - Share Alike	en
IBIHM814-21	IBIHM814-21		INV12743	BOLD:AEN4764	DNA Barcode	University of Coimbra, FLOWer Lab	Arthropoda	Insecta	Hymenoptera	Apidae	Eucera	Eucera notata Lepeletier, 1841	species	H. Gaspar		netting	2021-05-18	C. Siopa et al.	Portugal	Castelo Branco	Vale de Prazeres	40.101	-7.405		460	460	adult	F	Leg removed for DNA extraction	Barcode of Life Datasystems	Creative Commons - Share Alike	en
IBIHM844-21	IBIHM844-21		INV12773	BOLD:AEW0985	DNA Barcode	University of Coimbra, FLOWer Lab	Arthropoda	Insecta	Hymenoptera	Halictidae	Halictus	Halictus quadripartitus Blüthgen, 1923	species	H. Gaspar		netting	2021-08-10	C. Siopa et al.	Portugal	Castelo Branco	Vale de Prazeres	40.101	-7.405		460	460	adult	M	Leg removed for DNA extraction	Barcode of Life Datasystems	Creative Commons - Share Alike	en
IBIHM846-21	IBIHM846-21		INV12775	BOLD:ADZ7031	DNA Barcode	University of Coimbra, FLOWer Lab	Arthropoda	Insecta	Hymenoptera	Halictidae	Halictus	Halictus pollinosus Sichel, 1860	species	H. Gaspar		netting	2021-07-21	C. Siopa et al.	Portugal	Castelo Branco	Vale de Prazeres	40.101	-7.405		460	460	adult	M	Leg removed for DNA extraction	Barcode of Life Datasystems	Creative Commons - Share Alike	en
IBIHM858-21	IBIHM858-21		INV12787	BOLD:AEN9127	DNA Barcode	University of Coimbra, FLOWer Lab	Arthropoda	Insecta	Hymenoptera	Halictidae	Lasioglossum	Lasioglossum dusmeti (Blüthgen, 1924)	species	H. Gaspar		netting	2021-05-18	C. Siopa et al.	Portugal	Castelo Branco	Vale de Prazeres	40.101	-7.405		460	460	adult	M	Leg removed for DNA extraction	Barcode of Life Datasystems	Creative Commons - Share Alike	en
IBIHM892-21	IBIHM892-21		INV12821	BOLD:AEO4911	DNA Barcode	University of Coimbra, FLOWer Lab	Arthropoda	Insecta	Hymenoptera	Andrenidae	Flavipanurgus	Flavipanurgus kastiliensis (Warncke, 1985)	species	H. Gaspar		Targeted	2021-04-17	C. Siopa et al.	Portugal	Castelo Branco	Vale de Prazeres	40.101	-7.405		460	460	adult	F	Leg removed for DNA extraction	Barcode of Life Datasystems	Creative Commons - Share Alike	en
IBIHM900-21	IBIHM900-21		INV12829	BOLD:AEO5509	DNA Barcode	University of Coimbra, FLOWer Lab	Arthropoda	Insecta	Hymenoptera	Apidae	Anthophora	Anthophora dispar Lepeletier, 1841	species	H. Gaspar		netting	2021-05-17	C. Siopa et al.	Portugal	Castelo Branco	Vale de Prazeres	40.101	-7.405		460	460	adult	F	Leg removed for DNA extraction	Barcode of Life Datasystems	Creative Commons - Share Alike	en
IBIHM938-21	IBIHM938-21		C780	BOLD:AEO0400	DNA Barcode	University of Coimbra, FLOWer Lab	Arthropoda	Insecta	Hymenoptera	Megachilidae	Hoplitis	Hoplitis albiscopa (Friese, 1899)	species	H. Gaspar		netting	2021-05-18	C. Siopa et al.	Portugal	Castelo Branco	Vale de Prazeres	40.101	-7.405		460	460	adult	F	Leg removed for DNA extraction	Barcode of Life Datasystems	Creative Commons - Share Alike	en
IBIHM942-21	IBIHM942-21		INV12871	BOLD:AEO1135	DNA Barcode	University of Coimbra, FLOWer Lab	Arthropoda	Insecta	Hymenoptera	Andrenidae	Andrena	Andrena rhyssonota Pérez, 1895	species	H. Gaspar		netting	2021-04-19	C. Siopa et al.	Portugal	Castelo Branco	Vale de Prazeres	40.101	-7.405		460	460	adult	F	Leg removed for DNA extraction	Barcode of Life Datasystems	Creative Commons - Share Alike	en
IBIHM029-19	IBIHM029-19	INV01540	S066 AME	BOLD:ADD7208	DNA Barcode	Andreia Penado private collection	Arthropoda	Insecta	Hymenoptera	Andrenidae	Panurgus	Panurgus calcaratus (Scopoli, 1763)	species				2014-06-20	Andreia Penado	Portugal	Braganca	Eucisia	41.3068	-7.01962		443	443	Adult	M	Leg removed for DNA extraction	Barcode of Life Datasystems	Creative Commons - Share Alike	en
IBIHM031-19	IBIHM031-19	INV01550	S066 AME	BOLD:ADD7208	DNA Barcode	Andreia Penado private collection	Arthropoda	Insecta	Hymenoptera	Andrenidae	Panurgus	Panurgus calcaratus (Scopoli, 1763)	species				2014-06-20	Andreia Penado	Portugal	Braganca	Eucisia	41.3068	-7.01962		443	443	Adult	M	Leg removed for DNA extraction	Barcode of Life Datasystems	Creative Commons - Share Alike	en
IBIHM035-19	IBIHM035-19	INV01567	S031 AMD	BOLD:ADD7208	DNA Barcode	Andreia Penado private collection	Arthropoda	Insecta	Hymenoptera	Andrenidae	Panurgus	Panurgus calcaratus (Scopoli, 1763)	species				2014-06-27	Andreia Penado	Portugal	Braganca	Cerejais	41.3053	-6.92181		321	321	Adult	M	Leg removed for DNA extraction	Barcode of Life Datasystems	Creative Commons - Share Alike	en
IBIHM071-21	IBIHM071-21	INV12000	INV12000	BOLD:AEC4732	DNA Barcode	Universite de Mons	Arthropoda	Insecta	Hymenoptera	Megachilidae	Stelis	Stelis nasuta (Latreille, 1809)	species	Thomas J Wood			2021-07-05	Thomas Wood	Spain	Andalusia	Sierra Nevada, Trevelez to Refugio La Campinuela	37.024	-3.266				Adult	M	Leg removed for DNA extraction	Barcode of Life Datasystems	Creative Commons - Share Alike	en
IBIHM072-21	IBIHM072-21	INV12001	INV12001	BOLD:AEO2855	DNA Barcode	Universite de Mons	Arthropoda	Insecta	Hymenoptera	Apidae	Melecta	Melecta Latreille, 1802	species	Thomas J Wood			2021-06-10	Thomas Wood	Spain	Andalusia	Sierra Nevada, Aldeire, Mirador del Marquesado	37.146	-3.049				Adult	F	Leg removed for DNA extraction	Barcode of Life Datasystems	Creative Commons - Share Alike	en
IBIHM076-21	IBIHM076-21	INV12005	INV12005	BOLD:AEO3985	DNA Barcode	Universite de Mons	Arthropoda	Insecta	Hymenoptera	Apidae	Thyreus	Thyreus hirtus (de Beaumont, 1940)	species	Thomas J Wood			2020-07-15	Thomas Wood	Spain	Galicia	Pena Trevinca, Penouta, Mina da Penouta	42.186	-7.02				Adult	M	Leg removed for DNA extraction	Barcode of Life Datasystems	Creative Commons - Share Alike	en
IBIHM087-21	IBIHM087-21	INV12016	INV12016	BOLD:AEN9289	DNA Barcode	Universite de Mons	Arthropoda	Insecta	Hymenoptera	Megachilidae	Ensliniana	Ensliniana bidentata (Friese, 1899)	species	Thomas J Wood			2021-05-23	Thomas Wood	Spain	Andalusia	Vejer de la Frontera, Patria environs	36.268	-6.013				Adult	F	Leg removed for DNA extraction	Barcode of Life Datasystems	Creative Commons - Share Alike	en
IBIHM088-21	IBIHM088-21	INV12017	INV12017	BOLD:AAY8179	DNA Barcode	Universite de Mons	Arthropoda	Insecta	Hymenoptera	Megachilidae	Dioxys	Dioxys cinctus (Jurine, 1807)	species	Thomas J Wood			2021-06-06	Thomas Wood	Spain	Andalusia	Sierra Nevada, El Dornajo	37.132	-3.439		1700	1700	Adult	F	Leg removed for DNA extraction	Barcode of Life Datasystems	Creative Commons - Share Alike	en
IBIHM094-21	IBIHM094-21	INV12023	INV12023	BOLD:AEO2242	DNA Barcode	Universite de Mons	Arthropoda	Insecta	Hymenoptera	Megachilidae	Stelis	Stelis ortizi M.Schwarz & Gusenleitner, 2010	species	Thomas J Wood			2016-04-24	Thomas Wood	Portugal	Faro	Praia do Barril, near Tavira	37.087	-7.662				Adult	M	Leg removed for DNA extraction	Barcode of Life Datasystems	Creative Commons - Share Alike	en
IBIHM1020-22	IBIHM1020-22	INV12619	INV12619	BOLD:AAD9335	DNA Barcode	Universite de Mons	Arthropoda	Insecta	Hymenoptera	Halictidae	Lasioglossum	Lasioglossum morio (Fabricius, 1793)	species	Alain Pauly			2016-06-30	Thomas Wood	Portugal	Braganca	Alto do Falgueirao, Serra do Montesinho	41.952	-6.764				Adult	F	Leg removed for DNA extraction	Barcode of Life Datasystems	Creative Commons - Share Alike	en
IBIHM118-21	IBIHM118-21	INV12047	INV12047	BOLD:AAD4959	DNA Barcode	Universite de Mons	Arthropoda	Insecta	Hymenoptera	Apidae	Nomada	Nomada flavoguttata (Kirby, 1802)	species	Thomas J Wood			2021-06-01	Thomas Wood	Spain	Andalusia	Gaucin, Gaucin to Puerto del Hacho	36.521	-5.333				Adult	M	Leg removed for DNA extraction	Barcode of Life Datasystems	Creative Commons - Share Alike	en
IBIHM1222-22	IBIHM1222-22	INV12821	INV12821	BOLD:AEN8421	DNA Barcode	Universite de Mons	Arthropoda	Insecta	Hymenoptera	Andrenidae	Andrena	Andrena baetica Wood, 2020	species	Thomas J Wood			2022-03-31	Thomas Wood	Portugal	Beja	Alcoutim, Sao Bartolomeu de Via Gloria, immediately to W	37.524	-7.722				Adult	F	Leg removed for DNA extraction	Barcode of Life Datasystems	Creative Commons - Share Alike	en
IBIHM1239-22	IBIHM1239-22	INV12838	INV12838	BOLD:AER8574	DNA Barcode	Universite de Mons	Arthropoda	Insecta	Hymenoptera	Apidae	Nomada	Nomada fenestrata Lepeletier, 1841	species	Thomas J Wood			2022-04-03	Thomas Wood	Portugal	Faro	Monte Gordo, Retur, Praia do Cabeco	37.179	-7.474				Adult	F	Leg removed for DNA extraction	Barcode of Life Datasystems	Creative Commons - Share Alike	en
IBIHM1253-22	IBIHM1253-22	INV12400	INV12400	BOLD:AAA7122	DNA Barcode	Universite de Mons	Arthropoda	Insecta	Hymenoptera	Megachilidae	Chelostoma	Chelostoma rapunculi (Lepeletier, 1841)	species	Thomas J Wood			2021-06-01	Thomas Wood	Spain	Andalusia	Gaucin, Gaucin to Puerto del Hacho	36.521	-5.333				Adult	M	Leg removed for DNA extraction	Barcode of Life Datasystems	Creative Commons - Share Alike	en
IBIHM1277-22	IBIHM1277-22	INV12424	INV12424	BOLD:AER7475	DNA Barcode	Universite de Mons	Arthropoda	Insecta	Hymenoptera	Megachilidae	Hoplitis	Hoplitis ochraceicornis (Ferton, 1902)	species	Andreas Muller			2021-06-30	Thomas Wood	Spain	Andalusia	Sierra Nevada, Collado Sevilla to Trevenque Peak	37.081	-3.506				Adult	M	Leg removed for DNA extraction	Barcode of Life Datasystems	Creative Commons - Share Alike	en
IBIHM1297-22	IBIHM1297-22	INV12444	INV12444	BOLD:AET7155	DNA Barcode	Universite de Mons	Arthropoda	Insecta	Hymenoptera	Megachilidae	Chelostoma	Chelostoma campanularum (Kirby, 1802)	species	Thomas J Wood			2021-06-03	Thomas Wood	Spain	Andalusia	Benaojan, Cueva del Hundidero	36.756	-5.237				Adult	F	Leg removed for DNA extraction	Barcode of Life Datasystems	Creative Commons - Share Alike	en
IBIHM1313-22	IBIHM1313-22	INV12460	INV12460	BOLD:AAO3396	DNA Barcode	Universite de Mons	Arthropoda	Insecta	Hymenoptera	Apidae	Thyreus	Thyreus histrionicus (Illiger, 1806)	species	Thomas J Wood			2021-07-10	Thomas Wood	Spain	Comunidad de Madrid	Pozuelo del Rey, 2 km NW	40.376	-3.345				Adult	M	Leg removed for DNA extraction	Barcode of Life Datasystems	Creative Commons - Share Alike	en
IBIHM140-21	IBIHM140-21	INV12069	INV12069	BOLD:AAF3571	DNA Barcode	Universite de Mons	Arthropoda	Insecta	Hymenoptera	Apidae	Nomada	Nomada linsenmaieri Schwarz, 1974	species	Thomas J Wood			2021-05-30	Thomas Wood	Spain	Andalusia	PN Sierra de las Nieves, mountain peak S of Pinsapo Escalereta	36.662	-5.036				Adult	F	Leg removed for DNA extraction	Barcode of Life Datasystems	Creative Commons - Share Alike	en
IBIHM158-21	IBIHM158-21	INV12087	INV12087	BOLD:AEN8255	DNA Barcode	Universite de Mons	Arthropoda	Insecta	Hymenoptera	Apidae	Nomada	Nomada sanguinea Smith, 1854	species	Thomas J Wood			2021-06-29	Thomas Wood	Spain	Andalusia	Sierra Nevada, El Dornajo	37.132	-3.439		1700	1700	Adult	F	Leg removed for DNA extraction	Barcode of Life Datasystems	Creative Commons - Share Alike	en
IBIHM195-21	IBIHM195-21	INV12124	INV12124	BOLD:ADZ9496	DNA Barcode	Universite de Mons	Arthropoda	Insecta	Hymenoptera	Apidae	Eucera	Eucera rufa (Lepeletier, 1841)	species	Thomas J Wood			2021-05-19	Thomas Wood	Spain	Comunidad de Madrid	Rivas-Vaciamadrid, Canal de Manzanares to Camino de Ucles	40.322	-3.563				Adult	F	Leg removed for DNA extraction	Barcode of Life Datasystems	Creative Commons - Share Alike	en
IBIHM214-21	IBIHM214-21	INV12143	INV12143	BOLD:AEO4497	DNA Barcode	Universite de Mons	Arthropoda	Insecta	Hymenoptera	Apidae	Anthophora	Anthophora gallica (Dalla Torre & Friese, 1895)	species	Thomas J Wood			2021-06-30	Thomas Wood	Spain	Andalusia	Sierra Nevada, Collado Sevilla to Trevenque Peak	37.081	-3.506				Adult	F	Leg removed for DNA extraction	Barcode of Life Datasystems	Creative Commons - Share Alike	en
IBIHM255-21	IBIHM255-21	INV12184	INV12184	BOLD:AAD9315	DNA Barcode	Universite de Mons	Arthropoda	Insecta	Hymenoptera	Colletidae	Hylaeus	Hylaeus confusus Nylander, 1852	species	Thomas J Wood			2020-07-16	Thomas Wood	Spain	Castilla y Leon	Leon, Busdongo de Arbas	42.983	-5.724				Adult	F	Leg removed for DNA extraction	Barcode of Life Datasystems	Creative Commons - Share Alike	en
IBIHM260-21	IBIHM260-21	INV12189	INV12189	BOLD:ABU9205	DNA Barcode	Universite de Mons	Arthropoda	Insecta	Hymenoptera	Colletidae	Hylaeus	Hylaeus incongruus Förster, 1871	species	Thomas J Wood			2021-05-11	Thomas Wood	Spain	Catalonia	Balaguer, Camarasa, 1 km S, C-13	41.862	0.871				Adult	F	Leg removed for DNA extraction	Barcode of Life Datasystems	Creative Commons - Share Alike	en
IBIHM262-21	IBIHM262-21	INV12191	INV12191	BOLD:AAE1166	DNA Barcode	Universite de Mons	Arthropoda	Insecta	Hymenoptera	Colletidae	Hylaeus	Hylaeus hyalinatus Smith, 1842	species	Thomas J Wood			2021-06-21	Thomas Wood	Spain	Castilla-La Mancha	Cuenca, Cueva de los Morceguillos	40.182	-2.013				Adult	M	Leg removed for DNA extraction	Barcode of Life Datasystems	Creative Commons - Share Alike	en
IBIHM268-21	IBIHM268-21	INV12197	INV12197	BOLD:AEO2266	DNA Barcode	Universite de Mons	Arthropoda	Insecta	Hymenoptera	Colletidae	Hylaeus	Hylaeus penalaris Dathe, 1979	species	Thomas J Wood			2019-05-12	Thomas Wood	Portugal	Vila Real	Serra do Geres, 5 km W of Paradela	41.776	-7.995				Adult	M	Leg removed for DNA extraction	Barcode of Life Datasystems	Creative Commons - Share Alike	en
IBIHM272-21	IBIHM272-21	INV12201	INV12201	BOLD:ABU9205	DNA Barcode	Universite de Mons	Arthropoda	Insecta	Hymenoptera	Colletidae	Hylaeus	Hylaeus incongruus Förster, 1871	species	Thomas J Wood			2016-07-02	Thomas Wood	Portugal	Braganca	Hills E. of Moimenta	41.948	-6.964				Adult	F	Leg removed for DNA extraction	Barcode of Life Datasystems	Creative Commons - Share Alike	en
IBIHM282-21	IBIHM282-21	INV12211	INV12211	BOLD:AEO4048	DNA Barcode	Universite de Mons	Arthropoda	Insecta	Hymenoptera	Megachilidae	Afranthidium	Afranthidium schulthessii (Friese, 1897)	species	Thomas J Wood			2021-06-11	Thomas Wood	Spain	Andalusia	Tocon de Quentar to Camino de Las Ramillas	37.238	-3.361		1200	1200	Adult	F	Leg removed for DNA extraction	Barcode of Life Datasystems	Creative Commons - Share Alike	en
IBIHM320-21	IBIHM320-21	INV12249	INV12249	BOLD:ACF9800	DNA Barcode	Universite de Mons	Arthropoda	Insecta	Hymenoptera	Megachilidae	Megachile	Megachile opacifrons Pérez, 1897	species	Thomas J Wood			2021-06-26	Thomas Wood	Spain	Castilla-La Mancha	Pajaroncillo, 3 km SW, Arroyo de Pena Quebrada	39.93	-1.746				Adult	M	Leg removed for DNA extraction	Barcode of Life Datasystems	Creative Commons - Share Alike	en
IBIHM347-21	IBIHM347-21	INV12276	INV12276	BOLD:AEN9216	DNA Barcode	Universite de Mons	Arthropoda	Insecta	Hymenoptera	Halictidae	Dufourea	Dufourea gaullei Vachal, 1897	species	Thomas J Wood			2021-05-19	Thomas Wood	Spain	Comunidad de Madrid	Rivas-Vaciamadrid, Canal de Manzanares to Camino de Ucles	40.322	-3.563				Adult	M	Leg removed for DNA extraction	Barcode of Life Datasystems	Creative Commons - Share Alike	en
IBIHM367-21	IBIHM367-21	INV12296	INV12296	BOLD:AAF2925	DNA Barcode	Universite de Mons	Arthropoda	Insecta	Hymenoptera	Halictidae	Sphecodes	Sphecodes ruficrus (Erichson, 1835)	species	Thomas J Wood			2021-05-26	Thomas Wood	Spain	Andalusia	Cortes de la Frontera, path to Llano de las Labores	36.618	-5.354				Adult	F	Leg removed for DNA extraction	Barcode of Life Datasystems	Creative Commons - Share Alike	en
IBIHM381-21	IBIHM381-21	INV12310	INV12310	BOLD:AAJ3200	DNA Barcode	Universite de Mons	Arthropoda	Insecta	Hymenoptera	Halictidae	Lasioglossum	Lasioglossum aeratum (Kirby, 1802)	species	Thomas J Wood			2021-06-12	Thomas Wood	Spain	Andalusia	Sierra Nevada, Mirador Monte Ahí de Cara	37.124	-3.432		2100	2100	Adult	F	Leg removed for DNA extraction	Barcode of Life Datasystems	Creative Commons - Share Alike	en
IBIHM412-21	IBIHM412-21	INV12341	INV12341	BOLD:AEO3826	DNA Barcode	Universite de Mons	Arthropoda	Insecta	Hymenoptera	Halictidae	Lasioglossum	Lasioglossum sphecodimorphum (Vachal, 1892)	species	Thomas J Wood			2021-05-25	Thomas Wood	Spain	Andalusia	Malaga, Parque del Guadalhorce	36.672	-4.462				Adult	F	Leg removed for DNA extraction	Barcode of Life Datasystems	Creative Commons - Share Alike	en
IBIHM417-21	IBIHM417-21	INV12346	INV12346	BOLD:ADT1404	DNA Barcode	Universite de Mons	Arthropoda	Insecta	Hymenoptera	Halictidae	Lasioglossum	Lasioglossum parvulum (Schenck, 1853)	species	Thomas J Wood			2019-05-12	Thomas Wood	Portugal	Vila Real	Paradela, 1 km S, M308-4	41.751	-7.947				Adult	F	Leg removed for DNA extraction	Barcode of Life Datasystems	Creative Commons - Share Alike	en
IBIHM436-21	IBIHM436-21	INV12365	INV12365	BOLD:AEO2254	DNA Barcode	Universite de Mons	Arthropoda	Insecta	Hymenoptera	Melittidae	Dasypoda	Dasypoda hirtipes (Fabricius, 1793)	species	Thomas J Wood			2015-09-17	Thomas Wood	Portugal	Faro	Carrapateira	37.19	-8.9				Adult	M	Leg removed for DNA extraction	Barcode of Life Datasystems	Creative Commons - Share Alike	en
IBIHM449-21	IBIHM449-21	INV12378	INV12378	BOLD:AEO5533	DNA Barcode	Universite de Mons	Arthropoda	Insecta	Hymenoptera	Andrenidae	Halopanurgus	Halopanurgus baldocki (Wood & Cross, 2017)	species	Thomas J Wood			2021-06-04	Thomas Wood	Spain	Andalusia	Campillos, Laguna de Capacete	37.023	-4.825				Adult	F	Leg removed for DNA extraction	Barcode of Life Datasystems	Creative Commons - Share Alike	en
IBIHM455-21	IBIHM455-21	INV12384	INV12384	BOLD:AAZ7638	DNA Barcode	Universite de Mons	Arthropoda	Insecta	Hymenoptera	Megachilidae	Osmia	Osmia versicolor Latreille, 1811	species	Thomas J Wood			2021-05-11	Thomas Wood	Spain	Catalonia	Balaguer, Camarasa, 1 km S, C-13	41.862	0.871				Adult	F	Leg removed for DNA extraction	Barcode of Life Datasystems	Creative Commons - Share Alike	en
IBIHM456-21	IBIHM456-21	INV12385	INV12385	BOLD:AAK5820	DNA Barcode	Universite de Mons	Arthropoda	Insecta	Hymenoptera	Megachilidae	Osmia	Osmia submicans Morawitz, 1870	species	Thomas J Wood			2021-05-31	Thomas Wood	Spain	Andalusia	Yunquera, Mirador Puerto Saucillo to Puerto del Cuco	36.716	-4.977				Adult	M	Leg removed for DNA extraction	Barcode of Life Datasystems	Creative Commons - Share Alike	en
IBIHM490-21	IBIHM490-21	INV12519	INV12519	BOLD:AAD8891	DNA Barcode	Universite de Mons	Arthropoda	Insecta	Hymenoptera	Andrenidae	Andrena	Andrena haemorrhoa (Fabricius, 1781)	species	Thomas J Wood			2019-05-15	Thomas Wood	Portugal	Viana do Castelo	Castro Laboreiro	42.039	-8.158				Adult	M	Leg removed for DNA extraction	Barcode of Life Datasystems	Creative Commons - Share Alike	en
IBIHM509-21	IBIHM509-21	INV12538	INV12538	BOLD:AAR3413	DNA Barcode	Universite de Mons	Arthropoda	Insecta	Hymenoptera	Andrenidae	Andrena	Andrena nana (Kirby, 1802)	species	Thomas J Wood			2016-07-01	Thomas Wood	Portugal	Braganca	Gondesende near Braganca	41.848	-6.861				Adult	F	Leg removed for DNA extraction	Barcode of Life Datasystems	Creative Commons - Share Alike	en
IBIHM511-21	IBIHM511-21	INV12540	INV12540	BOLD:ADZ3313	DNA Barcode	Universite de Mons	Arthropoda	Insecta	Hymenoptera	Andrenidae	Andrena	Andrena nigroolivacea Dours, 1873	species	Thomas J Wood			2019-03-18	Thomas Wood	Portugal	Leiria	Ninho de Aguia, Alcobaca	39.499	-8.98				Adult	M	Leg removed for DNA extraction	Barcode of Life Datasystems	Creative Commons - Share Alike	en
IBIHM516-21	IBIHM516-21	INV12545	INV12545	BOLD:AEO5453	DNA Barcode	Universite de Mons	Arthropoda	Insecta	Hymenoptera	Andrenidae	Andrena	Andrena pandellei Pérez, 1895	species	Thomas J Wood			2016-07-02	Thomas Wood	Portugal	Braganca	Hills E. of Moimenta	41.948	-6.964				Adult	F	Leg removed for DNA extraction	Barcode of Life Datasystems	Creative Commons - Share Alike	en
IBIHM523-21	IBIHM523-21	INV12552	INV12552	BOLD:AEO1135	DNA Barcode	Universite de Mons	Arthropoda	Insecta	Hymenoptera	Andrenidae	Andrena	Andrena rhyssonota Pérez, 1895	species	Thomas J Wood			2021-05-28	Thomas Wood	Spain	Andalusia	Grazalema, Rio Guadalete	36.759	-5.36				Adult	F	Leg removed for DNA extraction	Barcode of Life Datasystems	Creative Commons - Share Alike	en
IBIHM526-21	IBIHM526-21	INV12555	INV12555	BOLD:AEN8931	DNA Barcode	Universite de Mons	Arthropoda	Insecta	Hymenoptera	Andrenidae	Andrena	Andrena russula Lepeletier, 1841	species	Thomas J Wood			2019-03-21	Thomas Wood	Portugal	Setubal	Cercal, Taimosas	37.817	-8.684				Adult	M	Leg removed for DNA extraction	Barcode of Life Datasystems	Creative Commons - Share Alike	en
IBIHM561-21	IBIHM561-21	INV12590	INV12590	BOLD:AAD6282	DNA Barcode	Universite de Mons	Arthropoda	Insecta	Hymenoptera	Megachilidae	Osmia	Osmia bicornis (Linnaeus, 1758)	species	Thomas J Wood			2021-05-31	Thomas Wood	Spain	Andalusia	Yunquera, Mirador Puerto Saucillo to Puerto del Cuco	36.716	-4.977				Adult	F	Leg removed for DNA extraction	Barcode of Life Datasystems	Creative Commons - Share Alike	en
IBIHM574-21	IBIHM574-21		INV12503	BOLD:AAB1062	DNA Barcode	University of Coimbra, FLOWer Lab	Arthropoda	Insecta	Hymenoptera	Apidae	Bombus	Bombus terrestris (Linnaeus, 1758)	species	H. Gaspar	kiwifruit orchard	pan-trap	2019-03-11	H. Gaspar et al.	Portugal	Aveiro	Eixo e Eirol	40.599	-8.544		35	35	adult	F	Leg removed for DNA extraction	Barcode of Life Datasystems	Creative Commons - Share Alike	en
IBIHM599-21	IBIHM599-21		INV12528	BOLD:AEO6156	DNA Barcode	University of Coimbra, FLOWer Lab	Arthropoda	Insecta	Hymenoptera	Apidae	Nomada	Nomada femoralis Morawitz, 1869	species	H. Gaspar	kiwifruit orchard	pan-trap	2019-04-30	H. Gaspar et al.	Portugal	Aveiro	Silva Escura	40.795	-8.369		740	740	adult	F	Leg removed for DNA extraction	Barcode of Life Datasystems	Creative Commons - Share Alike	en
IBIHM654-21	IBIHM654-21		INV12583	BOLD:AEW5079	DNA Barcode	University of Coimbra, FLOWer Lab	Arthropoda	Insecta	Hymenoptera	Halictidae	Lasioglossum	Lasioglossum immunitum (Vachal, 1895)	species	H. Gaspar	kiwifruit orchard	pan-trap	2019-04-02	H. Gaspar et al.	Portugal	Aveiro	Branca	40.738	-8.484		157	157	adult	F	Leg removed for DNA extraction	Barcode of Life Datasystems	Creative Commons - Share Alike	en
IBIHM668-21	IBIHM668-21		INV12597	BOLD:AAK7827	DNA Barcode	University of Coimbra, FLOWer Lab	Arthropoda	Insecta	Hymenoptera	Halictidae	Lasioglossum	Lasioglossum pauperatum (Brullé, 1832)	species	H. Gaspar	kiwifruit orchard	pan-trap	2019-04-02	H. Gaspar et al.	Portugal	Aveiro	Branca	40.738	-8.484		157	157	adult	F	Leg removed for DNA extraction	Barcode of Life Datasystems	Creative Commons - Share Alike	en
IBIHM709-21	IBIHM709-21		INV12638	BOLD:AAP2416	DNA Barcode	University of Coimbra, FLOWer Lab	Arthropoda	Insecta	Hymenoptera	Megachilidae	Osmia	Osmia niveata (Fabricius, 1804)	species	H. Gaspar	kiwifruit orchard	pan-trap	2019-05-02	H. Gaspar et al.	Portugal	Porto	Rio Tinto	41.187	-8.578		150	150	adult	M	Leg removed for DNA extraction	Barcode of Life Datasystems	Creative Commons - Share Alike	en
IBIHM713-21	IBIHM713-21		INV12642	BOLD:AAA9946	DNA Barcode	University of Coimbra, FLOWer Lab	Arthropoda	Insecta	Hymenoptera	Megachilidae	Anthidium	Anthidium manicatum (Linnaeus, 1758)	species	H. Gaspar	kiwifruit orchard	netting	2019-05-22	H. Gaspar et al.	Portugal	Porto	Guilhabreu	41.29	-8.653		71	71	adult	F	Leg removed for DNA extraction	Barcode of Life Datasystems	Creative Commons - Share Alike	en
IBIHM724-21	IBIHM724-21	A387	INV12653		DNA Barcode	University of Coimbra, FLOWer Lab	Arthropoda	Insecta	Hymenoptera	Colletidae	Colletes	Colletes abeillei Pérez, 1903	species	H. Gaspar	kiwifruit orchard	netting	2019-05-24	H. Gaspar et al.	Portugal	Aveiro	Mogofores	40.463	-8.483		71	71	adult	M	Leg removed for DNA extraction	Barcode of Life Datasystems	Creative Commons - Share Alike	en
IBIHM728-21	IBIHM728-21		INV12657	BOLD:ABU9205	DNA Barcode	University of Coimbra, FLOWer Lab	Arthropoda	Insecta	Hymenoptera	Colletidae	Hylaeus	Hylaeus incongruus Förster, 1871	species	H. Gaspar	kiwifruit orchard	pan-trap	2019-07-05	H. Gaspar et al.	Portugal	Aveiro	Eixo e Eirol	40.599	-8.544		35	35	adult	M	Leg removed for DNA extraction	Barcode of Life Datasystems	Creative Commons - Share Alike	en
IBIHM749-21	IBIHM749-21		INV12678	BOLD:AAN4168	DNA Barcode	University of Coimbra, FLOWer Lab	Arthropoda	Insecta	Hymenoptera	Andrenidae	Andrena	Andrena rhenana E.Stöckhert, 1930	species	Thomas J Wood	kiwifruit orchard	pan-trap	2019-04-02	H. Gaspar et al.	Portugal	Aveiro	Eixo e Eirol	40.599	-8.544		35	35	adult	M	Leg removed for DNA extraction	Barcode of Life Datasystems	Creative Commons - Share Alike	en
IBIHM780-21	IBIHM780-21		INV12709	BOLD:AAD4959	DNA Barcode	University of Coimbra, FLOWer Lab	Arthropoda	Insecta	Hymenoptera	Apidae	Nomada	Nomada flavoguttata (Kirby, 1802)	species	H. Gaspar		targeted catch	2018-07-09	D. Tavares et al.	Portugal	Viseu	Granja	41.006	-8.031		647	647	adult	M	Leg removed for DNA extraction	Barcode of Life Datasystems	Creative Commons - Share Alike	en
IBIHM809-21	IBIHM809-21		INV12738	BOLD:AEN2742	DNA Barcode	University of Coimbra, FLOWer Lab	Arthropoda	Insecta	Hymenoptera	Apidae	Eucera	Eucera barbiventris Pérez, 1902	species	H. Gaspar		netting	2021-03-15	C. Siopa et al.	Portugal	Castelo Branco	Vale de Prazeres	40.101	-7.405		460	460	adult	M	Leg removed for DNA extraction	Barcode of Life Datasystems	Creative Commons - Share Alike	en
IBIHM826-21	IBIHM826-21		INV12755	BOLD:ACG0777	DNA Barcode	University of Coimbra, FLOWer Lab	Arthropoda	Insecta	Hymenoptera	Apidae	Ceratina	Ceratina nigrolabiata Friese, 1896	species	H. Gaspar		netting	2021-08-10	C. Siopa et al.	Portugal	Castelo Branco	Vale de Prazeres	40.101	-7.405		460	460	adult	F	Leg removed for DNA extraction	Barcode of Life Datasystems	Creative Commons - Share Alike	en
IBIHM829-21	IBIHM829-21		INV12758	BOLD:AEN8935	DNA Barcode	University of Coimbra, FLOWer Lab	Arthropoda	Insecta	Hymenoptera	Apidae	Nomada	Nomada discrepans Schmiedeknecht, 1882	species	H. Gaspar		netting	2021-03-16	C. Siopa et al.	Portugal	Castelo Branco	Vale de Prazeres	40.101	-7.405		460	460	adult	F	Leg removed for DNA extraction	Barcode of Life Datasystems	Creative Commons - Share Alike	en
IBIHM853-21	IBIHM853-21		INV12782 C296	BOLD:AEW2300	DNA Barcode	University of Coimbra, FLOWer Lab	Arthropoda	Insecta	Hymenoptera	Halictidae	Lasioglossum	Lasioglossum villosulum (Kirby, 1802)	species	H. Gaspar		netting	2021-03-11	C. Siopa et al.	Portugal	Castelo Branco	Vale de Prazeres	40.101	-7.405		460	460	adult	F	Leg removed for DNA extraction	Barcode of Life Datasystems	Creative Commons - Share Alike	en
IBIHM862-21	IBIHM862-21		INV12791	BOLD:AEO8781	DNA Barcode	University of Coimbra, FLOWer Lab	Arthropoda	Insecta	Hymenoptera	Halictidae	Lasioglossum	Lasioglossum mediterraneum (Blüthgen, 1926)	species	H. Gaspar		netting	2021-07-15	C. Siopa et al.	Portugal	Castelo Branco	Vale de Prazeres	40.101	-7.405		460	460	adult	M	Leg removed for DNA extraction	Barcode of Life Datasystems	Creative Commons - Share Alike	en
IBIHM864-21	IBIHM864-21		INV12793 C1372	BOLD:ACD7802	DNA Barcode	University of Coimbra, FLOWer Lab	Arthropoda	Insecta	Hymenoptera	Halictidae	Sphecodes	Sphecodes crassanus Warncke, 1992	species	H. Gaspar		netting	2021-07-21	C. Siopa et al.	Portugal	Castelo Branco	Vale de Prazeres	40.101	-7.405		460	460	adult	M	Leg removed for DNA extraction	Barcode of Life Datasystems	Creative Commons - Share Alike	en
IBIHM924-21	IBIHM924-21		INV12853	BOLD:ABV4003	DNA Barcode	University of Coimbra, FLOWer Lab	Arthropoda	Insecta	Hymenoptera	Megachilidae	Heriades	Heriades rubicola Pérez, 1890	species	H. Gaspar		netting	2021-07-21	C. Siopa et al.	Portugal	Castelo Branco	Vale de Prazeres	40.101	-7.405		460	460	adult	M	Leg removed for DNA extraction	Barcode of Life Datasystems	Creative Commons - Share Alike	en
IBIHM927-21	IBIHM927-21		INV12856	BOLD:ACE4655	DNA Barcode	University of Coimbra, FLOWer Lab	Arthropoda	Insecta	Hymenoptera	Megachilidae	Stelis	Stelis breviuscula (Nylander, 1848)	species	H. Gaspar		netting	2021-07-21	C. Siopa et al.	Portugal	Castelo Branco	Vale de Prazeres	40.101	-7.405		460	460	adult	M	Leg removed for DNA extraction	Barcode of Life Datasystems	Creative Commons - Share Alike	en
IBIHM949-21	IBIHM949-21		INV12878	BOLD:AEN6978	DNA Barcode	University of Coimbra, FLOWer Lab	Arthropoda	Insecta	Hymenoptera	Andrenidae	Andrena	Andrena fulica Warncke, 1974	species	H. Gaspar		netting	2021-04-18	C. Siopa et al.	Portugal	Castelo Branco	Vale de Prazeres	40.101	-7.405		460	460	adult	F	Leg removed for DNA extraction	Barcode of Life Datasystems	Creative Commons - Share Alike	en
IBIHM980-21	IBIHM980-21		INV12909	BOLD:AEN9473	DNA Barcode	University of Coimbra, FLOWer Lab	Arthropoda	Insecta	Hymenoptera	Andrenidae	Andrena	Andrena propinqua Schenck, 1853	species	H. Gaspar		netting	2021-03-17	C. Siopa et al.	Portugal	Castelo Branco	Vale de Prazeres	40.101	-7.405		460	460	adult	F	Leg removed for DNA extraction	Barcode of Life Datasystems	Creative Commons - Share Alike	en
IBIHM025-19	IBIHM025-19	INV01510	S066 AMB	BOLD:ADD7208	DNA Barcode	Andreia Penado private collection	Arthropoda	Insecta	Hymenoptera	Andrenidae	Panurgus	Panurgus calcaratus (Scopoli, 1763)	species				2014-06-20	Andreia Penado	Portugal	Braganca	Eucisia	41.3068	-7.01962		443	443	Adult	M	Leg removed for DNA extraction	Barcode of Life Datasystems	Creative Commons - Share Alike	en
IBIHM090-21	IBIHM090-21	INV12019	INV12019	BOLD:AEO4333	DNA Barcode	Universite de Mons	Arthropoda	Insecta	Hymenoptera	Megachilidae	Dioxys	Dioxys pumilus Gerstäcker, 1869	species	Thomas J Wood			2021-06-29	Thomas Wood	Spain	Andalusia	Sierra Nevada, El Dornajo	37.132	-3.439		1700	1700	Adult	F	Leg removed for DNA extraction	Barcode of Life Datasystems	Creative Commons - Share Alike	en
IBIHM1015-22	IBIHM1015-22	INV12614	INV12614	BOLD:AAF3848	DNA Barcode	Universite de Mons	Arthropoda	Insecta	Hymenoptera	Halictidae	Lasioglossum	Lasioglossum leucopus (Kirby, 1802)	species	Alain Pauly			2016-06-30	Thomas Wood	Portugal	Braganca	Alto do Falgueirao, Serra do Montesinho	41.952	-6.764				Adult	F	Leg removed for DNA extraction	Barcode of Life Datasystems	Creative Commons - Share Alike	en
IBIHM105-21	IBIHM105-21	INV12034	INV12034	BOLD:AET4410	DNA Barcode	Universite de Mons	Arthropoda	Insecta	Hymenoptera	Megachilidae	Coelioxys	Coelioxys echinatus Förster, 1853	species	Thomas J Wood			2019-07-21	Thomas Wood	Spain	Comunidad de Madrid	Rivas-Vaciamadrid, Canal de Manzanares to Camino de Ucles	40.322	-3.563				Adult	M	Leg removed for DNA extraction	Barcode of Life Datasystems	Creative Commons - Share Alike	en
IBIHM1215-22	IBIHM1215-22	INV12814	INV12814	BOLD:AAJ2142	DNA Barcode	Universite de Mons	Arthropoda	Insecta	Hymenoptera	Andrenidae	Andrena	Andrena nitidula Pérez, 1903	species	Thomas J Wood			2022-04-01	Thomas Wood	Portugal	Faro	Santo Estevao, Asseca, 1 km E	37.143	-7.706				Adult	F	Leg removed for DNA extraction	Barcode of Life Datasystems	Creative Commons - Share Alike	en
IBIHM1242-22	IBIHM1242-22	INV12841	INV12841	BOLD:AEN4997	DNA Barcode	Universite de Mons	Arthropoda	Insecta	Hymenoptera	Andrenidae	Andrena	Andrena hesperia Smith, 1853	species	Thomas J Wood			2022-03-31	Thomas Wood	Portugal	Beja	Alcoutim, Sao Bartolomeu de Via Gloria, immediately to W	37.524	-7.722				Adult	F	Leg removed for DNA extraction	Barcode of Life Datasystems	Creative Commons - Share Alike	en
IBIHM1286-22	IBIHM1286-22	INV12433	INV12433	BOLD:AAI1846	DNA Barcode	Universite de Mons	Arthropoda	Insecta	Hymenoptera	Megachilidae	Osmia	Osmia leaiana (Kirby, 1802)	species	Thomas J Wood			2016-06-28	Thomas Wood	Portugal	Vila Real	Avecao do Cabo, near Vila Real	41.297	-7.89				Adult	F	Leg removed for DNA extraction	Barcode of Life Datasystems	Creative Commons - Share Alike	en
IBIHM1289-22	IBIHM1289-22	INV12436	INV12436	BOLD:AEO4345	DNA Barcode	Universite de Mons	Arthropoda	Insecta	Hymenoptera	Megachilidae	Osmia	Osmia anceyi Pérez, 1879	species	Thomas J Wood			2021-07-05	Thomas Wood	Spain	Andalusia	Sierra Nevada, Trevelez environs to Barranco Madrid	37.008	-3.266				Adult	M	Leg removed for DNA extraction	Barcode of Life Datasystems	Creative Commons - Share Alike	en
IBIHM1298-22	IBIHM1298-22	INV12445	INV12445	BOLD:AER0584	DNA Barcode	Universite de Mons	Arthropoda	Insecta	Hymenoptera	Megachilidae	Anthidium	Anthidium diadema Latreille, 1809	species	Thomas J Wood			2021-07-08	Thomas Wood	Spain	Comunidad de Madrid	Madrid, Pinto, 1 km SE, Vereda de los Carrascalejos	40.222	-3.675				Adult	M	Leg removed for DNA extraction	Barcode of Life Datasystems	Creative Commons - Share Alike	en
IBIHM1332-22	IBIHM1332-22	INV12479	INV12479	BOLD:AEN9179	DNA Barcode	Universite de Mons	Arthropoda	Insecta	Hymenoptera	Melittidae	Dasypoda	Dasypoda morotei Quilis, 1928	species	Thomas J Wood			2021-07-09	Thomas Wood	Spain	Castilla-La Mancha	Aldeanueva de Atienza	41.166	-3.098				Adult	M	Leg removed for DNA extraction	Barcode of Life Datasystems	Creative Commons - Share Alike	en
IBIHM1340-22	IBIHM1340-22	INV12487	INV12487	BOLD:ABA8594	DNA Barcode	Universite de Mons	Arthropoda	Insecta	Hymenoptera	Colletidae	Colletes	Colletes mlokossewiczi Radoszkowski, 1891	species	Michael Kuhlmann			2021-06-03	Thomas Wood	Spain	Andalusia	Benaojan, Cueva del Hundidero	36.756	-5.237				Adult	F	Leg removed for DNA extraction	Barcode of Life Datasystems	Creative Commons - Share Alike	en
IBIHM141-21	IBIHM141-21	INV12070	INV12070	BOLD:AEO4739	DNA Barcode	Universite de Mons	Arthropoda	Insecta	Hymenoptera	Apidae	Nomada	Nomada maculicornis Pérez, 1884	species	Thomas J Wood			2021-06-06	Thomas Wood	Spain	Andalusia	Sierra Nevada, Mirador Monte Ahí de Cara	37.124	-3.432		2100	2100	Adult	F	Leg removed for DNA extraction	Barcode of Life Datasystems	Creative Commons - Share Alike	en
IBIHM144-21	IBIHM144-21	INV12073	INV12073	BOLD:AEO1963	DNA Barcode	Universite de Mons	Arthropoda	Insecta	Hymenoptera	Apidae	Nomada	Nomada merceti Alfken, 1909	species	Thomas J Wood			2021-06-07	Thomas Wood	Spain	Andalusia	Cenes de la Vega, Sendero del Rio Genil	37.16	-3.524		750	750	Adult	F	Leg removed for DNA extraction	Barcode of Life Datasystems	Creative Commons - Share Alike	en
IBIHM164-21	IBIHM164-21	INV12093	INV12093	BOLD:ABY7961	DNA Barcode	Universite de Mons	Arthropoda	Insecta	Hymenoptera	Apidae	Nomada	Nomada striata Fabricius, 1793	species	Thomas J Wood			2021-05-17	Thomas Wood	Spain	Castilla-La Mancha	Bustares, 2 km N, Alto Rey	41.164	-3.067		1780	1780	Adult	F	Leg removed for DNA extraction	Barcode of Life Datasystems	Creative Commons - Share Alike	en
IBIHM167-21	IBIHM167-21	INV12096	INV12096	BOLD:AEN8926	DNA Barcode	Universite de Mons	Arthropoda	Insecta	Hymenoptera	Apidae	Nomada	Nomada integra Brullé, 1832	species	Thomas J Wood			2021-05-29	Thomas Wood	Spain	Andalusia	Juzcar, Los Riscos in Juzcar and Cartajima	36.645	-5.175				Adult	M	Leg removed for DNA extraction	Barcode of Life Datasystems	Creative Commons - Share Alike	en
IBIHM215-21	IBIHM215-21	INV12144	INV12144	BOLD:AEO0770	DNA Barcode	Universite de Mons	Arthropoda	Insecta	Hymenoptera	Apidae	Anthophora	Anthophora mucida Gribodo, 1873	species	Thomas J Wood			2019-05-15	Thomas Wood	Portugal	Viana do Castelo	Castro Laboreiro	42.039	-8.158				Adult	F	Leg removed for DNA extraction	Barcode of Life Datasystems	Creative Commons - Share Alike	en
IBIHM232-21	IBIHM232-21	INV12161	INV12161	BOLD:AEA2549	DNA Barcode	Universite de Mons	Arthropoda	Insecta	Hymenoptera	Apidae	Ceratina	Ceratina gravidula Gerstäcker, 1869	species	Thomas J Wood			2021-06-25	Thomas Wood	Spain	Aragon	Noguera de Albarracin, Barranco de la Olmeda	40.462	-1.614				Adult	F	Leg removed for DNA extraction	Barcode of Life Datasystems	Creative Commons - Share Alike	en
IBIHM235-21	IBIHM235-21	INV12164	INV12164	BOLD:AAW6323	DNA Barcode	Universite de Mons	Arthropoda	Insecta	Hymenoptera	Apidae	Ceratina	Ceratina chalybea Chevrier, 1872	species	Thomas J Wood			2021-05-17	Thomas Wood	Spain	Castilla-La Mancha	Bustares, 2 km N, Alto Rey	41.164	-3.067		1780	1780	Adult	M	Leg removed for DNA extraction	Barcode of Life Datasystems	Creative Commons - Share Alike	en
IBIHM244-21	IBIHM244-21	INV12173	INV12173	BOLD:AEO2264	DNA Barcode	Universite de Mons	Arthropoda	Insecta	Hymenoptera	Apidae	Xylocopa	Xylocopa cantabrita Lepeletier, 1841	species	Thomas J Wood			2021-06-30	Thomas Wood	Spain	Andalusia	Sierra Nevada, Collado Sevilla to Trevenque Peak	37.081	-3.506				Adult	F	Leg removed for DNA extraction	Barcode of Life Datasystems	Creative Commons - Share Alike	en
IBIHM299-21	IBIHM299-21	INV12228	INV12228	BOLD:AAF1587	DNA Barcode	Universite de Mons	Arthropoda	Insecta	Hymenoptera	Megachilidae	Trachusa	Trachusa byssina (Panzer, 1798)	species	Thomas J Wood			2016-06-29	Thomas Wood	Portugal	Braganca	Barragem da Serra Serrada, Serra da Montesinho	41.962	-6.768				Adult	M	Leg removed for DNA extraction	Barcode of Life Datasystems	Creative Commons - Share Alike	en
IBIHM306-21	IBIHM306-21	INV12235	INV12235	BOLD:ABW1174	DNA Barcode	Universite de Mons	Arthropoda	Insecta	Hymenoptera	Megachilidae	Lithurgus	Lithurgus tibialis Morawitz, 1875	species	Thomas J Wood			2019-07-20	Thomas Wood	Spain	Castilla-La Mancha	Lupiana, 2 km SW, GU-921	40.598	-3.072				Adult	M	Leg removed for DNA extraction	Barcode of Life Datasystems	Creative Commons - Share Alike	en
IBIHM334-21	IBIHM334-21	INV12263	INV12263	BOLD:AAE3033	DNA Barcode	Universite de Mons	Arthropoda	Insecta	Hymenoptera	Halictidae	Halictus	Halictus brunnescens (Eversmann, 1852)	species	Thomas J Wood			2021-06-29	Thomas Wood	Spain	Andalusia	Sierra Nevada, El Dornajo	37.132	-3.439		1700	1700	Adult	F	Leg removed for DNA extraction	Barcode of Life Datasystems	Creative Commons - Share Alike	en
IBIHM344-21	IBIHM344-21	INV12273	INV12273	BOLD:AEN3645	DNA Barcode	Universite de Mons	Arthropoda	Insecta	Hymenoptera	Halictidae	Dufourea	Dufourea trautmanni Dusmet y Alonso, 1935	species	Thomas J Wood			2021-05-30	Thomas Wood	Spain	Andalusia	PN Sierra de las Nieves, mountain peak S of Pinsapo Escalereta	36.662	-5.036				Adult	M	Leg removed for DNA extraction	Barcode of Life Datasystems	Creative Commons - Share Alike	en
IBIHM372-21	IBIHM372-21	INV12301	INV12301	BOLD:AAW9939	DNA Barcode	Universite de Mons	Arthropoda	Insecta	Hymenoptera	Halictidae	Lasioglossum	Lasioglossum bimaculatum (Dours, 1872)	species	Thomas J Wood			2021-05-30	Thomas Wood	Spain	Andalusia	PN Sierra de las Nieves, mountain peak S of Pinsapo Escalereta	36.662	-5.036				Adult	F	Leg removed for DNA extraction	Barcode of Life Datasystems	Creative Commons - Share Alike	en
IBIHM380-21	IBIHM380-21	INV12309	INV12309	BOLD:ABV3743	DNA Barcode	Universite de Mons	Arthropoda	Insecta	Hymenoptera	Halictidae	Sphecodes	Sphecodes reticulatus Thomson, 1870	species	Thomas J Wood			2020-06-24	Thomas Wood	Spain	Catalonia	Val d'Aran, Refugi Conangles	42.615	0.767				Adult	F	Leg removed for DNA extraction	Barcode of Life Datasystems	Creative Commons - Share Alike	en
IBIHM383-21	IBIHM383-21	INV12312	INV12312	BOLD:ACR3210	DNA Barcode	Universite de Mons	Arthropoda	Insecta	Hymenoptera	Halictidae	Lasioglossum	Lasioglossum corvinum (Morawitz, 1876)	species	Thomas J Wood			2021-06-25	Thomas Wood	Spain	Aragon	Noguera de Albarracin, Barranco de la Olmeda	40.462	-1.614				Adult	F	Leg removed for DNA extraction	Barcode of Life Datasystems	Creative Commons - Share Alike	en
IBIHM387-21	IBIHM387-21	INV12316	INV12316	BOLD:AAZ1489	DNA Barcode	Universite de Mons	Arthropoda	Insecta	Hymenoptera	Halictidae	Lasioglossum	Lasioglossum glabriusculum (Morawitz, 1872)	species	Thomas J Wood			2021-06-25	Thomas Wood	Spain	Aragon	Griegos, Las Salinas de Griegos	40.476	-1.702		1600	1600	Adult	F	Leg removed for DNA extraction	Barcode of Life Datasystems	Creative Commons - Share Alike	en
IBIHM397-21	IBIHM397-21	INV12326	INV12326	BOLD:AEO4941	DNA Barcode	Universite de Mons	Arthropoda	Insecta	Hymenoptera	Halictidae	Lasioglossum	Lasioglossum mandibulare (Morawitz, 1866)	species	Thomas J Wood			2021-06-17	Thomas Wood	Spain	Murcia	Totana, Saladares del Guadalentin	37.752	-1.39				Adult	F	Leg removed for DNA extraction	Barcode of Life Datasystems	Creative Commons - Share Alike	en
IBIHM461-21	IBIHM461-21	INV12390	INV12390	BOLD:AEN8200	DNA Barcode	Universite de Mons	Arthropoda	Insecta	Hymenoptera	Megachilidae	Osmia	Osmia ferruginea Latreille, 1811	species	Thomas J Wood			2021-05-11	Thomas Wood	Spain	Catalonia	Balaguer, Camarasa, Aiguabarreig Segre-Noguera Pallaresa	41.876	0.851				Adult	F	Leg removed for DNA extraction	Barcode of Life Datasystems	Creative Commons - Share Alike	en
IBIHM468-21	IBIHM468-21	INV12397	INV12397	BOLD:AAZ7870	DNA Barcode	Universite de Mons	Arthropoda	Insecta	Hymenoptera	Megachilidae	Osmia	Osmia latreillei (Spinola, 1806)	species	Thomas J Wood			2021-05-19	Thomas Wood	Spain	Comunidad de Madrid	Rivas-Vaciamadrid, Canal de Manzanares to Camino de Ucles	40.322	-3.563				Adult	F	Leg removed for DNA extraction	Barcode of Life Datasystems	Creative Commons - Share Alike	en
IBIHM502-21	IBIHM502-21	INV12531	INV12531	BOLD:AEL4518	DNA Barcode	Universite de Mons	Arthropoda	Insecta	Hymenoptera	Andrenidae	Andrena	Andrena livens Pérez, 1895	species	Thomas J Wood			2015-04-06	Thomas Wood	Portugal	Faro	Figueira, near Portimao	37.16	-8.603				Adult	F	Leg removed for DNA extraction	Barcode of Life Datasystems	Creative Commons - Share Alike	en
IBIHM514-21	IBIHM514-21	INV12543	INV12543	BOLD:AEO3428	DNA Barcode	Universite de Mons	Arthropoda	Insecta	Hymenoptera	Andrenidae	Andrena	Andrena orbitalis Morawitz, 1871	species	Thomas J Wood			2015-04-03	Thomas Wood	Portugal	Faro	Carrapateira	37.19	-8.9				Adult	F	Leg removed for DNA extraction	Barcode of Life Datasystems	Creative Commons - Share Alike	en
IBIHM522-21	IBIHM522-21	INV12551	INV12551	BOLD:AAN4168	DNA Barcode	Universite de Mons	Arthropoda	Insecta	Hymenoptera	Andrenidae	Andrena	Andrena rhenana E.Stöckhert, 1930	species	Thomas J Wood			2019-03-22	Thomas Wood	Portugal	Leiria	Nazare, N dunes	39.613	-9.078				Adult	M	Leg removed for DNA extraction	Barcode of Life Datasystems	Creative Commons - Share Alike	en
IBIHM536-21	IBIHM536-21	INV12565	INV12565	BOLD:ABA7470	DNA Barcode	Universite de Mons	Arthropoda	Insecta	Hymenoptera	Andrenidae	Andrena	Andrena spreta Pérez, 1895	species	Thomas J Wood			2019-03-21	Thomas Wood	Portugal	Beja	Algoceira	37.601	-8.694				Adult	F	Leg removed for DNA extraction	Barcode of Life Datasystems	Creative Commons - Share Alike	en
IBIHM538-21	IBIHM538-21	INV12567	INV12567	BOLD:AEO0042	DNA Barcode	Universite de Mons	Arthropoda	Insecta	Hymenoptera	Andrenidae	Andrena	Andrena suerinensis Friese, 1884	species	Thomas J Wood			2019-05-14	Thomas Wood	Portugal	Braga	Confurco, Varzea Cova	41.498	-8.076				Adult	F	Leg removed for DNA extraction	Barcode of Life Datasystems	Creative Commons - Share Alike	en
IBIHM547-21	IBIHM547-21	INV12576	INV12576	BOLD:AAA8959	DNA Barcode	Universite de Mons	Arthropoda	Insecta	Hymenoptera	Andrenidae	Andrena	Andrena wilkella (Kirby, 1802)	species	Thomas J Wood			2016-06-28	Thomas Wood	Portugal	Vila Real	Avecao do Cabo, near Vila Real	41.297	-7.89				Adult	F	Leg removed for DNA extraction	Barcode of Life Datasystems	Creative Commons - Share Alike	en
IBIHM576-21	IBIHM576-21		INV12505	BOLD:AAD2566	DNA Barcode	University of Coimbra, FLOWer Lab	Arthropoda	Insecta	Hymenoptera	Apidae	Bombus	Bombus hortorum (Linnaeus, 1761)	species	H. Gaspar	kiwifruit orchard	netting	2019-05-23	H. Gaspar et al.	Portugal	Aveiro	Eixo e Eirol	40.599	-8.544		35	35	adult	F	Leg removed for DNA extraction	Barcode of Life Datasystems	Creative Commons - Share Alike	en
IBIHM584-21	IBIHM584-21		INV12513	BOLD:AEO1358	DNA Barcode	University of Coimbra, FLOWer Lab	Arthropoda	Insecta	Hymenoptera	Apidae	Anthophora	Anthophora plumipes (Pallas, 1772)	species	H. Gaspar	kiwifruit orchard	pan-trap	2019-03-11	H. Gaspar et al.	Portugal	Braga	Rendufe	41.625	-8.421		34	34	adult	F	Leg removed for DNA extraction	Barcode of Life Datasystems	Creative Commons - Share Alike	en
IBIHM613-21	IBIHM613-21		INV12542	BOLD:AAA2326	DNA Barcode	University of Coimbra, FLOWer Lab	Arthropoda	Insecta	Hymenoptera	Apidae	Apis	Apis mellifera Linnaeus, 1758	species	H. Gaspar	kiwifruit orchard	netting	2019-05-22	H. Gaspar et al.	Portugal	Porto	Guilhabreu	41.29	-8.653		71	71	adult	F	Leg removed for DNA extraction	Barcode of Life Datasystems	Creative Commons - Share Alike	en
IBIHM635-21	IBIHM635-21		INV12564	BOLD:AEN9620	DNA Barcode	University of Coimbra, FLOWer Lab	Arthropoda	Insecta	Hymenoptera	Halictidae	Lasioglossum	Lasioglossum leucozonium (Schrank, 1781)	species	H. Gaspar	kiwifruit orchard	pan-trap	2019-08-18	H. Gaspar et al.	Portugal	Aveiro	Silva Escura	40.795	-8.369		740	740	adult	F	Leg removed for DNA extraction	Barcode of Life Datasystems	Creative Commons - Share Alike	en
IBIHM641-21	IBIHM641-21		INV12570	BOLD:AAW9816	DNA Barcode	University of Coimbra, FLOWer Lab	Arthropoda	Insecta	Hymenoptera	Halictidae	Lasioglossum	Lasioglossum sexnotatum (Kirby, 1802)	species	H. Gaspar	kiwifruit orchard	netting	2019-05-30	H. Gaspar et al.	Portugal	Porto	Paredes de Viadores	41.132	-8.133		383	383	adult	F	Leg removed for DNA extraction	Barcode of Life Datasystems	Creative Commons - Share Alike	en
IBIHM643-21	IBIHM643-21		INV12572	BOLD:AAE5835	DNA Barcode	University of Coimbra, FLOWer Lab	Arthropoda	Insecta	Hymenoptera	Halictidae	Lasioglossum	Lasioglossum albocinctum (Lucas, 1849)	species	H. Gaspar	kiwifruit orchard	pan-trap	2019-05-28	H. Gaspar et al.	Portugal	Leiria	Guia	39.944	-8.824		71	71	adult	F	Leg removed for DNA extraction	Barcode of Life Datasystems	Creative Commons - Share Alike	en
IBIHM645-21	IBIHM645-21		INV12574	BOLD:AAE5835	DNA Barcode	University of Coimbra, FLOWer Lab	Arthropoda	Insecta	Hymenoptera	Halictidae	Lasioglossum	Lasioglossum albocinctum (Lucas, 1849)	species	H. Gaspar	kiwifruit orchard	pan-trap	2020-02-04	H. Gaspar et al.	Portugal	Aveiro	Oia	40.513	-8.545		56	56	adult	F	Leg removed for DNA extraction	Barcode of Life Datasystems	Creative Commons - Share Alike	en
IBIHM655-21	IBIHM655-21		INV12584	BOLD:AEM8844	DNA Barcode	University of Coimbra, FLOWer Lab	Arthropoda	Insecta	Hymenoptera	Halictidae	Lasioglossum	Lasioglossum transitorium planulum (Pérez, 1903)	subspecies	H. Gaspar	kiwifruit orchard	pan-trap	2019-03-11	H. Gaspar et al.	Portugal	Aveiro	Branca	40.738	-8.484		157	157	adult	F	Leg removed for DNA extraction	Barcode of Life Datasystems	Creative Commons - Share Alike	en
IBIHM665-21	IBIHM665-21		INV12594 A19	BOLD:ACQ8646	DNA Barcode	University of Coimbra, FLOWer Lab	Arthropoda	Insecta	Hymenoptera	Halictidae	Lasioglossum	Lasioglossum minutissimum (Kirby, 1802)	species	H. Gaspar	kiwifruit orchard	pan-trap	2019-03-11	H. Gaspar et al.	Portugal	Aveiro	Branca	40.738	-8.484		157	157	adult	F	Leg removed for DNA extraction	Barcode of Life Datasystems	Creative Commons - Share Alike	en
IBIHM688-21	IBIHM688-21		INV12617	BOLD:AEO0791	DNA Barcode	University of Coimbra, FLOWer Lab	Arthropoda	Insecta	Hymenoptera	Halictidae	Sphecodes	Sphecodes hirtellus Blüthgen, 1923	species	H. Gaspar	kiwifruit orchard	pan-trap	2019-04-23	H. Gaspar et al.	Portugal	Aveiro	Troviscal	40.501	-8.557		42	42	adult	F	Leg removed for DNA extraction	Barcode of Life Datasystems	Creative Commons - Share Alike	en
IBIHM693-21	IBIHM693-21		INV12622 A583	BOLD:AAJ3388	DNA Barcode	University of Coimbra, FLOWer Lab	Arthropoda	Insecta	Hymenoptera	Halictidae	Sphecodes	Sphecodes rubicundus Hagens, 1875	species	H. Gaspar	kiwifruit orchard	netting	2019-05-29	H. Gaspar et al.	Portugal	Coimbra	Arazede	40.279	-8.7		74	74	adult	M	Leg removed for DNA extraction	Barcode of Life Datasystems	Creative Commons - Share Alike	en
IBIHM708-21	IBIHM708-21		INV12637	BOLD:AAP2416	DNA Barcode	University of Coimbra, FLOWer Lab	Arthropoda	Insecta	Hymenoptera	Megachilidae	Osmia	Osmia niveata (Fabricius, 1804)	species	H. Gaspar	kiwifruit orchard	netting	2019-05-20	H. Gaspar et al.	Portugal	Coimbra	Soure	40.045	-8.599		25	25	adult	M	Leg removed for DNA extraction	Barcode of Life Datasystems	Creative Commons - Share Alike	en
IBIHM745-21	IBIHM745-21		INV12674 A942	BOLD:AAE5176	DNA Barcode	University of Coimbra, FLOWer Lab	Arthropoda	Insecta	Hymenoptera	Andrenidae	Andrena	Andrena angustior (Kirby, 1802)	species	H. Gaspar	kiwifruit orchard	pan-trap	2020-02-02	H. Gaspar et al.	Portugal	Porto	Unhao e Lordelo	41.328	-8.227		206	206	adult	F	Leg removed for DNA extraction	Barcode of Life Datasystems	Creative Commons - Share Alike	en
IBIHM761-21	IBIHM761-21		INV12690	BOLD:ABA7470	DNA Barcode	University of Coimbra, FLOWer Lab	Arthropoda	Insecta	Hymenoptera	Andrenidae	Andrena	Andrena spreta Pérez, 1895	species	H. Gaspar	kiwifruit orchard	pan-trap	2020-02-02	H. Gaspar et al.	Portugal	Porto	Unhao e Lordelo	41.328	-8.227		206	206	adult	M	Leg removed for DNA extraction	Barcode of Life Datasystems	Creative Commons - Share Alike	en
IBIHM767-21	IBIHM767-21		INV12696	BOLD:AAE5176	DNA Barcode	University of Coimbra, FLOWer Lab	Arthropoda	Insecta	Hymenoptera	Andrenidae	Andrena	Andrena angustior (Kirby, 1802)	species	Thomas J Wood	kiwifruit orchard	pan-trap	2019-03-11	H. Gaspar et al.	Portugal	Viana do Castelo	Vila Fria	41.392	-8.237		151	151	adult	M	Leg removed for DNA extraction	Barcode of Life Datasystems	Creative Commons - Share Alike	en
IBIHM776-21	IBIHM776-21		INV12705 A723	BOLD:AEO3269	DNA Barcode	University of Coimbra, FLOWer Lab	Arthropoda	Insecta	Hymenoptera	Andrenidae	Panurgus	Panurgus perezi Saunders, 1882	species	H. Gaspar	kiwifruit orchard	pan-trap	2019-08-18	H. Gaspar et al.	Portugal	Aveiro	Silva Escura	40.795	-8.369		740	740	adult	F	Leg removed for DNA extraction	Barcode of Life Datasystems	Creative Commons - Share Alike	en
IBIHM787-21	IBIHM787-21		INV12716	BOLD:AAE9812	DNA Barcode	University of Coimbra, FLOWer Lab	Arthropoda	Insecta	Hymenoptera	Apidae	Ceratina	Ceratina cyanea (Kirby, 1802)	species	H. Gaspar		targeted catch	2018-06-15	D. Tavares et al.	Portugal	Viseu	Picao	40.937	-7.954		829	829	adult	M	Leg removed for DNA extraction	Barcode of Life Datasystems	Creative Commons - Share Alike	en
IBIHM789-21	IBIHM789-21		INV12718	BOLD:ADZ7031	DNA Barcode	University of Coimbra, FLOWer Lab	Arthropoda	Insecta	Hymenoptera	Halictidae	Halictus	Halictus pollinosus Sichel, 1860	species	H. Gaspar		targeted catch	2018-07-10	D. Tavares et al.	Portugal	Viseu	Granja	41.006	-8.031		647	647	adult	F	Leg removed for DNA extraction	Barcode of Life Datasystems	Creative Commons - Share Alike	en
IBIHM831-21	IBIHM831-21		INV12760	BOLD:ABX5010	DNA Barcode	University of Coimbra, FLOWer Lab	Arthropoda	Insecta	Hymenoptera	Apidae	Nomada	Nomada succincta Panzer, 1798	species	H. Gaspar		netting	2021-02-15	C. Siopa et al.	Portugal	Castelo Branco	Vale de Prazeres	40.101	-7.405		460	460	adult	F	Leg removed for DNA extraction	Barcode of Life Datasystems	Creative Commons - Share Alike	en
IBIHM865-21	IBIHM865-21		INV12794	BOLD:AAY9961	DNA Barcode	University of Coimbra, FLOWer Lab	Arthropoda	Insecta	Hymenoptera	Halictidae	Sphecodes	Sphecodes marginatus Hagens, 1882	species	H. Gaspar		netting	2021-03-17	C. Siopa et al.	Portugal	Castelo Branco	Vale de Prazeres	40.101	-7.405		460	460	adult	F	Leg removed for DNA extraction	Barcode of Life Datasystems	Creative Commons - Share Alike	en
IBIHM883-21	IBIHM883-21		INV12812	BOLD:AEO3711	DNA Barcode	University of Coimbra, FLOWer Lab	Arthropoda	Insecta	Hymenoptera	Melittidae	Dasypoda	Dasypoda crassicornis Friese, 1896	species	H. Gaspar		netting	2021-04-19	C. Siopa et al.	Portugal	Castelo Branco	Vale de Prazeres	40.101	-7.405		460	460	adult	M	Leg removed for DNA extraction	Barcode of Life Datasystems	Creative Commons - Share Alike	en
IBIHM917-21	IBIHM917-21		INV12846	BOLD:AAV8048	DNA Barcode	University of Coimbra, FLOWer Lab	Arthropoda	Insecta	Hymenoptera	Megachilidae	Coelioxys	Coelioxys afer Lepeletier, 1941	species	H. Gaspar		netting	2021-08-09	C. Siopa et al.	Portugal	Castelo Branco	Vale de Prazeres	40.101	-7.405		460	460	adult	M	Leg removed for DNA extraction	Barcode of Life Datasystems	Creative Commons - Share Alike	en
IBIHM919-21	IBIHM919-21		INV12848	BOLD:AEO1769	DNA Barcode	University of Coimbra, FLOWer Lab	Arthropoda	Insecta	Hymenoptera	Megachilidae	Afranthidium	Afranthidium carduele malacopygum (Gribodo, 1894)	subspecies	H. Gaspar		Targeted	2021-07-15	C. Siopa et al.	Portugal	Castelo Branco	Vale de Prazeres	40.101	-7.405		460	460	adult	F	Leg removed for DNA extraction	Barcode of Life Datasystems	Creative Commons - Share Alike	en
IBIHM930-21	IBIHM930-21		INV12859	BOLD:ADY8979	DNA Barcode	University of Coimbra, FLOWer Lab	Arthropoda	Insecta	Hymenoptera	Megachilidae	Osmia	Osmia labialis Pérez, 1879	species	H. Gaspar		netting	2021-04-19	C. Siopa et al.	Portugal	Castelo Branco	Vale de Prazeres	40.101	-7.405		460	460	adult	M	Leg removed for DNA extraction	Barcode of Life Datasystems	Creative Commons - Share Alike	en
IBIHM939-21	IBIHM939-21		C1010	BOLD:AEN2131	DNA Barcode	University of Coimbra, FLOWer Lab	Arthropoda	Insecta	Hymenoptera	Megachilidae	Hoplitis	Hoplitis antigae (Pérez, 1895)	species	H. Gaspar		Targeted	2021-05-17	C. Siopa et al.	Portugal	Castelo Branco	Vale de Prazeres	40.101	-7.405		460	460	adult	F	Leg removed for DNA extraction	Barcode of Life Datasystems	Creative Commons - Share Alike	en
IBIHM950-21	IBIHM950-21		INV12879	BOLD:AAJ2141	DNA Barcode	University of Coimbra, FLOWer Lab	Arthropoda	Insecta	Hymenoptera	Andrenidae	Andrena	Andrena morio Brullé, 1832	species	H. Gaspar		netting	2021-03-17	C. Siopa et al.	Portugal	Castelo Branco	Vale de Prazeres	40.101	-7.405		460	460	adult	M	Leg removed for DNA extraction	Barcode of Life Datasystems	Creative Commons - Share Alike	en
IBIHM961-21	IBIHM961-21		INV12890	BOLD:AAE1815	DNA Barcode	University of Coimbra, FLOWer Lab	Arthropoda	Insecta	Hymenoptera	Andrenidae	Andrena	Andrena thoracica (Fabricius, 1775)	species	H. Gaspar		netting	2021-02-22	C. Siopa et al.	Portugal	Castelo Branco	Vale de Prazeres	40.101	-7.405		460	460	adult	M	Leg removed for DNA extraction	Barcode of Life Datasystems	Creative Commons - Share Alike	en
IBIHM996-21	IBIHM996-21		INV12925	BOLD:AAK0399	DNA Barcode	University of Coimbra, FLOWer Lab	Arthropoda	Insecta	Hymenoptera	Andrenidae	Andrena	Andrena ovatula (Kirby, 1802)	species	H. Gaspar		netting	2021-06-25	C. Siopa et al.	Portugal	Castelo Branco	Vale de Prazeres	40.101	-7.405		460	460	adult	M	Leg removed for DNA extraction	Barcode of Life Datasystems	Creative Commons - Share Alike	en
IBIHM013-19	IBIHM013-19	INV02289	S014C2_4	BOLD:ADS5152	DNA Barcode	Andreia Penado private collection	Arthropoda	Insecta	Hymenoptera	Halictidae	Halictus	Halictus fulvipes (Klug, 1817)	species				2015-07-23	Andreia Penado	Portugal	Braganca	Sendim da Serra	41.306	-6.97851		517	517	Adult	M	Leg removed for DNA extraction	Barcode of Life Datasystems	Creative Commons - Share Alike	en
IBIHM048-19	IBIHM048-19	AP15H6	S027AZ2	BOLD:AAD7803	DNA Barcode	Andreia Penado private collection	Arthropoda	Insecta	Hymenoptera	Megachilidae	Megachile	Megachile pilidens Alfken, 1924	species				2014-06-28	Andreia Penado	Portugal	Braganca	Alfandega da Fe	41.3525	-6.93207				Adult	F	Leg removed for DNA extraction	Barcode of Life Datasystems	Creative Commons - Share Alike	en
IBIHM079-21	IBIHM079-21	INV12008	INV12008	BOLD:AAK1852	DNA Barcode	Universite de Mons	Arthropoda	Insecta	Hymenoptera	Apidae	Thyreus	Thyreus ramosus (Lepeletier, 1841)	species	Thomas J Wood			2021-07-04	Thomas Wood	Spain	Andalusia	Tocon de Quentar to Camino de Las Ramillas	37.238	-3.361		1200	1200	Adult	M	Leg removed for DNA extraction	Barcode of Life Datasystems	Creative Commons - Share Alike	en
IBIHM1010-22	IBIHM1010-22	INV12609	INV12609	BOLD:AES2302	DNA Barcode	Universite de Mons	Arthropoda	Insecta	Hymenoptera	Apidae	Nomada	Nomada bluethgeni Stoeckhert, 1943	species	Thomas J Wood			2021-07-25	Thomas Wood	Spain	Castilla y Leon	Castroserna de Abajo, Buitreras y Cuevas	41.215	-3.749				Adult	F	Leg removed for DNA extraction	Barcode of Life Datasystems	Creative Commons - Share Alike	en
IBIHM1049-22	IBIHM1049-22	INV12648	INV12648	BOLD:AAJ2215	DNA Barcode	Universite de Mons	Arthropoda	Insecta	Hymenoptera	Andrenidae	Andrena	Andrena hypopolia Schmiedeknecht, 1884	species	Thomas J Wood			2021-06-14	Thomas Wood	Spain	Andalusia	Sierra Nevada, Trevelez environs to Barranco Madrid	37.008	-3.266				Adult	F	Leg removed for DNA extraction	Barcode of Life Datasystems	Creative Commons - Share Alike	en
IBIHM1198-22	IBIHM1198-22	INV12797	INV12797	BOLD:ADZ2523	DNA Barcode	Universite de Mons	Arthropoda	Insecta	Hymenoptera	Halictidae	Lasioglossum	Lasioglossum maurusium (Blüthgen, 1935)	species	Thomas J Wood			2021-07-08	Thomas Wood	Spain	Comunidad de Madrid	Madrid, Chinchon, 6 km N, M-311	40.18	-3.446				Adult	F	Leg removed for DNA extraction	Barcode of Life Datasystems	Creative Commons - Share Alike	en
IBIHM1199-22	IBIHM1199-22	INV12798	INV12798	BOLD:AES8898	DNA Barcode	Universite de Mons	Arthropoda	Insecta	Hymenoptera	Andrenidae	Panurgus	Panurgus canescens Latreille, 1811	species	Thomas J Wood			2021-05-22	Thomas Wood	Spain	Andalusia	Vejer de la Frontera, Patria environs	36.268	-6.013				Adult	M	Leg removed for DNA extraction	Barcode of Life Datasystems	Creative Commons - Share Alike	en
IBIHM1200-22	IBIHM1200-22	INV12799	INV12799	BOLD:AES8898	DNA Barcode	Universite de Mons	Arthropoda	Insecta	Hymenoptera	Andrenidae	Panurgus	Panurgus canescens Latreille, 1811	species	Thomas J Wood			2021-07-05	Thomas Wood	Spain	Andalusia	Sierra Nevada, Trevelez to Refugio La Campinuela	37.024	-3.266				Adult	F	Leg removed for DNA extraction	Barcode of Life Datasystems	Creative Commons - Share Alike	en
IBIHM1219-22	IBIHM1219-22	INV12818	INV12818	BOLD:AET0920	DNA Barcode	Universite de Mons	Arthropoda	Insecta	Hymenoptera	Andrenidae	Andrena	Andrena djelfensis Pérez, 1895	species	Thomas J Wood			2022-04-01	Thomas Wood	Portugal	Faro	Moncarapacho, Cerro da Cabeca	37.11	-7.78				Adult	M	Leg removed for DNA extraction	Barcode of Life Datasystems	Creative Commons - Share Alike	en
IBIHM1257-22	IBIHM1257-22	INV12404	INV12404	BOLD:AET3654	DNA Barcode	Universite de Mons	Arthropoda	Insecta	Hymenoptera	Megachilidae	Hoplitis	Hoplitis marchali (Pérez, 1902)	species	Andreas Muller			2021-05-22	Thomas Wood	Spain	Andalusia	Vejer de la Frontera, Patria environs	36.268	-6.013				Adult	F	Leg removed for DNA extraction	Barcode of Life Datasystems	Creative Commons - Share Alike	en
IBIHM129-21	IBIHM129-21	INV12058	INV12058	BOLD:AEO3423	DNA Barcode	Universite de Mons	Arthropoda	Insecta	Hymenoptera	Apidae	Nomada	Nomada glaucopis Pérez, 1890	species	Thomas J Wood			2021-06-09	Thomas Wood	Spain	Andalusia	Sierra Nevada, Jardin Botanico Hoya de Pedraza environs	37.113	-3.438		1900	1900	Adult	F	Leg removed for DNA extraction	Barcode of Life Datasystems	Creative Commons - Share Alike	en
IBIHM1292-22	IBIHM1292-22	INV12439	INV12439	BOLD:AEU0213	DNA Barcode	Universite de Mons	Arthropoda	Insecta	Hymenoptera	Megachilidae	Megachile	Megachile thevestensis Ferton, 1909	species	Gerard Le Goff			2020-07-13	Thomas Wood	Portugal	Vila Real	Vila Real, Parque Natural do Alvao, Lamas de Olo	41.362	-7.796				Adult	F	Leg removed for DNA extraction	Barcode of Life Datasystems	Creative Commons - Share Alike	en
IBIHM1304-22	IBIHM1304-22	INV12451	INV12451	BOLD:AET4410	DNA Barcode	Universite de Mons	Arthropoda	Insecta	Hymenoptera	Megachilidae	Coelioxys	Coelioxys echinatus Förster, 1853	species	Thomas J Wood			2021-07-20	Thomas Wood	Spain	Castilla y Leon	Bernuy de Porreros, Fuente de los Canos	41.006	-4.11				Adult	M	Leg removed for DNA extraction	Barcode of Life Datasystems	Creative Commons - Share Alike	en
IBIHM1312-22	IBIHM1312-22	INV12459	INV12459	BOLD:AES2873	DNA Barcode	Universite de Mons	Arthropoda	Insecta	Hymenoptera	Apidae	Thyreus	Thyreus truncatus (Pérez, 1883)	species	Thomas J Wood			2021-07-19	Thomas Wood	Spain	Castilla y Leon	Sanchidrian, Shales with Precambrian metarkoses	40.883	-4.563				Adult	F	Leg removed for DNA extraction	Barcode of Life Datasystems	Creative Commons - Share Alike	en
IBIHM1327-22	IBIHM1327-22	INV12474	INV12474	BOLD:ACG0777	DNA Barcode	Universite de Mons	Arthropoda	Insecta	Hymenoptera	Apidae	Ceratina	Ceratina nigrolabiata Friese, 1896	species	Thomas J Wood			2021-07-25	Thomas Wood	Spain	Castilla y Leon	Castroserna de Abajo, Buitreras y Cuevas	41.215	-3.749				Adult	M	Leg removed for DNA extraction	Barcode of Life Datasystems	Creative Commons - Share Alike	en
IBIHM1329-22	IBIHM1329-22	INV12476	INV12476	BOLD:AES3843	DNA Barcode	Universite de Mons	Arthropoda	Insecta	Hymenoptera	Melittidae	Dasypoda	Dasypoda pyrotrichia Förster, 1855	species	Thomas J Wood			2021-06-14	Thomas Wood	Spain	Andalusia	Sierra Nevada, Trevelez to Refugio La Campinuela	37.024	-3.266				Adult	F	Leg removed for DNA extraction	Barcode of Life Datasystems	Creative Commons - Share Alike	en
IBIHM1345-22	IBIHM1345-22	INV12492	INV12492	BOLD:AEN2990	DNA Barcode	Universite de Mons	Arthropoda	Insecta	Hymenoptera	Halictidae	Lasioglossum	Lasioglossum algericolellum (Strand, 1909)	species	Thomas J Wood			2021-05-19	Thomas Wood	Spain	Comunidad de Madrid	Rivas-Vaciamadrid, Canal de Manzanares to Camino de Ucles	40.322	-3.563				Adult	F	Leg removed for DNA extraction	Barcode of Life Datasystems	Creative Commons - Share Alike	en
IBIHM1348-22	IBIHM1348-22	INV12495	INV12495	BOLD:AET1905	DNA Barcode	Universite de Mons	Arthropoda	Insecta	Hymenoptera	Halictidae	Lasioglossum	Lasioglossum griseolum (Morawitz, 1872)	species	Thomas J Wood			2021-06-27	Thomas Wood	Spain	Aragon	Villar del Cobo, Barranco de los Oncenachos	40.397	-1.674				Adult	F	Leg removed for DNA extraction	Barcode of Life Datasystems	Creative Commons - Share Alike	en
IBIHM139-21	IBIHM139-21	INV12068	INV12068	BOLD:AAF3571	DNA Barcode	Universite de Mons	Arthropoda	Insecta	Hymenoptera	Apidae	Nomada	Nomada linsenmaieri Schwarz, 1974	species	Thomas J Wood			2021-07-05	Thomas Wood	Spain	Andalusia	Sierra Nevada, Trevelez environs to Barranco Madrid	37.008	-3.266				Adult	F	Leg removed for DNA extraction	Barcode of Life Datasystems	Creative Commons - Share Alike	en
IBIHM145-21	IBIHM145-21	INV12074	INV12074	BOLD:AEO1963	DNA Barcode	Universite de Mons	Arthropoda	Insecta	Hymenoptera	Apidae	Nomada	Nomada merceti Alfken, 1909	species	Thomas J Wood			2021-06-07	Thomas Wood	Spain	Andalusia	Cenes de la Vega, Sendero del Rio Genil	37.16	-3.524		750	750	Adult	M	Leg removed for DNA extraction	Barcode of Life Datasystems	Creative Commons - Share Alike	en
IBIHM154-21	IBIHM154-21	INV12083	INV12083	BOLD:AEO1962	DNA Barcode	Universite de Mons	Arthropoda	Insecta	Hymenoptera	Apidae	Nomada	Nomada rubricoxa Schwarz, 1977	species	Thomas J Wood			2021-05-20	Thomas Wood	Spain	Badajoz	Monesterio, 1 km N	38.11	-6.277				Adult	M	Leg removed for DNA extraction	Barcode of Life Datasystems	Creative Commons - Share Alike	en
IBIHM171-21	IBIHM171-21	INV12100	INV12100	BOLD:AEN2742	DNA Barcode	Universite de Mons	Arthropoda	Insecta	Hymenoptera	Apidae	Eucera	Eucera barbiventris Pérez, 1902	species	Thomas J Wood			2021-05-11	Thomas Wood	Spain	Catalonia	Balaguer, Camarasa, 1 km S, C-13	41.862	0.871				Adult	F	Leg removed for DNA extraction	Barcode of Life Datasystems	Creative Commons - Share Alike	en
IBIHM180-21	IBIHM180-21	INV12109	INV12109	BOLD:ABU9563	DNA Barcode	Universite de Mons	Arthropoda	Insecta	Hymenoptera	Apidae	Eucera	Eucera elongatula Vachal, 1907	species	Thomas J Wood			2021-05-21	Thomas Wood	Spain	Andalusia	Aznalcazar, S of Pinares de Aznalcazar	37.262	-6.222				Adult	F	Leg removed for DNA extraction	Barcode of Life Datasystems	Creative Commons - Share Alike	en
IBIHM201-21	IBIHM201-21	INV12130	INV12130	BOLD:AEO0218	DNA Barcode	Universite de Mons	Arthropoda	Insecta	Hymenoptera	Apidae	Anthophora	Anthophora agama Radoszkowski, 1869	species	Thomas J Wood			2021-05-13	Thomas Wood	Spain	Castilla-La Mancha	Sesena Nuevo, Arroyo del Valle Grande	40.115	-3.629				Adult	F	Leg removed for DNA extraction	Barcode of Life Datasystems	Creative Commons - Share Alike	en
IBIHM237-21	IBIHM237-21	INV12166	INV12166	BOLD:AEO2595	DNA Barcode	Universite de Mons	Arthropoda	Insecta	Hymenoptera	Apidae	Ceratina	Ceratina parvula Smith, 1854	species	Thomas J Wood			2021-06-11	Thomas Wood	Spain	Andalusia	Tocon de Quentar to Camino de Las Ramillas	37.238	-3.361		1200	1200	Adult	F	Leg removed for DNA extraction	Barcode of Life Datasystems	Creative Commons - Share Alike	en
IBIHM248-21	IBIHM248-21	INV12177	INV12177	BOLD:AAD2551	DNA Barcode	Universite de Mons	Arthropoda	Insecta	Hymenoptera	Apidae	Bombus	Bombus sylvarum (Linnaeus, 1761)	species	Thomas J Wood			2020-07-15	Thomas Wood	Portugal	Braganca	Braganca, Meixedo, 1.5 km W	41.854	-6.789				Adult	F	Leg removed for DNA extraction	Barcode of Life Datasystems	Creative Commons - Share Alike	en
IBIHM249-21	IBIHM249-21	INV12178	INV12178	BOLD:AAK3477	DNA Barcode	Universite de Mons	Arthropoda	Insecta	Hymenoptera	Colletidae	Hylaeus	Hylaeus angustatus (Schenck, 1861)	species	Thomas J Wood			2021-06-25	Thomas Wood	Spain	Aragon	Griegos, Las Salinas de Griegos	40.476	-1.702		1600	1600	Adult	M	Leg removed for DNA extraction	Barcode of Life Datasystems	Creative Commons - Share Alike	en
IBIHM275-21	IBIHM275-21	INV12204	INV12204	BOLD:AAX2603	DNA Barcode	Universite de Mons	Arthropoda	Insecta	Hymenoptera	Colletidae	Hylaeus	Hylaeus pilosulus (Pérez, 1903)	species	Thomas J Wood			2021-05-11	Thomas Wood	Spain	Catalonia	Balaguer, Camarasa, Aiguabarreig Segre-Noguera Pallaresa	41.876	0.851				Adult	F	Leg removed for DNA extraction	Barcode of Life Datasystems	Creative Commons - Share Alike	en
IBIHM284-21	IBIHM284-21	INV12213	INV12213	BOLD:AAY8402	DNA Barcode	Universite de Mons	Arthropoda	Insecta	Hymenoptera	Megachilidae	Anthidiellum	Anthidiellum strigatum (Panzer, 1804)	species	Thomas J Wood			2021-06-16	Thomas Wood	Spain	Andalusia	Almocita, Barranco de las Navas	37.005	-2.814				Adult	M	Leg removed for DNA extraction	Barcode of Life Datasystems	Creative Commons - Share Alike	en
IBIHM286-21	IBIHM286-21	INV12215	INV12215	BOLD:AAN9423	DNA Barcode	Universite de Mons	Arthropoda	Insecta	Hymenoptera	Megachilidae	Anthidium	Anthidium cingulatum Latreille, 1809	species	Thomas J Wood			2021-06-24	Thomas Wood	Spain	Castilla-La Mancha	Cuenca, Molinos de Papel, 1 km N	40.098	-2.075				Adult	M	Leg removed for DNA extraction	Barcode of Life Datasystems	Creative Commons - Share Alike	en
IBIHM288-21	IBIHM288-21	INV12217	INV12217	BOLD:AAA9946	DNA Barcode	Universite de Mons	Arthropoda	Insecta	Hymenoptera	Megachilidae	Anthidium	Anthidium manicatum (Linnaeus, 1758)	species	Thomas J Wood			2021-06-29	Thomas Wood	Spain	Andalusia	Sierra Nevada, El Dornajo	37.132	-3.439		1700	1700	Adult	M	Leg removed for DNA extraction	Barcode of Life Datasystems	Creative Commons - Share Alike	en
IBIHM304-21	IBIHM304-21	INV12233	INV12233	BOLD:AEO5272	DNA Barcode	Universite de Mons	Arthropoda	Insecta	Hymenoptera	Megachilidae	Rhodanthidium	Rhodanthidium infuscatum (Erichson, 1839)	species	Thomas J Wood			2020-06-23	Thomas Wood	Spain	Catalonia	Corbins, La Serreta de Corbins	41.697	0.691				Adult	M	Leg removed for DNA extraction	Barcode of Life Datasystems	Creative Commons - Share Alike	en
IBIHM338-21	IBIHM338-21	INV12267	INV12267	BOLD:AEL5026	DNA Barcode	Universite de Mons	Arthropoda	Insecta	Hymenoptera	Halictidae	Halictus	Halictus seladonius (Fabricius, 1794)	species	Thomas J Wood			2021-06-21	Thomas Wood	Spain	Castilla-La Mancha	Cuenca, Cueva de los Morceguillos	40.182	-2.013				Adult	F	Leg removed for DNA extraction	Barcode of Life Datasystems	Creative Commons - Share Alike	en
IBIHM390-21	IBIHM390-21	INV12319	INV12319	BOLD:AFK8181	DNA Barcode	Universite de Mons	Arthropoda	Insecta	Hymenoptera	Halictidae	Lasioglossum	Lasioglossum interruptum (Panzer, 1798)	species	Thomas J Wood			2021-05-15	Thomas Wood	Spain	Castilla y Leon	Madrona, 500 m NE, Arroyo del Hocino	40.901	-4.156				Adult	F	Leg removed for DNA extraction	Barcode of Life Datasystems	Creative Commons - Share Alike	en
IBIHM405-21	IBIHM405-21	INV12334	INV12334		DNA Barcode	Universite de Mons	Arthropoda	Insecta	Hymenoptera	Halictidae	Lasioglossum	Lasioglossum pauxillum (Schenck, 1853)	species	Thomas J Wood			2021-06-01	Thomas Wood	Spain	Andalusia	Gaucin, Gaucin to Puerto del Hacho	36.521	-5.333				Adult	F	Leg removed for DNA extraction	Barcode of Life Datasystems	Creative Commons - Share Alike	en
IBIHM428-21	IBIHM428-21	INV12357	INV12357	BOLD:AEZ9412	DNA Barcode	Universite de Mons	Arthropoda	Insecta	Hymenoptera	Colletidae	Colletes	Colletes nigricans Gistel, 1857	species	Thomas J Wood			2021-06-29	Thomas Wood	Spain	Andalusia	Sierra Nevada, Jardin Botanico Hoya de Pedraza environs	37.113	-3.438		1900	1900	Adult	F	Leg removed for DNA extraction	Barcode of Life Datasystems	Creative Commons - Share Alike	en
IBIHM432-21	IBIHM432-21	INV12361	INV12361	BOLD:AEO4511	DNA Barcode	Universite de Mons	Arthropoda	Insecta	Hymenoptera	Melittidae	Dasypoda	Dasypoda morotei Quilis, 1928	species	Thomas J Wood			2021-05-30	Thomas Wood	Spain	Andalusia	PN Sierra de las Nieves, mountain peak S of Pinsapo Escalereta	36.662	-5.036				Adult	M	Leg removed for DNA extraction	Barcode of Life Datasystems	Creative Commons - Share Alike	en
IBIHM450-21	IBIHM450-21	INV12379	INV12379	BOLD:AAO8748	DNA Barcode	Universite de Mons	Arthropoda	Insecta	Hymenoptera	Andrenidae	Panurgus	Panurgus banksianus (Kirby, 1802)	species	Thomas J Wood			2021-06-19	Thomas Wood	Spain	Andalusia	Sierra de Baza, Prados del Rey	37.375	-2.854		2000	2000	Adult	M	Leg removed for DNA extraction	Barcode of Life Datasystems	Creative Commons - Share Alike	en
IBIHM491-21	IBIHM491-21	INV12520	INV12520	BOLD:AEO3736	DNA Barcode	Universite de Mons	Arthropoda	Insecta	Hymenoptera	Andrenidae	Andrena	Andrena hedikae Jaeger, 1934	species	Thomas J Wood			2020-07-15	Thomas Wood	Spain	Galicia	Pena Trevinca, Valdin, Seoane	42.232	-6.953				Adult	F	Leg removed for DNA extraction	Barcode of Life Datasystems	Creative Commons - Share Alike	en
IBIHM503-21	IBIHM503-21	INV12532	INV12532	BOLD:AEL4518	DNA Barcode	Universite de Mons	Arthropoda	Insecta	Hymenoptera	Andrenidae	Andrena	Andrena livens Pérez, 1895	species	Thomas J Wood			2015-04-06	Thomas Wood	Portugal	Faro	Figueira, near Portimao	37.16	-8.603				Adult	M	Leg removed for DNA extraction	Barcode of Life Datasystems	Creative Commons - Share Alike	en
IBIHM515-21	IBIHM515-21	INV12544	INV12544	BOLD:AEO5504	DNA Barcode	Universite de Mons	Arthropoda	Insecta	Hymenoptera	Andrenidae	Andrena	Andrena oviventris Pérez, 1895	species	Thomas J Wood			2019-05-12	Thomas Wood	Portugal	Vila Real	Serra do Geres, 5 km W of Paradela	41.776	-7.995				Adult	F	Leg removed for DNA extraction	Barcode of Life Datasystems	Creative Commons - Share Alike	en
IBIHM527-21	IBIHM527-21	INV12556	INV12556	BOLD:AEN8931	DNA Barcode	Universite de Mons	Arthropoda	Insecta	Hymenoptera	Andrenidae	Andrena	Andrena russula Lepeletier, 1841	species	Thomas J Wood			2016-05-09	Thomas Wood	Portugal	Faro	Vale da Telha, near Aljezur, area W of	37.31	-8.87				Adult	M	Leg removed for DNA extraction	Barcode of Life Datasystems	Creative Commons - Share Alike	en
IBIHM528-21	IBIHM528-21	INV12557	INV12557	BOLD:AEN8931	DNA Barcode	Universite de Mons	Arthropoda	Insecta	Hymenoptera	Andrenidae	Andrena	Andrena russula Lepeletier, 1841	species	Thomas J Wood			2015-04-02	Thomas Wood	Portugal	Faro	Benagil, near Carvoeiro	37.089	-8.422				Adult	M	Leg removed for DNA extraction	Barcode of Life Datasystems	Creative Commons - Share Alike	en
IBIHM535-21	IBIHM535-21	INV12564	INV12564	BOLD:AAJ2143	DNA Barcode	Universite de Mons	Arthropoda	Insecta	Hymenoptera	Andrenidae	Andrena	Andrena minutula (Kirby, 1802)	species	Thomas J Wood			2019-05-13	Thomas Wood	Portugal	Viana do Castelo	Lindoso, 1.5 km E	41.872	-8.179				Adult	M	Leg removed for DNA extraction	Barcode of Life Datasystems	Creative Commons - Share Alike	en
IBIHM570-21	IBIHM570-21	INV12599	INV12599	BOLD:AEN2131	DNA Barcode	Universite de Mons	Arthropoda	Insecta	Hymenoptera	Megachilidae	Hoplitis	Hoplitis antigae (Pérez, 1895)	species	Thomas J Wood			2020-06-26	Thomas Wood	Spain	Catalonia	Figueres, Llanca	42.358	3.142				Adult	F	Leg removed for DNA extraction	Barcode of Life Datasystems	Creative Commons - Share Alike	en
IBIHM625-21	IBIHM625-21		INV12554 A542	BOLD:AAE3033	DNA Barcode	University of Coimbra, FLOWer Lab	Arthropoda	Insecta	Hymenoptera	Halictidae	Halictus	Halictus brunnescens (Eversmann, 1852)	species	H. Gaspar	kiwifruit orchard	netting	2019-05-30	H. Gaspar et al.	Portugal	Porto	Unhao e Lordelo	41.328	-8.227		206	206	adult	F	Leg removed for DNA extraction	Barcode of Life Datasystems	Creative Commons - Share Alike	en
IBIHM631-21	IBIHM631-21		INV12560	BOLD:AAI6480	DNA Barcode	University of Coimbra, FLOWer Lab	Arthropoda	Insecta	Hymenoptera	Halictidae	Halictus	Halictus subauratus (Rossi, 1792)	species	H. Gaspar	kiwifruit orchard	pan-trap	2019-04-29	H. Gaspar et al.	Portugal	Coimbra	Varziela	40.369	-8.621		46	46	adult	F	Leg removed for DNA extraction	Barcode of Life Datasystems	Creative Commons - Share Alike	en
IBIHM637-21	IBIHM637-21		INV12566	BOLD:ABA0006	DNA Barcode	University of Coimbra, FLOWer Lab	Arthropoda	Insecta	Hymenoptera	Halictidae	Lasioglossum	Lasioglossum callizonium (Pérez, 1896)	species	H. Gaspar	kiwifruit orchard	pan-trap	2019-06-03	H. Gaspar et al.	Portugal	Aveiro	Oia	40.513	-8.545		56	56	adult	F	Leg removed for DNA extraction	Barcode of Life Datasystems	Creative Commons - Share Alike	en
IBIHM640-21	IBIHM640-21		INV12569	BOLD:AEW2300	DNA Barcode	University of Coimbra, FLOWer Lab	Arthropoda	Insecta	Hymenoptera	Halictidae	Lasioglossum	Lasioglossum villosulum (Kirby, 1802)	species	H. Gaspar	kiwifruit orchard	pan-trap	2019-04-02	H. Gaspar et al.	Portugal	Aveiro	Eixo e Eirol	40.599	-8.544		35	35	adult	F	Leg removed for DNA extraction	Barcode of Life Datasystems	Creative Commons - Share Alike	en
IBIHM650-21	IBIHM650-21		INV12579	BOLD:AEN9032	DNA Barcode	University of Coimbra, FLOWer Lab	Arthropoda	Insecta	Hymenoptera	Halictidae	Lasioglossum	Lasioglossum strictifrons (Vachal, 1895)	species	H. Gaspar	kiwifruit orchard	pan-trap	2019-07-11	H. Gaspar et al.	Portugal	Leiria	Guia	39.944	-8.824		71	71	adult	M	Leg removed for DNA extraction	Barcode of Life Datasystems	Creative Commons - Share Alike	en
IBIHM651-21	IBIHM651-21		INV12580	BOLD:AAB3147	DNA Barcode	University of Coimbra, FLOWer Lab	Arthropoda	Insecta	Hymenoptera	Halictidae	Lasioglossum	Lasioglossum zonulum (Smith, 1848)	species	Thomas J Wood	kiwifruit orchard	pan-trap	2019-05-22	H. Gaspar et al.	Portugal	Aveiro	Espargo	40.917	-8.579		118	118	adult	M	Leg removed for DNA extraction	Barcode of Life Datasystems	Creative Commons - Share Alike	en
IBIHM673-21	IBIHM673-21		INV12602	BOLD:AEN2990	DNA Barcode	University of Coimbra, FLOWer Lab	Arthropoda	Insecta	Hymenoptera	Halictidae	Lasioglossum	Lasioglossum algericolellum (Strand, 1909)	species	H. Gaspar	kiwifruit orchard	pan-trap	2019-05-20	H. Gaspar et al.	Portugal	Viana do Castelo	Ganfei	42.046	-8.632		9	9	adult	M	Leg removed for DNA extraction	Barcode of Life Datasystems	Creative Commons - Share Alike	en
IBIHM692-21	IBIHM692-21		INV12621 A582	BOLD:AAI0259	DNA Barcode	University of Coimbra, FLOWer Lab	Arthropoda	Insecta	Hymenoptera	Halictidae	Sphecodes	Sphecodes monilicornis (Kirby, 1802)	species	H. Gaspar	kiwifruit orchard	netting	2019-05-29	H. Gaspar et al.	Portugal	Coimbra	Arazede	40.279	-8.7		74	74	adult	M	Leg removed for DNA extraction	Barcode of Life Datasystems	Creative Commons - Share Alike	en
IBIHM699-21	IBIHM699-21		INV12628	BOLD:AAE8870	DNA Barcode	University of Coimbra, FLOWer Lab	Arthropoda	Insecta	Hymenoptera	Megachilidae	Megachile	Megachile melanopyga Costa, 1863	species	H. Gaspar	kiwifruit orchard	netting	2019-05-30	H. Gaspar et al.	Portugal	Porto	Paredes de Viadores	41.132	-8.133		383	383	adult	M	Leg removed for DNA extraction	Barcode of Life Datasystems	Creative Commons - Share Alike	en
IBIHM738-21	IBIHM738-21		INV12667	BOLD:AAJ2115	DNA Barcode	University of Coimbra, FLOWer Lab	Arthropoda	Insecta	Hymenoptera	Andrenidae	Andrena	Andrena propinqua Schenck, 1853	species	H. Gaspar	kiwifruit orchard	netting	2019-05-29	H. Gaspar et al.	Portugal	Coimbra	Arazede	40.279	-8.7		74	74	adult	F	Leg removed for DNA extraction	Barcode of Life Datasystems	Creative Commons - Share Alike	en
IBIHM740-21	IBIHM740-21		INV12669	BOLD:AAK0287	DNA Barcode	University of Coimbra, FLOWer Lab	Arthropoda	Insecta	Hymenoptera	Andrenidae	Andrena	Andrena florea Fabricius, 1793	species	H. Gaspar	kiwifruit orchard	netting	2019-05-22	H. Gaspar et al.	Portugal	Braga	Santo Estevao (Briteiros)	41.517	-8.305		135	135	adult	F	Leg removed for DNA extraction	Barcode of Life Datasystems	Creative Commons - Share Alike	en
IBIHM812-21	IBIHM812-21		INV12741 C419	BOLD:ABU9563	DNA Barcode	University of Coimbra, FLOWer Lab	Arthropoda	Insecta	Hymenoptera	Apidae	Eucera	Eucera elongatula Vachal, 1907	species	H. Gaspar		netting	2021-03-16	C. Siopa et al.	Portugal	Castelo Branco	Vale de Prazeres	40.101	-7.405		460	460	adult	M	Leg removed for DNA extraction	Barcode of Life Datasystems	Creative Commons - Share Alike	en
IBIHM835-21	IBIHM835-21		INV12764	BOLD:AEN9589	DNA Barcode	University of Coimbra, FLOWer Lab	Arthropoda	Insecta	Hymenoptera	Apidae	Nomada	Nomada agrestis Fabricius, 1787	species	H. Gaspar		netting	2021-03-17	C. Siopa et al.	Portugal	Castelo Branco	Vale de Prazeres	40.101	-7.405		460	460	adult	M	Leg removed for DNA extraction	Barcode of Life Datasystems	Creative Commons - Share Alike	en
IBIHM851-21	IBIHM851-21		INV12780	BOLD:ADZ4420	DNA Barcode	University of Coimbra, FLOWer Lab	Arthropoda	Insecta	Hymenoptera	Halictidae	Lasioglossum	Lasioglossum buccale (Pérez, 1903)	species	H. Gaspar		netting	2021-06-23	C. Siopa et al.	Portugal	Castelo Branco	Vale de Prazeres	40.101	-7.405		460	460	adult	M	Leg removed for DNA extraction	Barcode of Life Datasystems	Creative Commons - Share Alike	en
IBIHM875-21	IBIHM875-21		INV12804 C1483	BOLD:AAI0259	DNA Barcode	University of Coimbra, FLOWer Lab	Arthropoda	Insecta	Hymenoptera	Halictidae	Sphecodes	Sphecodes monilicornis (Kirby, 1802)	species	H. Gaspar		netting	2021-08-10	C. Siopa et al.	Portugal	Castelo Branco	Vale de Prazeres	40.101	-7.405		460	460	adult	M	Leg removed for DNA extraction	Barcode of Life Datasystems	Creative Commons - Share Alike	en
IBIHM891-21	IBIHM891-21		INV12820	BOLD:AAJ1462	DNA Barcode	University of Coimbra, FLOWer Lab	Arthropoda	Insecta	Hymenoptera	Melittidae	Macropis	Macropis fulvipes (Fabricius, 1804)	species	H. Gaspar		netting	2021-06-22	C. Siopa et al.	Portugal	Castelo Branco	Vale de Prazeres	40.101	-7.405		460	460	adult	M	Leg removed for DNA extraction	Barcode of Life Datasystems	Creative Commons - Share Alike	en
IBIHM984-21	IBIHM984-21		INV12913	BOLD:AAK0399	DNA Barcode	University of Coimbra, FLOWer Lab	Arthropoda	Insecta	Hymenoptera	Andrenidae	Andrena	Andrena ovatula (Kirby, 1802)	species	H. Gaspar		netting	2021-03-17	C. Siopa et al.	Portugal	Castelo Branco	Vale de Prazeres	40.101	-7.405		460	460	adult	F	Leg removed for DNA extraction	Barcode of Life Datasystems	Creative Commons - Share Alike	en
IBIHM997-21	IBIHM997-21		INV12926	BOLD:AEN9473	DNA Barcode	University of Coimbra, FLOWer Lab	Arthropoda	Insecta	Hymenoptera	Andrenidae	Andrena	Andrena propinqua Schenck, 1853	species	H. Gaspar		netting	2021-06-22	C. Siopa et al.	Portugal	Castelo Branco	Vale de Prazeres	40.101	-7.405		460	460	adult	M	Leg removed for DNA extraction	Barcode of Life Datasystems	Creative Commons - Share Alike	en
IBIHY003-22	IBIHY003-22	INV15655	INV15655	BOLD:AAE1706	DNA Barcode	Research Center in Biodiversity and Genetic Resources	Arthropoda	Insecta	Hymenoptera	Andrenidae	Andrena	Andrena fuscipes (Kirby, 1802)	species	Rui Andrade			2021-09-29	Rui Andrade	Portugal	Porto	Campanha	41.156	-8.565				Adult		Leg removed for DNA extraction	Barcode of Life Datasystems	Creative Commons - Share Alike	en
IBIHM027-19	IBIHM027-19	INV01526	S063 AME	BOLD:ADD7208	DNA Barcode	Andreia Penado private collection	Arthropoda	Insecta	Hymenoptera	Andrenidae	Panurgus	Panurgus calcaratus (Scopoli, 1763)	species				2014-06-30	Andreia Penado	Portugal	Braganca	Alfandega da Fe	41.3356	-6.94717		528	528	Adult	F	Leg removed for DNA extraction	Barcode of Life Datasystems	Creative Commons - Share Alike	en
IBIHM040-19	IBIHM040-19	INV01913	D4	BOLD:AAA2326	DNA Barcode	Research Center in Biodiversity and Genetic Resources	Arthropoda	Insecta	Hymenoptera	Apidae	Apis	Apis mellifera Linnaeus, 1758	species	Sonia AF Ferreira			2015-10-05	Martin Corley | Rui Andrade	Portugal	Braganca	Vale de Algoso	41.4979	-6.53886				Adult		Leg removed for DNA extraction	Barcode of Life Datasystems	Creative Commons - Share Alike	en
IBIHM084-21	IBIHM084-21	INV12013	INV12013	BOLD:AEO2733	DNA Barcode	Universite de Mons	Arthropoda	Insecta	Hymenoptera	Apidae	Ammobates	Ammobates muticus Spinola, 1843	species	Thomas J Wood			2021-05-17	Thomas Wood	Spain	Castilla-La Mancha	Veguillas, 2 km N, Barranco de la Isa	41.012	-3.083				Adult	F	Leg removed for DNA extraction	Barcode of Life Datasystems	Creative Commons - Share Alike	en
IBIHM097-21	IBIHM097-21	INV12026	INV12026	BOLD:ACE4655	DNA Barcode	Universite de Mons	Arthropoda	Insecta	Hymenoptera	Megachilidae	Stelis	Stelis breviuscula (Nylander, 1848)	species	Thomas J Wood			2019-07-18	Thomas Wood	Spain	Castilla y Leon	Segovia, Camino Natural Via Verde Valle del Eresma	40.929	-4.121				Adult	M	Leg removed for DNA extraction	Barcode of Life Datasystems	Creative Commons - Share Alike	en
IBIHM099-21	IBIHM099-21	INV12028	INV12028	BOLD:AEO4234	DNA Barcode	Universite de Mons	Arthropoda	Insecta	Hymenoptera	Apidae	Ammobatoides	Ammobatoides scriptus (Gerstäcker, 1869)	species	Thomas J Wood			2021-06-30	Thomas Wood	Spain	Andalusia	Sierra Nevada, Trevenque, Refugio de Rosales environs	37.072	-3.495				Adult	F	Leg removed for DNA extraction	Barcode of Life Datasystems	Creative Commons - Share Alike	en
IBIHM1003-22	IBIHM1003-22	INV12602	INV12602	BOLD:AET5764	DNA Barcode	Universite de Mons	Arthropoda	Insecta	Hymenoptera	Apidae	Nomada	Nomada distinguenda Morawitz, 1874	species	Thomas J Wood			2016-07-02	Thomas Wood	Portugal	Braganca	Hills E of Moimenta	41.948	-6.964				Adult	F	Leg removed for DNA extraction	Barcode of Life Datasystems	Creative Commons - Share Alike	en
IBIHM1009-22	IBIHM1009-22	INV12608	INV12608	BOLD:AES2302	DNA Barcode	Universite de Mons	Arthropoda	Insecta	Hymenoptera	Apidae	Nomada	Nomada bluethgeni Stoeckhert, 1943	species	Thomas J Wood			2021-07-25	Thomas Wood	Spain	Castilla y Leon	Castroserna de Abajo, Buitreras y Cuevas	41.215	-3.749				Adult	F	Leg removed for DNA extraction	Barcode of Life Datasystems	Creative Commons - Share Alike	en
IBIHM1224-22	IBIHM1224-22	INV12823	INV12823	BOLD:AEM8298	DNA Barcode	Universite de Mons	Arthropoda	Insecta	Hymenoptera	Andrenidae	Andrena	Andrena cinerea Brullé, 1832	species	Thomas J Wood			2022-04-01	Thomas Wood	Portugal	Faro	Tavira, Forte do Rato	37.121	-7.62				Adult	F	Leg removed for DNA extraction	Barcode of Life Datasystems	Creative Commons - Share Alike	en
IBIHM1231-22	IBIHM1231-22	INV12830	INV12830	BOLD:AEM7346	DNA Barcode	Universite de Mons	Arthropoda	Insecta	Hymenoptera	Andrenidae	Andrena	Andrena panurgina De Stefani, 1889	species	Thomas J Wood			2022-03-28	Thomas Wood	Portugal	Faro	Tavira, Cacela Velha	37.158	-7.545				Adult	M	Leg removed for DNA extraction	Barcode of Life Datasystems	Creative Commons - Share Alike	en
IBIHM1232-22	IBIHM1232-22	INV12831	INV12831	BOLD:AEO0268	DNA Barcode	Universite de Mons	Arthropoda	Insecta	Hymenoptera	Andrenidae	Andrena	Andrena vetula Lepeletier, 1841	species	Thomas J Wood			2022-03-28	Thomas Wood	Portugal	Faro	Tavira, Cacela Velha	37.158	-7.545				Adult	F	Leg removed for DNA extraction	Barcode of Life Datasystems	Creative Commons - Share Alike	en
IBIHM1238-22	IBIHM1238-22	INV12837	INV12837	BOLD:AER8574	DNA Barcode	Universite de Mons	Arthropoda	Insecta	Hymenoptera	Apidae	Nomada	Nomada fenestrata Lepeletier, 1841	species	Thomas J Wood			2022-03-29	Thomas Wood	Portugal	Faro	Monte Gordo, Retur, Praia do Cabeco	37.179	-7.474				Adult	F	Leg removed for DNA extraction	Barcode of Life Datasystems	Creative Commons - Share Alike	en
IBIHM1243-22	IBIHM1243-22	INV12842	INV12842	BOLD:AEO5653	DNA Barcode	Universite de Mons	Arthropoda	Insecta	Hymenoptera	Andrenidae	Andrena	Andrena hesperia Smith, 1853	species	Thomas J Wood			2022-03-31	Thomas Wood	Portugal	Beja	Alcoutim, Sao Bartolomeu de Via Gloria, immediately to W	37.524	-7.722				Adult	M	Leg removed for DNA extraction	Barcode of Life Datasystems	Creative Commons - Share Alike	en
IBIHM1260-22	IBIHM1260-22	INV12407	INV12407	BOLD:ACL7801	DNA Barcode	Universite de Mons	Arthropoda	Insecta	Hymenoptera	Megachilidae	Protosmia	Protosmia exenterata (Pérez, 1895)	species	Andreas Muller			2021-05-28	Thomas Wood	Spain	Andalusia	Grazalema, Rio Guadalete	36.759	-5.36				Adult	M	Leg removed for DNA extraction	Barcode of Life Datasystems	Creative Commons - Share Alike	en
IBIHM1264-22	IBIHM1264-22	INV12411	INV12411	BOLD:AEO0400	DNA Barcode	Universite de Mons	Arthropoda	Insecta	Hymenoptera	Megachilidae	Hoplitis	Hoplitis albiscopa (Friese, 1899)	species	Andreas Muller			2021-06-03	Thomas Wood	Spain	Andalusia	Benaojan, Cueva del Hundidero	36.756	-5.237				Adult	F	Leg removed for DNA extraction	Barcode of Life Datasystems	Creative Commons - Share Alike	en
IBIHM1301-22	IBIHM1301-22	INV12448	INV12448	BOLD:AEO1769	DNA Barcode	Universite de Mons	Arthropoda	Insecta	Hymenoptera	Megachilidae	Afranthidium	Afranthidium carduele malacopygum (Gribodo, 1894)	subspecies	Thomas J Wood			2021-07-20	Thomas Wood	Spain	Castilla y Leon	La Higuera, 500 m W, Calle Baja	41.016	-4.086				Adult	F	Leg removed for DNA extraction	Barcode of Life Datasystems	Creative Commons - Share Alike	en
IBIHM130-21	IBIHM130-21	INV12059	INV12059	BOLD:AEO3423	DNA Barcode	Universite de Mons	Arthropoda	Insecta	Hymenoptera	Apidae	Nomada	Nomada glaucopis Pérez, 1890	species	Thomas J Wood			2021-05-12	Thomas Wood	Spain	Castilla-La Mancha	Guadalajara, Lupiana	40.606	-3.05				Adult	M	Leg removed for DNA extraction	Barcode of Life Datasystems	Creative Commons - Share Alike	en
IBIHM1338-22	IBIHM1338-22	INV12485	INV12485	BOLD:AEZ9412	DNA Barcode	Universite de Mons	Arthropoda	Insecta	Hymenoptera	Colletidae	Colletes	Colletes nigricans Gistel, 1857	species	Michael Kuhlmann			2016-07-21	Thomas Wood	Portugal	Faro	Praia de Odeceixe, saltmarsh	37.437	-8.793				Adult	F	Leg removed for DNA extraction	Barcode of Life Datasystems	Creative Commons - Share Alike	en
IBIHM1347-22	IBIHM1347-22	INV12494	INV12494	BOLD:AAK8433	DNA Barcode	Universite de Mons	Arthropoda	Insecta	Hymenoptera	Halictidae	Lasioglossum	Lasioglossum angusticeps (Perkins, 1895)	species	Thomas J Wood			2021-06-24	Thomas Wood	Spain	Castilla-La Mancha	Buenache de la Sierra, Arroyo de Bonilla	40.13	-1.988				Adult	F	Leg removed for DNA extraction	Barcode of Life Datasystems	Creative Commons - Share Alike	en
IBIHM1350-22	IBIHM1350-22	INV12497	INV12497	BOLD:AAI8781	DNA Barcode	Universite de Mons	Arthropoda	Insecta	Hymenoptera	Colletidae	Hylaeus	Hylaeus lineolatus (Schenck, 1861)	species	Thomas J Wood			2021-06-25	Thomas Wood	Spain	Aragon	Noguera de Albarracin, Barranco de la Olmeda	40.462	-1.614				Adult	M	Leg removed for DNA extraction	Barcode of Life Datasystems	Creative Commons - Share Alike	en
IBIHM138-21	IBIHM138-21	INV12067	INV12067	BOLD:AAX4976	DNA Barcode	Universite de Mons	Arthropoda	Insecta	Hymenoptera	Apidae	Nomada	Nomada kohli Schmiedeknecht, 1882	species	Thomas J Wood			2021-05-12	Thomas Wood	Spain	Castilla-La Mancha	Guadalajara, Lupiana	40.606	-3.05				Adult	M	Leg removed for DNA extraction	Barcode of Life Datasystems	Creative Commons - Share Alike	en
IBIHM147-21	IBIHM147-21	INV12076	INV12076	BOLD:AAX4985	DNA Barcode	Universite de Mons	Arthropoda	Insecta	Hymenoptera	Apidae	Nomada	Nomada mutabilis Morawitz, 1870	species	Thomas J Wood			2021-05-17	Thomas Wood	Spain	Castilla-La Mancha	Veguillas, 2 km N, Barranco de la Isa	41.012	-3.083				Adult	F	Leg removed for DNA extraction	Barcode of Life Datasystems	Creative Commons - Share Alike	en
IBIHM166-21	IBIHM166-21	INV12095	INV12095	BOLD:AEN8926	DNA Barcode	Universite de Mons	Arthropoda	Insecta	Hymenoptera	Apidae	Nomada	Nomada integra Brullé, 1832	species	Thomas J Wood			2021-05-29	Thomas Wood	Spain	Andalusia	Juzcar, Juzcar to Sendero de la Eras	36.635	-5.171				Adult	F	Leg removed for DNA extraction	Barcode of Life Datasystems	Creative Commons - Share Alike	en
IBIHM191-21	IBIHM191-21	INV12120	INV12120	BOLD:AER1612	DNA Barcode	Universite de Mons	Arthropoda	Insecta	Hymenoptera	Apidae	Eucera	Eucera nigrifacies Lepeletier, 1841	species	Thomas J Wood			2021-06-24	Thomas Wood	Spain	Castilla-La Mancha	Buenache de la Sierra, Arroyo de Bonilla	40.13	-1.988				Adult	F	Leg removed for DNA extraction	Barcode of Life Datasystems	Creative Commons - Share Alike	en
IBIHM200-21	IBIHM200-21	INV12129	INV12129	BOLD:AAK2880	DNA Barcode	Universite de Mons	Arthropoda	Insecta	Hymenoptera	Apidae	Anthophora	Anthophora aestivalis (Panzer, 1801)	species	Thomas J Wood			2021-06-11	Thomas Wood	Spain	Andalusia	Tocon de Quentar to Camino de Las Ramillas	37.238	-3.361		1200	1200	Adult	F	Leg removed for DNA extraction	Barcode of Life Datasystems	Creative Commons - Share Alike	en
IBIHM209-21	IBIHM209-21	INV12138	INV12138	BOLD:AEO0884	DNA Barcode	Universite de Mons	Arthropoda	Insecta	Hymenoptera	Apidae	Anthophora	Anthophora fulvitarsis Brullé, 1832	species	Thomas J Wood			2021-05-19	Thomas Wood	Spain	Comunidad de Madrid	Rivas-Vaciamadrid, Canal de Manzanares to Camino de Ucles	40.322	-3.563				Adult	M	Leg removed for DNA extraction	Barcode of Life Datasystems	Creative Commons - Share Alike	en
IBIHM221-21	IBIHM221-21	INV12150	INV12150	BOLD:AEL4482	DNA Barcode	Universite de Mons	Arthropoda	Insecta	Hymenoptera	Apidae	Amegilla	Amegilla albigena (Lepeletier, 1841)	species	Thomas J Wood			2021-06-17	Thomas Wood	Spain	Murcia	Totana, Saladares del Guadalentin	37.752	-1.39				Adult	M	Leg removed for DNA extraction	Barcode of Life Datasystems	Creative Commons - Share Alike	en
IBIHM229-21	IBIHM229-21	INV12158	INV12158	BOLD:AAJ7737	DNA Barcode	Universite de Mons	Arthropoda	Insecta	Hymenoptera	Apidae	Bombus	Bombus ruderatus (Fabricius, 1775)	species	Thomas J Wood			2021-07-05	Thomas Wood	Spain	Andalusia	Sierra Nevada, Trevelez to Refugio La Campinuela	37.024	-3.266				Adult	M	Leg removed for DNA extraction	Barcode of Life Datasystems	Creative Commons - Share Alike	en
IBIHM256-21	IBIHM256-21	INV12185	INV12185	BOLD:AAF4031	DNA Barcode	Universite de Mons	Arthropoda	Insecta	Hymenoptera	Colletidae	Hylaeus	Hylaeus cornutus Curtis, 1831	species	Thomas J Wood			2020-07-18	Thomas Wood	Portugal	Guarda	Almeida, W of Town	40.728	-6.909				Adult	M	Leg removed for DNA extraction	Barcode of Life Datasystems	Creative Commons - Share Alike	en
IBIHM267-21	IBIHM267-21	INV12196	INV12196	BOLD:AEO4115	DNA Barcode	Universite de Mons	Arthropoda	Insecta	Hymenoptera	Colletidae	Hylaeus	Hylaeus coriaceus (Pérez, 1895)	species	Romain Le Divelec			2019-07-18	Thomas Wood	Spain	Castilla y Leon	Segovia, area W of the Parque de Bomberos	40.934	-4.106				Adult	F	Leg removed for DNA extraction	Barcode of Life Datasystems	Creative Commons - Share Alike	en
IBIHM287-21	IBIHM287-21	INV12216	INV12216	BOLD:ACG1108	DNA Barcode	Universite de Mons	Arthropoda	Insecta	Hymenoptera	Megachilidae	Anthidium	Anthidium loti Perris, 1852	species	Thomas J Wood			2021-07-04	Thomas Wood	Spain	Andalusia	Tocon de Quentar to Camino de Las Ramillas	37.238	-3.361		1200	1200	Adult	M	Leg removed for DNA extraction	Barcode of Life Datasystems	Creative Commons - Share Alike	en
IBIHM290-21	IBIHM290-21	INV12219	INV12219	BOLD:AAC5344	DNA Barcode	Universite de Mons	Arthropoda	Insecta	Hymenoptera	Megachilidae	Anthidium	Anthidium oblongatum (Illiger, 1806)	species	Thomas J Wood			2021-07-05	Thomas Wood	Spain	Andalusia	Sierra Nevada, Trevelez environs to Barranco Madrid	37.008	-3.266				Adult	F	Leg removed for DNA extraction	Barcode of Life Datasystems	Creative Commons - Share Alike	en
IBIHM305-21	IBIHM305-21	INV12234	INV12234	BOLD:AAY7690	DNA Barcode	Universite de Mons	Arthropoda	Insecta	Hymenoptera	Megachilidae	Lithurgus	Lithurgus chrysurus Fonscolombe, 1834	species	Thomas J Wood			2021-07-03	Thomas Wood	Spain	Andalusia	Cenes de la Vega, Sendero del Rio Genil	37.16	-3.524		750	750	Adult	F	Leg removed for DNA extraction	Barcode of Life Datasystems	Creative Commons - Share Alike	en
IBIHM315-21	IBIHM315-21	INV12244	INV12244	BOLD:AAD2767	DNA Barcode	Universite de Mons	Arthropoda	Insecta	Hymenoptera	Megachilidae	Megachile	Megachile leachella Curtis, 1828	species	Thomas J Wood			2019-08-03	Thomas Wood	Portugal	Setubal	Fernao Ferro, Fonte de Libateira	38.572	-9.101				Adult	M	Leg removed for DNA extraction	Barcode of Life Datasystems	Creative Commons - Share Alike	en
IBIHM317-21	IBIHM317-21	INV12246	INV12246	BOLD:AAD7888	DNA Barcode	Universite de Mons	Arthropoda	Insecta	Hymenoptera	Megachilidae	Megachile	Megachile maritima (Kirby, 1802)	species	Thomas J Wood			2020-07-19	Thomas Wood	Portugal	Vila Real	Serra do Geres, 5 km W of Paradela	41.776	-7.995				Adult	M	Leg removed for DNA extraction	Barcode of Life Datasystems	Creative Commons - Share Alike	en
IBIHM326-21	IBIHM326-21	INV12255	INV12255	BOLD:ACE6545	DNA Barcode	Universite de Mons	Arthropoda	Insecta	Hymenoptera	Megachilidae	Megachile	Megachile willughbiella (Kirby, 1802)	species	Thomas J Wood			2021-06-07	Thomas Wood	Spain	Andalusia	Cenes de la Vega, Sendero del Rio Genil	37.16	-3.524		750	750	Adult	M	Leg removed for DNA extraction	Barcode of Life Datasystems	Creative Commons - Share Alike	en
IBIHM353-21	IBIHM353-21	INV12282	INV12282	BOLD:AEO2657	DNA Barcode	Universite de Mons	Arthropoda	Insecta	Hymenoptera	Halictidae	Nomioides	Nomioides minutissimus (Rossi, 1790)	species	Thomas J Wood			2021-05-19	Thomas Wood	Spain	Comunidad de Madrid	Rivas-Vaciamadrid, Canal de Manzanares to Camino de Ucles	40.322	-3.563				Adult	F	Leg removed for DNA extraction	Barcode of Life Datasystems	Creative Commons - Share Alike	en
IBIHM356-21	IBIHM356-21	INV12285	INV12285	BOLD:ACD7802	DNA Barcode	Universite de Mons	Arthropoda	Insecta	Hymenoptera	Halictidae	Sphecodes	Sphecodes crassanus Warncke, 1992	species	Thomas J Wood			2021-06-09	Thomas Wood	Spain	Andalusia	Sierra Nevada, Jardin Botanico Hoya de Pedraza environs	37.113	-3.438		1900	1900	Adult	F	Leg removed for DNA extraction	Barcode of Life Datasystems	Creative Commons - Share Alike	en
IBIHM376-21	IBIHM376-21	INV12305	INV12305	BOLD:AEO1453	DNA Barcode	Universite de Mons	Arthropoda	Insecta	Hymenoptera	Halictidae	Lasioglossum	Lasioglossum calceatum (Scopoli, 1763)	species	Thomas J Wood			2021-05-31	Thomas Wood	Spain	Andalusia	Yunquera, Mirador Puerto Saucillo to Puerto del Cuco	36.716	-4.977				Adult	F	Leg removed for DNA extraction	Barcode of Life Datasystems	Creative Commons - Share Alike	en
IBIHM418-21	IBIHM418-21	INV12347	INV12347	BOLD:ACP8014	DNA Barcode	Universite de Mons	Arthropoda	Insecta	Hymenoptera	Colletidae	Colletes	Colletes abeillei Pérez, 1903	species	Thomas J Wood			2021-05-22	Thomas Wood	Spain	Andalusia	Vejer de la Frontera, Patria environs	36.268	-6.013				Adult	M	Leg removed for DNA extraction	Barcode of Life Datasystems	Creative Commons - Share Alike	en
IBIHM440-21	IBIHM440-21	INV12369	INV12369	BOLD:AEO3268	DNA Barcode	Universite de Mons	Arthropoda	Insecta	Hymenoptera	Andrenidae	Panurgus	Panurgus dargius Warncke, 1972	species	Thomas J Wood			2021-06-02	Thomas Wood	Spain	Andalusia	Ubrique, Puente Barria	36.647	-5.442				Adult	M	Leg removed for DNA extraction	Barcode of Life Datasystems	Creative Commons - Share Alike	en
IBIHM443-21	IBIHM443-21	INV12372	INV12372	BOLD:AEN9481	DNA Barcode	Universite de Mons	Arthropoda	Insecta	Hymenoptera	Andrenidae	Panurginus	Panurginus albopilosus (Lucas, 1849)	species	Thomas J Wood			2021-05-15	Thomas Wood	Spain	Castilla y Leon	La Losa, 1 km NW, SG-P-7211	40.863	-4.179				Adult	M	Leg removed for DNA extraction	Barcode of Life Datasystems	Creative Commons - Share Alike	en
IBIHM524-21	IBIHM524-21	INV12553	INV12553	BOLD:AEO3339	DNA Barcode	Universite de Mons	Arthropoda	Insecta	Hymenoptera	Andrenidae	Andrena	Andrena ramosa Wood 2022	species	Thomas J Wood			2020-03-10	Thomas Wood	Spain	Andalusia	Aznalcazar, S of Pinares de Aznalcazar	37.262	-6.222				Adult	F	Leg removed for DNA extraction	Barcode of Life Datasystems	Creative Commons - Share Alike	en
IBIHM550-21	IBIHM550-21	INV12579	INV12579	BOLD:AAO0527	DNA Barcode	Universite de Mons	Arthropoda	Insecta	Hymenoptera	Megachilidae	Heriades	Heriades crenulata Nylander, 1856	species	Thomas J Wood			2021-06-11	Thomas Wood	Spain	Andalusia	Tocon de Quentar to Camino de Las Ramillas	37.238	-3.361		1200	1200	Adult	F	Leg removed for DNA extraction	Barcode of Life Datasystems	Creative Commons - Share Alike	en
IBIHM555-21	IBIHM555-21	INV12584	INV12584	BOLD:AEN9982	DNA Barcode	Universite de Mons	Arthropoda	Insecta	Hymenoptera	Megachilidae	Osmia	Osmia cephalotes Morawitz, 1870	species	Thomas J Wood			2021-05-25	Thomas Wood	Spain	Andalusia	Ronda, 10 km NE, A-367	36.837	-5.067				Adult	F	Leg removed for DNA extraction	Barcode of Life Datasystems	Creative Commons - Share Alike	en
IBIHM563-21	IBIHM563-21	INV12592	INV12592	BOLD:AAF2246	DNA Barcode	Universite de Mons	Arthropoda	Insecta	Hymenoptera	Megachilidae	Hoplitis	Hoplitis tridentata (Dufour & Perris, 1840)	species	Thomas J Wood			2021-06-20	Thomas Wood	Spain	Castilla-La Mancha	Albacete, Pozo Canada, Rambla De Pozo Canada	38.793	-1.724				Adult	M	Leg removed for DNA extraction	Barcode of Life Datasystems	Creative Commons - Share Alike	en
IBIHM598-21	IBIHM598-21		INV12527	BOLD:ACY0250	DNA Barcode	University of Coimbra, FLOWer Lab	Arthropoda	Insecta	Hymenoptera	Apidae	Nomada	Nomada distinguenda Morawitz, 1874	species	H. Gaspar	kiwifruit orchard	netting	2019-05-26	H. Gaspar et al.	Portugal	Aveiro	Branca	40.738	-8.484		157	157	adult	F	Leg removed for DNA extraction	Barcode of Life Datasystems	Creative Commons - Share Alike	en
IBIHM621-21	IBIHM621-21		INV12550	BOLD:AAK4967	DNA Barcode	University of Coimbra, FLOWer Lab	Arthropoda	Insecta	Hymenoptera	Halictidae	Halictus	Halictus submediterraneus (Pauly, 2015)	species	H. Gaspar	kiwifruit orchard	pan-trap	2019-05-29	H. Gaspar et al.	Portugal	Coimbra	Varziela	40.369	-8.621		46	46	adult	F	Leg removed for DNA extraction	Barcode of Life Datasystems	Creative Commons - Share Alike	en
IBIHM623-21	IBIHM623-21		INV12552	BOLD:AAK0552	DNA Barcode	University of Coimbra, FLOWer Lab	Arthropoda	Insecta	Hymenoptera	Andrenidae	Andrena	Andrena alfkenella Perkins, 1914	species	H. Gaspar	kiwifruit orchard	pan-trap	2020-02-02	H. Gaspar et al.	Portugal	Porto	Unhao e Lordelo	41.328	-8.227		206	206	adult	M	Leg removed for DNA extraction	Barcode of Life Datasystems	Creative Commons - Share Alike	en
IBIHM684-21	IBIHM684-21		INV12613	BOLD:AEN9620	DNA Barcode	University of Coimbra, FLOWer Lab	Arthropoda	Insecta	Hymenoptera	Halictidae	Lasioglossum	Lasioglossum leucozonium (Schrank, 1781)	species	H. Gaspar	kiwifruit orchard	pan-trap	2019-08-01	H. Gaspar et al.	Portugal	Aveiro	Eixo e Eirol	40.599	-8.544		35	35	adult	M	Leg removed for DNA extraction	Barcode of Life Datasystems	Creative Commons - Share Alike	en
IBIHM696-21	IBIHM696-21		INV12625	BOLD:AAI8422	DNA Barcode	University of Coimbra, FLOWer Lab	Arthropoda	Insecta	Hymenoptera	Megachilidae	Heriades	Heriades truncorum (Linnaeus, 1758)	species	H. Gaspar	kiwifruit orchard	netting	2019-05-30	H. Gaspar et al.	Portugal	Porto	Paredes de Viadores	41.132	-8.133		383	383	adult	M	Leg removed for DNA extraction	Barcode of Life Datasystems	Creative Commons - Share Alike	en
IBIHM703-21	IBIHM703-21		INV12632	BOLD:AAD0313	DNA Barcode	University of Coimbra, FLOWer Lab	Arthropoda	Insecta	Hymenoptera	Megachilidae	Osmia	Osmia caerulescens (Linnaeus, 1758)	species	H. Gaspar	kiwifruit orchard	pan-trap	2019-05-03	H. Gaspar et al.	Portugal	Aveiro	Troviscal	40.501	-8.557		42	42	adult	F	Leg removed for DNA extraction	Barcode of Life Datasystems	Creative Commons - Share Alike	en
IBIHM704-21	IBIHM704-21		INV12633	BOLD:AAD0313	DNA Barcode	University of Coimbra, FLOWer Lab	Arthropoda	Insecta	Hymenoptera	Megachilidae	Osmia	Osmia caerulescens (Linnaeus, 1758)	species	H. Gaspar	kiwifruit orchard	pan-trap	2019-03-11	H. Gaspar et al.	Portugal	Braga	Santo Estevao (Briteiros)	41.517	-8.305		135	135	adult	M	Leg removed for DNA extraction	Barcode of Life Datasystems	Creative Commons - Share Alike	en
IBIHM722-21	IBIHM722-21		INV12651	BOLD:AEO2254	DNA Barcode	University of Coimbra, FLOWer Lab	Arthropoda	Insecta	Hymenoptera	Melittidae	Dasypoda	Dasypoda hirtipes (Fabricius, 1793)	species	H. Gaspar	kiwifruit orchard	pan-trap	2019-10-28	H. Gaspar et al.	Portugal	Porto	Unhao e Lordelo	41.328	-8.227		206	206	adult	F	Leg removed for DNA extraction	Barcode of Life Datasystems	Creative Commons - Share Alike	en
IBIHM779-21	IBIHM779-21		INV12708	BOLD:ABY7961	DNA Barcode	University of Coimbra, FLOWer Lab	Arthropoda	Insecta	Hymenoptera	Apidae	Nomada	Nomada striata Fabricius, 1793	species	H. Gaspar		targeted catch	2018-06-15	D. Tavares et al.	Portugal	Viseu	Picao	40.937	-7.954		829	829	adult	F	Leg removed for DNA extraction	Barcode of Life Datasystems	Creative Commons - Share Alike	en
IBIHM795-21	IBIHM795-21		INV12724	BOLD:AEN9677	DNA Barcode	University of Coimbra, FLOWer Lab	Arthropoda	Insecta	Hymenoptera	Colletidae	Hylaeus	Hylaeus angustatus (Schenck, 1861)	species	H. Gaspar		targeted catch	2018-07-07	D. Tavares et al.	Portugal	Viseu	Sobradinho	40.935	-7.967		684	684	adult	F	Leg removed for DNA extraction	Barcode of Life Datasystems	Creative Commons - Share Alike	en
IBIHM799-21	IBIHM799-21		INV12728	BOLD:AEN9473	DNA Barcode	University of Coimbra, FLOWer Lab	Arthropoda	Insecta	Hymenoptera	Andrenidae	Andrena	Andrena propinqua Schenck, 1853	species	H. Gaspar		targeted catch	2021-05-04	D. Tavares et al.	Portugal	Aveiro	Paco do Mato	40.852	-8.314		516	516	adult	F	Leg removed for DNA extraction	Barcode of Life Datasystems	Creative Commons - Share Alike	en
IBIHM847-21	IBIHM847-21		INV12776	BOLD:AAI6480	DNA Barcode	University of Coimbra, FLOWer Lab	Arthropoda	Insecta	Hymenoptera	Halictidae	Halictus	Halictus subauratus (Rossi, 1792)	species	H. Gaspar		Targeted	2021-05-19	C. Siopa et al.	Portugal	Castelo Branco	Vale de Prazeres	40.101	-7.405		460	460	adult	F	Leg removed for DNA extraction	Barcode of Life Datasystems	Creative Commons - Share Alike	en
IBIHM849-21	IBIHM849-21		INV12778 C1054	BOLD:AAF4021	DNA Barcode	University of Coimbra, FLOWer Lab	Arthropoda	Insecta	Hymenoptera	Halictidae	Lasioglossum	Lasioglossum punctatissimum (Schenck, 1853)	species	H. Gaspar		netting	2021-06-23	C. Siopa et al.	Portugal	Castelo Branco	Vale de Prazeres	40.101	-7.405		460	460	adult	M	Leg removed for DNA extraction	Barcode of Life Datasystems	Creative Commons - Share Alike	en
IBIHM876-21	IBIHM876-21		INV12805 C1481	BOLD:AAY9709	DNA Barcode	University of Coimbra, FLOWer Lab	Arthropoda	Insecta	Hymenoptera	Halictidae	Sphecodes	Sphecodes puncticeps Thomson, 1870	species	H. Gaspar		netting	2021-08-10	C. Siopa et al.	Portugal	Castelo Branco	Vale de Prazeres	40.101	-7.405		460	460	adult	M	Leg removed for DNA extraction	Barcode of Life Datasystems	Creative Commons - Share Alike	en
IBIHM880-21	IBIHM880-21		INV12809 C930	BOLD:AEZ9412	DNA Barcode	University of Coimbra, FLOWer Lab	Arthropoda	Insecta	Hymenoptera	Colletidae	Colletes	Colletes nigricans Gistel, 1857	species	H. Gaspar		netting	2021-05-17	C. Siopa et al.	Portugal	Castelo Branco	Vale de Prazeres	40.101	-7.405		460	460	adult	F	Leg removed for DNA extraction	Barcode of Life Datasystems	Creative Commons - Share Alike	en
IBIHM898-21	IBIHM898-21	C873	INV12827	BOLD:AEO4429	DNA Barcode	University of Coimbra, FLOWer Lab	Arthropoda	Insecta	Hymenoptera	Andrenidae	Panurgus	Panurgus cephalotes Latreille, 1811	species	Thomas J Wood		netting	2021-05-18	C. Siopa et al.	Portugal	Castelo Branco	Vale de Prazeres	40.101	-7.405		460	460	adult	M	Leg removed for DNA extraction	Barcode of Life Datasystems	Creative Commons - Share Alike	en
IBIHM899-21	IBIHM899-21		INV12828	BOLD:AEO5858	DNA Barcode	University of Coimbra, FLOWer Lab	Arthropoda	Insecta	Hymenoptera	Apidae	Anthophora	Anthophora hispanica (Fabricius, 1787)	species	H. Gaspar		netting	2021-02-22	C. Siopa et al.	Portugal	Castelo Branco	Vale de Prazeres	40.101	-7.405		460	460	adult	F	Leg removed for DNA extraction	Barcode of Life Datasystems	Creative Commons - Share Alike	en
IBIHM978-21	IBIHM978-21		INV12907	BOLD:AAZ1205	DNA Barcode	University of Coimbra, FLOWer Lab	Arthropoda	Insecta	Hymenoptera	Andrenidae	Andrena	Andrena russula Lepeletier, 1841	species	H. Gaspar		netting	2021-03-10	C. Siopa et al.	Portugal	Castelo Branco	Vale de Prazeres	40.101	-7.405		460	460	adult	M	Leg removed for DNA extraction	Barcode of Life Datasystems	Creative Commons - Share Alike	en
IBIHY017-22	IBIHY017-22	INV15674	INV15674	BOLD:ABW0328	DNA Barcode	Research Center in Biodiversity and Genetic Resources	Arthropoda	Insecta	Hymenoptera	Megachilidae	Anthidium	Anthidium florentinum (Fabricius, 1775)	species	Rui Andrade			2021-09-05	Rui Andrade	Portugal	Porto	Campanha	41.15	-8.576				Adult		Leg removed for DNA extraction	Barcode of Life Datasystems	Creative Commons - Share Alike	en
IBIHM004-19	IBIHM004-19	INV01536	S049 BR	BOLD:AAK7827	DNA Barcode	Andreia Penado private collection	Arthropoda	Insecta	Hymenoptera	Halictidae	Lasioglossum	Lasioglossum pauperatum (Brullé, 1832)	species				2014-06-21	Andreia Penado	Portugal	Braganca	Alfandega da Fe	41.3123	-6.92457		265	265	Adult		Leg removed for DNA extraction	Barcode of Life Datasystems	Creative Commons - Share Alike	en
IBIHM006-19	IBIHM006-19	INV01583	S009 BR	BOLD:ABV8170	DNA Barcode	Andreia Penado private collection	Arthropoda	Insecta	Hymenoptera	Halictidae	Halictus	Halictus smaragdulus Vachal, 1895	species				2014-08-09	Andreia Penado	Portugal	Braganca	Eucisia	41.3129	-6.98683		526	526	Adult	F	Leg removed for DNA extraction	Barcode of Life Datasystems	Creative Commons - Share Alike	en
IBIHM036-19	IBIHM036-19	INV01579	S043 AMA	BOLD:AAI6480	DNA Barcode	Andreia Penado private collection	Arthropoda	Insecta	Hymenoptera	Halictidae	Halictus	Halictus subauratus (Rossi, 1792)	species				2014-06-30	Andreia Penado	Portugal	Braganca	Parada	41.2876	-6.88615		490	490	Adult	F	Leg removed for DNA extraction	Barcode of Life Datasystems	Creative Commons - Share Alike	en
IBIHM102-21	IBIHM102-21	INV12031	INV12031	BOLD:AAV9350	DNA Barcode	Universite de Mons	Arthropoda	Insecta	Hymenoptera	Megachilidae	Coelioxys	Coelioxys argenteus Lepeletier, 1841	species	Thomas J Wood			2019-07-23	Thomas Wood	Spain	Castilla y Leon	Bernuy de Porreros, Fuente de los Canos	41.006	-4.11				Adult	F	Leg removed for DNA extraction	Barcode of Life Datasystems	Creative Commons - Share Alike	en
IBIHM1030-22	IBIHM1030-22	INV12629	INV12629	BOLD:AEN6978	DNA Barcode	Universite de Mons	Arthropoda	Insecta	Hymenoptera	Andrenidae	Andrena	Andrena fulica Warncke, 1974	species	Thomas J Wood			2015-04-02	Thomas Wood	Portugal	Faro	Pera, Praia Grande	37.094	-8.337				Adult	M	Leg removed for DNA extraction	Barcode of Life Datasystems	Creative Commons - Share Alike	en
IBIHM1034-22	IBIHM1034-22	INV12633	INV12633	BOLD:AET5046	DNA Barcode	Universite de Mons	Arthropoda	Insecta	Hymenoptera	Andrenidae	Andrena	Andrena aerinifrons Dours, 1873	species	Thomas J Wood			2021-05-13	Thomas Wood	Spain	Castilla-La Mancha	Sesena Nuevo, Arroyo del Valle Grande	40.116	-3.629				Adult	M	Leg removed for DNA extraction	Barcode of Life Datasystems	Creative Commons - Share Alike	en
IBIHM1036-22	IBIHM1036-22	INV12635	INV12635	BOLD:AES0278	DNA Barcode	Universite de Mons	Arthropoda	Insecta	Hymenoptera	Andrenidae	Andrena	Andrena ampla Warncke, 1967	species	Thomas J Wood			2021-05-16	Thomas Wood	Spain	Castilla y Leon	Hoyocasero, El Pinar de Hoyocasero	40.395	-4.984				Adult	F	Leg removed for DNA extraction	Barcode of Life Datasystems	Creative Commons - Share Alike	en
IBIHM1041-22	IBIHM1041-22	INV12640	INV12640	BOLD:AAD2472	DNA Barcode	Universite de Mons	Arthropoda	Insecta	Hymenoptera	Andrenidae	Andrena	Andrena trimmerana (Kirby, 1802)	species	Thomas J Wood			2021-05-24	Thomas Wood	Spain	Andalusia	Las Algamitas, A-2226	36.3	-5.6				Adult	F	Leg removed for DNA extraction	Barcode of Life Datasystems	Creative Commons - Share Alike	en
IBIHM120-21	IBIHM120-21	INV12049	INV12049	BOLD:AEO0073	DNA Barcode	Universite de Mons	Arthropoda	Insecta	Hymenoptera	Apidae	Nomada	Nomada duplex Smith, 1854	species	Thomas J Wood			2019-03-22	Thomas Wood	Portugal	Lisboa	Arruda dos Vinhos, Quinta do Cobre	38.971	-9.065				Adult	F	Leg removed for DNA extraction	Barcode of Life Datasystems	Creative Commons - Share Alike	en
IBIHM1218-22	IBIHM1218-22	INV12817	INV12817	BOLD:ACX2946	DNA Barcode	Universite de Mons	Arthropoda	Insecta	Hymenoptera	Andrenidae	Andrena	Andrena flavipes Panzer, 1799	species	Thomas J Wood			2022-04-01	Thomas Wood	Portugal	Faro	Moncarapacho, Cerro da Cabeca	37.11	-7.78				Adult	F	Leg removed for DNA extraction	Barcode of Life Datasystems	Creative Commons - Share Alike	en
IBIHM124-21	IBIHM124-21	INV12053	INV12053	BOLD:AEO6156	DNA Barcode	Universite de Mons	Arthropoda	Insecta	Hymenoptera	Apidae	Nomada	Nomada femoralis Morawitz, 1869	species	Thomas J Wood			2021-05-16	Thomas Wood	Spain	Castilla y Leon	Hoyocasero, El Pinar de Hoyocasero	40.395	-4.984				Adult	M	Leg removed for DNA extraction	Barcode of Life Datasystems	Creative Commons - Share Alike	en
IBIHM1262-22	IBIHM1262-22	INV12409	INV12409	BOLD:AET0069	DNA Barcode	Universite de Mons	Arthropoda	Insecta	Hymenoptera	Megachilidae	Protosmia	Protosmia asensioi Griswold & Parker, 1987	species	Andreas Muller			2021-06-29	Thomas Wood	Spain	Andalusia	Sierra Nevada, El Dornajo	37.132	-3.439		1700	1700	Adult	F	Leg removed for DNA extraction	Barcode of Life Datasystems	Creative Commons - Share Alike	en
IBIHM1308-22	IBIHM1308-22	INV12455	INV12455	BOLD:AEO4483	DNA Barcode	Universite de Mons	Arthropoda	Insecta	Hymenoptera	Megachilidae	Coelioxys	Coelioxys obtusus Pérez, 1884	species	Thomas J Wood			2021-07-23	Thomas Wood	Spain	Castilla y Leon	Riaza, Valvieja, fields 1 km W, Arroyo del Llano	41.371	-3.408				Adult	F	Leg removed for DNA extraction	Barcode of Life Datasystems	Creative Commons - Share Alike	en
IBIHM133-21	IBIHM133-21	INV12062	INV12062	BOLD:AEN8381	DNA Barcode	Universite de Mons	Arthropoda	Insecta	Hymenoptera	Apidae	Nomada	Nomada illustris Schmiedeknecht, 1882	species	Thomas J Wood			2021-05-14	Thomas Wood	Spain	Comunidad de Madrid	Madrid, Chinchon, 6 km N, M-311	40.18	-3.446				Adult	F	Leg removed for DNA extraction	Barcode of Life Datasystems	Creative Commons - Share Alike	en
IBIHM1351-22	IBIHM1351-22	INV12498	INV12498	BOLD:AEU1509	DNA Barcode	Universite de Mons	Arthropoda	Insecta	Hymenoptera	Colletidae	Hylaeus	Hylaeus dilatatus (Kirby, 1802)	species	Thomas J Wood			2020-07-16	Thomas Wood	Spain	Castilla y Leon	Leon, Busdongo de Arbas	42.983	-5.724				Adult	F	Leg removed for DNA extraction	Barcode of Life Datasystems	Creative Commons - Share Alike	en
IBIHM150-21	IBIHM150-21	INV12079	INV12079	BOLD:AEO0458	DNA Barcode	Universite de Mons	Arthropoda	Insecta	Hymenoptera	Apidae	Nomada	Nomada pectoralis Morawitz, 1877	species	Thomas J Wood			2021-06-26	Thomas Wood	Spain	Castilla-La Mancha	Pajaroncillo, 3 km SW, Arroyo de Pena Quebrada	39.93	-1.746				Adult	F	Leg removed for DNA extraction	Barcode of Life Datasystems	Creative Commons - Share Alike	en
IBIHM151-21	IBIHM151-21	INV12080	INV12080	BOLD:AAF3496	DNA Barcode	Universite de Mons	Arthropoda	Insecta	Hymenoptera	Apidae	Nomada	Nomada piccioliana Magretti, 1883	species	Thomas J Wood			2019-05-12	Thomas Wood	Portugal	Vila Real	Cabril, CM1021	41.724	-8.016				Adult	M	Leg removed for DNA extraction	Barcode of Life Datasystems	Creative Commons - Share Alike	en
IBIHM178-21	IBIHM178-21	INV12107	INV12107	BOLD:AEO2705	DNA Barcode	Universite de Mons	Arthropoda	Insecta	Hymenoptera	Apidae	Eucera	Eucera dentata Germar, 1839	species	Thomas J Wood			2020-07-17	Thomas Wood	Spain	Castilla y Leon	Navacepeda de Tormes, 1 km S	40.352	-5.248				Adult	M	Leg removed for DNA extraction	Barcode of Life Datasystems	Creative Commons - Share Alike	en
IBIHM190-21	IBIHM190-21	INV12119	INV12119	BOLD:ABW6400	DNA Barcode	Universite de Mons	Arthropoda	Insecta	Hymenoptera	Apidae	Eucera	Eucera nana (Morawitz, 1873)	species	Thomas J Wood			2019-07-21	Thomas Wood	Spain	Comunidad de Madrid	Rivas-Vaciamadrid, Canal de Manzanares to Camino de Ucles	40.322	-3.563				Adult	F	Leg removed for DNA extraction	Barcode of Life Datasystems	Creative Commons - Share Alike	en
IBIHM225-21	IBIHM225-21	INV12154	INV12154	BOLD:AAF7051	DNA Barcode	Universite de Mons	Arthropoda	Insecta	Hymenoptera	Apidae	Bombus	Bombus barbutellus (Kirby, 1802)	species	Thomas J Wood			2021-06-12	Thomas Wood	Spain	Andalusia	Sierra Nevada, Mirador Monte Ahí de Cara	37.124	-3.432		2100	2100	Adult	F	Leg removed for DNA extraction	Barcode of Life Datasystems	Creative Commons - Share Alike	en
IBIHM291-21	IBIHM291-21	INV12220	INV12220	BOLD:AEO3965	DNA Barcode	Universite de Mons	Arthropoda	Insecta	Hymenoptera	Megachilidae	Anthidium	Anthidium taeniatum Latreille, 1809	species	Thomas J Wood			2021-07-02	Thomas Wood	Spain	Andalusia	Sierra Nevada, Capileira to La Cebadilla	36.978	-3.355		1500	1500	Adult	F	Leg removed for DNA extraction	Barcode of Life Datasystems	Creative Commons - Share Alike	en
IBIHM322-21	IBIHM322-21	INV12251	INV12251	BOLD:AAO0637	DNA Barcode	Universite de Mons	Arthropoda	Insecta	Hymenoptera	Megachilidae	Megachile	Megachile pyrenaica Lepeletier, 1841	species	Thomas J Wood			2021-07-02	Thomas Wood	Spain	Andalusia	Sierra Nevada, Central Hidroelectrica del Poqueira environs	36.991	-3.35				Adult	F	Leg removed for DNA extraction	Barcode of Life Datasystems	Creative Commons - Share Alike	en
IBIHM325-21	IBIHM325-21	INV12254	INV12254	BOLD:AAQ0516	DNA Barcode	Universite de Mons	Arthropoda	Insecta	Hymenoptera	Megachilidae	Megachile	Megachile pusilla Pérez, 1884	species	Thomas J Wood			2021-05-25	Thomas Wood	Spain	Andalusia	Malaga, Parque del Guadalhorce	36.672	-4.462				Adult	F	Leg removed for DNA extraction	Barcode of Life Datasystems	Creative Commons - Share Alike	en
IBIHM327-21	IBIHM327-21	INV12256	INV12256	BOLD:AAK6960	DNA Barcode	Universite de Mons	Arthropoda	Insecta	Hymenoptera	Megachilidae	Megachile	Megachile marginata Smith, 1853	species	Thomas J Wood			2019-07-23	Thomas Wood	Spain	Castilla y Leon	Bernuy de Porreros, Fuente de los Canos	41.006	-4.11				Adult	M	Leg removed for DNA extraction	Barcode of Life Datasystems	Creative Commons - Share Alike	en
IBIHM343-21	IBIHM343-21	INV12272	INV12272	BOLD:AEO6068	DNA Barcode	Universite de Mons	Arthropoda	Insecta	Hymenoptera	Halictidae	Systropha	Systropha grandimargo Pérez, 1905	species	Thomas J Wood			2016-04-27	Thomas Wood	Portugal	Faro	Cacela Velha, 200m E	37.157	-7.544				Adult	M	Leg removed for DNA extraction	Barcode of Life Datasystems	Creative Commons - Share Alike	en
IBIHM350-21	IBIHM350-21	INV12279	INV12279	BOLD:AAV7281	DNA Barcode	Universite de Mons	Arthropoda	Insecta	Hymenoptera	Halictidae	Ceylalictus	Ceylalictus variegatus (Olivier, 1789)	species	Thomas J Wood			2021-06-04	Thomas Wood	Spain	Andalusia	Campillos, Laguna de Capacete	37.023	-4.825				Adult	F	Leg removed for DNA extraction	Barcode of Life Datasystems	Creative Commons - Share Alike	en
IBIHM358-21	IBIHM358-21	INV12287	INV12287	BOLD:AAD0332	DNA Barcode	Universite de Mons	Arthropoda	Insecta	Hymenoptera	Halictidae	Sphecodes	Sphecodes ephippius (Linnaeus, 1767)	species	Thomas J Wood			2021-05-31	Thomas Wood	Spain	Andalusia	Yunquera, Mirador Puerto Saucillo to Puerto del Cuco	36.716	-4.977				Adult	F	Leg removed for DNA extraction	Barcode of Life Datasystems	Creative Commons - Share Alike	en
IBIHM359-21	IBIHM359-21	INV12288	INV12288	BOLD:AAY9709	DNA Barcode	Universite de Mons	Arthropoda	Insecta	Hymenoptera	Halictidae	Sphecodes	Sphecodes puncticeps Thomson, 1870	species	Thomas J Wood			2021-06-04	Thomas Wood	Spain	Andalusia	Campillos, Laguna Dulce	37.049	-4.834				Adult	F	Leg removed for DNA extraction	Barcode of Life Datasystems	Creative Commons - Share Alike	en
IBIHM385-21	IBIHM385-21	INV12314	INV12314	BOLD:ABA0007	DNA Barcode	Universite de Mons	Arthropoda	Insecta	Hymenoptera	Halictidae	Lasioglossum	Lasioglossum discum (Smith, 1853)	species	Thomas J Wood			2021-05-25	Thomas Wood	Spain	Andalusia	Malaga, Parque del Guadalhorce	36.672	-4.462				Adult	F	Leg removed for DNA extraction	Barcode of Life Datasystems	Creative Commons - Share Alike	en
IBIHM388-21	IBIHM388-21	INV12317	INV12317	BOLD:AAJ1741	DNA Barcode	Universite de Mons	Arthropoda	Insecta	Hymenoptera	Halictidae	Lasioglossum	Lasioglossum ibericum Ebmer, 1975	species	Thomas J Wood			2021-06-27	Thomas Wood	Spain	Aragon	Villar del Cobo, Barranco de los Oncenachos	40.397	-1.674				Adult	F	Leg removed for DNA extraction	Barcode of Life Datasystems	Creative Commons - Share Alike	en
IBIHM408-21	IBIHM408-21	INV12337	INV12337	BOLD:AEO0839	DNA Barcode	Universite de Mons	Arthropoda	Insecta	Hymenoptera	Halictidae	Lasioglossum	Lasioglossum puncticolle (Morawitz, 1872)	species	Thomas J Wood			2021-05-27	Thomas Wood	Spain	Andalusia	Ardales, 100 m W	36.879	-4.85				Adult	F	Leg removed for DNA extraction	Barcode of Life Datasystems	Creative Commons - Share Alike	en
IBIHM458-21	IBIHM458-21	INV12387	INV12387	BOLD:AEO1610	DNA Barcode	Universite de Mons	Arthropoda	Insecta	Hymenoptera	Megachilidae	Osmia	Osmia cyanoxantha Pérez, 1879	species	Thomas J Wood			2021-06-09	Thomas Wood	Spain	Andalusia	Sierra Nevada, Jardin Botanico Hoya de Pedraza environs	37.113	-3.438		1900	1900	Adult	F	Leg removed for DNA extraction	Barcode of Life Datasystems	Creative Commons - Share Alike	en
IBIHM472-21	IBIHM472-21	INV12501	INV12501	BOLD:AEO1903	DNA Barcode	Universite de Mons	Arthropoda	Insecta	Hymenoptera	Andrenidae	Andrena	Andrena agilissima (Scopoli, 1770)	species	Thomas J Wood			2019-05-14	Thomas Wood	Portugal	Braga	Confurco, Varzea Cova	41.498	-8.076				Adult	F	Leg removed for DNA extraction	Barcode of Life Datasystems	Creative Commons - Share Alike	en
IBIHM479-21	IBIHM479-21	INV12508	INV12508	BOLD:AAY9952	DNA Barcode	Universite de Mons	Arthropoda	Insecta	Hymenoptera	Andrenidae	Andrena	Andrena bimaculata (Kirby, 1802)	species	Thomas J Wood			2016-06-30	Thomas Wood	Portugal	Braganca	Alto do Falgueirao, Serra do Montesinho	41.952	-6.764				Adult	M	Leg removed for DNA extraction	Barcode of Life Datasystems	Creative Commons - Share Alike	en
IBIHM487-21	IBIHM487-21	INV12516	INV12516	BOLD:AAK0296	DNA Barcode	Universite de Mons	Arthropoda	Insecta	Hymenoptera	Andrenidae	Andrena	Andrena fulvago (Christ, 1791)	species	Thomas J Wood			2021-06-25	Thomas Wood	Spain	Aragon	Noguera de Albarracin, Barranco de la Olmeda	40.462	-1.614				Adult	F	Leg removed for DNA extraction	Barcode of Life Datasystems	Creative Commons - Share Alike	en
IBIHM494-21	IBIHM494-21	INV12523	INV12523	BOLD:AAJ2141	DNA Barcode	Universite de Mons	Arthropoda	Insecta	Hymenoptera	Andrenidae	Andrena	Andrena morio Brullé, 1832	species	Thomas J Wood			2016-05-09	Thomas Wood	Portugal	Faro	Vale da Telha, near Aljezur, area W of	37.31	-8.87				Adult	M	Leg removed for DNA extraction	Barcode of Life Datasystems	Creative Commons - Share Alike	en
IBIHM497-21	IBIHM497-21	INV12526	INV12526	BOLD:AAK0232	DNA Barcode	Universite de Mons	Arthropoda	Insecta	Hymenoptera	Andrenidae	Andrena	Andrena labialis (Kirby, 1802)	species	Thomas J Wood			2016-05-09	Thomas Wood	Portugal	Faro	Marmelete, Serra de Monchique	37.307	-8.663				Adult	F	Leg removed for DNA extraction	Barcode of Life Datasystems	Creative Commons - Share Alike	en
IBIHM531-21	IBIHM531-21	INV12560	INV12560	BOLD:ABA7470	DNA Barcode	Universite de Mons	Arthropoda	Insecta	Hymenoptera	Andrenidae	Andrena	Andrena spreta Pérez, 1895	species	Thomas J Wood			2019-03-23	Thomas Wood	Portugal	Lisboa	Assafora, Samarra	38.897	-9.424				Adult	F	Leg removed for DNA extraction	Barcode of Life Datasystems	Creative Commons - Share Alike	en
IBIHM581-21	IBIHM581-21		INV12510	BOLD:AAC4378	DNA Barcode	University of Coimbra, FLOWer Lab	Arthropoda	Insecta	Hymenoptera	Apidae	Bombus	Bombus pascuorum (Scopoli, 1763)	species	H. Gaspar	kiwifruit orchard	pan-trap	2019-05-26	H. Gaspar et al.	Portugal	Aveiro	Branca	40.738	-8.484		157	157	adult	F	Leg removed for DNA extraction	Barcode of Life Datasystems	Creative Commons - Share Alike	en
IBIHM594-21	IBIHM594-21		INV12523	BOLD:ACY0250	DNA Barcode	University of Coimbra, FLOWer Lab	Arthropoda	Insecta	Hymenoptera	Apidae	Nomada	Nomada distinguenda Morawitz, 1874	species	H. Gaspar	kiwifruit orchard	pan-trap	2019-08-01	H. Gaspar et al.	Portugal	Aveiro	Eixo e Eirol	40.599	-8.544		35	35	adult	F	Leg removed for DNA extraction	Barcode of Life Datasystems	Creative Commons - Share Alike	en
IBIHM609-21	IBIHM609-21		INV12538	BOLD:AAC4378	DNA Barcode	University of Coimbra, FLOWer Lab	Arthropoda	Insecta	Hymenoptera	Apidae	Bombus	Bombus pascuorum (Scopoli, 1763)	species	H. Gaspar	kiwifruit orchard	netting	2019-05-23	H. Gaspar et al.	Portugal	Aveiro	Eixo e Eirol	40.599	-8.544		35	35	adult	M	Leg removed for DNA extraction	Barcode of Life Datasystems	Creative Commons - Share Alike	en
IBIHM624-21	IBIHM624-21		INV12553	BOLD:ACH4344	DNA Barcode	University of Coimbra, FLOWer Lab	Arthropoda	Insecta	Hymenoptera	Halictidae	Halictus	Halictus maculatus Smith, 1848	species	H. Gaspar	kiwifruit orchard	netting	2019-05-25	H. Gaspar et al.	Portugal	Porto	Unhao e Lordelo	41.328	-8.227		206	206	adult	F	Leg removed for DNA extraction	Barcode of Life Datasystems	Creative Commons - Share Alike	en
IBIHM664-21	IBIHM664-21		INV12593	BOLD:ABU8540	DNA Barcode	University of Coimbra, FLOWer Lab	Arthropoda	Insecta	Hymenoptera	Halictidae	Lasioglossum	Lasioglossum interruptum (Panzer, 1798)	species	Thomas J Wood	kiwifruit orchard	pan-trap	2019-04-02	H. Gaspar et al.	Portugal	Aveiro	Eixo e Eirol	40.599	-8.544		35	35	adult	F	Leg removed for DNA extraction	Barcode of Life Datasystems	Creative Commons - Share Alike	en
IBIHM671-21	IBIHM671-21		INV12600	BOLD:AEN9032	DNA Barcode	University of Coimbra, FLOWer Lab	Arthropoda	Insecta	Hymenoptera	Halictidae	Lasioglossum	Lasioglossum strictifrons (Vachal, 1895)	species	H. Gaspar	kiwifruit orchard	pan-trap	2019-07-31	H. Gaspar et al.	Portugal	Leiria	Guia	39.944	-8.824		71	71	adult	F	Leg removed for DNA extraction	Barcode of Life Datasystems	Creative Commons - Share Alike	en
IBIHM678-21	IBIHM678-21		INV12607	BOLD:ADZ5328	DNA Barcode	University of Coimbra, FLOWer Lab	Arthropoda	Insecta	Hymenoptera	Halictidae	Lasioglossum	Lasioglossum aureolum (Pérez, 1903)	species	H. Gaspar	kiwifruit orchard	netting	2019-05-25	H. Gaspar et al.	Portugal	Viana do Castelo	Vila Fria	41.392	-8.237		151	151	adult	F	Leg removed for DNA extraction	Barcode of Life Datasystems	Creative Commons - Share Alike	en
IBIHM695-21	IBIHM695-21		INV12624	BOLD:AAF2925	DNA Barcode	University of Coimbra, FLOWer Lab	Arthropoda	Insecta	Hymenoptera	Halictidae	Sphecodes	Sphecodes ruficrus (Erichson, 1835)	species	H. Gaspar	kiwifruit orchard	pan-trap	2019-05-01	H. Gaspar et al.	Portugal	Aveiro	Troviscal	40.501	-8.557		42	42	adult	F	Leg removed for DNA extraction	Barcode of Life Datasystems	Creative Commons - Share Alike	en
IBIHM726-21	IBIHM726-21		INV12655	BOLD:ABU9205	DNA Barcode	University of Coimbra, FLOWer Lab	Arthropoda	Insecta	Hymenoptera	Colletidae	Hylaeus	Hylaeus incongruus Förster, 1871	species	H. Gaspar	kiwifruit orchard	pan-trap	2019-05-25	H. Gaspar et al.	Portugal	Aveiro	Eixo e Eirol	40.599	-8.544		35	35	adult	F	Leg removed for DNA extraction	Barcode of Life Datasystems	Creative Commons - Share Alike	en
IBIHM757-21	IBIHM757-21		INV12686	BOLD:AAC8068	DNA Barcode	University of Coimbra, FLOWer Lab	Arthropoda	Insecta	Hymenoptera	Andrenidae	Andrena	Andrena nigroaenea (Kirby, 1802)	species	H. Gaspar	kiwifruit orchard	pan-trap	2020-02-02	H. Gaspar et al.	Portugal	Porto	Unhao e Lordelo	41.328	-8.227		206	206	adult	F	Leg removed for DNA extraction	Barcode of Life Datasystems	Creative Commons - Share Alike	en
IBIHM759-21	IBIHM759-21		INV12688 A948	BOLD:AAE5176	DNA Barcode	University of Coimbra, FLOWer Lab	Arthropoda	Insecta	Hymenoptera	Andrenidae	Andrena	Andrena angustior (Kirby, 1802)	species	H. Gaspar	kiwifruit orchard	pan-trap	2019-02-02	H. Gaspar et al.	Portugal	Porto	Unhao e Lordelo	41.328	-8.227		206	206	adult	M	Leg removed for DNA extraction	Barcode of Life Datasystems	Creative Commons - Share Alike	en
IBIHM784-21	IBIHM784-21		INV12713	BOLD:AEO1963	DNA Barcode	University of Coimbra, FLOWer Lab	Arthropoda	Insecta	Hymenoptera	Apidae	Nomada	Nomada merceti Alfken, 1909	species	H. Gaspar		targeted catch	2018-07-10	D. Tavares et al.	Portugal	Viseu	Eiriz	40.935	-8.033		522	522	adult	M	Leg removed for DNA extraction	Barcode of Life Datasystems	Creative Commons - Share Alike	en
IBIHM824-21	IBIHM824-21		INV12753 C1298	BOLD:AAE9812	DNA Barcode	University of Coimbra, FLOWer Lab	Arthropoda	Insecta	Hymenoptera	Apidae	Ceratina	Ceratina cyanea (Kirby, 1802)	species	H. Gaspar		netting	2021-07-19	C. Siopa et al.	Portugal	Castelo Branco	Vale de Prazeres	40.101	-7.405		460	460	adult	M	Leg removed for DNA extraction	Barcode of Life Datasystems	Creative Commons - Share Alike	en
IBIHM828-21	IBIHM828-21		INV12757	BOLD:ACM3088	DNA Barcode	University of Coimbra, FLOWer Lab	Arthropoda	Insecta	Hymenoptera	Apidae	Ceratina	Ceratina chalcites Germar, 1839	species	H. Gaspar		netting	2021-07-21	C. Siopa et al.	Portugal	Castelo Branco	Vale de Prazeres	40.101	-7.405		460	460	adult	F	Leg removed for DNA extraction	Barcode of Life Datasystems	Creative Commons - Share Alike	en
IBIHM838-21	IBIHM838-21		INV12767	BOLD:AEW3802	DNA Barcode	University of Coimbra, FLOWer Lab	Arthropoda	Insecta	Hymenoptera	Apidae	Nomada	Nomada fallax Pérez, 1913	species	H. Gaspar		netting	2021-05-20	C. Siopa et al.	Portugal	Castelo Branco	Vale de Prazeres	40.101	-7.405		460	460	adult	F	Leg removed for DNA extraction	Barcode of Life Datasystems	Creative Commons - Share Alike	en
IBIHM879-21	IBIHM879-21		INV12808	BOLD:AEU8542	DNA Barcode	University of Coimbra, FLOWer Lab	Arthropoda	Insecta	Hymenoptera	Colletidae	Colletes	Colletes hylaeiformis Eversmann, 1852	species	H. Gaspar		netting	2021-07-21	C. Siopa et al.	Portugal	Castelo Branco	Vale de Prazeres	40.101	-7.405		460	460	adult	M	Leg removed for DNA extraction	Barcode of Life Datasystems	Creative Commons - Share Alike	en
IBIHM885-21	IBIHM885-21		INV12814	BOLD:AAF4031	DNA Barcode	University of Coimbra, FLOWer Lab	Arthropoda	Insecta	Hymenoptera	Colletidae	Hylaeus	Hylaeus cornutus Curtis, 1831	species	H. Gaspar		netting	2021-08-10	C. Siopa et al.	Portugal	Castelo Branco	Vale de Prazeres	40.101	-7.405		460	460	adult	M	Leg removed for DNA extraction	Barcode of Life Datasystems	Creative Commons - Share Alike	en
IBIHM933-21	IBIHM933-21		INV12862	BOLD:AAP2416	DNA Barcode	University of Coimbra, FLOWer Lab	Arthropoda	Insecta	Hymenoptera	Megachilidae	Osmia	Osmia niveata (Fabricius, 1804)	species	H. Gaspar		netting	2021-06-22	C. Siopa et al.	Portugal	Castelo Branco	Vale de Prazeres	40.101	-7.405		460	460	adult	F	Leg removed for DNA extraction	Barcode of Life Datasystems	Creative Commons - Share Alike	en
IBIHM934-21	IBIHM934-21		INV12863	BOLD:AAD0313	DNA Barcode	University of Coimbra, FLOWer Lab	Arthropoda	Insecta	Hymenoptera	Megachilidae	Osmia	Osmia caerulescens (Linnaeus, 1758)	species	H. Gaspar		netting	2021-06-22	C. Siopa et al.	Portugal	Castelo Branco	Vale de Prazeres	40.101	-7.405		460	460	adult	M	Leg removed for DNA extraction	Barcode of Life Datasystems	Creative Commons - Share Alike	en
IBIHM941-21	IBIHM941-21		INV12870	BOLD:AEO3338	DNA Barcode	University of Coimbra, FLOWer Lab	Arthropoda	Insecta	Hymenoptera	Andrenidae	Andrena	Andrena leptopyga Pérez, 1895	species	H. Gaspar		netting	2021-04-18	C. Siopa et al.	Portugal	Castelo Branco	Vale de Prazeres	40.101	-7.405		460	460	adult	M	Leg removed for DNA extraction	Barcode of Life Datasystems	Creative Commons - Share Alike	en
IBIHM951-21	IBIHM951-21		INV12880	BOLD:AER2061	DNA Barcode	University of Coimbra, FLOWer Lab	Arthropoda	Insecta	Hymenoptera	Andrenidae	Andrena	Andrena morio Brullé, 1832	species	H. Gaspar		netting	2021-04-17	C. Siopa et al.	Portugal	Castelo Branco	Vale de Prazeres	40.101	-7.405		460	460	adult	F	Leg removed for DNA extraction	Barcode of Life Datasystems	Creative Commons - Share Alike	en
IBIHM989-21	IBIHM989-21	C433	INV12918	BOLD:ADS9137	DNA Barcode	University of Coimbra, FLOWer Lab	Arthropoda	Insecta	Hymenoptera	Andrenidae	Andrena	Andrena labiata Fabricius, 1781	species	H. Gaspar		netting	2021-03-17	C. Siopa et al.	Portugal	Castelo Branco	Vale de Prazeres	40.101	-7.405		460	460	adult	F	Leg removed for DNA extraction	Barcode of Life Datasystems	Creative Commons - Share Alike	en
IBIHY001-22	IBIHY001-22	INV15650	INV15650	BOLD:AAJ2426	DNA Barcode	Research Center in Biodiversity and Genetic Resources	Arthropoda	Insecta	Hymenoptera	Apidae	Anthophora	Anthophora bimaculata (Panzer, 1798)	species	Rui Andrade			2021-09-29	Rui Andrade	Portugal	Porto	Campanha	41.156	-8.566				Adult		Leg removed for DNA extraction	Barcode of Life Datasystems	Creative Commons - Share Alike	en
IBIHY009-22	IBIHY009-22	INV15665	INV15665	BOLD:AAJ2426	DNA Barcode	Research Center in Biodiversity and Genetic Resources	Arthropoda	Insecta	Hymenoptera	Apidae	Anthophora	Anthophora bimaculata (Panzer, 1798)	species	Rui Andrade			2021-09-05	Rui Andrade	Portugal	Porto	Campanha	41.156	-8.566				Adult		Leg removed for DNA extraction	Barcode of Life Datasystems	Creative Commons - Share Alike	en
IBIHY018-22	IBIHY018-22	INV15675	INV15675	BOLD:AAD7803	DNA Barcode	Research Center in Biodiversity and Genetic Resources	Arthropoda	Insecta	Hymenoptera	Megachilidae	Megachile	Megachile pilidens Alfken, 1924	species	Rui Andrade			2021-09-05	Rui Andrade	Portugal	Porto	Campanha	41.15	-8.576				Adult		Leg removed for DNA extraction	Barcode of Life Datasystems	Creative Commons - Share Alike	en
IBIHY019-22	IBIHY019-22	INV15676	INV15676	BOLD:AAD2566	DNA Barcode	Research Center in Biodiversity and Genetic Resources	Arthropoda	Insecta	Hymenoptera	Apidae	Bombus	Bombus hortorum (Linnaeus, 1761)	species	Rui Andrade			2021-09-05	Rui Andrade	Portugal	Porto	Campanha	41.153	-8.572				Adult		Leg removed for DNA extraction	Barcode of Life Datasystems	Creative Commons - Share Alike	en
IBIHM075-21	IBIHM075-21	INV12004	INV12004	BOLD:AEO3985	DNA Barcode	Universite de Mons	Arthropoda	Insecta	Hymenoptera	Apidae	Thyreus	Thyreus hirtus (de Beaumont, 1940)	species	Thomas J Wood			2021-06-30	Thomas Wood	Spain	Andalusia	Sierra Nevada, Trevenque, Refugio de Rosales environs	37.072	-3.495				Adult	M	Leg removed for DNA extraction	Barcode of Life Datasystems	Creative Commons - Share Alike	en
IBIHM086-21	IBIHM086-21	INV12015	INV12015	BOLD:AEO2733	DNA Barcode	Universite de Mons	Arthropoda	Insecta	Hymenoptera	Apidae	Ammobates	Ammobates muticus Spinola, 1843	species	Thomas J Wood			2021-06-22	Thomas Wood	Spain	Castilla-La Mancha	Villar de Olalla, Cmo de Ballesteros	40.013	-2.181				Adult	F	Leg removed for DNA extraction	Barcode of Life Datasystems	Creative Commons - Share Alike	en
IBIHM093-21	IBIHM093-21	INV12022	INV12022	BOLD:AAO2962	DNA Barcode	Universite de Mons	Arthropoda	Insecta	Hymenoptera	Megachilidae	Aglaoapis	Aglaoapis tridentata (Nylander, 1848)	species	Thomas J Wood			2019-07-20	Thomas Wood	Spain	Castilla-La Mancha	Lupiana, 2 km SW, GU-921	40.598	-3.072				Adult	M	Leg removed for DNA extraction	Barcode of Life Datasystems	Creative Commons - Share Alike	en
IBIHM1006-22	IBIHM1006-22	INV12605	INV12605	BOLD:ABY7961	DNA Barcode	Universite de Mons	Arthropoda	Insecta	Hymenoptera	Apidae	Nomada	Nomada striata Fabricius, 1793	species	Jan Smit			2016-04-28	Thomas Wood	Portugal	Faro	Cerro de Santo Miguel	37.1	-7.83				Adult	F	Leg removed for DNA extraction	Barcode of Life Datasystems	Creative Commons - Share Alike	en
IBIHM1032-22	IBIHM1032-22	INV12631	INV12631	BOLD:AEO0162	DNA Barcode	Universite de Mons	Arthropoda	Insecta	Hymenoptera	Andrenidae	Andrena	Andrena hystrix Schmiedeknecht, 1883	species	Thomas J Wood			2016-07-01	Thomas Wood	Portugal	Braganca	Gondesende near Braganca	41.848	-6.861				Adult	F	Leg removed for DNA extraction	Barcode of Life Datasystems	Creative Commons - Share Alike	en
IBIHM1038-22	IBIHM1038-22	INV12637	INV12637	BOLD:AEO0062	DNA Barcode	Universite de Mons	Arthropoda	Insecta	Hymenoptera	Andrenidae	Andrena	Andrena benoisti Wood, 2021	species	Thomas J Wood			2021-05-16	Thomas Wood	Spain	Castilla y Leon	Hoyocasero, El Pinar de Hoyocasero	40.395	-4.984				Adult	M	Leg removed for DNA extraction	Barcode of Life Datasystems	Creative Commons - Share Alike	en
IBIHM1048-22	IBIHM1048-22	INV12647	INV12647	BOLD:AAP2754	DNA Barcode	Universite de Mons	Arthropoda	Insecta	Hymenoptera	Andrenidae	Andrena	Andrena afzeliella (Kirby, 1802)	species	Thomas J Wood			2021-06-11	Thomas Wood	Spain	Andalusia	Tocon de Quentar to Camino de Las Ramillas	37.238	-3.362				Adult	F	Leg removed for DNA extraction	Barcode of Life Datasystems	Creative Commons - Share Alike	en
IBIHM1050-22	IBIHM1050-22	INV12649	INV12649	BOLD:AAK0530	DNA Barcode	Universite de Mons	Arthropoda	Insecta	Hymenoptera	Andrenidae	Andrena	Andrena combinata (Christ, 1791)	species	Thomas J Wood			2021-06-25	Thomas Wood	Spain	Aragon	Griegos, Las Salinas de Griegos	40.476	-1.702		1600	1600	Adult	F	Leg removed for DNA extraction	Barcode of Life Datasystems	Creative Commons - Share Alike	en
IBIHM1236-22	IBIHM1236-22	INV12835	INV12835	BOLD:AET2033	DNA Barcode	Universite de Mons	Arthropoda	Insecta	Hymenoptera	Apidae	Eucera	Eucera punctatissima Pérez, 1895	species	Thomas J Wood			2022-04-01	Thomas Wood	Portugal	Faro	Santo Estevao, ruderal area to W	37.127	-7.717				Adult	F	Leg removed for DNA extraction	Barcode of Life Datasystems	Creative Commons - Share Alike	en
IBIHM1256-22	IBIHM1256-22	INV12403	INV12403	BOLD:AET3653	DNA Barcode	Universite de Mons	Arthropoda	Insecta	Hymenoptera	Megachilidae	Hoplitis	Hoplitis grumi (Morawitz, 1894)	species	Andreas Muller			2021-05-19	Thomas Wood	Spain	Comunidad de Madrid	Rivas-Vaciamadrid, Canal de Manzanares to Camino de Ucles	40.322	-3.563				Adult	M	Leg removed for DNA extraction	Barcode of Life Datasystems	Creative Commons - Share Alike	en
IBIHM1266-22	IBIHM1266-22	INV12413	INV12413	BOLD:AES6061	DNA Barcode	Universite de Mons	Arthropoda	Insecta	Hymenoptera	Megachilidae	Hoplitis	Hoplitis campanularis (Morawitz, 1879)	species	Andreas Muller			2021-06-11	Thomas Wood	Spain	Andalusia	Tocon de Quentar to Camino de Las Ramillas	37.238	-3.362		1200	1200	Adult	F	Leg removed for DNA extraction	Barcode of Life Datasystems	Creative Commons - Share Alike	en
IBIHM1272-22	IBIHM1272-22	INV12419	INV12419	BOLD:AER8784	DNA Barcode	Universite de Mons	Arthropoda	Insecta	Hymenoptera	Megachilidae	Hoplitis	Hoplitis cadiza (Warncke, 1991)	species	Andreas Muller			2021-06-29	Thomas Wood	Spain	Andalusia	Sierra Nevada, Jardin Botanico Hoya de Pedraza environs	37.113	-3.438		1900	1900	Adult	F	Leg removed for DNA extraction	Barcode of Life Datasystems	Creative Commons - Share Alike	en
IBIHM1293-22	IBIHM1293-22	INV12440	INV12440	BOLD:AAD5414	DNA Barcode	Universite de Mons	Arthropoda	Insecta	Hymenoptera	Megachilidae	Megachile	Megachile versicolor Smith, 1844	species	Thomas J Wood			2019-08-03	Thomas Wood	Portugal	Setubal	Santana, Fonte de Carvalho road	38.457	-9.102				Adult	M	Leg removed for DNA extraction	Barcode of Life Datasystems	Creative Commons - Share Alike	en
IBIHM1314-22	IBIHM1314-22	INV12461	INV12461	BOLD:AED2570	DNA Barcode	Universite de Mons	Arthropoda	Insecta	Hymenoptera	Apidae	Thyreus	Thyreus picaron Lieftinck, 1968	species	Thomas J Wood			2021-07-16	Thomas Wood	Spain	Castilla y Leon	Brieva, 5 km N, Los Canones de los rios Piron y Viego	41.066	-4.051				Adult	M	Leg removed for DNA extraction	Barcode of Life Datasystems	Creative Commons - Share Alike	en
IBIHM1346-22	IBIHM1346-22	INV12493	INV12493	BOLD:AEN2990	DNA Barcode	Universite de Mons	Arthropoda	Insecta	Hymenoptera	Halictidae	Lasioglossum	Lasioglossum algericolellum (Strand, 1909)	species	Thomas J Wood			2021-05-28	Thomas Wood	Spain	Andalusia	Grazalema, Rio Guadalete	36.759	-5.36				Adult	F	Leg removed for DNA extraction	Barcode of Life Datasystems	Creative Commons - Share Alike	en
IBIHM161-21	IBIHM161-21	INV12090	INV12090	BOLD:AAX4976	DNA Barcode	Universite de Mons	Arthropoda	Insecta	Hymenoptera	Apidae	Nomada	Nomada kohli Schmiedeknecht, 1882	species	Thomas J Wood			2021-05-26	Thomas Wood	Spain	Andalusia	Cortes de la Frontera, path to Llano de las Labores	36.618	-5.354				Adult	F	Leg removed for DNA extraction	Barcode of Life Datasystems	Creative Commons - Share Alike	en
IBIHM175-21	IBIHM175-21	INV12104	INV12104	BOLD:AEO1485	DNA Barcode	Universite de Mons	Arthropoda	Insecta	Hymenoptera	Apidae	Eucera	Eucera collaris Dours, 1873	species	Thomas J Wood			2021-05-21	Thomas Wood	Spain	Andalusia	Aznalcazar, S of Pinares de Aznalcazar	37.262	-6.222				Adult	F	Leg removed for DNA extraction	Barcode of Life Datasystems	Creative Commons - Share Alike	en
IBIHM179-21	IBIHM179-21	INV12108	INV12108	BOLD:ABU9563	DNA Barcode	Universite de Mons	Arthropoda	Insecta	Hymenoptera	Apidae	Eucera	Eucera elongatula Vachal, 1907	species	Thomas J Wood			2021-06-23	Thomas Wood	Spain	Castilla-La Mancha	Cuenca, Valdecabras	40.161	-2.041				Adult	F	Leg removed for DNA extraction	Barcode of Life Datasystems	Creative Commons - Share Alike	en
IBIHM210-21	IBIHM210-21	INV12139	INV12139	BOLD:AEO1252	DNA Barcode	Universite de Mons	Arthropoda	Insecta	Hymenoptera	Apidae	Anthophora	Anthophora fulvodimidiata Dours, 1869	species	Thomas J Wood			2019-07-20	Thomas Wood	Spain	Comunidad de Madrid	Guadalix de la Sierra, 1 km S	40.77	-3.694				Adult	M	Leg removed for DNA extraction	Barcode of Life Datasystems	Creative Commons - Share Alike	en
IBIHM226-21	IBIHM226-21	INV12155	INV12155	BOLD:AAD8221	DNA Barcode	Universite de Mons	Arthropoda	Insecta	Hymenoptera	Apidae	Bombus	Bombus campestris (Panzer, 1801)	species	Thomas J Wood			2020-06-24	Thomas Wood	Spain	Aragon	Estet, meadow along N-230	42.52	0.723				Adult	F	Leg removed for DNA extraction	Barcode of Life Datasystems	Creative Commons - Share Alike	en
IBIHM228-21	IBIHM228-21	INV12157	INV12157	BOLD:AAD4735	DNA Barcode	Universite de Mons	Arthropoda	Insecta	Hymenoptera	Apidae	Bombus	Bombus pratorum (Linnaeus, 1761)	species	Thomas J Wood			2021-06-21	Thomas Wood	Spain	Castilla-La Mancha	Cuenca, Cueva de los Morceguillos	40.182	-2.013				Adult	M	Leg removed for DNA extraction	Barcode of Life Datasystems	Creative Commons - Share Alike	en
IBIHM240-21	IBIHM240-21	INV12169	INV12169	BOLD:ADF8180	DNA Barcode	Universite de Mons	Arthropoda	Insecta	Hymenoptera	Apidae	Ceratina	Ceratina dallatorreana Friese, 1896	species	Thomas J Wood			2021-06-17	Thomas Wood	Spain	Murcia	Totana, Saladares del Guadalentin	37.752	-1.39				Adult	F	Leg removed for DNA extraction	Barcode of Life Datasystems	Creative Commons - Share Alike	en
IBIHM242-21	IBIHM242-21	INV12171	INV12171	BOLD:AEN0425	DNA Barcode	Universite de Mons	Arthropoda	Insecta	Hymenoptera	Apidae	Xylocopa	Xylocopa valga Gerstäcker, 1872	species	Thomas J Wood			2021-06-29	Thomas Wood	Spain	Andalusia	Sierra Nevada, Jardin Botanico Hoya de Pedraza environs	37.113	-3.438		1900	1900	Adult	M	Leg removed for DNA extraction	Barcode of Life Datasystems	Creative Commons - Share Alike	en
IBIHM259-21	IBIHM259-21	INV12188	INV12188		DNA Barcode	Universite de Mons	Arthropoda	Insecta	Hymenoptera	Colletidae	Hylaeus	Hylaeus dilatatus (Kirby, 1802)	species	Romain Le Divelec			2015-09-20	Thomas Wood	Portugal	Faro	Amoreira, near Aljezur	37.34	-8.84				Adult	F	Leg removed for DNA extraction	Barcode of Life Datasystems	Creative Commons - Share Alike	en
IBIHM285-21	IBIHM285-21	INV12214	INV12214	BOLD:ABW0328	DNA Barcode	Universite de Mons	Arthropoda	Insecta	Hymenoptera	Megachilidae	Anthidium	Anthidium florentinum (Fabricius, 1775)	species	Thomas J Wood			2021-07-03	Thomas Wood	Spain	Andalusia	Cenes de la Vega, Sendero del Rio Genil	37.16	-3.524		750	750	Adult	M	Leg removed for DNA extraction	Barcode of Life Datasystems	Creative Commons - Share Alike	en
IBIHM303-21	IBIHM303-21	INV12232	INV12232	BOLD:AAY5674	DNA Barcode	Universite de Mons	Arthropoda	Insecta	Hymenoptera	Megachilidae	Rhodanthidium	Rhodanthidium septemdentatum (Latreille, 1809)	species	Thomas J Wood			2021-06-03	Thomas Wood	Spain	Andalusia	Benaojan, Cueva del Hundidero	36.756	-5.237				Adult	M	Leg removed for DNA extraction	Barcode of Life Datasystems	Creative Commons - Share Alike	en
IBIHM328-21	IBIHM328-21	INV12257	INV12257	BOLD:AEN9591	DNA Barcode	Universite de Mons	Arthropoda	Insecta	Hymenoptera	Halictidae	Halictus	Halictus confusus Smith, 1853	species	Thomas J Wood			2020-07-13	Thomas Wood	Portugal	Vila Real	Vila Real, Parque Natural do Alvao, Lamas de Olo	41.362	-7.796				Adult	F	Leg removed for DNA extraction	Barcode of Life Datasystems	Creative Commons - Share Alike	en
IBIHM332-21	IBIHM332-21	INV12261	INV12261	BOLD:AEO0160	DNA Barcode	Universite de Mons	Arthropoda	Insecta	Hymenoptera	Halictidae	Halictus	Halictus maculatus Smith, 1848	species	Thomas J Wood			2021-06-06	Thomas Wood	Spain	Andalusia	Sierra Nevada, El Dornajo	37.132	-3.439		1700	1700	Adult	F	Leg removed for DNA extraction	Barcode of Life Datasystems	Creative Commons - Share Alike	en
IBIHM357-21	IBIHM357-21	INV12286	INV12286	BOLD:ACP5320	DNA Barcode	Universite de Mons	Arthropoda	Insecta	Hymenoptera	Halictidae	Sphecodes	Sphecodes croaticus Meyer, 1922	species	Thomas J Wood			2019-05-15	Thomas Wood	Spain	Galicia	Vilamea, 500 m N	41.881	-8.099				Adult	F	Leg removed for DNA extraction	Barcode of Life Datasystems	Creative Commons - Share Alike	en
IBIHM362-21	IBIHM362-21	INV12291	INV12291	BOLD:ACR8452	DNA Barcode	Universite de Mons	Arthropoda	Insecta	Hymenoptera	Halictidae	Sphecodes	Sphecodes olivieri Lepeletier, 1825	species	Thomas J Wood			2021-06-04	Thomas Wood	Spain	Andalusia	Campillos, Laguna de Capacete	37.023	-4.825				Adult	F	Leg removed for DNA extraction	Barcode of Life Datasystems	Creative Commons - Share Alike	en
IBIHM396-21	IBIHM396-21	INV12325	INV12325	BOLD:AFA0740	DNA Barcode	Universite de Mons	Arthropoda	Insecta	Hymenoptera	Halictidae	Lasioglossum	Lasioglossum marginatum (Brullé, 1832)	species	Thomas J Wood			2021-06-09	Thomas Wood	Spain	Andalusia	Sierra Nevada, Jardin Botanico Hoya de Pedraza environs	37.113	-3.438		1900	1900	Adult	F	Leg removed for DNA extraction	Barcode of Life Datasystems	Creative Commons - Share Alike	en
IBIHM402-21	IBIHM402-21	INV12331	INV12331	BOLD:ADM1219	DNA Barcode	Universite de Mons	Arthropoda	Insecta	Hymenoptera	Halictidae	Lasioglossum	Lasioglossum pallens (Brullé, 1832)	species	Thomas J Wood			2021-05-15	Thomas Wood	Spain	Castilla y Leon	La Losa, 1 km NW, SG-P-7211	40.863	-4.179				Adult	F	Leg removed for DNA extraction	Barcode of Life Datasystems	Creative Commons - Share Alike	en
IBIHM404-21	IBIHM404-21	INV12333	INV12333	BOLD:AEO0577	DNA Barcode	Universite de Mons	Arthropoda	Insecta	Hymenoptera	Halictidae	Lasioglossum	Lasioglossum perclavipes (Blüthgen, 1934)	species	Thomas J Wood			2021-06-17	Thomas Wood	Spain	Murcia	Totana, Saladares del Guadalentin	37.752	-1.39				Adult	F	Leg removed for DNA extraction	Barcode of Life Datasystems	Creative Commons - Share Alike	en
IBIHM429-21	IBIHM429-21	INV12358	INV12358	BOLD:AAN3911	DNA Barcode	Universite de Mons	Arthropoda	Insecta	Hymenoptera	Colletidae	Colletes	Colletes marginatus Smith, 1846	species	Thomas J Wood			2019-07-19	Thomas Wood	Spain	Castilla y Leon	La Losa, 1 km NW, SG-P-7211	40.863	-4.179				Adult	F	Leg removed for DNA extraction	Barcode of Life Datasystems	Creative Commons - Share Alike	en
IBIHM467-21	IBIHM467-21	INV12396	INV12396	BOLD:AEO0004	DNA Barcode	Universite de Mons	Arthropoda	Insecta	Hymenoptera	Megachilidae	Osmia	Osmia rufohirta Latreille, 1811	species	Thomas J Wood			2021-05-25	Thomas Wood	Spain	Andalusia	Ronda, 10 km NE, A-367	36.837	-5.067				Adult	F	Leg removed for DNA extraction	Barcode of Life Datasystems	Creative Commons - Share Alike	en
IBIHM478-21	IBIHM478-21	INV12507	INV12507	BOLD:AEO4687	DNA Barcode	Universite de Mons	Arthropoda	Insecta	Hymenoptera	Andrenidae	Andrena	Andrena antigana Pérez, 1895	species	Thomas J Wood			2019-05-11	Thomas Wood	Portugal	Porto	Paisagem Protegida Regional Litoral Vila do Conde	41.317	-8.734				Adult	F	Leg removed for DNA extraction	Barcode of Life Datasystems	Creative Commons - Share Alike	en
IBIHM486-21	IBIHM486-21	INV12515	INV12515	BOLD:ADZ9682	DNA Barcode	Universite de Mons	Arthropoda	Insecta	Hymenoptera	Andrenidae	Andrena	Andrena florentina Magretti, 1883	species	Thomas J Wood			2019-03-23	Thomas Wood	Portugal	Lisboa	Sao Joao das Lampas, Almograve	38.888	-9.396				Adult	F	Leg removed for DNA extraction	Barcode of Life Datasystems	Creative Commons - Share Alike	en
IBIHM537-21	IBIHM537-21	INV12566	INV12566	BOLD:AEO0042	DNA Barcode	Universite de Mons	Arthropoda	Insecta	Hymenoptera	Andrenidae	Andrena	Andrena suerinensis Friese, 1884	species	Thomas J Wood			2019-05-12	Thomas Wood	Portugal	Vila Real	Paradela, 1 km S, M308-4	41.751	-7.947				Adult	M	Leg removed for DNA extraction	Barcode of Life Datasystems	Creative Commons - Share Alike	en
IBIHM580-21	IBIHM580-21		INV12509	BOLD:AAC4378	DNA Barcode	University of Coimbra, FLOWer Lab	Arthropoda	Insecta	Hymenoptera	Apidae	Bombus	Bombus pascuorum (Scopoli, 1763)	species	H. Gaspar	kiwifruit orchard	pan-trap	2019-04-02	H. Gaspar et al.	Portugal	Aveiro	Eixo e Eirol	40.599	-8.544		35	35	adult	F	Leg removed for DNA extraction	Barcode of Life Datasystems	Creative Commons - Share Alike	en
IBIHM592-21	IBIHM592-21		INV12521	BOLD:ABV4745	DNA Barcode	University of Coimbra, FLOWer Lab	Arthropoda	Insecta	Hymenoptera	Apidae	Eucera	Eucera chrysopyga Pérez, 1879	species	H. Gaspar	kiwifruit orchard	netting	2019-05-23	H. Gaspar et al.	Portugal	Aveiro	Eixo e Eirol	40.599	-8.544		35	35	adult	M	Leg removed for DNA extraction	Barcode of Life Datasystems	Creative Commons - Share Alike	en
IBIHM629-21	IBIHM629-21		INV12558	BOLD:ABV4897	DNA Barcode	University of Coimbra, FLOWer Lab	Arthropoda	Insecta	Hymenoptera	Halictidae	Halictus	Halictus gemmeus Dours, 1872	species	H. Gaspar	kiwifruit orchard	pan-trap	2019-05-30	H. Gaspar et al.	Portugal	Coimbra	Arazede	40.279	-8.7		74	74	adult	F	Leg removed for DNA extraction	Barcode of Life Datasystems	Creative Commons - Share Alike	en
IBIHM660-21	IBIHM660-21	A882	INV12589	BOLD:AAB0353	DNA Barcode	University of Coimbra, FLOWer Lab	Arthropoda	Insecta	Hymenoptera	Halictidae	Lasioglossum	Lasioglossum calceatum (Scopoli, 1763)	species	H. Gaspar	kiwifruit orchard	pan-trap	2019-07-02	H. Gaspar et al.	Portugal	Viana do Castelo	Ganfei	42.046	-8.632		9	9	adult	F	Leg removed for DNA extraction	Barcode of Life Datasystems	Creative Commons - Share Alike	en
IBIHM687-21	IBIHM687-21		INV12616	BOLD:AFM8564	DNA Barcode	University of Coimbra, FLOWer Lab	Arthropoda	Insecta	Hymenoptera	Halictidae	Sphecodes	Sphecodes longulus Hagens, 1882	species	H. Gaspar	kiwifruit orchard	pan-trap	2019-05-05	H. Gaspar et al.	Portugal	Aveiro	Eixo e Eirol	40.599	-8.544		35	35	adult	F	Leg removed for DNA extraction	Barcode of Life Datasystems	Creative Commons - Share Alike	en
IBIHM691-21	IBIHM691-21	A772	INV12620	BOLD:AAF2925	DNA Barcode	University of Coimbra, FLOWer Lab	Arthropoda	Insecta	Hymenoptera	Halictidae	Sphecodes	Sphecodes ruficrus (Erichson, 1835)	species	Thomas J Wood	kiwifruit orchard	pan-trap	2019-03-01	H. Gaspar et al.	Portugal	Porto	Unhao e Lordelo	41.328	-8.227		206	206	adult	M	Leg removed for DNA extraction	Barcode of Life Datasystems	Creative Commons - Share Alike	en
IBIHM700-21	IBIHM700-21		INV12629	BOLD:AAD7803	DNA Barcode	University of Coimbra, FLOWer Lab	Arthropoda	Insecta	Hymenoptera	Megachilidae	Megachile	Megachile pilidens Alfken, 1924	species	H. Gaspar	kiwifruit orchard	netting	2019-05-28	H. Gaspar et al.	Portugal	Leiria	Guia	39.944	-8.824		71	71	adult	M	Leg removed for DNA extraction	Barcode of Life Datasystems	Creative Commons - Share Alike	en
IBIHM701-21	IBIHM701-21		INV12630	BOLD:AAA8356	DNA Barcode	University of Coimbra, FLOWer Lab	Arthropoda	Insecta	Hymenoptera	Megachilidae	Megachile	Megachile centuncularis (Linnaeus, 1758)	species	H. Gaspar	kiwifruit orchard	netting	2019-05-24	H. Gaspar et al.	Portugal	Porto	Vilar de Andorinho	41.099	-8.577		125	125	adult	F	Leg removed for DNA extraction	Barcode of Life Datasystems	Creative Commons - Share Alike	en
IBIHM719-21	IBIHM719-21		INV12648	BOLD:ACK7071	DNA Barcode	University of Coimbra, FLOWer Lab	Arthropoda	Insecta	Hymenoptera	Melittidae	Dasypoda	Dasypoda cingulata Erichson, 1835	species	H. Gaspar	kiwifruit orchard	pan-trap	2019-05-01	H. Gaspar et al.	Portugal	Leiria	Guia	39.944	-8.824		71	71	adult	F	Leg removed for DNA extraction	Barcode of Life Datasystems	Creative Commons - Share Alike	en
IBIHM788-21	IBIHM788-21		INV12717	BOLD:AAI9074	DNA Barcode	University of Coimbra, FLOWer Lab	Arthropoda	Insecta	Hymenoptera	Halictidae	Dufourea	Dufourea halictula (Nylander, 1852)	species	H. Gaspar		targeted catch	2018-06-27	D. Tavares et al.	Portugal	Viseu	Alhoes	40.984	-8.028		1033	1033	adult	F	Leg removed for DNA extraction	Barcode of Life Datasystems	Creative Commons - Share Alike	en
IBIHM798-21	IBIHM798-21		INV12727	BOLD:AAE5176	DNA Barcode	University of Coimbra, FLOWer Lab	Arthropoda	Insecta	Hymenoptera	Andrenidae	Andrena	Andrena angustior (Kirby, 1802)	species	H. Gaspar		targeted catch	2021-05-03	D. Tavares et al.	Portugal	Aveiro	Paco do Mato	40.852	-8.314		516	516	adult	F	Leg removed for DNA extraction	Barcode of Life Datasystems	Creative Commons - Share Alike	en
IBIHM804-21	IBIHM804-21		C741	BOLD:AAB1062	DNA Barcode	University of Coimbra, FLOWer Lab	Arthropoda	Insecta	Hymenoptera	Apidae	Bombus	Bombus terrestris (Linnaeus, 1758)	species	H. Gaspar		netting	2021-05-19	C. Siopa et al.	Portugal	Castelo Branco	Vale de Prazeres	40.101	-7.405		460	460	adult	F	Leg removed for DNA extraction	Barcode of Life Datasystems	Creative Commons - Share Alike	en
IBIHM818-21	IBIHM818-21		C1009	BOLD:ABZ2397	DNA Barcode	University of Coimbra, FLOWer Lab	Arthropoda	Insecta	Hymenoptera	Apidae	Eucera	Eucera nigrescens Pérez, 1879	species	H. Gaspar		Targeted	2021-05-18	C. Siopa et al.	Portugal	Castelo Branco	Vale de Prazeres	40.101	-7.405		460	460	adult	F	Leg removed for DNA extraction	Barcode of Life Datasystems	Creative Commons - Share Alike	en
IBIHM820-21	IBIHM820-21		INV12749 C307	BOLD:ABZ2397	DNA Barcode	University of Coimbra, FLOWer Lab	Arthropoda	Insecta	Hymenoptera	Apidae	Eucera	Eucera nigrescens Pérez, 1879	species	H. Gaspar		netting	2021-03-17	C. Siopa et al.	Portugal	Castelo Branco	Vale de Prazeres	40.101	-7.405		460	460	adult	M	Leg removed for DNA extraction	Barcode of Life Datasystems	Creative Commons - Share Alike	en
IBIHM830-21	IBIHM830-21		INV12759	BOLD:AEN8935	DNA Barcode	University of Coimbra, FLOWer Lab	Arthropoda	Insecta	Hymenoptera	Apidae	Nomada	Nomada discrepans Schmiedeknecht, 1882	species	H. Gaspar		netting	2021-03-16	C. Siopa et al.	Portugal	Castelo Branco	Vale de Prazeres	40.101	-7.405		460	460	adult	F	Leg removed for DNA extraction	Barcode of Life Datasystems	Creative Commons - Share Alike	en
IBIHM840-21	IBIHM840-21		INV12769	BOLD:AEK6178	DNA Barcode	University of Coimbra, FLOWer Lab	Arthropoda	Insecta	Hymenoptera	Apidae	Nomada	Nomada basalis Herrich-Schäffer, 1839	species	H. Gaspar		netting	2021-05-19	C. Siopa et al.	Portugal	Castelo Branco	Vale de Prazeres	40.101	-7.405		460	460	adult	F	Leg removed for DNA extraction	Barcode of Life Datasystems	Creative Commons - Share Alike	en
IBIHM854-21	IBIHM854-21		C575	BOLD:AAK7827	DNA Barcode	University of Coimbra, FLOWer Lab	Arthropoda	Insecta	Hymenoptera	Halictidae	Lasioglossum	Lasioglossum pauperatum (Brullé, 1832)	species	H. Gaspar		netting	2021-04-19	C. Siopa et al.	Portugal	Castelo Branco	Vale de Prazeres	40.101	-7.405		460	460	adult	F	Leg removed for DNA extraction	Barcode of Life Datasystems	Creative Commons - Share Alike	en
IBIHM866-21	IBIHM866-21		INV12795	BOLD:ABV3743	DNA Barcode	University of Coimbra, FLOWer Lab	Arthropoda	Insecta	Hymenoptera	Halictidae	Sphecodes	Sphecodes reticulatus Thomson, 1870	species	H. Gaspar		netting	2021-04-17	C. Siopa et al.	Portugal	Castelo Branco	Vale de Prazeres	40.101	-7.405		460	460	adult	F	Leg removed for DNA extraction	Barcode of Life Datasystems	Creative Commons - Share Alike	en
IBIHM867-21	IBIHM867-21		INV12796 C1329	BOLD:AAI0259	DNA Barcode	University of Coimbra, FLOWer Lab	Arthropoda	Insecta	Hymenoptera	Halictidae	Sphecodes	Sphecodes monilicornis (Kirby, 1802)	species	H. Gaspar		netting	2021-07-21	C. Siopa et al.	Portugal	Castelo Branco	Vale de Prazeres	40.101	-7.405		460	460	adult	M	Leg removed for DNA extraction	Barcode of Life Datasystems	Creative Commons - Share Alike	en
IBIHM871-21	IBIHM871-21		INV12800 C399	BOLD:AAF2925	DNA Barcode	University of Coimbra, FLOWer Lab	Arthropoda	Insecta	Hymenoptera	Halictidae	Sphecodes	Sphecodes ruficrus (Erichson, 1835)	species	H. Gaspar		netting	2021-03-16	C. Siopa et al.	Portugal	Castelo Branco	Vale de Prazeres	40.101	-7.405		460	460	adult	M	Leg removed for DNA extraction	Barcode of Life Datasystems	Creative Commons - Share Alike	en
IBIHM886-21	IBIHM886-21		INV12815	BOLD:AEN9677	DNA Barcode	University of Coimbra, FLOWer Lab	Arthropoda	Insecta	Hymenoptera	Colletidae	Hylaeus	Hylaeus angustatus (Schenck, 1861)	species	H. Gaspar		netting	2021-08-10	C. Siopa et al.	Portugal	Castelo Branco	Vale de Prazeres	40.101	-7.405		460	460	adult	M	Leg removed for DNA extraction	Barcode of Life Datasystems	Creative Commons - Share Alike	en
IBIHM916-21	IBIHM916-21		INV12845	BOLD:AEO4483	DNA Barcode	University of Coimbra, FLOWer Lab	Arthropoda	Insecta	Hymenoptera	Megachilidae	Coelioxys	Coelioxys obtusus Pérez, 1884	species	H. Gaspar		netting	2021-08-10	C. Siopa et al.	Portugal	Castelo Branco	Vale de Prazeres	40.101	-7.405		460	460	adult	M	Leg removed for DNA extraction	Barcode of Life Datasystems	Creative Commons - Share Alike	en
IBIHM920-21	IBIHM920-21		INV12849	BOLD:AAY8402	DNA Barcode	University of Coimbra, FLOWer Lab	Arthropoda	Insecta	Hymenoptera	Megachilidae	Anthidiellum	Anthidiellum strigatum (Panzer, 1804)	species	H. Gaspar		netting	2021-08-10	C. Siopa et al.	Portugal	Castelo Branco	Vale de Prazeres	40.101	-7.405		460	460	adult	F	Leg removed for DNA extraction	Barcode of Life Datasystems	Creative Commons - Share Alike	en
IBIHM948-21	IBIHM948-21		INV12877	BOLD:AEO5504	DNA Barcode	University of Coimbra, FLOWer Lab	Arthropoda	Insecta	Hymenoptera	Andrenidae	Andrena	Andrena oviventris Pérez, 1895	species	H. Gaspar		netting	2021-04-19	C. Siopa et al.	Portugal	Castelo Branco	Vale de Prazeres	40.101	-7.405		460	460	adult	M	Leg removed for DNA extraction	Barcode of Life Datasystems	Creative Commons - Share Alike	en
IBIHM964-21	IBIHM964-21		INV12893	BOLD:ADZ9682	DNA Barcode	University of Coimbra, FLOWer Lab	Arthropoda	Insecta	Hymenoptera	Andrenidae	Andrena	Andrena florentina Magretti, 1883	species	H. Gaspar		netting	2021-02-22	C. Siopa et al.	Portugal	Castelo Branco	Vale de Prazeres	40.101	-7.405		460	460	adult	F	Leg removed for DNA extraction	Barcode of Life Datasystems	Creative Commons - Share Alike	en
IBIHY028-22	IBIHY028-22	INV15687	INV15687	BOLD:AEW2300	DNA Barcode	Research Center in Biodiversity and Genetic Resources	Arthropoda	Insecta	Hymenoptera	Halictidae	Lasioglossum	Lasioglossum villosulum (Kirby, 1802)	species	Rui Andrade			2021-09-20	Rui Andrade	Portugal	Porto	Campanha	41.15	-8.576				Adult		Leg removed for DNA extraction	Barcode of Life Datasystems	Creative Commons - Share Alike	en
IBIHM012-19	IBIHM012-19	INV02288	S027C2_1	BOLD:ACF9884	DNA Barcode	Andreia Penado private collection	Arthropoda	Insecta	Hymenoptera	Megachilidae	Hoplitis	Hoplitis stecki (Frey-Gessner, 1908)	species				2015-04-23	Andreia Penado	Portugal	Braganca	Alfandega da Fe	41.3525	-6.93207		325	325	Adult	F	Leg removed for DNA extraction	Barcode of Life Datasystems	Creative Commons - Share Alike	en
IBIHM1001-22	IBIHM1001-22	INV12600	INV12600	BOLD:AEN8381	DNA Barcode	Universite de Mons	Arthropoda	Insecta	Hymenoptera	Apidae	Nomada	Nomada illustris Schmiedeknecht, 1882	species	Thomas J Wood			2016-05-01	Thomas Wood	Portugal	Faro	Vale da Telha, near Aljezur, area W of	37.31	-8.87				Adult	M	Leg removed for DNA extraction	Barcode of Life Datasystems	Creative Commons - Share Alike	en
IBIHM1037-22	IBIHM1037-22	INV12636	INV12636	BOLD:AEO3917	DNA Barcode	Universite de Mons	Arthropoda	Insecta	Hymenoptera	Andrenidae	Andrena	Andrena saxonica E.Stöckhert, 1935	species	Thomas J Wood			2021-05-16	Thomas Wood	Spain	Castilla y Leon	Hoyocasero, El Pinar de Hoyocasero	40.395	-4.984				Adult	F	Leg removed for DNA extraction	Barcode of Life Datasystems	Creative Commons - Share Alike	en
IBIHM110-21	IBIHM110-21	INV12039	INV12039	BOLD:AEO4155	DNA Barcode	Universite de Mons	Arthropoda	Insecta	Hymenoptera	Apidae	Nomada	Nomada basalis Herrich-Schäffer, 1839	species	Thomas J Wood			2021-05-14	Thomas Wood	Spain	Comunidad de Madrid	Madrid, Chinchon, 6 km N, M-311	40.18	-3.446				Adult	F	Leg removed for DNA extraction	Barcode of Life Datasystems	Creative Commons - Share Alike	en
IBIHM1254-22	IBIHM1254-22	INV12401	INV12401	BOLD:AAA7122	DNA Barcode	Universite de Mons	Arthropoda	Insecta	Hymenoptera	Megachilidae	Chelostoma	Chelostoma rapunculi (Lepeletier, 1841)	species	Thomas J Wood			2021-06-08	Thomas Wood	Spain	Andalusia	Sierra Nevada, Capileira to La Cebadilla	36.978	-3.355		1500	1500	Adult	F	Leg removed for DNA extraction	Barcode of Life Datasystems	Creative Commons - Share Alike	en
IBIHM1258-22	IBIHM1258-22	INV12405	INV12405	BOLD:AET0068	DNA Barcode	Universite de Mons	Arthropoda	Insecta	Hymenoptera	Megachilidae	Protosmia	Protosmia glutinosa (Giraud, 1871)	species	Andreas Muller			2021-06-26	Thomas Wood	Spain	Castilla-La Mancha	Huerta del Marquesado, environs N of town	40.15	-1.687				Adult	F	Leg removed for DNA extraction	Barcode of Life Datasystems	Creative Commons - Share Alike	en
IBIHM1271-22	IBIHM1271-22	INV12418	INV12418	BOLD:AET2330	DNA Barcode	Universite de Mons	Arthropoda	Insecta	Hymenoptera	Megachilidae	Hoplitis	Hoplitis ravouxi (Pérez, 1902)	species	Andreas Muller			2021-05-26	Thomas Wood	Spain	Andalusia	Cortes de la Frontera, path to Llano de las Labores	36.618	-5.354				Adult	M	Leg removed for DNA extraction	Barcode of Life Datasystems	Creative Commons - Share Alike	en
IBIHM1275-22	IBIHM1275-22	INV12422	INV12422	BOLD:AAC3950	DNA Barcode	Universite de Mons	Arthropoda	Insecta	Hymenoptera	Megachilidae	Hoplitis	Hoplitis anthocopoides (Schenck, 1853)	species	Andreas Muller			2021-06-25	Thomas Wood	Spain	Aragon	Griegos, town environs	40.425	-1.714		1600	1600	Adult	F	Leg removed for DNA extraction	Barcode of Life Datasystems	Creative Commons - Share Alike	en
IBIHM1276-22	IBIHM1276-22	INV12423	INV12423	BOLD:AEV6823	DNA Barcode	Universite de Mons	Arthropoda	Insecta	Hymenoptera	Megachilidae	Hoplitis	Hoplitis benoisti (Alfken, 1935)	species	Thomas J Wood			2021-06-03	Thomas Wood	Spain	Andalusia	Benaojan, Cueva del Hundidero	36.756	-5.237				Adult	F	Leg removed for DNA extraction	Barcode of Life Datasystems	Creative Commons - Share Alike	en
IBIHM1280-22	IBIHM1280-22	INV12427	INV12427	BOLD:AES2567	DNA Barcode	Universite de Mons	Arthropoda	Insecta	Hymenoptera	Megachilidae	Osmia	Osmia tergestensis Ducke, 1897	species	Andreas Muller			2021-06-06	Thomas Wood	Spain	Andalusia	Sierra Nevada, Mirador Monte Ahi de Cara	37.124	-3.432		2100	2100	Adult	M	Leg removed for DNA extraction	Barcode of Life Datasystems	Creative Commons - Share Alike	en
IBIHM1281-22	IBIHM1281-22	INV12428	INV12428	BOLD:AEJ4270	DNA Barcode	Universite de Mons	Arthropoda	Insecta	Hymenoptera	Megachilidae	Osmia	Osmia scutellaris Morawitz, 1868	species	Thomas J Wood			2021-05-28	Thomas Wood	Spain	Andalusia	Grazalema, Rio Guadalete	36.759	-5.36				Adult	F	Leg removed for DNA extraction	Barcode of Life Datasystems	Creative Commons - Share Alike	en
IBIHM1299-22	IBIHM1299-22	INV12446	INV12446	BOLD:AET3713	DNA Barcode	Universite de Mons	Arthropoda	Insecta	Hymenoptera	Megachilidae	Anthidium	Anthidium diadema Latreille, 1809	species	Thomas J Wood			2021-07-10	Thomas Wood	Spain	Comunidad de Madrid	Pozuelo del Rey, 2 km NW	40.376	-3.345				Adult	F	Leg removed for DNA extraction	Barcode of Life Datasystems	Creative Commons - Share Alike	en
IBIHM1317-22	IBIHM1317-22	INV12464	INV12464	BOLD:AAJ0611	DNA Barcode	Universite de Mons	Arthropoda	Insecta	Hymenoptera	Apidae	Epeolus	Epeolus intermedius Pérez, 1884	species	Thomas J Wood			2021-06-08	Thomas Wood	Spain	Andalusia	Sierra Nevada, Capileira to La Cebadilla	36.978	-3.355		1500	1500	Adult	F	Leg removed for DNA extraction	Barcode of Life Datasystems	Creative Commons - Share Alike	en
IBIHM1321-22	IBIHM1321-22	INV12468	INV12468	BOLD:AEU2956	DNA Barcode	Universite de Mons	Arthropoda	Insecta	Hymenoptera	Apidae	Amegilla	Amegilla savignyi (Lepeletier, 1841)	species	Thomas J Wood			2021-07-16	Thomas Wood	Spain	Castilla y Leon	Brieva, 5 km N, Los Canones de los rios Piron y Viego	41.066	-4.051				Adult	F	Leg removed for DNA extraction	Barcode of Life Datasystems	Creative Commons - Share Alike	en
IBIHM1324-22	IBIHM1324-22	INV12471	INV12471	BOLD:AAB1062	DNA Barcode	Universite de Mons	Arthropoda	Insecta	Hymenoptera	Apidae	Bombus	Bombus terrestris (Linnaeus, 1758)	species	Thomas J Wood			2020-07-19	Thomas Wood	Portugal	Vila Real	Cabril, CM1021	41.724	-8.016				Adult	M	Leg removed for DNA extraction	Barcode of Life Datasystems	Creative Commons - Share Alike	en
IBIHM1334-22	IBIHM1334-22	INV12481	INV12481	BOLD:ACK7071	DNA Barcode	Universite de Mons	Arthropoda	Insecta	Hymenoptera	Melittidae	Dasypoda	Dasypoda cingulata Erichson, 1835	species	Thomas J Wood			2016-05-01	Thomas Wood	Portugal	Faro	Vale da Telha, near Aljezur, area W of	37.31	-8.87				Adult	M	Leg removed for DNA extraction	Barcode of Life Datasystems	Creative Commons - Share Alike	en
IBIHM1336-22	IBIHM1336-22	INV12483	INV12483	BOLD:ABZ4790	DNA Barcode	Universite de Mons	Arthropoda	Insecta	Hymenoptera	Apidae	Eucera	Eucera longicornis (Linnaeus, 1758)	species	Thomas J Wood			2021-06-08	Thomas Wood	Spain	Andalusia	Sierra Nevada, Capileira to La Cebadilla	36.978	-3.355		1500	1500	Adult	M	Leg removed for DNA extraction	Barcode of Life Datasystems	Creative Commons - Share Alike	en
IBIHM134-21	IBIHM134-21	INV12063	INV12063	BOLD:AEL5320	DNA Barcode	Universite de Mons	Arthropoda	Insecta	Hymenoptera	Apidae	Nomada	Nomada insignipes Schmiedeknecht, 1882	species	Thomas J Wood			2021-05-29	Thomas Wood	Spain	Andalusia	Juzcar, Los Riscos in Juzcar and Cartajima	36.645	-5.175				Adult	M	Leg removed for DNA extraction	Barcode of Life Datasystems	Creative Commons - Share Alike	en
IBIHM159-21	IBIHM159-21	INV12088	INV12088	BOLD:AAI2916	DNA Barcode	Universite de Mons	Arthropoda	Insecta	Hymenoptera	Apidae	Nomada	Nomada sexfasciata Panzer, 1799	species	Thomas J Wood			2021-05-15	Thomas Wood	Spain	Castilla y Leon	La Losa, 1 km NW, SG-P-7211	40.863	-4.179				Adult	F	Leg removed for DNA extraction	Barcode of Life Datasystems	Creative Commons - Share Alike	en
IBIHM173-21	IBIHM173-21	INV12102	INV12102	BOLD:AEN9450	DNA Barcode	Universite de Mons	Arthropoda	Insecta	Hymenoptera	Apidae	Eucera	Eucera cinctella Saunders, 1908	species	Thomas J Wood			2021-06-03	Thomas Wood	Spain	Andalusia	Benaojan, Cueva del Hundidero	36.756	-5.237				Adult	F	Leg removed for DNA extraction	Barcode of Life Datasystems	Creative Commons - Share Alike	en
IBIHM176-21	IBIHM176-21	INV12105	INV12105	BOLD:ABZ2397	DNA Barcode	Universite de Mons	Arthropoda	Insecta	Hymenoptera	Apidae	Eucera	Eucera nigrescens Pérez, 1879	species	Thomas J Wood			2021-05-24	Thomas Wood	Spain	Andalusia	Castellar de la Frontera, 1 km N, A-405	36.312	-5.4				Adult	F	Leg removed for DNA extraction	Barcode of Life Datasystems	Creative Commons - Share Alike	en
IBIHM184-21	IBIHM184-21	INV12113	INV12113	BOLD:ADJ0585	DNA Barcode	Universite de Mons	Arthropoda	Insecta	Hymenoptera	Apidae	Eucera	Eucera fulvescens Walker, 1871	species	Thomas J Wood			2021-06-22	Thomas Wood	Spain	Castilla-La Mancha	Villanueva de los Escuderos	40.055	-2.341		1180	1180	Adult	F	Leg removed for DNA extraction	Barcode of Life Datasystems	Creative Commons - Share Alike	en
IBIHM206-21	IBIHM206-21	INV12135	INV12135	BOLD:AEN9016	DNA Barcode	Universite de Mons	Arthropoda	Insecta	Hymenoptera	Apidae	Anthophora	Anthophora crassipes Lepeletier, 1841	species	Thomas J Wood			2021-07-04	Thomas Wood	Spain	Andalusia	Tocon de Quentar to Camino de Las Ramillas	37.238	-3.361		1200	1200	Adult	F	Leg removed for DNA extraction	Barcode of Life Datasystems	Creative Commons - Share Alike	en
IBIHM208-21	IBIHM208-21	INV12137	INV12137	BOLD:AEO5509	DNA Barcode	Universite de Mons	Arthropoda	Insecta	Hymenoptera	Apidae	Anthophora	Anthophora dispar Lepeletier, 1841	species	Thomas J Wood			2019-03-19	Thomas Wood	Portugal	Lisboa	PN Sintra-Cascais, Colares, Praia da Adraga	38.802	-9.484				Adult	F	Leg removed for DNA extraction	Barcode of Life Datasystems	Creative Commons - Share Alike	en
IBIHM218-21	IBIHM218-21	INV12147	INV12147	BOLD:ACD9731	DNA Barcode	Universite de Mons	Arthropoda	Insecta	Hymenoptera	Apidae	Anthophora	Anthophora retusa var. meridionalis Pérez, 1879	variety	Thomas J Wood			2021-06-10	Thomas Wood	Spain	Andalusia	Sierra Nevada, Aldeire, Mirador del Marquesado	37.146	-3.049				Adult	F	Leg removed for DNA extraction	Barcode of Life Datasystems	Creative Commons - Share Alike	en
IBIHM258-21	IBIHM258-21	INV12187	INV12187	BOLD:AEN8873	DNA Barcode	Universite de Mons	Arthropoda	Insecta	Hymenoptera	Colletidae	Hylaeus	Hylaeus crassanus (Warncke, 1972)	species	Thomas J Wood			2019-07-18	Thomas Wood	Spain	Castilla y Leon	Segovia, Camino Natural Via Verde Valle del Eresma	40.929	-4.121				Adult	M	Leg removed for DNA extraction	Barcode of Life Datasystems	Creative Commons - Share Alike	en
IBIHM269-21	IBIHM269-21	INV12198	INV12198	BOLD:AAK3488	DNA Barcode	Universite de Mons	Arthropoda	Insecta	Hymenoptera	Colletidae	Hylaeus	Hylaeus pictipes Nylander, 1852	species	Thomas J Wood			2021-06-01	Thomas Wood	Spain	Andalusia	Gaucin, Gaucin to Puerto del Hacho	36.521	-5.333				Adult	M	Leg removed for DNA extraction	Barcode of Life Datasystems	Creative Commons - Share Alike	en
IBIHM316-21	IBIHM316-21	INV12245	INV12245	BOLD:ABW1753	DNA Barcode	Universite de Mons	Arthropoda	Insecta	Hymenoptera	Megachilidae	Megachile	Megachile lefebvrei (Lepeletier, 1841)	species	Thomas J Wood			2021-06-02	Thomas Wood	Spain	Andalusia	Benaocaz, Lugar Llano de la Huerta to Puente Antiguo	36.708	-5.43				Adult	F	Leg removed for DNA extraction	Barcode of Life Datasystems	Creative Commons - Share Alike	en
IBIHM330-21	IBIHM330-21	INV12259	INV12259	BOLD:AAE3033	DNA Barcode	Universite de Mons	Arthropoda	Insecta	Hymenoptera	Halictidae	Halictus	Halictus brunnescens (Eversmann, 1852)	species	Thomas J Wood			2019-07-22	Thomas Wood	Spain	Castilla y Leon	Madrona, 500 m NE, Arroyo del Hocino	40.901	-4.156				Adult	M	Leg removed for DNA extraction	Barcode of Life Datasystems	Creative Commons - Share Alike	en
IBIHM373-21	IBIHM373-21	INV12302	INV12302	BOLD:AAK8357	DNA Barcode	Universite de Mons	Arthropoda	Insecta	Hymenoptera	Halictidae	Lasioglossum	Lasioglossum brevicorne (Schenck, 1870)	species	Thomas J Wood			2021-06-21	Thomas Wood	Spain	Castilla-La Mancha	Cuenca, Cueva de los Morceguillos	40.182	-2.013				Adult	F	Leg removed for DNA extraction	Barcode of Life Datasystems	Creative Commons - Share Alike	en
IBIHM386-21	IBIHM386-21	INV12315	INV12315	BOLD:AEN9127	DNA Barcode	Universite de Mons	Arthropoda	Insecta	Hymenoptera	Halictidae	Lasioglossum	Lasioglossum dusmeti (Blüthgen, 1924)	species	Thomas J Wood			2019-05-14	Thomas Wood	Portugal	Braga	Pedraido, Fafe	41.505	-8.127				Adult	F	Leg removed for DNA extraction	Barcode of Life Datasystems	Creative Commons - Share Alike	en
IBIHM392-21	IBIHM392-21	INV12321	INV12321	BOLD:AAE1129	DNA Barcode	Universite de Mons	Arthropoda	Insecta	Hymenoptera	Halictidae	Lasioglossum	Lasioglossum lativentre (Schenck, 1853)	species	Thomas J Wood			2021-06-25	Thomas Wood	Spain	Aragon	Noguera de Albarracin, Barranco de la Olmeda	40.462	-1.614				Adult	F	Leg removed for DNA extraction	Barcode of Life Datasystems	Creative Commons - Share Alike	en
IBIHM407-21	IBIHM407-21	INV12336	INV12336	BOLD:AAF4021	DNA Barcode	Universite de Mons	Arthropoda	Insecta	Hymenoptera	Halictidae	Lasioglossum	Lasioglossum punctatissimum (Schenck, 1853)	species	Thomas J Wood			2021-05-11	Thomas Wood	Spain	Catalonia	Balaguer, Camarasa, Aiguabarreig Segre-Noguera Pallaresa	41.876	0.851				Adult	F	Leg removed for DNA extraction	Barcode of Life Datasystems	Creative Commons - Share Alike	en
IBIHM433-21	IBIHM433-21	INV12362	INV12362	BOLD:AEN9179	DNA Barcode	Universite de Mons	Arthropoda	Insecta	Hymenoptera	Melittidae	Dasypoda	Dasypoda morotei Quilis, 1928	species	Thomas J Wood			2021-06-25	Thomas Wood	Spain	Aragon	Noguera de Albarracin, Barranco de la Olmeda	40.462	-1.614				Adult	F	Leg removed for DNA extraction	Barcode of Life Datasystems	Creative Commons - Share Alike	en
IBIHM496-21	IBIHM496-21	INV12525	INV12525	BOLD:AEO3956	DNA Barcode	Universite de Mons	Arthropoda	Insecta	Hymenoptera	Andrenidae	Andrena	Andrena juliana Wood, 2021	species	Thomas J Wood			2021-06-04	Thomas Wood	Spain	Andalusia	Campillos, Laguna Dulce	37.049	-4.834				Adult	M	Leg removed for DNA extraction	Barcode of Life Datasystems	Creative Commons - Share Alike	en
IBIHM510-21	IBIHM510-21	INV12539	INV12539	BOLD:AAC8068	DNA Barcode	Universite de Mons	Arthropoda	Insecta	Hymenoptera	Andrenidae	Andrena	Andrena nigroaenea (Kirby, 1802)	species	Thomas J Wood			2019-05-12	Thomas Wood	Portugal	Braga	Ruivaes, N103	41.679	-8.067				Adult	F	Leg removed for DNA extraction	Barcode of Life Datasystems	Creative Commons - Share Alike	en
IBIHM525-21	IBIHM525-21	INV12554	INV12554	BOLD:AEN9475	DNA Barcode	Universite de Mons	Arthropoda	Insecta	Hymenoptera	Andrenidae	Andrena	Andrena senecionis Pérez, 1895	species	Thomas J Wood			2019-05-14	Thomas Wood	Portugal	Braga	Confurco, Varzea Cova	41.498	-8.076				Adult	M	Leg removed for DNA extraction	Barcode of Life Datasystems	Creative Commons - Share Alike	en
IBIHM540-21	IBIHM540-21	INV12569	INV12569	BOLD:ACQ8363	DNA Barcode	Universite de Mons	Arthropoda	Insecta	Hymenoptera	Andrenidae	Andrena	Andrena synadelpha Perkins, 1914	species	Thomas J Wood			2019-05-15	Thomas Wood	Portugal	Viana do Castelo	Castro Laboreiro	42.039	-8.158				Adult	M	Leg removed for DNA extraction	Barcode of Life Datasystems	Creative Commons - Share Alike	en
IBIHM585-21	IBIHM585-21		INV12514	BOLD:ACD9731	DNA Barcode	University of Coimbra, FLOWer Lab	Arthropoda	Insecta	Hymenoptera	Apidae	Anthophora	Anthophora retusa (Linnaeus, 1758)	species	H. Gaspar	kiwifruit orchard	pan-trap	2019-05-05	H. Gaspar et al.	Portugal	Aveiro	Eixo e Eirol	40.599	-8.544		35	35	adult	F	Leg removed for DNA extraction	Barcode of Life Datasystems	Creative Commons - Share Alike	en
IBIHM588-21	IBIHM588-21		INV12517	BOLD:ABV4745	DNA Barcode	University of Coimbra, FLOWer Lab	Arthropoda	Insecta	Hymenoptera	Apidae	Eucera	Eucera chrysopyga Pérez, 1879	species	H. Gaspar	kiwifruit orchard	netting	2019-05-23	H. Gaspar et al.	Portugal	Aveiro	Eixo e Eirol	40.599	-8.544		35	35	adult	F	Leg removed for DNA extraction	Barcode of Life Datasystems	Creative Commons - Share Alike	en
IBIHM597-21	IBIHM597-21		INV12526	BOLD:AEB4149	DNA Barcode	University of Coimbra, FLOWer Lab	Arthropoda	Insecta	Hymenoptera	Apidae	Nomada	Nomada goodeniana (Kirby, 1802)	species	H. Gaspar	kiwifruit orchard	pan-trap	2019-03-16	H. Gaspar et al.	Portugal	Aveiro	Silva Escura	40.795	-8.369		740	740	adult	F	Leg removed for DNA extraction	Barcode of Life Datasystems	Creative Commons - Share Alike	en
IBIHM601-21	IBIHM601-21		INV12530	BOLD:AAE5753	DNA Barcode	University of Coimbra, FLOWer Lab	Arthropoda	Insecta	Hymenoptera	Apidae	Nomada	Nomada hispanica Dusmet y Alonso, 1913	species	H. Gaspar	kiwifruit orchard	pan-trap	2019-05-16	H. Gaspar et al.	Portugal	Porto	Unhao e Lordelo	41.328	-8.227		206	206	adult	F	Leg removed for DNA extraction	Barcode of Life Datasystems	Creative Commons - Share Alike	en
IBIHM606-21	IBIHM606-21		INV12535	BOLD:ADF8180	DNA Barcode	University of Coimbra, FLOWer Lab	Arthropoda	Insecta	Hymenoptera	Apidae	Ceratina	Ceratina dallatorreana Friese, 1896	species	H. Gaspar	kiwifruit orchard	pan-trap	2019-10-28	H. Gaspar et al.	Portugal	Porto	Unhao e Lordelo	41.328	-8.227		206	206	adult	F	Leg removed for DNA extraction	Barcode of Life Datasystems	Creative Commons - Share Alike	en
IBIHM612-21	IBIHM612-21		INV12541	BOLD:AAA2326	DNA Barcode	University of Coimbra, FLOWer Lab	Arthropoda	Insecta	Hymenoptera	Apidae	Apis	Apis mellifera Linnaeus, 1758	species	H. Gaspar	kiwifruit orchard	netting	2019-05-22	H. Gaspar et al.	Portugal	Porto	Guilhabreu	41.29	-8.653		71	71	adult	F	Leg removed for DNA extraction	Barcode of Life Datasystems	Creative Commons - Share Alike	en
IBIHM630-21	IBIHM630-21		INV12559 A891	BOLD:AAI6480	DNA Barcode	University of Coimbra, FLOWer Lab	Arthropoda	Insecta	Hymenoptera	Halictidae	Halictus	Halictus subauratus (Rossi, 1792)	species	H. Gaspar	kiwifruit orchard	pan-trap	2019-09-05	H. Gaspar et al.	Portugal	Porto	Unhao e Lordelo	41.328	-8.227		206	206	adult	M	Leg removed for DNA extraction	Barcode of Life Datasystems	Creative Commons - Share Alike	en
IBIHM659-21	IBIHM659-21		INV12588	BOLD:AEW2300	DNA Barcode	University of Coimbra, FLOWer Lab	Arthropoda	Insecta	Hymenoptera	Halictidae	Lasioglossum	Lasioglossum villosulum (Kirby, 1802)	species	H. Gaspar	kiwifruit orchard	pan-trap	2019-05-01	H. Gaspar et al.	Portugal	Coimbra	Soure	40.045	-8.599		25	25	adult	F	Leg removed for DNA extraction	Barcode of Life Datasystems	Creative Commons - Share Alike	en
IBIHM677-21	IBIHM677-21		INV12606	BOLD:AAF4021	DNA Barcode	University of Coimbra, FLOWer Lab	Arthropoda	Insecta	Hymenoptera	Halictidae	Lasioglossum	Lasioglossum punctatissimum (Schenck, 1853)	species	H. Gaspar	kiwifruit orchard	netting	2019-05-22	H. Gaspar et al.	Portugal	Porto	Guilhabreu	41.29	-8.653		71	71	adult	M	Leg removed for DNA extraction	Barcode of Life Datasystems	Creative Commons - Share Alike	en
IBIHM706-21	IBIHM706-21		INV12635	BOLD:AAK5820	DNA Barcode	University of Coimbra, FLOWer Lab	Arthropoda	Insecta	Hymenoptera	Megachilidae	Osmia	Osmia submicans Morawitz, 1870	species	H. Gaspar	kiwifruit orchard	pan-trap	2019-05-03	H. Gaspar et al.	Portugal	Porto	Rio Tinto	41.187	-8.578		150	150	adult	M	Leg removed for DNA extraction	Barcode of Life Datasystems	Creative Commons - Share Alike	en
IBIHM716-21	IBIHM716-21		INV12645 A725	BOLD:AEO2254	DNA Barcode	University of Coimbra, FLOWer Lab	Arthropoda	Insecta	Hymenoptera	Melittidae	Dasypoda	Dasypoda hirtipes (Fabricius, 1793)	species	H. Gaspar	kiwifruit orchard	pan-trap	2019-08-18	H. Gaspar et al.	Portugal	Aveiro	Silva Escura	40.795	-8.369		740	740	adult	M	Leg removed for DNA extraction	Barcode of Life Datasystems	Creative Commons - Share Alike	en
IBIHM756-21	IBIHM756-21		INV12685	BOLD:AEN9473	DNA Barcode	University of Coimbra, FLOWer Lab	Arthropoda	Insecta	Hymenoptera	Andrenidae	Andrena	Andrena propinqua Schenck, 1853	species	Thomas J Wood	kiwifruit orchard	pan-trap	2019-06-04	H. Gaspar et al.	Portugal	Porto	Aguas Santas	41.218	-8.564		87	87	adult	F	Leg removed for DNA extraction	Barcode of Life Datasystems	Creative Commons - Share Alike	en
IBIHM762-21	IBIHM762-21		INV12691	BOLD:AAJ2143	DNA Barcode	University of Coimbra, FLOWer Lab	Arthropoda	Insecta	Hymenoptera	Andrenidae	Andrena	Andrena minutula (Kirby, 1802)	species	H. Gaspar	kiwifruit orchard	pan-trap	2019-03-11	H. Gaspar et al.	Portugal	Viana do Castelo	Vila Fria	41.392	-8.237		151	151	adult	M	Leg removed for DNA extraction	Barcode of Life Datasystems	Creative Commons - Share Alike	en
IBIHM769-21	IBIHM769-21		INV12698	BOLD:AAK0552	DNA Barcode	University of Coimbra, FLOWer Lab	Arthropoda	Insecta	Hymenoptera	Andrenidae	Andrena	Andrena alfkenella Perkins, 1914	species	H. Gaspar	kiwifruit orchard	pan-trap	2019-04-23	H. Gaspar et al.	Portugal	Aveiro	Troviscal	40.501	-8.557		42	42	adult	F	Leg removed for DNA extraction	Barcode of Life Datasystems	Creative Commons - Share Alike	en
IBIHM791-21	IBIHM791-21		INV12720	BOLD:AAB1123	DNA Barcode	University of Coimbra, FLOWer Lab	Arthropoda	Insecta	Hymenoptera	Megachilidae	Chelostoma	Chelostoma campanularum (Kirby, 1802)	species	H. Gaspar		targeted catch	2018-06-27	D. Tavares et al.	Portugal	Viseu	Alhoes	40.984	-8.028		1033	1033	adult	F	Leg removed for DNA extraction	Barcode of Life Datasystems	Creative Commons - Share Alike	en
IBIHM806-21	IBIHM806-21		INV12735	BOLD:ADE3334	DNA Barcode	University of Coimbra, FLOWer Lab	Arthropoda	Insecta	Hymenoptera	Apidae	Eucera	Eucera dalmatica Lepeletier, 1841	species	H. Gaspar		netting	2021-05-20	C. Siopa et al.	Portugal	Castelo Branco	Vale de Prazeres	40.101	-7.405		460	460	adult	M	Leg removed for DNA extraction	Barcode of Life Datasystems	Creative Commons - Share Alike	en
IBIHM821-21	IBIHM821-21		INV12750	BOLD:AER1385	DNA Barcode	University of Coimbra, FLOWer Lab	Arthropoda	Insecta	Hymenoptera	Apidae	Eucera	Eucera iberica (Dusmet y Alonso 1926)	species	H. Gaspar		netting	2021-08-10	C. Siopa et al.	Portugal	Castelo Branco	Vale de Prazeres	40.101	-7.405		460	460	adult	M	Leg removed for DNA extraction	Barcode of Life Datasystems	Creative Commons - Share Alike	en
IBIHM839-21	IBIHM839-21		INV12768	BOLD:AAI2916	DNA Barcode	University of Coimbra, FLOWer Lab	Arthropoda	Insecta	Hymenoptera	Apidae	Nomada	Nomada sexfasciata Panzer, 1799	species	H. Gaspar		netting	2021-05-20	C. Siopa et al.	Portugal	Castelo Branco	Vale de Prazeres	40.101	-7.405		460	460	adult	F	Leg removed for DNA extraction	Barcode of Life Datasystems	Creative Commons - Share Alike	en
IBIHM855-21	IBIHM855-21		INV12784	BOLD:AEO3826	DNA Barcode	University of Coimbra, FLOWer Lab	Arthropoda	Insecta	Hymenoptera	Halictidae	Lasioglossum	Lasioglossum sphecodimorphum (Vachal, 1892)	species	H. Gaspar		Targeted	2021-05-19	C. Siopa et al.	Portugal	Castelo Branco	Vale de Prazeres	40.101	-7.405		460	460	adult	F	Leg removed for DNA extraction	Barcode of Life Datasystems	Creative Commons - Share Alike	en
IBIHM859-21	IBIHM859-21		INV12788	BOLD:AEO2633	DNA Barcode	University of Coimbra, FLOWer Lab	Arthropoda	Insecta	Hymenoptera	Halictidae	Sphecodes	Sphecodes pseudofasciatus Blüthgen, 1925	species	H. Gaspar		netting	2021-06-23	C. Siopa et al.	Portugal	Castelo Branco	Vale de Prazeres	40.101	-7.405		460	460	adult	M	Leg removed for DNA extraction	Barcode of Life Datasystems	Creative Commons - Share Alike	en
IBIHM911-21	IBIHM911-21		INV12840	BOLD:AEO3965	DNA Barcode	University of Coimbra, FLOWer Lab	Arthropoda	Insecta	Hymenoptera	Megachilidae	Anthidium	Anthidium taeniatum Latreille, 1809	species	H. Gaspar		netting	2021-07-15	C. Siopa et al.	Portugal	Castelo Branco	Vale de Prazeres	40.101	-7.405		460	460	adult	F	Leg removed for DNA extraction	Barcode of Life Datasystems	Creative Commons - Share Alike	en
IBIHM913-21	IBIHM913-21		INV12842	BOLD:AAD7803	DNA Barcode	University of Coimbra, FLOWer Lab	Arthropoda	Insecta	Hymenoptera	Megachilidae	Megachile	Megachile pilidens Alfken, 1924	species	H. Gaspar		netting	2021-08-10	C. Siopa et al.	Portugal	Castelo Branco	Vale de Prazeres	40.101	-7.405		460	460	adult	M	Leg removed for DNA extraction	Barcode of Life Datasystems	Creative Commons - Share Alike	en
IBIHM966-21	IBIHM966-21		INV12895	BOLD:AAK0222	DNA Barcode	University of Coimbra, FLOWer Lab	Arthropoda	Insecta	Hymenoptera	Andrenidae	Andrena	Andrena lagopus Latreille, 1809	species	H. Gaspar		netting	2021-02-14	C. Siopa et al.	Portugal	Castelo Branco	Vale de Prazeres	40.101	-7.405		460	460	adult	M	Leg removed for DNA extraction	Barcode of Life Datasystems	Creative Commons - Share Alike	en
IBIHM985-21	IBIHM985-21		INV12914	BOLD:ABA7470	DNA Barcode	University of Coimbra, FLOWer Lab	Arthropoda	Insecta	Hymenoptera	Andrenidae	Andrena	Andrena spreta Pérez, 1895	species	H. Gaspar		netting	2021-03-16	C. Siopa et al.	Portugal	Castelo Branco	Vale de Prazeres	40.101	-7.405		460	460	adult	F	Leg removed for DNA extraction	Barcode of Life Datasystems	Creative Commons - Share Alike	en
IBIHM988-21	IBIHM988-21		INV12917	BOLD:AEO3736	DNA Barcode	University of Coimbra, FLOWer Lab	Arthropoda	Insecta	Hymenoptera	Andrenidae	Andrena	Andrena hedikae Jaeger, 1934	species	H. Gaspar		netting	2021-05-20	C. Siopa et al.	Portugal	Castelo Branco	Vale de Prazeres	40.101	-7.405		460	460	adult	M	Leg removed for DNA extraction	Barcode of Life Datasystems	Creative Commons - Share Alike	en
IBIHY010-22	IBIHY010-22	INV15667	INV15667	BOLD:AAJ2426	DNA Barcode	Research Center in Biodiversity and Genetic Resources	Arthropoda	Insecta	Hymenoptera	Apidae	Anthophora	Anthophora bimaculata (Panzer, 1798)	species	Rui Andrade			2021-09-05	Rui Andrade	Portugal	Porto	Campanha	41.156	-8.566				Adult		Leg removed for DNA extraction	Barcode of Life Datasystems	Creative Commons - Share Alike	en
IBIHM016-19	IBIHM016-19	INV02319	S021BR1	BOLD:AAF6016	DNA Barcode	Andreia Penado private collection	Arthropoda	Insecta	Hymenoptera	Halictidae	Nomiapis	Nomiapis diversipes (Latreille, 1806)	species				2015-08-26	Andreia Penado	Portugal	Braganca	Alfandega da Fe	41.3408	-6.95034		527	527	Adult	F	Leg removed for DNA extraction	Barcode of Life Datasystems	Creative Commons - Share Alike	en
IBIHM023-19	IBIHM023-19	INV01263	S023C1_1	BOLD:AAV9350	DNA Barcode	Andreia Penado private collection	Arthropoda	Insecta	Hymenoptera	Megachilidae	Coelioxys	Coelioxys argenteus Lepeletier, 1841	species				2014-08-05	Andreia Penado	Portugal	Braganca	Alfandega da Fe	41.3315	-6.936		472	472	Adult	M	Leg removed for DNA extraction	Barcode of Life Datasystems	Creative Commons - Share Alike	en
IBIHM074-21	IBIHM074-21	INV12003	INV12003	BOLD:ACR2895	DNA Barcode	Universite de Mons	Arthropoda	Insecta	Hymenoptera	Apidae	Melecta	Melecta albifrons (Forster, 1771)	species	Thomas J Wood			2021-05-19	Thomas Wood	Spain	Comunidad de Madrid	Rivas-Vaciamadrid, Canal de Manzanares to Camino de Ucles	40.322	-3.563				Adult	F	Leg removed for DNA extraction	Barcode of Life Datasystems	Creative Commons - Share Alike	en
IBIHM080-21	IBIHM080-21	INV12009	INV12009	BOLD:AAK1852	DNA Barcode	Universite de Mons	Arthropoda	Insecta	Hymenoptera	Apidae	Thyreus	Thyreus ramosus (Lepeletier, 1841)	species	Thomas J Wood			2019-08-03	Thomas Wood	Portugal	Setubal	Sobreda, Alto do Indio	38.654	-9.181				Adult	M	Leg removed for DNA extraction	Barcode of Life Datasystems	Creative Commons - Share Alike	en
IBIHM091-21	IBIHM091-21	INV12020	INV12020	BOLD:AEO4333	DNA Barcode	Universite de Mons	Arthropoda	Insecta	Hymenoptera	Megachilidae	Dioxys	Dioxys pumilus Gerstäcker, 1869	species	Thomas J Wood			2021-05-19	Thomas Wood	Spain	Comunidad de Madrid	Rivas-Vaciamadrid, Canal de Manzanares to Camino de Ucles	40.322	-3.563				Adult	F	Leg removed for DNA extraction	Barcode of Life Datasystems	Creative Commons - Share Alike	en
IBIHM092-21	IBIHM092-21	INV12021	INV12021	BOLD:AEO4333	DNA Barcode	Universite de Mons	Arthropoda	Insecta	Hymenoptera	Megachilidae	Dioxys	Dioxys pumilus Gerstäcker, 1869	species	Thomas J Wood			2016-04-24	Thomas Wood	Portugal	Faro	Praia do Barril, near Tavira	37.087	-7.662				Adult	M	Leg removed for DNA extraction	Barcode of Life Datasystems	Creative Commons - Share Alike	en
IBIHM1019-22	IBIHM1019-22	INV12618	INV12618	BOLD:AAD9335	DNA Barcode	Universite de Mons	Arthropoda	Insecta	Hymenoptera	Halictidae	Lasioglossum	Lasioglossum morio (Fabricius, 1793)	species	Thomas J Wood			2019-05-13	Thomas Wood	Spain	Galicia	Bubaces, 3 km S	41.837	-8.12				Adult	F	Leg removed for DNA extraction	Barcode of Life Datasystems	Creative Commons - Share Alike	en
IBIHM113-21	IBIHM113-21	INV12042	INV12042	BOLD:AEO0078	DNA Barcode	Universite de Mons	Arthropoda	Insecta	Hymenoptera	Apidae	Nomada	Nomada carnifex Mocsáry, 1883	species	Thomas J Wood			2021-05-30	Thomas Wood	Spain	Andalusia	PN Sierra de las Nieves, mountain peak S of Pinsapo Escalereta	36.662	-5.036				Adult	F	Leg removed for DNA extraction	Barcode of Life Datasystems	Creative Commons - Share Alike	en
IBIHM117-21	IBIHM117-21	INV12046	INV12046	BOLD:AAD4959	DNA Barcode	Universite de Mons	Arthropoda	Insecta	Hymenoptera	Apidae	Nomada	Nomada flavoguttata (Kirby, 1802)	species	Thomas J Wood			2021-06-10	Thomas Wood	Spain	Andalusia	Sierra Nevada, Puerto De La Ragua, Barranco Maja Caco	37.11	-3.036		2000	2000	Adult	M	Leg removed for DNA extraction	Barcode of Life Datasystems	Creative Commons - Share Alike	en
IBIHM119-21	IBIHM119-21	INV12048	INV12048	BOLD:AEN8935	DNA Barcode	Universite de Mons	Arthropoda	Insecta	Hymenoptera	Apidae	Nomada	Nomada discrepans Schmiedeknecht, 1882	species	Thomas J Wood			2021-05-12	Thomas Wood	Spain	Comunidad de Madrid	Rivas-Vaciamadrid, Parque Regional Del Sudeste	40.324	-3.523				Adult	F	Leg removed for DNA extraction	Barcode of Life Datasystems	Creative Commons - Share Alike	en
IBIHM1220-22	IBIHM1220-22	INV12819	INV12819	BOLD:AEO1830	DNA Barcode	Universite de Mons	Arthropoda	Insecta	Hymenoptera	Andrenidae	Andrena	Andrena villipes Pérez, 1895	species	Thomas J Wood			2022-03-31	Thomas Wood	Portugal	Beja	Alcoutim, Sao Bartolomeu de Via Gloria, immediately to W	37.524	-7.722				Adult	M	Leg removed for DNA extraction	Barcode of Life Datasystems	Creative Commons - Share Alike	en
IBIHM123-21	IBIHM123-21	INV12052	INV12052	BOLD:AAI2830	DNA Barcode	Universite de Mons	Arthropoda	Insecta	Hymenoptera	Apidae	Nomada	Nomada femoralis Morawitz, 1869	species	Thomas J Wood			2021-06-14	Thomas Wood	Spain	Andalusia	Sierra Nevada, Trevelez to Refugio La Campinuela	37.024	-3.266				Adult	F	Leg removed for DNA extraction	Barcode of Life Datasystems	Creative Commons - Share Alike	en
IBIHM1234-22	IBIHM1234-22	INV12833	INV12833	BOLD:AAI4916	DNA Barcode	Universite de Mons	Arthropoda	Insecta	Hymenoptera	Apidae	Eucera	Eucera proxima Morawitz, 1875	species	Thomas J Wood			2022-04-03	Thomas Wood	Portugal	Faro	Santo Estevao, ruderal area to W	37.127	-7.717				Adult	F	Leg removed for DNA extraction	Barcode of Life Datasystems	Creative Commons - Share Alike	en
IBIHM1269-22	IBIHM1269-22	INV12416	INV12416	BOLD:AEN2131	DNA Barcode	Universite de Mons	Arthropoda	Insecta	Hymenoptera	Megachilidae	Hoplitis	Hoplitis antigae (Pérez, 1895)	species	Andreas Muller			2021-05-20	Thomas Wood	Spain	Badajoz	Monesterio, 1 km N	38.11	-6.276				Adult	F	Leg removed for DNA extraction	Barcode of Life Datasystems	Creative Commons - Share Alike	en
IBIHM1315-22	IBIHM1315-22	INV12462	INV12462	BOLD:AAN3663	DNA Barcode	Universite de Mons	Arthropoda	Insecta	Hymenoptera	Apidae	Epeolus	Epeolus cruciger (Panzer, 1799)	species	Thomas J Wood			2021-07-16	Thomas Wood	Spain	Castilla y Leon	Brieva, 5 km N, Los Canones de los rios Piron y Viego	41.066	-4.051				Adult	M	Leg removed for DNA extraction	Barcode of Life Datasystems	Creative Commons - Share Alike	en
IBIHM1343-22	IBIHM1343-22	INV12490	INV12490	BOLD:AEU9447	DNA Barcode	Universite de Mons	Arthropoda	Insecta	Hymenoptera	Colletidae	Colletes	Colletes dinizi Kuhlmann, Ortiz & Ornosa, 2001	species	Thomas J Wood			2019-08-03	Thomas Wood	Portugal	Setubal	Aroeira, 1 km S Fonte da Telha	38.565	-9.189				Adult	F	Leg removed for DNA extraction	Barcode of Life Datasystems	Creative Commons - Share Alike	en
IBIHM1352-22	IBIHM1352-22	INV12499	INV12499	BOLD:AET8250	DNA Barcode	Universite de Mons	Arthropoda	Insecta	Hymenoptera	Colletidae	Hylaeus	Hylaeus soror (Pérez, 1903)	species	Thomas J Wood			2021-05-25	Thomas Wood	Spain	Andalusia	Ronda, 10 km NE, A-367	36.837	-5.067				Adult	M	Leg removed for DNA extraction	Barcode of Life Datasystems	Creative Commons - Share Alike	en
IBIHM143-21	IBIHM143-21	INV12072	INV12072	BOLD:AAX4983	DNA Barcode	Universite de Mons	Arthropoda	Insecta	Hymenoptera	Apidae	Nomada	Nomada melathoracica Imhoff, 1834	species	Thomas J Wood			2021-06-08	Thomas Wood	Spain	Andalusia	Sierra Nevada, Capileira to La Cebadilla	36.978	-3.355		1500	1500	Adult	M	Leg removed for DNA extraction	Barcode of Life Datasystems	Creative Commons - Share Alike	en
IBIHM168-21	IBIHM168-21	INV12097	INV12097	BOLD:AEN8926	DNA Barcode	Universite de Mons	Arthropoda	Insecta	Hymenoptera	Apidae	Nomada	Nomada integra Brullé, 1832	species	Thomas J Wood			2021-05-31	Thomas Wood	Spain	Andalusia	Yunquera, Mirador Puerto Saucillo to Puerto del Cuco	36.716	-4.977				Adult	F	Leg removed for DNA extraction	Barcode of Life Datasystems	Creative Commons - Share Alike	en
IBIHM213-21	IBIHM213-21	INV12142	INV12142	BOLD:ADD5374	DNA Barcode	Universite de Mons	Arthropoda	Insecta	Hymenoptera	Apidae	Anthophora	Anthophora femorata (Olivier, 1789)	species	Thomas J Wood			2021-05-20	Thomas Wood	Spain	Badajoz	Monesterio, 1 km N	38.11	-6.277				Adult	M	Leg removed for DNA extraction	Barcode of Life Datasystems	Creative Commons - Share Alike	en
IBIHM216-21	IBIHM216-21	INV12145	INV12145	BOLD:AEO2867	DNA Barcode	Universite de Mons	Arthropoda	Insecta	Hymenoptera	Apidae	Anthophora	Anthophora podagra Lepeletier, 1841	species	Thomas J Wood			2020-07-17	Thomas Wood	Spain	Castilla y Leon	El Losar del Barco, 2 km N	40.415	-5.537				Adult	F	Leg removed for DNA extraction	Barcode of Life Datasystems	Creative Commons - Share Alike	en
IBIHM220-21	IBIHM220-21	INV12149	INV12149	BOLD:AEO2968	DNA Barcode	Universite de Mons	Arthropoda	Insecta	Hymenoptera	Apidae	Amegilla	Amegilla albigena (Lepeletier, 1841)	species	Thomas J Wood			2021-07-05	Thomas Wood	Spain	Andalusia	Sierra Nevada, Trevelez environs to Barranco Madrid	37.008	-3.266				Adult	M	Leg removed for DNA extraction	Barcode of Life Datasystems	Creative Commons - Share Alike	en
IBIHM222-21	IBIHM222-21	INV12151	INV12151	BOLD:AEN9315	DNA Barcode	Universite de Mons	Arthropoda	Insecta	Hymenoptera	Apidae	Amegilla	Amegilla fasciata (Fabricius, 1775)	species	Thomas J Wood			2021-06-15	Thomas Wood	Spain	Andalusia	Almeria, Retamar, Playa de Torregarcia	36.831	-2.307				Adult	F	Leg removed for DNA extraction	Barcode of Life Datasystems	Creative Commons - Share Alike	en
IBIHM230-21	IBIHM230-21	INV12159	INV12159	BOLD:AAC4378	DNA Barcode	Universite de Mons	Arthropoda	Insecta	Hymenoptera	Apidae	Bombus	Bombus pascuorum (Scopoli, 1763)	species	Thomas J Wood			2014-04-03	Thomas Wood	Portugal	Faro	Meia Viana, near Monchique	37.306	-8.557				Adult	F	Leg removed for DNA extraction	Barcode of Life Datasystems	Creative Commons - Share Alike	en
IBIHM257-21	IBIHM257-21	INV12186	INV12186	BOLD:AAK3468	DNA Barcode	Universite de Mons	Arthropoda	Insecta	Hymenoptera	Colletidae	Hylaeus	Hylaeus difformis (Eversmann, 1852)	species	Thomas J Wood			2021-06-08	Thomas Wood	Spain	Andalusia	Sierra Nevada, Capileira to La Cebadilla	36.978	-3.355		1500	1500	Adult	M	Leg removed for DNA extraction	Barcode of Life Datasystems	Creative Commons - Share Alike	en
IBIHM289-21	IBIHM289-21	INV12218	INV12218	BOLD:AEN2704	DNA Barcode	Universite de Mons	Arthropoda	Insecta	Hymenoptera	Megachilidae	Anthidium	Anthidium punctatum Latreille, 1809	species	Thomas J Wood			2021-07-05	Thomas Wood	Spain	Andalusia	Sierra Nevada, Trevelez to Refugio La Campinuela	37.024	-3.266				Adult	M	Leg removed for DNA extraction	Barcode of Life Datasystems	Creative Commons - Share Alike	en
IBIHM295-21	IBIHM295-21	INV12224	INV12224	BOLD:AAK2762	DNA Barcode	Universite de Mons	Arthropoda	Insecta	Hymenoptera	Megachilidae	Pseudoanthidium	Pseudoanthidium scapulare (Latreille, 1809)	species	Thomas J Wood			2021-06-07	Thomas Wood	Spain	Andalusia	Cenes de la Vega, Sendero del Rio Genil	37.16	-3.524		750	750	Adult	M	Leg removed for DNA extraction	Barcode of Life Datasystems	Creative Commons - Share Alike	en
IBIHM296-21	IBIHM296-21	INV12225	INV12225	BOLD:ABV1020	DNA Barcode	Universite de Mons	Arthropoda	Insecta	Hymenoptera	Megachilidae	Pseudoanthidium	Pseudoanthidium stigmaticorne (Dours, 1873)	species	Thomas J Wood			2021-06-24	Thomas Wood	Spain	Castilla-La Mancha	Villalba de la Sierra, Cortados de Villalba	40.234	-2.07				Adult	F	Leg removed for DNA extraction	Barcode of Life Datasystems	Creative Commons - Share Alike	en
IBIHM310-21	IBIHM310-21	INV12239	INV12239	BOLD:AAA8356	DNA Barcode	Universite de Mons	Arthropoda	Insecta	Hymenoptera	Megachilidae	Megachile	Megachile centuncularis (Linnaeus, 1758)	species	Thomas J Wood			2019-08-05	Thomas Wood	Portugal	Setubal	Caparica, Fonte Santa	38.673	-9.208				Adult	F	Leg removed for DNA extraction	Barcode of Life Datasystems	Creative Commons - Share Alike	en
IBIHM321-21	IBIHM321-21	INV12250	INV12250	BOLD:AAY7848	DNA Barcode	Universite de Mons	Arthropoda	Insecta	Hymenoptera	Megachilidae	Megachile	Megachile giraudi Gerstäcker, 1869	species	Thomas J Wood			2021-06-29	Thomas Wood	Spain	Andalusia	Sierra Nevada, Jardin Botanico Hoya de Pedraza environs	37.113	-3.438		1900	1900	Adult	F	Leg removed for DNA extraction	Barcode of Life Datasystems	Creative Commons - Share Alike	en
IBIHM323-21	IBIHM323-21	INV12252	INV12252	BOLD:AEO2625	DNA Barcode	Universite de Mons	Arthropoda	Insecta	Hymenoptera	Megachilidae	Megachile	Megachile rotundata (Fabricius, 1787)	species	Thomas J Wood			2021-06-14	Thomas Wood	Spain	Andalusia	Sierra Nevada, Trevelez to Refugio La Campinuela	37.024	-3.266				Adult	F	Leg removed for DNA extraction	Barcode of Life Datasystems	Creative Commons - Share Alike	en
IBIHM370-21	IBIHM370-21	INV12299	INV12299	BOLD:AAE5835	DNA Barcode	Universite de Mons	Arthropoda	Insecta	Hymenoptera	Halictidae	Lasioglossum	Lasioglossum albocinctum (Lucas, 1849)	species	Thomas J Wood			2021-05-16	Thomas Wood	Spain	Castilla y Leon	Navalsauz, 1 km E, Alberche stream	40.406	-5.031				Adult	F	Leg removed for DNA extraction	Barcode of Life Datasystems	Creative Commons - Share Alike	en
IBIHM374-21	IBIHM374-21	INV12303	INV12303	BOLD:AAY8321	DNA Barcode	Universite de Mons	Arthropoda	Insecta	Hymenoptera	Halictidae	Lasioglossum	Lasioglossum breviventre (Schenck, 1853)	species	Thomas J Wood			2021-05-16	Thomas Wood	Spain	Castilla y Leon	Hoyocasero, El Pinar de Hoyocasero	40.395	-4.984				Adult	F	Leg removed for DNA extraction	Barcode of Life Datasystems	Creative Commons - Share Alike	en
IBIHM438-21	IBIHM438-21	INV12367	INV12367	BOLD:AEO0075	DNA Barcode	Universite de Mons	Arthropoda	Insecta	Hymenoptera	Melittidae	Dasypoda	Dasypoda visnaga (Rossi, 1790)	species	Thomas J Wood			2021-06-26	Thomas Wood	Spain	Castilla-La Mancha	Pajaroncillo, 3 km SW, Arroyo de Pena Quebrada	39.93	-1.746				Adult	M	Leg removed for DNA extraction	Barcode of Life Datasystems	Creative Commons - Share Alike	en
IBIHM457-21	IBIHM457-21	INV12386	INV12386	BOLD:AAK6030	DNA Barcode	Universite de Mons	Arthropoda	Insecta	Hymenoptera	Megachilidae	Hoplitis	Hoplitis acuticornis (Dufour & Perris, 1840)	species	Thomas J Wood			2021-05-16	Thomas Wood	Spain	Castilla y Leon	Navalsauz, 1 km E, Alberche stream	40.406	-5.031				Adult	M	Leg removed for DNA extraction	Barcode of Life Datasystems	Creative Commons - Share Alike	en
IBIHM462-21	IBIHM462-21	INV12391	INV12391	BOLD:ADH8891	DNA Barcode	Universite de Mons	Arthropoda	Insecta	Hymenoptera	Megachilidae	Osmia	Osmia ligurica Morawitz, 1868	species	Thomas J Wood			2021-06-01	Thomas Wood	Spain	Andalusia	Gaucin, Gaucin to Puerto del Hacho	36.521	-5.333				Adult	M	Leg removed for DNA extraction	Barcode of Life Datasystems	Creative Commons - Share Alike	en
IBIHM470-21	IBIHM470-21	INV12399	INV12399	BOLD:AAP2416	DNA Barcode	Universite de Mons	Arthropoda	Insecta	Hymenoptera	Megachilidae	Osmia	Osmia niveata (Fabricius, 1804)	species	Thomas J Wood			2021-06-27	Thomas Wood	Spain	Aragon	Guadalaviar, Rambla de los Ojos	40.401	-1.744				Adult	F	Leg removed for DNA extraction	Barcode of Life Datasystems	Creative Commons - Share Alike	en
IBIHM498-21	IBIHM498-21	INV12527	INV12527	BOLD:ADS9137	DNA Barcode	Universite de Mons	Arthropoda	Insecta	Hymenoptera	Andrenidae	Andrena	Andrena labiata Fabricius, 1781	species	Thomas J Wood			2016-05-09	Thomas Wood	Portugal	Faro	Vale da Telha, near Aljezur, area W of	37.31	-8.87				Adult	F	Leg removed for DNA extraction	Barcode of Life Datasystems	Creative Commons - Share Alike	en
IBIHM542-21	IBIHM542-21	INV12571	INV12571	BOLD:AAE1815	DNA Barcode	Universite de Mons	Arthropoda	Insecta	Hymenoptera	Andrenidae	Andrena	Andrena thoracica (Fabricius, 1775)	species	Thomas J Wood			2016-07-01	Thomas Wood	Portugal	Braganca	Espinhosela, near Braganca	41.86	-6.848				Adult	F	Leg removed for DNA extraction	Barcode of Life Datasystems	Creative Commons - Share Alike	en
IBIHM549-21	IBIHM549-21	INV12578	INV12578	BOLD:ABV4003	DNA Barcode	Universite de Mons	Arthropoda	Insecta	Hymenoptera	Megachilidae	Heriades	Heriades rubicola Pérez, 1890	species	Thomas J Wood			2021-06-07	Thomas Wood	Spain	Andalusia	Cenes de la Vega, Sendero del Rio Genil	37.16	-3.524		750	750	Adult	F	Leg removed for DNA extraction	Barcode of Life Datasystems	Creative Commons - Share Alike	en
IBIHM572-21	IBIHM572-21		INV12501	BOLD:AAD4735	DNA Barcode	University of Coimbra, FLOWer Lab	Arthropoda	Insecta	Hymenoptera	Apidae	Bombus	Bombus pratorum (Linnaeus, 1761)	species	H. Gaspar	kiwifruit orchard	pan-trap	2019-11-15	H. Gaspar et al.	Portugal	Aveiro	Eixo e Eirol	40.599	-8.544		35	35	adult	F	Leg removed for DNA extraction	Barcode of Life Datasystems	Creative Commons - Share Alike	en
IBIHM579-21	IBIHM579-21		INV12508	BOLD:AAC4378	DNA Barcode	University of Coimbra, FLOWer Lab	Arthropoda	Insecta	Hymenoptera	Apidae	Bombus	Bombus pascuorum (Scopoli, 1763)	species	H. Gaspar	kiwifruit orchard	pan-trap	2019-09-04	H. Gaspar et al.	Portugal	Aveiro	Eixo e Eirol	40.599	-8.544		35	35	adult	F	Leg removed for DNA extraction	Barcode of Life Datasystems	Creative Commons - Share Alike	en
IBIHM619-21	IBIHM619-21		INV12548	BOLD:AAN4492	DNA Barcode	University of Coimbra, FLOWer Lab	Arthropoda	Insecta	Hymenoptera	Halictidae	Halictus	Halictus scabiosae (Rossi, 1790)	species	H. Gaspar	kiwifruit orchard	pan-trap	2019-10-07	H. Gaspar et al.	Portugal	Aveiro	Eixo e Eirol	40.599	-8.544		35	35	adult	M	Leg removed for DNA extraction	Barcode of Life Datasystems	Creative Commons - Share Alike	en
IBIHM674-21	IBIHM674-21		INV12603	BOLD:AAK7827	DNA Barcode	University of Coimbra, FLOWer Lab	Arthropoda	Insecta	Hymenoptera	Halictidae	Lasioglossum	Lasioglossum pauperatum (Brullé, 1832)	species	H. Gaspar	kiwifruit orchard	netting	2019-05-24	H. Gaspar et al.	Portugal	Porto	Vilar de Andorinho	41.099	-8.577		125	125	adult	M	Leg removed for DNA extraction	Barcode of Life Datasystems	Creative Commons - Share Alike	en
IBIHM679-21	IBIHM679-21		INV12608	BOLD:ADZ5328	DNA Barcode	University of Coimbra, FLOWer Lab	Arthropoda	Insecta	Hymenoptera	Halictidae	Lasioglossum	Lasioglossum aureolum (Pérez, 1903)	species	H. Gaspar	kiwifruit orchard	netting	2019-05-24	H. Gaspar et al.	Portugal	Porto	Vilar de Andorinho	41.099	-8.577		125	125	adult	F	Leg removed for DNA extraction	Barcode of Life Datasystems	Creative Commons - Share Alike	en
IBIHM683-21	IBIHM683-21		INV12612	BOLD:AAA2322	DNA Barcode	University of Coimbra, FLOWer Lab	Arthropoda	Insecta	Hymenoptera	Halictidae	Lasioglossum	Lasioglossum leucozonium (Schrank, 1781)	species	H. Gaspar	kiwifruit orchard	pan-trap	2019-08-18	H. Gaspar et al.	Portugal	Aveiro	Silva Escura	40.795	-8.369		740	740	adult	M	Leg removed for DNA extraction	Barcode of Life Datasystems	Creative Commons - Share Alike	en
IBIHM686-21	IBIHM686-21		INV12615	BOLD:AAN0084	DNA Barcode	University of Coimbra, FLOWer Lab	Arthropoda	Insecta	Hymenoptera	Halictidae	Sphecodes	Sphecodes niger Hagens, 1874	species	H. Gaspar	kiwifruit orchard	pan-trap	2019-07-01	H. Gaspar et al.	Portugal	Porto	Unhao e Lordelo	41.328	-8.227		206	206	adult	F	Leg removed for DNA extraction	Barcode of Life Datasystems	Creative Commons - Share Alike	en
IBIHM694-21	IBIHM694-21	A149	INV12623	BOLD:AAF2925	DNA Barcode	University of Coimbra, FLOWer Lab	Arthropoda	Insecta	Hymenoptera	Halictidae	Sphecodes	Sphecodes ruficrus (Erichson, 1835)	species	Thomas J Wood	kiwifruit orchard	pan-trap	2019-03-11	H. Gaspar et al.	Portugal	Aveiro	Eixo e Eirol	40.599	-8.544		35	35	adult	M	Leg removed for DNA extraction	Barcode of Life Datasystems	Creative Commons - Share Alike	en
IBIHM698-21	IBIHM698-21		INV12627	BOLD:AAF4159	DNA Barcode	University of Coimbra, FLOWer Lab	Arthropoda	Insecta	Hymenoptera	Megachilidae	Megachile	Megachile apicalis Spinola, 1808	species	H. Gaspar	kiwifruit orchard	netting	2019-05-21	H. Gaspar et al.	Portugal	Porto	Vilar de Andorinho	41.099	-8.577		125	125	adult	F	Leg removed for DNA extraction	Barcode of Life Datasystems	Creative Commons - Share Alike	en
IBIHM752-21	IBIHM752-21		INV12681	BOLD:AAE5176	DNA Barcode	University of Coimbra, FLOWer Lab	Arthropoda	Insecta	Hymenoptera	Andrenidae	Andrena	Andrena angustior (Kirby, 1802)	species	Thomas J Wood	kiwifruit orchard	pan-trap	2019-03-11	H. Gaspar et al.	Portugal	Aveiro	Branca	40.738	-8.484		157	157	adult	F	Leg removed for DNA extraction	Barcode of Life Datasystems	Creative Commons - Share Alike	en
IBIHM763-21	IBIHM763-21		INV12692 A947	BOLD:AAE5176	DNA Barcode	University of Coimbra, FLOWer Lab	Arthropoda	Insecta	Hymenoptera	Andrenidae	Andrena	Andrena angustior (Kirby, 1802)	species	H. Gaspar	kiwifruit orchard	pan-trap	2020-02-02	H. Gaspar et al.	Portugal	Porto	Unhao e Lordelo	41.328	-8.227		206	206	adult	M	Leg removed for DNA extraction	Barcode of Life Datasystems	Creative Commons - Share Alike	en
IBIHM800-21	IBIHM800-21		INV12729	BOLD:AAD9335	DNA Barcode	University of Coimbra, FLOWer Lab	Arthropoda	Insecta	Hymenoptera	Halictidae	Lasioglossum	Lasioglossum morio (Fabricius, 1793)	species	H. Gaspar		targeted catch	2021-05-03	D. Tavares et al.	Portugal	Aveiro	Paco do Mato	40.852	-8.314		516	516	adult	F	Leg removed for DNA extraction	Barcode of Life Datasystems	Creative Commons - Share Alike	en
IBIHM801-21	IBIHM801-21		INV12730	BOLD:AEO4657	DNA Barcode	University of Coimbra, FLOWer Lab	Arthropoda	Insecta	Hymenoptera	Apidae	Xylocopa	Xylocopa iris uclesiensis Pérez, 1901	species	H. Gaspar		netting	2021-07-21	C. Siopa et al.	Portugal	Castelo Branco	Vale de Prazeres	40.101	-7.405		460	460	adult	F	Leg removed for DNA extraction	Barcode of Life Datasystems	Creative Commons - Share Alike	en
IBIHM802-21	IBIHM802-21		INV12731	BOLD:AAJ9209	DNA Barcode	University of Coimbra, FLOWer Lab	Arthropoda	Insecta	Hymenoptera	Apidae	Xylocopa	Xylocopa violacea (Linnaeus, 1758)	species	H. Gaspar		netting	2021-06-22	C. Siopa et al.	Portugal	Castelo Branco	Vale de Prazeres	40.101	-7.405		460	460	adult	M	Leg removed for DNA extraction	Barcode of Life Datasystems	Creative Commons - Share Alike	en
IBIHM807-21	IBIHM807-21		INV12736 C308	BOLD:AEO1485	DNA Barcode	University of Coimbra, FLOWer Lab	Arthropoda	Insecta	Hymenoptera	Apidae	Eucera	Eucera collaris Dours, 1873	species	H. Gaspar		netting	2021-03-17	C. Siopa et al.	Portugal	Castelo Branco	Vale de Prazeres	40.101	-7.405		460	460	adult	M	Leg removed for DNA extraction	Barcode of Life Datasystems	Creative Commons - Share Alike	en
IBIHM811-21	IBIHM811-21		INV12740 C356	BOLD:ABU9563	DNA Barcode	University of Coimbra, FLOWer Lab	Arthropoda	Insecta	Hymenoptera	Apidae	Eucera	Eucera elongatula Vachal, 1907	species	H. Gaspar		netting	2021-03-16	C. Siopa et al.	Portugal	Castelo Branco	Vale de Prazeres	40.101	-7.405		460	460	adult	M	Leg removed for DNA extraction	Barcode of Life Datasystems	Creative Commons - Share Alike	en
IBIHM815-21	IBIHM815-21		INV12744 C502	BOLD:AEN4764	DNA Barcode	University of Coimbra, FLOWer Lab	Arthropoda	Insecta	Hymenoptera	Apidae	Eucera	Eucera notata Lepeletier, 1841	species	H. Gaspar		netting	2021-04-18	C. Siopa et al.	Portugal	Castelo Branco	Vale de Prazeres	40.101	-7.405		460	460	adult	M	Leg removed for DNA extraction	Barcode of Life Datasystems	Creative Commons - Share Alike	en
IBIHM857-21	IBIHM857-21		INV12786	BOLD:AAW9939	DNA Barcode	University of Coimbra, FLOWer Lab	Arthropoda	Insecta	Hymenoptera	Halictidae	Lasioglossum	Lasioglossum bimaculatum (Dours, 1872)	species	H. Gaspar		netting	2021-04-18	C. Siopa et al.	Portugal	Castelo Branco	Vale de Prazeres	40.101	-7.405		460	460	adult	F	Leg removed for DNA extraction	Barcode of Life Datasystems	Creative Commons - Share Alike	en
IBIHM889-21	IBIHM889-21		INV12818	BOLD:AAK3488	DNA Barcode	University of Coimbra, FLOWer Lab	Arthropoda	Insecta	Hymenoptera	Colletidae	Hylaeus	Hylaeus pictipes Nylander, 1852	species	H. Gaspar		netting	2021-07-21	C. Siopa et al.	Portugal	Castelo Branco	Vale de Prazeres	40.101	-7.405		460	460	adult	F	Leg removed for DNA extraction	Barcode of Life Datasystems	Creative Commons - Share Alike	en
IBIHM893-21	IBIHM893-21		INV12822	BOLD:ADD7208	DNA Barcode	University of Coimbra, FLOWer Lab	Arthropoda	Insecta	Hymenoptera	Andrenidae	Panurgus	Panurgus calcaratus (Scopoli, 1763)	species	H. Gaspar		netting	2021-05-19	C. Siopa et al.	Portugal	Castelo Branco	Vale de Prazeres	40.101	-7.405		460	460	adult	F	Leg removed for DNA extraction	Barcode of Life Datasystems	Creative Commons - Share Alike	en
IBIHM921-21	IBIHM921-21		INV12850	BOLD:AAK2762	DNA Barcode	University of Coimbra, FLOWer Lab	Arthropoda	Insecta	Hymenoptera	Megachilidae	Pseudoanthidium	Pseudoanthidium scapulare (Latreille, 1809)	species	H. Gaspar		netting	2021-07-19	C. Siopa et al.	Portugal	Castelo Branco	Vale de Prazeres	40.101	-7.405		460	460	adult	M	Leg removed for DNA extraction	Barcode of Life Datasystems	Creative Commons - Share Alike	en
IBIHM974-21	IBIHM974-21		INV12903	BOLD:AAR3413	DNA Barcode	University of Coimbra, FLOWer Lab	Arthropoda	Insecta	Hymenoptera	Andrenidae	Andrena	Andrena nana (Kirby, 1802)	species	H. Gaspar		netting	2021-02-14	C. Siopa et al.	Portugal	Castelo Branco	Vale de Prazeres	40.101	-7.405		460	460	adult	M	Leg removed for DNA extraction	Barcode of Life Datasystems	Creative Commons - Share Alike	en
IBIHM976-21	IBIHM976-21		INV12905	BOLD:AAR3413	DNA Barcode	University of Coimbra, FLOWer Lab	Arthropoda	Insecta	Hymenoptera	Andrenidae	Andrena	Andrena nana (Kirby, 1802)	species	H. Gaspar		netting	2021-03-15	C. Siopa et al.	Portugal	Castelo Branco	Vale de Prazeres	40.101	-7.405		460	460	adult	F	Leg removed for DNA extraction	Barcode of Life Datasystems	Creative Commons - Share Alike	en
IBIHM992-21	IBIHM992-21		INV12921	BOLD:AEO0110	DNA Barcode	University of Coimbra, FLOWer Lab	Arthropoda	Insecta	Hymenoptera	Andrenidae	Andrena	Andrena longibarbis Pérez, 1895	species	H. Gaspar		netting	2021-03-17	C. Siopa et al.	Portugal	Castelo Branco	Vale de Prazeres	40.101	-7.405		460	460	adult	F	Leg removed for DNA extraction	Barcode of Life Datasystems	Creative Commons - Share Alike	en
IBIHM009-19	IBIHM009-19	INV02277	S031BR10	BOLD:AAK7827	DNA Barcode	Andreia Penado private collection	Arthropoda	Insecta	Hymenoptera	Halictidae	Lasioglossum	Lasioglossum pauperatum (Brullé, 1832)	species				2015-04-20	Andreia Penado	Portugal	Braganca	Cerejais	41.3053	-6.92181		321	321	Adult	F	Leg removed for DNA extraction	Barcode of Life Datasystems	Creative Commons - Share Alike	en
IBIHM061-19	IBIHM061-19	INV04881	INV04881	BOLD:AAA2326	DNA Barcode	Research Center in Biodiversity and Genetic Resources	Arthropoda	Insecta	Hymenoptera	Apidae	Apis	Apis mellifera Linnaeus, 1758	species	Sonia AF Ferreira			2017-05-28	Sonia Ferreira	Portugal	Vila Real	Vila Grande	41.6469	-7.84881				Adult		Leg removed for DNA extraction	Barcode of Life Datasystems	Creative Commons - Share Alike	en
IBIHM095-21	IBIHM095-21	INV12024	INV12024	BOLD:AAY9796	DNA Barcode	Universite de Mons	Arthropoda	Insecta	Hymenoptera	Megachilidae	Stelis	Stelis phaeoptera (Kirby, 1802)	species	Thomas J Wood			2021-06-30	Thomas Wood	Spain	Andalusia	Sierra Nevada, Trevenque, Refugio de Rosales environs	37.072	-3.495				Adult	M	Leg removed for DNA extraction	Barcode of Life Datasystems	Creative Commons - Share Alike	en
IBIHM1004-22	IBIHM1004-22	INV12603	INV12603	BOLD:AEO3423	DNA Barcode	Universite de Mons	Arthropoda	Insecta	Hymenoptera	Apidae	Nomada	Nomada glaucopis Pérez, 1890	species	Thomas J Wood			2021-05-30	Thomas Wood	Spain	Andalusia	PN Sierra de las Nieves, mountain peak S of Pinsapo Escalereta	36.662	-5.036				Adult	F	Leg removed for DNA extraction	Barcode of Life Datasystems	Creative Commons - Share Alike	en
IBIHM1013-22	IBIHM1013-22	INV12612	INV12612	BOLD:AEW3802	DNA Barcode	Universite de Mons	Arthropoda	Insecta	Hymenoptera	Apidae	Nomada	Nomada fallax Pérez, 1913	species	Thomas J Wood			2021-05-15	Thomas Wood	Spain	Castilla y Leon	Madrona, 500 m NE, Arroyo del Hocino	40.901	-4.156				Adult	F	Leg removed for DNA extraction	Barcode of Life Datasystems	Creative Commons - Share Alike	en
IBIHM1024-22	IBIHM1024-22	INV12623	INV12623	BOLD:AEM8844	DNA Barcode	Universite de Mons	Arthropoda	Insecta	Hymenoptera	Halictidae	Lasioglossum	Lasioglossum transitorium planulum (Pérez, 1903)	subspecies	Thomas J Wood			2021-06-14	Thomas Wood	Spain	Andalusia	Sierra Nevada, Trevelez environs to Barranco Madrid	37.008	-3.266				Adult	F	Leg removed for DNA extraction	Barcode of Life Datasystems	Creative Commons - Share Alike	en
IBIHM1028-22	IBIHM1028-22	INV12627	INV12627	BOLD:AEU3679	DNA Barcode	Universite de Mons	Arthropoda	Insecta	Hymenoptera	Andrenidae	Andrena	Andrena assimilis Radoszkowski, 1876	species	Thomas J Wood			2015-04-03	Thomas Wood	Portugal	Faro	Carrapateira	37.19	-8.9				Adult	F	Leg removed for DNA extraction	Barcode of Life Datasystems	Creative Commons - Share Alike	en
IBIHM1040-22	IBIHM1040-22	INV12639	INV12639	BOLD:AEO4550	DNA Barcode	Universite de Mons	Arthropoda	Insecta	Hymenoptera	Andrenidae	Andrena	Andrena fabrella Pérez, 1903	species	Thomas J Wood			2021-05-17	Thomas Wood	Spain	Castilla-La Mancha	Veguillas, 2 km N, Barranco de la Isa	41.012	-3.083				Adult	M	Leg removed for DNA extraction	Barcode of Life Datasystems	Creative Commons - Share Alike	en
IBIHM1045-22	IBIHM1045-22	INV12644	INV12644	BOLD:AAK0399	DNA Barcode	Universite de Mons	Arthropoda	Insecta	Hymenoptera	Andrenidae	Andrena	Andrena ovatula (Kirby, 1802)	species	Thomas J Wood			2021-05-31	Thomas Wood	Spain	Andalusia	Yunquera, Mirador Puerto Saucillo to Puerto del Cuco	36.716	-4.977				Adult	F	Leg removed for DNA extraction	Barcode of Life Datasystems	Creative Commons - Share Alike	en
IBIHM1225-22	IBIHM1225-22	INV12824	INV12824	BOLD:AET0142	DNA Barcode	Universite de Mons	Arthropoda	Insecta	Hymenoptera	Andrenidae	Andrena	Andrena bellidis Pérez, 1895	species	Thomas J Wood			2022-03-31	Thomas Wood	Portugal	Beja	Alcoutim, Sao Bartolomeu de Via Gloria, immediately to W	37.524	-7.722				Adult	M	Leg removed for DNA extraction	Barcode of Life Datasystems	Creative Commons - Share Alike	en
IBIHM1241-22	IBIHM1241-22	INV12840	INV12840	BOLD:AAZ9232	DNA Barcode	Universite de Mons	Arthropoda	Insecta	Hymenoptera	Halictidae	Lasioglossum	Lasioglossum virens (Erichson, 1835)	species	Thomas J Wood			2022-03-29	Thomas Wood	Portugal	Faro	Monte Gordo, Retur, Praia do Cabeco	37.179	-7.474				Adult	F	Leg removed for DNA extraction	Barcode of Life Datasystems	Creative Commons - Share Alike	en
IBIHM1246-22	IBIHM1246-22	INV12845	INV12845	BOLD:AEO6156	DNA Barcode	Universite de Mons	Arthropoda	Insecta	Hymenoptera	Apidae	Nomada	Nomada corcyraea Schmiedeknecht, 1882	species	Thomas J Wood			2022-03-30	Thomas Wood	Portugal	Faro	Carvoeiro, Caramujeira	37.101	-8.417				Adult	F	Leg removed for DNA extraction	Barcode of Life Datasystems	Creative Commons - Share Alike	en
IBIHM1278-22	IBIHM1278-22	INV12425	INV12425	BOLD:AER7475	DNA Barcode	Universite de Mons	Arthropoda	Insecta	Hymenoptera	Megachilidae	Hoplitis	Hoplitis ochraceicornis (Ferton, 1902)	species	Thomas J Wood			2021-06-19	Thomas Wood	Spain	Andalusia	Sierra de Baza, Prados del Rey	37.375	-2.854		2000	2000	Adult	F	Leg removed for DNA extraction	Barcode of Life Datasystems	Creative Commons - Share Alike	en
IBIHM128-21	IBIHM128-21	INV12057	INV12057	BOLD:ACE0147	DNA Barcode	Universite de Mons	Arthropoda	Insecta	Hymenoptera	Apidae	Nomada	Nomada fulvicornis Fabricius, 1793	species	Thomas J Wood			2021-05-16	Thomas Wood	Spain	Castilla y Leon	Hoyocasero, El Pinar de Hoyocasero	40.395	-4.984				Adult	F	Leg removed for DNA extraction	Barcode of Life Datasystems	Creative Commons - Share Alike	en
IBIHM1288-22	IBIHM1288-22	INV12435	INV12435	BOLD:AEO4345	DNA Barcode	Universite de Mons	Arthropoda	Insecta	Hymenoptera	Megachilidae	Osmia	Osmia anceyi Pérez, 1879	species	Thomas J Wood			2021-07-21	Thomas Wood	Spain	Castilla y Leon	Madrona, 500 m NE, Arroyo del Hocino	40.901	-4.156				Adult	F	Leg removed for DNA extraction	Barcode of Life Datasystems	Creative Commons - Share Alike	en
IBIHM1302-22	IBIHM1302-22	INV12449	INV12449	BOLD:AET0371	DNA Barcode	Universite de Mons	Arthropoda	Insecta	Hymenoptera	Megachilidae	Coelioxys	Coelioxys acanthura (Illiger, 1806)	species	Thomas J Wood			2021-07-10	Thomas Wood	Spain	Comunidad de Madrid	Pozuelo del Rey, 2 km NW	40.376	-3.345				Adult	M	Leg removed for DNA extraction	Barcode of Life Datasystems	Creative Commons - Share Alike	en
IBIHM1331-22	IBIHM1331-22	INV12478	INV12478	BOLD:AEN9179	DNA Barcode	Universite de Mons	Arthropoda	Insecta	Hymenoptera	Melittidae	Dasypoda	Dasypoda morotei Quilis, 1928	species	Thomas J Wood			2021-07-09	Thomas Wood	Spain	Castilla-La Mancha	Bustares, 2 km N, Alto Rey	41.164	-3.067		1780	1780	Adult	F	Leg removed for DNA extraction	Barcode of Life Datasystems	Creative Commons - Share Alike	en
IBIHM137-21	IBIHM137-21	INV12066	INV12066	BOLD:AEO3904	DNA Barcode	Universite de Mons	Arthropoda	Insecta	Hymenoptera	Apidae	Nomada	Nomada integra Brullé, 1832	species	Thomas J Wood			2021-05-15	Thomas Wood	Spain	Castilla y Leon	Madrona, 500 m NE, Arroyo del Hocino	40.901	-4.156				Adult	F	Leg removed for DNA extraction	Barcode of Life Datasystems	Creative Commons - Share Alike	en
IBIHM146-21	IBIHM146-21	INV12075	INV12075	BOLD:AAP1578	DNA Barcode	Universite de Mons	Arthropoda	Insecta	Hymenoptera	Apidae	Nomada	Nomada minuscula Noskiewicz, 1930	species	Thomas J Wood			2021-06-04	Thomas Wood	Spain	Andalusia	Campillos, Laguna de Capacete	37.023	-4.825				Adult	F	Leg removed for DNA extraction	Barcode of Life Datasystems	Creative Commons - Share Alike	en
IBIHM149-21	IBIHM149-21	INV12078	INV12078	BOLD:AEO3423	DNA Barcode	Universite de Mons	Arthropoda	Insecta	Hymenoptera	Apidae	Nomada	Nomada glaucopis Pérez, 1890	species	Thomas J Wood			2021-05-14	Thomas Wood	Spain	Comunidad de Madrid	Madrid, Chinchon, 6 km N, M-311	40.18	-3.446				Adult	F	Leg removed for DNA extraction	Barcode of Life Datasystems	Creative Commons - Share Alike	en
IBIHM197-21	IBIHM197-21	INV12126	INV12126	BOLD:AEK9612	DNA Barcode	Universite de Mons	Arthropoda	Insecta	Hymenoptera	Apidae	Eucera	Eucera taurica Morawitz, 1870	species	Thomas J Wood			2021-06-25	Thomas Wood	Spain	Aragon	Noguera de Albarracin, Barranco de la Olmeda	40.462	-1.614				Adult	F	Leg removed for DNA extraction	Barcode of Life Datasystems	Creative Commons - Share Alike	en
IBIHM227-21	IBIHM227-21	INV12156	INV12156	BOLD:AAC4378	DNA Barcode	Universite de Mons	Arthropoda	Insecta	Hymenoptera	Apidae	Bombus	Bombus pascuorum (Scopoli, 1763)	species	Thomas J Wood			2021-06-26	Thomas Wood	Spain	Castilla-La Mancha	Pajaroncillo, 3 km SW, Arroyo de Pena Quebrada	39.93	-1.746				Adult	M	Leg removed for DNA extraction	Barcode of Life Datasystems	Creative Commons - Share Alike	en
IBIHM247-21	IBIHM247-21	INV12176	INV12176	BOLD:AEO3675	DNA Barcode	Universite de Mons	Arthropoda	Insecta	Hymenoptera	Apidae	Ceratina	Ceratina saundersi Daly, 1983	species	Thomas J Wood			2021-06-16	Thomas Wood	Spain	Andalusia	Laujar de Andarax, birth of Rio Andarax	37.009	-2.889				Adult	M	Leg removed for DNA extraction	Barcode of Life Datasystems	Creative Commons - Share Alike	en
IBIHM280-21	IBIHM280-21	INV12209	INV12209	BOLD:AAK3338	DNA Barcode	Universite de Mons	Arthropoda	Insecta	Hymenoptera	Colletidae	Hylaeus	Hylaeus variegatus (Fabricius, 1798)	species	Thomas J Wood			2021-07-05	Thomas Wood	Spain	Andalusia	Sierra Nevada, Trevelez to Refugio La Campinuela	37.024	-3.266				Adult	F	Leg removed for DNA extraction	Barcode of Life Datasystems	Creative Commons - Share Alike	en
IBIHM336-21	IBIHM336-21	INV12265	INV12265	BOLD:AAA3534	DNA Barcode	Universite de Mons	Arthropoda	Insecta	Hymenoptera	Halictidae	Halictus	Halictus rubicundus (Christ, 1791)	species	Thomas J Wood			2019-05-15	Thomas Wood	Portugal	Viana do Castelo	Castro Laboreiro, 3 km S	42.001	-8.157				Adult	F	Leg removed for DNA extraction	Barcode of Life Datasystems	Creative Commons - Share Alike	en
IBIHM345-21	IBIHM345-21	INV12274	INV12274	BOLD:AEN3645	DNA Barcode	Universite de Mons	Arthropoda	Insecta	Hymenoptera	Halictidae	Dufourea	Dufourea trautmanni Dusmet y Alonso, 1935	species	Thomas J Wood			2021-05-13	Thomas Wood	Spain	Castilla-La Mancha	Toledo, Prazuela del Parador	39.846	-4.019				Adult	F	Leg removed for DNA extraction	Barcode of Life Datasystems	Creative Commons - Share Alike	en
IBIHM355-21	IBIHM355-21	INV12284	INV12284	BOLD:ACD7802	DNA Barcode	Universite de Mons	Arthropoda	Insecta	Hymenoptera	Halictidae	Sphecodes	Sphecodes alternatus Smith, 1853	species	Thomas J Wood			2019-07-19	Thomas Wood	Spain	Comunidad de Madrid	Rivas-Vaciamadrid, Canal de Manzanares to Camino de Ucles	40.322	-3.563				Adult	F	Leg removed for DNA extraction	Barcode of Life Datasystems	Creative Commons - Share Alike	en
IBIHM360-21	IBIHM360-21	INV12289	INV12289	BOLD:AAD5232	DNA Barcode	Universite de Mons	Arthropoda	Insecta	Hymenoptera	Halictidae	Sphecodes	Sphecodes gibbus (Linnaeus, 1758)	species	Thomas J Wood			2021-06-16	Thomas Wood	Spain	Andalusia	Laujar de Andarax, birth of Rio Andarax	37.009	-2.889				Adult	F	Leg removed for DNA extraction	Barcode of Life Datasystems	Creative Commons - Share Alike	en
IBIHM377-21	IBIHM377-21	INV12306	INV12306	BOLD:ABA0006	DNA Barcode	Universite de Mons	Arthropoda	Insecta	Hymenoptera	Halictidae	Lasioglossum	Lasioglossum callizonium (Pérez, 1896)	species	Thomas J Wood			2021-06-04	Thomas Wood	Spain	Andalusia	Campillos, Laguna Dulce	37.049	-4.834				Adult	F	Leg removed for DNA extraction	Barcode of Life Datasystems	Creative Commons - Share Alike	en
IBIHM413-21	IBIHM413-21	INV12342	INV12342	BOLD:AEW2300	DNA Barcode	Universite de Mons	Arthropoda	Insecta	Hymenoptera	Halictidae	Lasioglossum	Lasioglossum villosulum (Kirby, 1802)	species	Thomas J Wood			2021-06-08	Thomas Wood	Spain	Andalusia	Sierra Nevada, Capileira to La Cebadilla	36.978	-3.355		1500	1500	Adult	F	Leg removed for DNA extraction	Barcode of Life Datasystems	Creative Commons - Share Alike	en
IBIHM420-21	IBIHM420-21	INV12349	INV12349	BOLD:ABU9046	DNA Barcode	Universite de Mons	Arthropoda	Insecta	Hymenoptera	Colletidae	Colletes	Colletes albomaculatus (Lucas, 1849)	species	Thomas J Wood			2021-05-11	Thomas Wood	Spain	Catalonia	Balaguer, Camarasa, Aiguabarreig Segre-Noguera Pallaresa	41.876	0.851				Adult	F	Leg removed for DNA extraction	Barcode of Life Datasystems	Creative Commons - Share Alike	en
IBIHM435-21	IBIHM435-21	INV12364	INV12364	BOLD:AEO3399	DNA Barcode	Universite de Mons	Arthropoda	Insecta	Hymenoptera	Andrenidae	Melitturga	Melitturga caudata Pérez, 1879	species	Thomas J Wood			2021-06-16	Thomas Wood	Spain	Andalusia	Almocita, Barranco de las Navas	37.005	-2.814				Adult	F	Leg removed for DNA extraction	Barcode of Life Datasystems	Creative Commons - Share Alike	en
IBIHM451-21	IBIHM451-21	INV12380	INV12380	BOLD:ADD7208	DNA Barcode	Universite de Mons	Arthropoda	Insecta	Hymenoptera	Andrenidae	Panurgus	Panurgus calcaratus (Scopoli, 1763)	species	Thomas J Wood			2021-06-24	Thomas Wood	Spain	Castilla-La Mancha	Buenache de la Sierra, Arroyo de Bonilla	40.13	-1.988				Adult	M	Leg removed for DNA extraction	Barcode of Life Datasystems	Creative Commons - Share Alike	en
IBIHM463-21	IBIHM463-21	INV12392	INV12392	BOLD:AEN4264	DNA Barcode	Universite de Mons	Arthropoda	Insecta	Hymenoptera	Megachilidae	Osmia	Osmia melanogaster Spinola, 1808	species	Thomas J Wood			2021-05-26	Thomas Wood	Spain	Andalusia	Cortes de la Frontera, path to Llano de las Labores	36.618	-5.354				Adult	F	Leg removed for DNA extraction	Barcode of Life Datasystems	Creative Commons - Share Alike	en
IBIHM466-21	IBIHM466-21	INV12395	INV12395	BOLD:AEA2838	DNA Barcode	Universite de Mons	Arthropoda	Insecta	Hymenoptera	Megachilidae	Osmia	Osmia signata Erichson, 1839	species	Thomas J Wood			2021-05-23	Thomas Wood	Spain	Andalusia	Vejer de la Frontera, Patria environs	36.268	-6.013				Adult	F	Leg removed for DNA extraction	Barcode of Life Datasystems	Creative Commons - Share Alike	en
IBIHM475-21	IBIHM475-21	INV12504	INV12504	BOLD:AEN9732	DNA Barcode	Universite de Mons	Arthropoda	Insecta	Hymenoptera	Andrenidae	Andrena	Andrena alluaudi Benoist, 1961	species	Thomas J Wood			2016-04-26	Thomas Wood	Portugal	Faro	Praia do Cabeco, near Monte Gordo	37.18	-7.47				Adult	M	Leg removed for DNA extraction	Barcode of Life Datasystems	Creative Commons - Share Alike	en
IBIHM500-21	IBIHM500-21	INV12529	INV12529	BOLD:AEO2473	DNA Barcode	Universite de Mons	Arthropoda	Insecta	Hymenoptera	Andrenidae	Andrena	Andrena leucolippa Pérez, 1895	species	Thomas J Wood			2019-05-11	Thomas Wood	Portugal	Braga	Vieira do Minho, variant to N304	41.636	-8.154				Adult	M	Leg removed for DNA extraction	Barcode of Life Datasystems	Creative Commons - Share Alike	en
IBIHM501-21	IBIHM501-21	INV12530	INV12530	BOLD:AAE1815	DNA Barcode	Universite de Mons	Arthropoda	Insecta	Hymenoptera	Andrenidae	Andrena	Andrena limata Smith, 1853	species	Thomas J Wood			2020-06-25	Thomas Wood	Spain	Catalonia	Pedret, Marza	42.306	3.078				Adult	F	Leg removed for DNA extraction	Barcode of Life Datasystems	Creative Commons - Share Alike	en
IBIHM532-21	IBIHM532-21	INV12561	INV12561	BOLD:ABA7470	DNA Barcode	Universite de Mons	Arthropoda	Insecta	Hymenoptera	Andrenidae	Andrena	Andrena spreta Pérez, 1895	species	Thomas J Wood			2016-04-23	Thomas Wood	Portugal	Faro	Altura, near Monte Gordo	37.18	-7.49				Adult	F	Leg removed for DNA extraction	Barcode of Life Datasystems	Creative Commons - Share Alike	en
IBIHM541-21	IBIHM541-21	INV12570	INV12570	BOLD:AEO5588	DNA Barcode	Universite de Mons	Arthropoda	Insecta	Hymenoptera	Andrenidae	Andrena	Andrena tenuistriata Pérez, 1895	species	Thomas J Wood			2019-05-16	Thomas Wood	Portugal	Vila Real	Curalha, A24 x N103 intersection	41.711	-7.549				Adult	F	Leg removed for DNA extraction	Barcode of Life Datasystems	Creative Commons - Share Alike	en
IBIHM544-21	IBIHM544-21	INV12573	INV12573	BOLD:AEK6031	DNA Barcode	Universite de Mons	Arthropoda	Insecta	Hymenoptera	Andrenidae	Andrena	Andrena ventricosa Dours, 1873	species	Thomas J Wood			2019-03-20	Thomas Wood	Portugal	Santarem	Fazendas de Almeirim, Santarem	39.14	-8.526				Adult	F	Leg removed for DNA extraction	Barcode of Life Datasystems	Creative Commons - Share Alike	en
IBIHM553-21	IBIHM553-21	INV12582	INV12582	BOLD:AEO4346	DNA Barcode	Universite de Mons	Arthropoda	Insecta	Hymenoptera	Megachilidae	Osmia	Osmia argyropyga Pérez, 1879	species	Thomas J Wood			2021-06-11	Thomas Wood	Spain	Andalusia	Tocon de Quentar to Camino de Las Ramillas	37.238	-3.361		1200	1200	Adult	F	Leg removed for DNA extraction	Barcode of Life Datasystems	Creative Commons - Share Alike	en
IBIHM554-21	IBIHM554-21	INV12583	INV12583	BOLD:AEO3684	DNA Barcode	Universite de Mons	Arthropoda	Insecta	Hymenoptera	Megachilidae	Osmia	Osmia dimidiata Morawitz, 1870	species	Thomas J Wood			2021-06-16	Thomas Wood	Spain	Andalusia	Laujar de Andarax, birth of Rio Andarax	37.009	-2.889				Adult	F	Leg removed for DNA extraction	Barcode of Life Datasystems	Creative Commons - Share Alike	en
IBIHM575-21	IBIHM575-21		INV12504	BOLD:AAB1062	DNA Barcode	University of Coimbra, FLOWer Lab	Arthropoda	Insecta	Hymenoptera	Apidae	Bombus	Bombus terrestris (Linnaeus, 1758)	species	H. Gaspar	kiwifruit orchard	netting	2019-05-22	H. Gaspar et al.	Portugal	Braga	Santo Estevao (Briteiros)	41.517	-8.305		135	135	adult	F	Leg removed for DNA extraction	Barcode of Life Datasystems	Creative Commons - Share Alike	en
IBIHM595-21	IBIHM595-21		INV12524	BOLD:AER6266	DNA Barcode	University of Coimbra, FLOWer Lab	Arthropoda	Insecta	Hymenoptera	Apidae	Nomada	Nomada conjungens Herrich-Schäffer, 1839	species	H. Gaspar	kiwifruit orchard	pan-trap	2019-05-25	H. Gaspar et al.	Portugal	Aveiro	Branca	40.738	-8.484		157	157	adult	F	Leg removed for DNA extraction	Barcode of Life Datasystems	Creative Commons - Share Alike	en
IBIHM672-21	IBIHM672-21		INV12601	BOLD:AEN9032	DNA Barcode	University of Coimbra, FLOWer Lab	Arthropoda	Insecta	Hymenoptera	Halictidae	Lasioglossum	Lasioglossum strictifrons (Vachal, 1895)	species	Thomas J Wood	kiwifruit orchard	netting	2019-05-28	H. Gaspar et al.	Portugal	Coimbra	Varziela	40.369	-8.621		46	46	adult	F	Leg removed for DNA extraction	Barcode of Life Datasystems	Creative Commons - Share Alike	en
IBIHM707-21	IBIHM707-21		INV12636	BOLD:AAD0313	DNA Barcode	University of Coimbra, FLOWer Lab	Arthropoda	Insecta	Hymenoptera	Megachilidae	Osmia	Osmia caerulescens (Linnaeus, 1758)	species	H. Gaspar	kiwifruit orchard	pan-trap	2019-03-11	H. Gaspar et al.	Portugal	Braga	Santo Estevao (Briteiros)	41.517	-8.305		135	135	adult	M	Leg removed for DNA extraction	Barcode of Life Datasystems	Creative Commons - Share Alike	en
IBIHM714-21	IBIHM714-21		INV12643	BOLD:AAA9946	DNA Barcode	University of Coimbra, FLOWer Lab	Arthropoda	Insecta	Hymenoptera	Megachilidae	Anthidium	Anthidium manicatum (Linnaeus, 1758)	species	H. Gaspar	kiwifruit orchard	pan-trap	2019-10-07	H. Gaspar et al.	Portugal	Aveiro	Eixo e Eirol	40.599	-8.544		35	35	adult	M	Leg removed for DNA extraction	Barcode of Life Datasystems	Creative Commons - Share Alike	en
IBIHM734-21	IBIHM734-21		INV12663	BOLD:ACX2946	DNA Barcode	University of Coimbra, FLOWer Lab	Arthropoda	Insecta	Hymenoptera	Andrenidae	Andrena	Andrena flavipes Panzer, 1799	species	Thomas J Wood	kiwifruit orchard	pan-trap	2019-05-23	H. Gaspar et al.	Portugal	Porto	Guilhabreu	41.29	-8.653		71	71	adult	F	Leg removed for DNA extraction	Barcode of Life Datasystems	Creative Commons - Share Alike	en
IBIHM746-21	IBIHM746-21		INV12675 A945	BOLD:AAE5176	DNA Barcode	University of Coimbra, FLOWer Lab	Arthropoda	Insecta	Hymenoptera	Andrenidae	Andrena	Andrena angustior (Kirby, 1802)	species	H. Gaspar	kiwifruit orchard	pan-trap	2020-02-02	H. Gaspar et al.	Portugal	Porto	Unhao e Lordelo	41.328	-8.227		206	206	adult	F	Leg removed for DNA extraction	Barcode of Life Datasystems	Creative Commons - Share Alike	en
IBIHM747-21	IBIHM747-21		INV12676 A944	BOLD:AAE5176	DNA Barcode	University of Coimbra, FLOWer Lab	Arthropoda	Insecta	Hymenoptera	Andrenidae	Andrena	Andrena angustior (Kirby, 1802)	species	H. Gaspar	kiwifruit orchard	pan-trap	2020-02-02	H. Gaspar et al.	Portugal	Porto	Unhao e Lordelo	41.328	-8.227		206	206	adult	F	Leg removed for DNA extraction	Barcode of Life Datasystems	Creative Commons - Share Alike	en
IBIHM750-21	IBIHM750-21		INV12679	BOLD:AAN4168	DNA Barcode	University of Coimbra, FLOWer Lab	Arthropoda	Insecta	Hymenoptera	Andrenidae	Andrena	Andrena rhenana E.Stöckhert, 1930	species	Thomas J Wood	kiwifruit orchard	pan-trap	2019-04-02	H. Gaspar et al.	Portugal	Aveiro	Eixo e Eirol	40.599	-8.544		35	35	adult	M	Leg removed for DNA extraction	Barcode of Life Datasystems	Creative Commons - Share Alike	en
IBIHM755-21	IBIHM755-21		INV12684	BOLD:AAE5176	DNA Barcode	University of Coimbra, FLOWer Lab	Arthropoda	Insecta	Hymenoptera	Andrenidae	Andrena	Andrena angustior (Kirby, 1802)	species	Thomas J Wood	kiwifruit orchard	pan-trap	2019-04-02	H. Gaspar et al.	Portugal	Aveiro	Branca	40.738	-8.484		157	157	adult	M	Leg removed for DNA extraction	Barcode of Life Datasystems	Creative Commons - Share Alike	en
IBIHM808-21	IBIHM808-21	C558	INV12737	BOLD:ABZ4790	DNA Barcode	University of Coimbra, FLOWer Lab	Arthropoda	Insecta	Hymenoptera	Apidae	Eucera	Eucera longicornis (Linnaeus, 1758)	species	Thomas J Wood		netting	2021-04-17	C. Siopa et al.	Portugal	Castelo Branco	Vale de Prazeres	40.101	-7.405		460	460	adult	M	Leg removed for DNA extraction	Barcode of Life Datasystems	Creative Commons - Share Alike	en
IBIHM842-21	IBIHM842-21		INV12771 C1300	BOLD:ADD4589	DNA Barcode	University of Coimbra, FLOWer Lab	Arthropoda	Insecta	Hymenoptera	Halictidae	Nomiapis	Nomiapis paulyi Wood & Le Divelec, 2022	species	H. Gaspar		netting	2021-07-19	C. Siopa et al.	Portugal	Castelo Branco	Vale de Prazeres	40.101	-7.405		460	460	adult	M	Leg removed for DNA extraction	Barcode of Life Datasystems	Creative Commons - Share Alike	en
IBIHM856-21	IBIHM856-21		INV12785	BOLD:AAW9939	DNA Barcode	University of Coimbra, FLOWer Lab	Arthropoda	Insecta	Hymenoptera	Halictidae	Lasioglossum	Lasioglossum bimaculatum (Dours, 1872)	species	H. Gaspar		netting	2021-04-18	C. Siopa et al.	Portugal	Castelo Branco	Vale de Prazeres	40.101	-7.405		460	460	adult	F	Leg removed for DNA extraction	Barcode of Life Datasystems	Creative Commons - Share Alike	en
IBIHM863-21	IBIHM863-21		INV12792	BOLD:AEN9216	DNA Barcode	University of Coimbra, FLOWer Lab	Arthropoda	Insecta	Hymenoptera	Halictidae	Dufourea	Dufourea gaullei Vachal, 1897	species	H. Gaspar		Targeted	2021-05-17	C. Siopa et al.	Portugal	Castelo Branco	Vale de Prazeres	40.101	-7.405		460	460	adult	M	Leg removed for DNA extraction	Barcode of Life Datasystems	Creative Commons - Share Alike	en
IBIHM901-21	IBIHM901-21		INV12830	BOLD:ADK6129	DNA Barcode	University of Coimbra, FLOWer Lab	Arthropoda	Insecta	Hymenoptera	Apidae	Anthophora	Anthophora crinipes Smith, 1854	species	H. Gaspar		netting	2021-04-17	C. Siopa et al.	Portugal	Castelo Branco	Vale de Prazeres	40.101	-7.405		460	460	adult	M	Leg removed for DNA extraction	Barcode of Life Datasystems	Creative Commons - Share Alike	en
IBIHM912-21	IBIHM912-21		INV12841	BOLD:AAF4159	DNA Barcode	University of Coimbra, FLOWer Lab	Arthropoda	Insecta	Hymenoptera	Megachilidae	Megachile	Megachile apicalis Spinola, 1808	species	H. Gaspar		netting	2021-07-15	C. Siopa et al.	Portugal	Castelo Branco	Vale de Prazeres	40.101	-7.405		460	460	adult	M	Leg removed for DNA extraction	Barcode of Life Datasystems	Creative Commons - Share Alike	en
IBIHM914-21	IBIHM914-21		INV12843	BOLD:AEO2968	DNA Barcode	University of Coimbra, FLOWer Lab	Arthropoda	Insecta	Hymenoptera	Apidae	Amegilla	Amegilla albigena (Lepeletier, 1841)	species	H. Gaspar		netting	2021-08-10	C. Siopa et al.	Portugal	Castelo Branco	Vale de Prazeres	40.101	-7.405		460	460	adult	M	Leg removed for DNA extraction	Barcode of Life Datasystems	Creative Commons - Share Alike	en
IBIHM925-21	IBIHM925-21		INV12854	BOLD:AAO0527	DNA Barcode	University of Coimbra, FLOWer Lab	Arthropoda	Insecta	Hymenoptera	Megachilidae	Heriades	Heriades crenulata Nylander, 1856	species	H. Gaspar		Targeted	2021-05-19	C. Siopa et al.	Portugal	Castelo Branco	Vale de Prazeres	40.101	-7.405		460	460	adult	M	Leg removed for DNA extraction	Barcode of Life Datasystems	Creative Commons - Share Alike	en
IBIHM945-21	IBIHM945-21		INV12874	BOLD:AAZ1205	DNA Barcode	University of Coimbra, FLOWer Lab	Arthropoda	Insecta	Hymenoptera	Andrenidae	Andrena	Andrena russula Lepeletier, 1841	species	H. Gaspar		netting	2021-04-18	C. Siopa et al.	Portugal	Castelo Branco	Vale de Prazeres	40.101	-7.405		460	460	adult	F	Leg removed for DNA extraction	Barcode of Life Datasystems	Creative Commons - Share Alike	en
IBIHM968-21	IBIHM968-21		INV12897	BOLD:AAY9952	DNA Barcode	University of Coimbra, FLOWer Lab	Arthropoda	Insecta	Hymenoptera	Andrenidae	Andrena	Andrena bimaculata (Kirby, 1802)	species	H. Gaspar		netting	2021-03-10	C. Siopa et al.	Portugal	Castelo Branco	Vale de Prazeres	40.101	-7.405		460	460	adult	F	Leg removed for DNA extraction	Barcode of Life Datasystems	Creative Commons - Share Alike	en
IBIHM998-21	IBIHM998-21		INV12927	BOLD:AET5292	DNA Barcode	University of Coimbra, FLOWer Lab	Arthropoda	Insecta	Hymenoptera	Andrenidae	Andrena	Andrena lusitania Wood & Ortiz-Sánchez, 2022	species	Thomas J Wood		netting	2021-03-15	C. Siopa et al.	Portugal	Castelo Branco	Vale de Prazeres	40.101	-7.405		460	460	adult	M	Leg removed for DNA extraction	Barcode of Life Datasystems	Creative Commons - Share Alike	en
IBIHM024-19	IBIHM024-19	INV01272	S043BR1	BOLD:AAD0313	DNA Barcode	Andreia Penado private collection	Arthropoda	Insecta	Hymenoptera	Megachilidae	Osmia	Osmia caerulescens (Linnaeus, 1758)	species				2014-06-30	Andreia Penado	Portugal	Braganca	Parada	41.2876	-6.88615		490	490	Adult	M	Leg removed for DNA extraction	Barcode of Life Datasystems	Creative Commons - Share Alike	en
IBIHM028-19	IBIHM028-19	INV01530	S066 AMD	BOLD:ADD7208	DNA Barcode	Andreia Penado private collection	Arthropoda	Insecta	Hymenoptera	Andrenidae	Panurgus	Panurgus calcaratus (Scopoli, 1763)	species				2014-06-20	Andreia Penado	Portugal	Braganca	Eucisia	41.3068	-7.01962		443	443	Adult	F	Leg removed for DNA extraction	Barcode of Life Datasystems	Creative Commons - Share Alike	en
IBIHM070-20	IBIHM070-20	INV09330	PBL0429	BOLD:AAI8745	DNA Barcode	Research Center in Biodiversity and Genetic Resources	Arthropoda	Insecta	Hymenoptera	Apidae	Bombus	Bombus vestalis (Geoffroy, 1785)	species				2019-06-30	Pedro Brito Lopes	Portugal	Leiria	Pisoes	40.048	-8.189				Adult		Leg removed for DNA extraction	Barcode of Life Datasystems	Creative Commons - Share Alike	en
IBIHM081-21	IBIHM081-21	INV12010	INV12010	BOLD:AAI0456	DNA Barcode	Universite de Mons	Arthropoda	Insecta	Hymenoptera	Apidae	Thyreus	Thyreus orbatus (Lepeletier, 1841)	species	Thomas J Wood			2021-05-29	Thomas Wood	Spain	Andalusia	Juzcar, Juzcar to Sendero de la Eras	36.635	-5.171				Adult	F	Leg removed for DNA extraction	Barcode of Life Datasystems	Creative Commons - Share Alike	en
IBIHM1023-22	IBIHM1023-22	INV12622	INV12622	BOLD:AEN9032	DNA Barcode	Universite de Mons	Arthropoda	Insecta	Hymenoptera	Halictidae	Lasioglossum	Lasioglossum strictifrons (Vachal, 1895)	species	Thomas J Wood			2016-04-24	Thomas Wood	Portugal	Faro	Praia do Barril, near Tavira	37.087	-7.662				Adult	F	Leg removed for DNA extraction	Barcode of Life Datasystems	Creative Commons - Share Alike	en
IBIHM103-21	IBIHM103-21	INV12032	INV12032	BOLD:ADD7530	DNA Barcode	Universite de Mons	Arthropoda	Insecta	Hymenoptera	Megachilidae	Coelioxys	Coelioxys brevis Eversmann, 1852	species	Thomas J Wood			2021-05-21	Thomas Wood	Spain	Andalusia	Aznalcazar, S of Pinares de Aznalcazar	37.262	-6.222				Adult	F	Leg removed for DNA extraction	Barcode of Life Datasystems	Creative Commons - Share Alike	en
IBIHM112-21	IBIHM112-21	INV12041	INV12041	BOLD:AEO4341	DNA Barcode	Universite de Mons	Arthropoda	Insecta	Hymenoptera	Apidae	Nomada	Nomada beaumonti Schwarz, 1967	species	Thomas J Wood			2021-05-31	Thomas Wood	Spain	Andalusia	Yunquera, Mirador Puerto Saucillo to Puerto del Cuco	36.716	-4.977				Adult	M	Leg removed for DNA extraction	Barcode of Life Datasystems	Creative Commons - Share Alike	en
IBIHM114-21	IBIHM114-21	INV12043	INV12043	BOLD:AEO0078	DNA Barcode	Universite de Mons	Arthropoda	Insecta	Hymenoptera	Apidae	Nomada	Nomada carnifex Mocsáry, 1883	species	Thomas J Wood			2021-05-13	Thomas Wood	Spain	Comunidad de Madrid	Madrid, Pinto, 1 km E, Carr. la Maranosa	40.255	-3.667				Adult	F	Leg removed for DNA extraction	Barcode of Life Datasystems	Creative Commons - Share Alike	en
IBIHM1217-22	IBIHM1217-22	INV12816	INV12816	BOLD:AES1212	DNA Barcode	Universite de Mons	Arthropoda	Insecta	Hymenoptera	Andrenidae	Andrena	Andrena vulcana Dours, 1873	species	Thomas J Wood			2022-04-01	Thomas Wood	Portugal	Faro	Moncarapacho, Cerro da Cabeca	37.11	-7.78				Adult	F	Leg removed for DNA extraction	Barcode of Life Datasystems	Creative Commons - Share Alike	en
IBIHM1223-22	IBIHM1223-22	INV12822	INV12822	BOLD:AET0918	DNA Barcode	Universite de Mons	Arthropoda	Insecta	Hymenoptera	Andrenidae	Andrena	Andrena doursana citreola Warncke, 1975	species	Thomas J Wood			2022-03-31	Thomas Wood	Portugal	Beja	Alcoutim, Sao Bartolomeu de Via Gloria, immediately to W	37.524	-7.722				Adult	F	Leg removed for DNA extraction	Barcode of Life Datasystems	Creative Commons - Share Alike	en
IBIHM1227-22	IBIHM1227-22	INV12826	INV12826	BOLD:AEK9626	DNA Barcode	Universite de Mons	Arthropoda	Insecta	Hymenoptera	Andrenidae	Andrena	Andrena bicolorata (Rossi, 1790)	species	Thomas J Wood			2022-03-30	Thomas Wood	Portugal	Faro	Guia, Rua das Flores	37.129	-8.3				Adult	F	Leg removed for DNA extraction	Barcode of Life Datasystems	Creative Commons - Share Alike	en
IBIHM1230-22	IBIHM1230-22	INV12829	INV12829	BOLD:AEN9431	DNA Barcode	Universite de Mons	Arthropoda	Insecta	Hymenoptera	Andrenidae	Andrena	Andrena mariana alma Warncke, 1975	species	Thomas J Wood			2022-03-28	Thomas Wood	Portugal	Faro	Tavira, Cacela Velha	37.158	-7.545				Adult	M	Leg removed for DNA extraction	Barcode of Life Datasystems	Creative Commons - Share Alike	en
IBIHM1290-22	IBIHM1290-22	INV12437	INV12437	BOLD:AAD7803	DNA Barcode	Universite de Mons	Arthropoda	Insecta	Hymenoptera	Megachilidae	Megachile	Megachile pilidens Alfken, 1924	species	Thomas J Wood			2020-07-18	Thomas Wood	Portugal	Guarda	Almeida, W of Town	40.729	-6.909				Adult	F	Leg removed for DNA extraction	Barcode of Life Datasystems	Creative Commons - Share Alike	en
IBIHM1291-22	IBIHM1291-22	INV12438	INV12438	BOLD:AAD7803	DNA Barcode	Universite de Mons	Arthropoda	Insecta	Hymenoptera	Megachilidae	Megachile	Megachile pilidens Alfken, 1924	species	Thomas J Wood			2021-07-24	Thomas Wood	Spain	Castilla y Leon	Villaseca, Ermita de San Frutos, fields to S and E	41.324	-3.869				Adult	M	Leg removed for DNA extraction	Barcode of Life Datasystems	Creative Commons - Share Alike	en
IBIHM1296-22	IBIHM1296-22	INV12443	INV12443	BOLD:AET7155	DNA Barcode	Universite de Mons	Arthropoda	Insecta	Hymenoptera	Megachilidae	Chelostoma	Chelostoma campanularum (Kirby, 1802)	species	Thomas J Wood			2021-06-08	Thomas Wood	Spain	Andalusia	Sierra Nevada, Capileira to La Cebadilla	36.978	-3.355		1500	1500	Adult	M	Leg removed for DNA extraction	Barcode of Life Datasystems	Creative Commons - Share Alike	en
IBIHM1320-22	IBIHM1320-22	INV12467	INV12467	BOLD:AAJ0611	DNA Barcode	Universite de Mons	Arthropoda	Insecta	Hymenoptera	Apidae	Epeolus	Epeolus intermedius Pérez, 1884	species	Romain Le Divelec			2021-06-14	Thomas Wood	Spain	Andalusia	Sierra Nevada, Trevelez to Refugio La Campinuela	37.024	-3.266				Adult	F	Leg removed for DNA extraction	Barcode of Life Datasystems	Creative Commons - Share Alike	en
IBIHM1333-22	IBIHM1333-22	INV12480	INV12480	BOLD:ACK7071	DNA Barcode	Universite de Mons	Arthropoda	Insecta	Hymenoptera	Melittidae	Dasypoda	Dasypoda cingulata Erichson, 1835	species	Thomas J Wood			2016-05-01	Thomas Wood	Portugal	Faro	Vale da Telha, near Aljezur, area W of	37.31	-8.87				Adult	F	Leg removed for DNA extraction	Barcode of Life Datasystems	Creative Commons - Share Alike	en
IBIHM1342-22	IBIHM1342-22	INV12489	INV12489	BOLD:AAN3911	DNA Barcode	Universite de Mons	Arthropoda	Insecta	Hymenoptera	Colletidae	Colletes	Colletes pulchellus Pérez, 1903	species	Michael Kuhlmann			2021-06-11	Thomas Wood	Spain	Andalusia	Tocon de Quentar to Camino de Las Ramillas	37.238	-3.362		1200	1200	Adult	M	Leg removed for DNA extraction	Barcode of Life Datasystems	Creative Commons - Share Alike	en
IBIHM136-21	IBIHM136-21	INV12065	INV12065	BOLD:ABZ1320	DNA Barcode	Universite de Mons	Arthropoda	Insecta	Hymenoptera	Apidae	Nomada	Nomada integra Brullé, 1832	species	Thomas J Wood			2021-05-16	Thomas Wood	Spain	Castilla y Leon	Hoyocasero, El Pinar de Hoyocasero	40.395	-4.984				Adult	M	Leg removed for DNA extraction	Barcode of Life Datasystems	Creative Commons - Share Alike	en
IBIHM163-21	IBIHM163-21	INV12092	INV12092	BOLD:ABA8671	DNA Barcode	Universite de Mons	Arthropoda	Insecta	Hymenoptera	Apidae	Nomada	Nomada stigma Fabricius, 1804	species	Thomas J Wood			2021-06-09	Thomas Wood	Spain	Andalusia	Sierra Nevada, Jardin Botanico Hoya de Pedraza environs	37.113	-3.438		1900	1900	Adult	M	Leg removed for DNA extraction	Barcode of Life Datasystems	Creative Commons - Share Alike	en
IBIHM187-21	IBIHM187-21	INV12116	INV12116	BOLD:AEO1591	DNA Barcode	Universite de Mons	Arthropoda	Insecta	Hymenoptera	Apidae	Eucera	Eucera hispana Lepeletier, 1841	species	Thomas J Wood			2021-06-11	Thomas Wood	Spain	Andalusia	Tocon de Quentar to Camino de Las Ramillas	37.238	-3.361		1200	1200	Adult	F	Leg removed for DNA extraction	Barcode of Life Datasystems	Creative Commons - Share Alike	en
IBIHM192-21	IBIHM192-21	INV12121	INV12121	BOLD:AEM9739	DNA Barcode	Universite de Mons	Arthropoda	Insecta	Hymenoptera	Apidae	Eucera	Eucera nigrilabris Lepeletier, 1841	species	Thomas J Wood			2019-03-20	Thomas Wood	Portugal	Evora	Foros de Vale Figueira, Montemor-o-Novo	38.72	-8.325				Adult	F	Leg removed for DNA extraction	Barcode of Life Datasystems	Creative Commons - Share Alike	en
IBIHM211-21	IBIHM211-21	INV12140	INV12140	BOLD:AEO4497	DNA Barcode	Universite de Mons	Arthropoda	Insecta	Hymenoptera	Apidae	Anthophora	Anthophora gallica (Dalla Torre & Friese, 1895)	species	Thomas J Wood			2021-06-10	Thomas Wood	Spain	Andalusia	Sierra Nevada, Aldeire, Mirador del Marquesado	37.146	-3.049				Adult	F	Leg removed for DNA extraction	Barcode of Life Datasystems	Creative Commons - Share Alike	en
IBIHM271-21	IBIHM271-21	INV12200	INV12200	BOLD:ABU9205	DNA Barcode	Universite de Mons	Arthropoda	Insecta	Hymenoptera	Colletidae	Hylaeus	Hylaeus incongruus Förster, 1871	species	Thomas J Wood			2020-07-15	Thomas Wood	Spain	Galicia	Pena Trevinca, Penouta, Mina da Penouta	42.186	-7.02				Adult	F	Leg removed for DNA extraction	Barcode of Life Datasystems	Creative Commons - Share Alike	en
IBIHM292-21	IBIHM292-21	INV12221	INV12221	BOLD:AEH0395	DNA Barcode	Universite de Mons	Arthropoda	Insecta	Hymenoptera	Megachilidae	Icteranthidium	Icteranthidium grohmanni (Spinola, 1838)	species	Thomas J Wood			2021-07-03	Thomas Wood	Spain	Andalusia	Cenes de la Vega, Sendero del Rio Genil	37.16	-3.524		750	750	Adult	M	Leg removed for DNA extraction	Barcode of Life Datasystems	Creative Commons - Share Alike	en
IBIHM308-21	IBIHM308-21	INV12237	INV12237	BOLD:AEO5749	DNA Barcode	Universite de Mons	Arthropoda	Insecta	Hymenoptera	Megachilidae	Megachile	Megachile albisecta (Klug, 1817)	species	Thomas J Wood			2021-07-04	Thomas Wood	Spain	Andalusia	Tocon de Quentar to Camino de Las Ramillas	37.238	-3.361		1200	1200	Adult	F	Leg removed for DNA extraction	Barcode of Life Datasystems	Creative Commons - Share Alike	en
IBIHM313-21	IBIHM313-21	INV12242	INV12242	BOLD:AAY7848	DNA Barcode	Universite de Mons	Arthropoda	Insecta	Hymenoptera	Megachilidae	Megachile	Megachile giraudi Gerstäcker, 1869	species	Thomas J Wood			2021-06-29	Thomas Wood	Spain	Andalusia	Sierra Nevada, Jardin Botanico Hoya de Pedraza environs	37.113	-3.438		1900	1900	Adult	F	Leg removed for DNA extraction	Barcode of Life Datasystems	Creative Commons - Share Alike	en
IBIHM324-21	IBIHM324-21	INV12253	INV12253	BOLD:AEO4733	DNA Barcode	Universite de Mons	Arthropoda	Insecta	Hymenoptera	Megachilidae	Megachile	Megachile sicula (Rossi, 1792)	species	Thomas J Wood			2021-05-21	Thomas Wood	Spain	Andalusia	Aznalcazar, S of Pinares de Aznalcazar	37.262	-6.222				Adult	F	Leg removed for DNA extraction	Barcode of Life Datasystems	Creative Commons - Share Alike	en
IBIHM333-21	IBIHM333-21	INV12262	INV12262	BOLD:ADZ7031	DNA Barcode	Universite de Mons	Arthropoda	Insecta	Hymenoptera	Halictidae	Halictus	Halictus pollinosus Sichel, 1860	species	Thomas J Wood			2020-07-18	Thomas Wood	Portugal	Guarda	Almeida, W of Town	40.728	-6.909				Adult	F	Leg removed for DNA extraction	Barcode of Life Datasystems	Creative Commons - Share Alike	en
IBIHM368-21	IBIHM368-21	INV12297	INV12297	BOLD:ACQ2281	DNA Barcode	Universite de Mons	Arthropoda	Insecta	Hymenoptera	Halictidae	Sphecodes	Sphecodes spinulosus Hagens, 1875	species	Thomas J Wood			2021-05-15	Thomas Wood	Spain	Castilla y Leon	Madrona, 500 m NE, Arroyo del Hocino	40.901	-4.156				Adult	M	Leg removed for DNA extraction	Barcode of Life Datasystems	Creative Commons - Share Alike	en
IBIHM389-21	IBIHM389-21	INV12318	INV12318	BOLD:AAB0353	DNA Barcode	Universite de Mons	Arthropoda	Insecta	Hymenoptera	Halictidae	Lasioglossum	Lasioglossum calceatum (Scopoli, 1763)	species	Thomas J Wood			2019-05-17	Thomas Wood	Portugal	Viana do Castelo	Carreco, Praia de Fornelos	41.746	-8.876				Adult	F	Leg removed for DNA extraction	Barcode of Life Datasystems	Creative Commons - Share Alike	en
IBIHM398-21	IBIHM398-21	INV12327	INV12327	BOLD:AEO8781	DNA Barcode	Universite de Mons	Arthropoda	Insecta	Hymenoptera	Halictidae	Lasioglossum	Lasioglossum mediterraneum (Blüthgen, 1926)	species	Thomas J Wood			2021-06-11	Thomas Wood	Spain	Andalusia	Tocon de Quentar to Camino de Las Ramillas	37.238	-3.361		1200	1200	Adult	F	Leg removed for DNA extraction	Barcode of Life Datasystems	Creative Commons - Share Alike	en
IBIHM400-21	IBIHM400-21	INV12329	INV12329	BOLD:AAZ9229	DNA Barcode	Universite de Mons	Arthropoda	Insecta	Hymenoptera	Halictidae	Lasioglossum	Lasioglossum nitidiusculum (Kirby, 1802)	species	Thomas J Wood			2021-06-12	Thomas Wood	Spain	Andalusia	Sierra Nevada, Mirador Monte Ahí de Cara	37.124	-3.432		2100	2100	Adult	F	Leg removed for DNA extraction	Barcode of Life Datasystems	Creative Commons - Share Alike	en
IBIHM411-21	IBIHM411-21	INV12340	INV12340	BOLD:ADM2541	DNA Barcode	Universite de Mons	Arthropoda	Insecta	Hymenoptera	Halictidae	Lasioglossum	Lasioglossum subhirtum (Lepeletier, 1841)	species	Thomas J Wood			2021-06-24	Thomas Wood	Spain	Castilla-La Mancha	Cuenca, Molinos de Papel, 1 km N	40.098	-2.075				Adult	F	Leg removed for DNA extraction	Barcode of Life Datasystems	Creative Commons - Share Alike	en
IBIHM446-21	IBIHM446-21	INV12375	INV12375	BOLD:AEO4429	DNA Barcode	Universite de Mons	Arthropoda	Insecta	Hymenoptera	Andrenidae	Panurgus	Panurgus cephalotes Latreille, 1811	species	Thomas J Wood			2021-06-16	Thomas Wood	Spain	Andalusia	Laujar de Andarax, birth of Rio Andarax	37.009	-2.889				Adult	M	Leg removed for DNA extraction	Barcode of Life Datasystems	Creative Commons - Share Alike	en
IBIHM476-21	IBIHM476-21	INV12505	INV12505	BOLD:AEN9732	DNA Barcode	Universite de Mons	Arthropoda	Insecta	Hymenoptera	Andrenidae	Andrena	Andrena alluaudi Benoist, 1961	species	Thomas J Wood			2016-05-09	Thomas Wood	Portugal	Faro	Vale da Telha, near Aljezur, area W of	37.31	-8.87				Adult	F	Leg removed for DNA extraction	Barcode of Life Datasystems	Creative Commons - Share Alike	en
IBIHM483-21	IBIHM483-21	INV12512	INV12512	BOLD:AEN6074	DNA Barcode	Universite de Mons	Arthropoda	Insecta	Hymenoptera	Andrenidae	Andrena	Andrena ferrugineicrus Dours, 1872	species	Thomas J Wood			2015-04-06	Thomas Wood	Portugal	Faro	Figueira, near Portimao	37.16	-8.603				Adult	F	Leg removed for DNA extraction	Barcode of Life Datasystems	Creative Commons - Share Alike	en
IBIHM484-21	IBIHM484-21	INV12513	INV12513	BOLD:ACX2946	DNA Barcode	Universite de Mons	Arthropoda	Insecta	Hymenoptera	Andrenidae	Andrena	Andrena flavipes Panzer, 1799	species	Thomas J Wood			2019-05-12	Thomas Wood	Portugal	Braga	Ruivaes, N103	41.679	-8.067				Adult	F	Leg removed for DNA extraction	Barcode of Life Datasystems	Creative Commons - Share Alike	en
IBIHM492-21	IBIHM492-21	INV12521	INV12521	BOLD:AEO3736	DNA Barcode	Universite de Mons	Arthropoda	Insecta	Hymenoptera	Andrenidae	Andrena	Andrena hedikae Jaeger, 1934	species	Thomas J Wood			2020-07-18	Thomas Wood	Portugal	Guarda	Almeida, W of Town	40.728	-6.909				Adult	F	Leg removed for DNA extraction	Barcode of Life Datasystems	Creative Commons - Share Alike	en
IBIHM521-21	IBIHM521-21	INV12550	INV12550	BOLD:AAF1031	DNA Barcode	Universite de Mons	Arthropoda	Insecta	Hymenoptera	Andrenidae	Andrena	Andrena pilipes Fabricius, 1781	species	Thomas J Wood			2019-03-18	Thomas Wood	Portugal	Leiria	Casal dos Ramos, Alcobaca	39.503	-9.037				Adult	M	Leg removed for DNA extraction	Barcode of Life Datasystems	Creative Commons - Share Alike	en
IBIHM533-21	IBIHM533-21	INV12562	INV12562	BOLD:ABA7470	DNA Barcode	Universite de Mons	Arthropoda	Insecta	Hymenoptera	Andrenidae	Andrena	Andrena spreta Pérez, 1895	species	Thomas J Wood			2019-03-23	Thomas Wood	Portugal	Lisboa	Sao Joao das Lampas, Almograve	38.888	-9.396				Adult	F	Leg removed for DNA extraction	Barcode of Life Datasystems	Creative Commons - Share Alike	en
IBIHM559-21	IBIHM559-21	INV12588	INV12588	BOLD:AEO0529	DNA Barcode	Universite de Mons	Arthropoda	Insecta	Hymenoptera	Megachilidae	Hoplitis	Hoplitis bisulca (Gerstäcker, 1869)	species	Thomas J Wood			2021-06-01	Thomas Wood	Spain	Andalusia	Gaucin, Gaucin to Puerto del Hacho	36.521	-5.333				Adult	M	Leg removed for DNA extraction	Barcode of Life Datasystems	Creative Commons - Share Alike	en
IBIHM578-21	IBIHM578-21		A285	BOLD:AAC4378	DNA Barcode	University of Coimbra, FLOWer Lab	Arthropoda	Insecta	Hymenoptera	Apidae	Bombus	Bombus pascuorum (Scopoli, 1763)	species	H. Gaspar	kiwifruit orchard	pan-trap	2019-03-01	H. Gaspar et al.	Portugal	Coimbra	Soure	40.045	-8.599		25	25	adult	F	Leg removed for DNA extraction	Barcode of Life Datasystems	Creative Commons - Share Alike	en
IBIHM582-21	IBIHM582-21		INV12511	BOLD:AAB1062	DNA Barcode	University of Coimbra, FLOWer Lab	Arthropoda	Insecta	Hymenoptera	Apidae	Bombus	Bombus terrestris (Linnaeus, 1758)	species	H. Gaspar	kiwifruit orchard	netting	2019-05-28	H. Gaspar et al.	Portugal	Leiria	Guia	39.944	-8.824		71	71	adult	F	Leg removed for DNA extraction	Barcode of Life Datasystems	Creative Commons - Share Alike	en
IBIHM632-21	IBIHM632-21		INV12561	BOLD:AAI6480	DNA Barcode	University of Coimbra, FLOWer Lab	Arthropoda	Insecta	Hymenoptera	Halictidae	Halictus	Halictus subauratus (Rossi, 1792)	species	H. Gaspar	kiwifruit orchard	netting	2019-05-24	H. Gaspar et al.	Portugal	Porto	Vilar de Andorinho	41.099	-8.577		125	125	adult	F	Leg removed for DNA extraction	Barcode of Life Datasystems	Creative Commons - Share Alike	en
IBIHM639-21	IBIHM639-21		INV12568	BOLD:AEN9032	DNA Barcode	University of Coimbra, FLOWer Lab	Arthropoda	Insecta	Hymenoptera	Halictidae	Lasioglossum	Lasioglossum strictifrons (Vachal, 1895)	species	H. Gaspar	kiwifruit orchard	pan-trap	2019-06-11	H. Gaspar et al.	Portugal	Leiria	Guia	39.944	-8.824		71	71	adult	F	Leg removed for DNA extraction	Barcode of Life Datasystems	Creative Commons - Share Alike	en
IBIHM646-21	IBIHM646-21		INV12575	BOLD:AAJ3116	DNA Barcode	University of Coimbra, FLOWer Lab	Arthropoda	Insecta	Hymenoptera	Halictidae	Lasioglossum	Lasioglossum costulatum (Kriechbaumer, 1873)	species	H. Gaspar	kiwifruit orchard	netting	2019-05-30	H. Gaspar et al.	Portugal	Porto	Paredes de Viadores	41.132	-8.133		383	383	adult	F	Leg removed for DNA extraction	Barcode of Life Datasystems	Creative Commons - Share Alike	en
IBIHM669-21	IBIHM669-21		INV12598	BOLD:AAK7827	DNA Barcode	University of Coimbra, FLOWer Lab	Arthropoda	Insecta	Hymenoptera	Halictidae	Lasioglossum	Lasioglossum pauperatum (Brullé, 1832)	species	H. Gaspar	kiwifruit orchard	pan-trap	2019-04-02	H. Gaspar et al.	Portugal	Aveiro	Branca	40.738	-8.484		157	157	adult	F	Leg removed for DNA extraction	Barcode of Life Datasystems	Creative Commons - Share Alike	en
IBIHM681-21	IBIHM681-21		INV12610	BOLD:AEN9620	DNA Barcode	University of Coimbra, FLOWer Lab	Arthropoda	Insecta	Hymenoptera	Halictidae	Lasioglossum	Lasioglossum leucozonium (Schrank, 1781)	species	H. Gaspar	kiwifruit orchard	pan-trap	2019-05-01	H. Gaspar et al.	Portugal	Aveiro	Espargo	40.917	-8.579		118	118	adult	M	Leg removed for DNA extraction	Barcode of Life Datasystems	Creative Commons - Share Alike	en
IBIHM690-21	IBIHM690-21		INV12619 A619	BOLD:AAJ3388	DNA Barcode	University of Coimbra, FLOWer Lab	Arthropoda	Insecta	Hymenoptera	Halictidae	Sphecodes	Sphecodes rubicundus Hagens, 1875	species	H. Gaspar	kiwifruit orchard	netting	2019-05-23	H. Gaspar et al.	Portugal	Aveiro	Eixo e Eirol	40.599	-8.544		35	35	adult	M	Leg removed for DNA extraction	Barcode of Life Datasystems	Creative Commons - Share Alike	en
IBIHM705-21	IBIHM705-21		INV12634	BOLD:ADH8891	DNA Barcode	University of Coimbra, FLOWer Lab	Arthropoda	Insecta	Hymenoptera	Megachilidae	Osmia	Osmia ligurica Morawitz, 1868	species	H. Gaspar	kiwifruit orchard	pan-trap	2019-05-04	H. Gaspar et al.	Portugal	Aveiro	Troviscal	40.501	-8.557		42	42	adult	M	Leg removed for DNA extraction	Barcode of Life Datasystems	Creative Commons - Share Alike	en
IBIHM732-21	IBIHM732-21		INV12661	BOLD:ACX2946	DNA Barcode	University of Coimbra, FLOWer Lab	Arthropoda	Insecta	Hymenoptera	Andrenidae	Andrena	Andrena flavipes Panzer, 1799	species	Thomas J Wood	kiwifruit orchard	pan-trap	2019-04-02	H. Gaspar et al.	Portugal	Aveiro	Eixo e Eirol	40.599	-8.544		35	35	adult	F	Leg removed for DNA extraction	Barcode of Life Datasystems	Creative Commons - Share Alike	en
IBIHM735-21	IBIHM735-21		INV12664	BOLD:ACX2946	DNA Barcode	University of Coimbra, FLOWer Lab	Arthropoda	Insecta	Hymenoptera	Andrenidae	Andrena	Andrena flavipes Panzer, 1799	species	Thomas J Wood	kiwifruit orchard	netting	2019-05-24	H. Gaspar et al.	Portugal	Aveiro	Mogofores	40.463	-8.483		71	71	adult	M	Leg removed for DNA extraction	Barcode of Life Datasystems	Creative Commons - Share Alike	en
IBIHM737-21	IBIHM737-21		INV12666 A688	BOLD:AAK0287	DNA Barcode	University of Coimbra, FLOWer Lab	Arthropoda	Insecta	Hymenoptera	Andrenidae	Andrena	Andrena florea Fabricius, 1793	species	Thomas J Wood	kiwifruit orchard	pan-trap	2019-04-29	H. Gaspar et al.	Portugal	Braga	Santo Estevao (Briteiros)	41.517	-8.305		135	135	adult	M	Leg removed for DNA extraction	Barcode of Life Datasystems	Creative Commons - Share Alike	en
IBIHM739-21	IBIHM739-21		INV12668 A838	BOLD:ABA2611	DNA Barcode	University of Coimbra, FLOWer Lab	Arthropoda	Insecta	Hymenoptera	Andrenidae	Andrena	Andrena ampla Warncke, 1967	species	H. Gaspar	kiwifruit orchard	pan-trap	2019-05-26	H. Gaspar et al.	Portugal	Aveiro	Branca	40.738	-8.484		157	157	adult	F	Leg removed for DNA extraction	Barcode of Life Datasystems	Creative Commons - Share Alike	en
IBIHM771-21	IBIHM771-21		INV12700 A720	BOLD:AEO4429	DNA Barcode	University of Coimbra, FLOWer Lab	Arthropoda	Insecta	Hymenoptera	Andrenidae	Panurgus	Panurgus cephalotes Latreille, 1811	species	H. Gaspar	kiwifruit orchard	pan-trap	2019-08-18	H. Gaspar et al.	Portugal	Aveiro	Silva Escura	40.795	-8.369		740	740	adult	F	Leg removed for DNA extraction	Barcode of Life Datasystems	Creative Commons - Share Alike	en
IBIHM774-21	IBIHM774-21		INV12703	BOLD:AEO3269	DNA Barcode	University of Coimbra, FLOWer Lab	Arthropoda	Insecta	Hymenoptera	Andrenidae	Panurgus	Panurgus perezi Saunders, 1882	species	H. Gaspar	kiwifruit orchard	pan-trap	2019-08-01	H. Gaspar et al.	Portugal	Coimbra	Arazede	40.279	-8.7		74	74	adult		Leg removed for DNA extraction	Barcode of Life Datasystems	Creative Commons - Share Alike	en
IBIHM816-21	IBIHM816-21		C500	BOLD:ABZ2397	DNA Barcode	University of Coimbra, FLOWer Lab	Arthropoda	Insecta	Hymenoptera	Apidae	Eucera	Eucera nigrescens Pérez, 1879	species	H. Gaspar		netting	2021-04-18	C. Siopa et al.	Portugal	Castelo Branco	Vale de Prazeres	40.101	-7.405		460	460	adult	F	Leg removed for DNA extraction	Barcode of Life Datasystems	Creative Commons - Share Alike	en
IBIHM837-21	IBIHM837-21		INV12766	BOLD:AAF3571	DNA Barcode	University of Coimbra, FLOWer Lab	Arthropoda	Insecta	Hymenoptera	Apidae	Nomada	Nomada linsenmaieri Schwarz, 1974	species	H. Gaspar		netting	2021-05-20	C. Siopa et al.	Portugal	Castelo Branco	Vale de Prazeres	40.101	-7.405		460	460	adult	M	Leg removed for DNA extraction	Barcode of Life Datasystems	Creative Commons - Share Alike	en
IBIHM874-21	IBIHM874-21		INV12803 C1179	BOLD:AAI0259	DNA Barcode	University of Coimbra, FLOWer Lab	Arthropoda	Insecta	Hymenoptera	Halictidae	Sphecodes	Sphecodes monilicornis (Kirby, 1802)	species	H. Gaspar		netting	2021-06-22	C. Siopa et al.	Portugal	Castelo Branco	Vale de Prazeres	40.101	-7.405		460	460	adult	M	Leg removed for DNA extraction	Barcode of Life Datasystems	Creative Commons - Share Alike	en
IBIHM882-21	IBIHM882-21		INV12811	BOLD:AEN9179	DNA Barcode	University of Coimbra, FLOWer Lab	Arthropoda	Insecta	Hymenoptera	Melittidae	Dasypoda	Dasypoda morotei Quilis, 1928	species	H. Gaspar		netting	2021-04-18	C. Siopa et al.	Portugal	Castelo Branco	Vale de Prazeres	40.101	-7.405		460	460	adult	M	Leg removed for DNA extraction	Barcode of Life Datasystems	Creative Commons - Share Alike	en
IBIHM906-21	IBIHM906-21		INV12835		DNA Barcode	University of Coimbra, FLOWer Lab	Arthropoda	Insecta	Hymenoptera	Apidae	Melecta	Melecta festiva Lieftinck, 1980	species	H. Gaspar		netting	2021-03-15	C. Siopa et al.	Portugal	Castelo Branco	Vale de Prazeres	40.101	-7.405		460	460	adult	M	Leg removed for DNA extraction	Barcode of Life Datasystems	Creative Commons - Share Alike	en
IBIHM943-21	IBIHM943-21		INV12872	BOLD:AEO3428	DNA Barcode	University of Coimbra, FLOWer Lab	Arthropoda	Insecta	Hymenoptera	Andrenidae	Andrena	Andrena orbitalis Morawitz, 1871	species	H. Gaspar		netting	2021-04-19	C. Siopa et al.	Portugal	Castelo Branco	Vale de Prazeres	40.101	-7.405		460	460	adult	M	Leg removed for DNA extraction	Barcode of Life Datasystems	Creative Commons - Share Alike	en
IBIHM956-21	IBIHM956-21		INV12885	BOLD:AAE1815	DNA Barcode	University of Coimbra, FLOWer Lab	Arthropoda	Insecta	Hymenoptera	Andrenidae	Andrena	Andrena limata Smith, 1853	species	Thomas J Wood		Targeted	2021-05-19	C. Siopa et al.	Portugal	Castelo Branco	Vale de Prazeres	40.101	-7.405		460	460	adult	F	Leg removed for DNA extraction	Barcode of Life Datasystems	Creative Commons - Share Alike	en
IBIHM008-19	IBIHM008-19	INV02264	S067AZ4	BOLD:AAK7827	DNA Barcode	Andreia Penado private collection	Arthropoda	Insecta	Hymenoptera	Halictidae	Lasioglossum	Lasioglossum pauperatum (Brullé, 1832)	species				2015-05-30	Andreia Penado	Portugal	Braganca	Vale Pereiro	41.3828	-6.89737		397	397	Adult	M	Leg removed for DNA extraction	Barcode of Life Datasystems	Creative Commons - Share Alike	en
IBIHM017-19	IBIHM017-19	INV02333	S023AM1	BOLD:ABA0007	DNA Barcode	Andreia Penado private collection	Arthropoda	Insecta	Hymenoptera	Halictidae	Lasioglossum	Lasioglossum discum (Smith, 1853)	species				2015-07-26	Andreia Penado	Portugal	Braganca	Alfandega da Fe	41.3315	-6.936		472	472	Adult	M	Leg removed for DNA extraction	Barcode of Life Datasystems	Creative Commons - Share Alike	en
IBIHM020-19	IBIHM020-19	INV02353	S049AM3	BOLD:ADS9137	DNA Barcode	Andreia Penado private collection	Arthropoda	Insecta	Hymenoptera	Andrenidae	Andrena	Andrena labiata Fabricius, 1781	species				2015-04-20	Andreia Penado	Portugal	Braganca	Alfandega da Fe	41.3123	-6.92457		265	265	Adult	F	Leg removed for DNA extraction	Barcode of Life Datasystems	Creative Commons - Share Alike	en
IBIHM030-19	IBIHM030-19	INV01547	S031 AMB	BOLD:AAF4021	DNA Barcode	Andreia Penado private collection	Arthropoda	Insecta	Hymenoptera	Halictidae	Lasioglossum	Lasioglossum punctatissimum (Schenck, 1853)	species				2014-06-27	Andreia Penado	Portugal	Braganca	Cerejais	41.3053	-6.92181		321	321	Adult	F	Leg removed for DNA extraction	Barcode of Life Datasystems	Creative Commons - Share Alike	en
IBIHM041-19	IBIHM041-19	INV02260	S007AZ2	BOLD:ABV8170	DNA Barcode	Andreia Penado private collection	Arthropoda	Insecta	Hymenoptera	Halictidae	Halictus	Halictus smaragdulus Vachal, 1895	species				2015-06-19	Andreia Penado	Portugal	Braganca	Eucisia	41.3057	-7.0094		496	496	Adult	F	Leg removed for DNA extraction	Barcode of Life Datasystems	Creative Commons - Share Alike	en
IBIHM043-19	IBIHM043-19	INV02293	S063C1_1	BOLD:AEO5750	DNA Barcode	Andreia Penado private collection	Arthropoda	Insecta	Hymenoptera	Megachilidae	Megachile	Megachile albisecta (Klug, 1817)	species				2015-07-23	Andreia Penado	Portugal	Braganca	Alfandega da Fe	41.3356	-6.94717		528	528	Adult	F	Leg removed for DNA extraction	Barcode of Life Datasystems	Creative Commons - Share Alike	en
IBIHM044-19	IBIHM044-19	INV02317	S012AM2	BOLD:ABV8170	DNA Barcode	Andreia Penado private collection	Arthropoda	Insecta	Hymenoptera	Halictidae	Halictus	Halictus smaragdulus Vachal, 1895	species				2015-08-23	Andreia Penado	Portugal	Braganca	Valverde	41.2994	-6.8809		515	515	Adult	M	Leg removed for DNA extraction	Barcode of Life Datasystems	Creative Commons - Share Alike	en
IBIHM098-21	IBIHM098-21	INV12027	INV12027	BOLD:AAL3976	DNA Barcode	Universite de Mons	Arthropoda	Insecta	Hymenoptera	Apidae	Pasites	Pasites maculatus Jurine, 1807	species	Thomas J Wood			2021-06-17	Thomas Wood	Spain	Murcia	Totana, Saladares del Guadalentin	37.752	-1.39				Adult	F	Leg removed for DNA extraction	Barcode of Life Datasystems	Creative Commons - Share Alike	en
IBIHM1007-22	IBIHM1007-22	INV12606	INV12606	BOLD:AER6266	DNA Barcode	Universite de Mons	Arthropoda	Insecta	Hymenoptera	Apidae	Nomada	Nomada conjungens Herrich-Schäffer, 1839	species	Thomas J Wood			2021-06-01	Thomas Wood	Spain	Andalusia	Gaucin, Gaucin to Puerto del Hacho	36.521	-5.333				Adult	M	Leg removed for DNA extraction	Barcode of Life Datasystems	Creative Commons - Share Alike	en
IBIHM1012-22	IBIHM1012-22	INV12611	INV12611	BOLD:AEW3802	DNA Barcode	Universite de Mons	Arthropoda	Insecta	Hymenoptera	Apidae	Nomada	Nomada fallax Pérez, 1913	species	Thomas J Wood			2021-05-17	Thomas Wood	Spain	Castilla-La Mancha	Veguillas, 2 km N, Barranco de la Isa	41.012	-3.083				Adult	M	Leg removed for DNA extraction	Barcode of Life Datasystems	Creative Commons - Share Alike	en
IBIHM1014-22	IBIHM1014-22	INV12613	INV12613	BOLD:ADZ5328	DNA Barcode	Universite de Mons	Arthropoda	Insecta	Hymenoptera	Halictidae	Lasioglossum	Lasioglossum aureolum (Pérez, 1903)	species	Thomas J Wood			2019-05-17	Thomas Wood	Portugal	Viana do Castelo	Carreco, Praia de Fornelos	41.746	-8.875				Adult	F	Leg removed for DNA extraction	Barcode of Life Datasystems	Creative Commons - Share Alike	en
IBIHM1035-22	IBIHM1035-22	INV12634	INV12634	BOLD:AAK0530	DNA Barcode	Universite de Mons	Arthropoda	Insecta	Hymenoptera	Andrenidae	Andrena	Andrena combinata (Christ, 1791)	species	Thomas J Wood			2021-05-15	Thomas Wood	Spain	Castilla y Leon	Madrona, 500 m NE, Arroyo del Hocino	40.901	-4.156				Adult	F	Leg removed for DNA extraction	Barcode of Life Datasystems	Creative Commons - Share Alike	en
IBIHM1043-22	IBIHM1043-22	INV12642	INV12642	BOLD:AAJ2142	DNA Barcode	Universite de Mons	Arthropoda	Insecta	Hymenoptera	Andrenidae	Andrena	Andrena nitidula Pérez, 1903	species	Thomas J Wood			2021-05-26	Thomas Wood	Spain	Andalusia	Cortes de la Frontera, path to Llano de las Labores	36.618	-5.354				Adult	F	Leg removed for DNA extraction	Barcode of Life Datasystems	Creative Commons - Share Alike	en
IBIHM115-21	IBIHM115-21	INV12044	INV12044	BOLD:AEO1919	DNA Barcode	Universite de Mons	Arthropoda	Insecta	Hymenoptera	Apidae	Nomada	Nomada cristata Pérez, 1896	species	Thomas J Wood			2021-06-01	Thomas Wood	Spain	Andalusia	Gaucin, Gaucin to Puerto del Hacho	36.521	-5.333				Adult	F	Leg removed for DNA extraction	Barcode of Life Datasystems	Creative Commons - Share Alike	en
IBIHM1216-22	IBIHM1216-22	INV12815	INV12815	BOLD:AES1212	DNA Barcode	Universite de Mons	Arthropoda	Insecta	Hymenoptera	Andrenidae	Andrena	Andrena vulcana Dours, 1873	species	Thomas J Wood			2022-04-01	Thomas Wood	Portugal	Faro	Moncarapacho, Cerro da Cabeca	37.11	-7.78				Adult	F	Leg removed for DNA extraction	Barcode of Life Datasystems	Creative Commons - Share Alike	en
IBIHM1221-22	IBIHM1221-22	INV12820	INV12820	BOLD:AEO1830	DNA Barcode	Universite de Mons	Arthropoda	Insecta	Hymenoptera	Andrenidae	Andrena	Andrena villipes Pérez, 1895	species	Thomas J Wood			2022-03-31	Thomas Wood	Portugal	Beja	Alcoutim, Sao Bartolomeu de Via Gloria, immediately to W	37.524	-7.722				Adult	M	Leg removed for DNA extraction	Barcode of Life Datasystems	Creative Commons - Share Alike	en
IBIHM1240-22	IBIHM1240-22	INV12839	INV12839	BOLD:AAZ9232	DNA Barcode	Universite de Mons	Arthropoda	Insecta	Hymenoptera	Halictidae	Lasioglossum	Lasioglossum virens (Erichson, 1835)	species	Thomas J Wood			2022-04-03	Thomas Wood	Portugal	Faro	Monte Gordo, Retur, Praia do Cabeco	37.179	-7.474				Adult	F	Leg removed for DNA extraction	Barcode of Life Datasystems	Creative Commons - Share Alike	en
IBIHM127-21	IBIHM127-21	INV12056	INV12056	BOLD:ACE0147	DNA Barcode	Universite de Mons	Arthropoda	Insecta	Hymenoptera	Apidae	Nomada	Nomada fulvicornis Fabricius, 1793	species	Thomas J Wood			2021-07-05	Thomas Wood	Spain	Andalusia	Sierra Nevada, Trevelez to Refugio La Campinuela	37.024	-3.266				Adult	F	Leg removed for DNA extraction	Barcode of Life Datasystems	Creative Commons - Share Alike	en
IBIHM1279-22	IBIHM1279-22	INV12426	INV12426	BOLD:AES2567	DNA Barcode	Universite de Mons	Arthropoda	Insecta	Hymenoptera	Megachilidae	Osmia	Osmia tergestensis Ducke, 1897	species	Thomas J Wood			2021-06-26	Thomas Wood	Spain	Castilla-La Mancha	Huerta del Marquesado, environs N of town	40.15	-1.687				Adult	F	Leg removed for DNA extraction	Barcode of Life Datasystems	Creative Commons - Share Alike	en
IBIHM1322-22	IBIHM1322-22	INV12469	INV12469	BOLD:AEN6387	DNA Barcode	Universite de Mons	Arthropoda	Insecta	Hymenoptera	Apidae	Anthophora	Anthophora leucophaea Pérez, 1879	species	Thomas J Wood			2021-05-14	Thomas Wood	Spain	Comunidad de Madrid	Madrid, Chinchon, 6 km N, M-311	40.18	-3.446				Adult	F	Leg removed for DNA extraction	Barcode of Life Datasystems	Creative Commons - Share Alike	en
IBIHM1328-22	IBIHM1328-22	INV12475	INV12475	BOLD:ACG0777	DNA Barcode	Universite de Mons	Arthropoda	Insecta	Hymenoptera	Apidae	Ceratina	Ceratina nigrolabiata Friese, 1896	species	Thomas J Wood			2021-07-13	Thomas Wood	Spain	Castilla y Leon	Avila, La Serrada environs	40.631	-4.796				Adult	F	Leg removed for DNA extraction	Barcode of Life Datasystems	Creative Commons - Share Alike	en
IBIHM1337-22	IBIHM1337-22	INV12484	INV12484	BOLD:AEU9446	DNA Barcode	Universite de Mons	Arthropoda	Insecta	Hymenoptera	Colletidae	Colletes	Colletes foveolaris Pérez, 1903	species	Michael Kuhlmann			2021-05-11	Thomas Wood	Spain	Catalonia	Balaguer, Camarasa, Aiguabarreig Segre-Noguera Pallaresa	41.876	0.851				Adult	F	Leg removed for DNA extraction	Barcode of Life Datasystems	Creative Commons - Share Alike	en
IBIHM148-21	IBIHM148-21	INV12077	INV12077	BOLD:AAU8975	DNA Barcode	Universite de Mons	Arthropoda	Insecta	Hymenoptera	Apidae	Nomada	Nomada nobilis Herrich-Schäffer, 1839	species	Thomas J Wood			2021-06-12	Thomas Wood	Spain	Andalusia	Sierra Nevada, Mirador Monte Ahí de Cara	37.124	-3.432		2100	2100	Adult	M	Leg removed for DNA extraction	Barcode of Life Datasystems	Creative Commons - Share Alike	en
IBIHM152-21	IBIHM152-21	INV12081	INV12081	BOLD:AAF3496	DNA Barcode	Universite de Mons	Arthropoda	Insecta	Hymenoptera	Apidae	Nomada	Nomada piccioliana Magretti, 1883	species	Thomas J Wood			2021-05-16	Thomas Wood	Spain	Castilla y Leon	Hoyocasero, El Pinar de Hoyocasero	40.395	-4.984				Adult	F	Leg removed for DNA extraction	Barcode of Life Datasystems	Creative Commons - Share Alike	en
IBIHM236-21	IBIHM236-21	INV12165	INV12165	BOLD:ACM3088	DNA Barcode	Universite de Mons	Arthropoda	Insecta	Hymenoptera	Apidae	Ceratina	Ceratina chalcites Germar, 1839	species	Thomas J Wood			2021-07-04	Thomas Wood	Spain	Andalusia	Tocon de Quentar to Camino de Las Ramillas	37.238	-3.361		1200	1200	Adult	F	Leg removed for DNA extraction	Barcode of Life Datasystems	Creative Commons - Share Alike	en
IBIHM241-21	IBIHM241-21	INV12170	INV12170	BOLD:AAE9812	DNA Barcode	Universite de Mons	Arthropoda	Insecta	Hymenoptera	Apidae	Ceratina	Ceratina cyanea (Kirby, 1802)	species	Thomas J Wood			2021-06-10	Thomas Wood	Spain	Andalusia	Sierra Nevada, Puerto De La Ragua, Barranco Maja Caco	37.11	-3.036		2000	2000	Adult	M	Leg removed for DNA extraction	Barcode of Life Datasystems	Creative Commons - Share Alike	en
IBIHM245-21	IBIHM245-21	INV12174	INV12174	BOLD:AAJ9209	DNA Barcode	Universite de Mons	Arthropoda	Insecta	Hymenoptera	Apidae	Xylocopa	Xylocopa violacea (Linnaeus, 1758)	species	Thomas J Wood			2021-06-24	Thomas Wood	Spain	Castilla-La Mancha	Villalba de la Sierra, Cortados de Villalba	40.234	-2.07				Adult	F	Leg removed for DNA extraction	Barcode of Life Datasystems	Creative Commons - Share Alike	en
IBIHM251-21	IBIHM251-21	INV12180	INV12180	BOLD:AEK2943	DNA Barcode	Universite de Mons	Arthropoda	Insecta	Hymenoptera	Colletidae	Hylaeus	Hylaeus annularis (Kirby, 1802)	species	Thomas J Wood			2019-05-15	Thomas Wood	Spain	Galicia	Vilamea, 500 m N	41.881	-8.099				Adult	M	Leg removed for DNA extraction	Barcode of Life Datasystems	Creative Commons - Share Alike	en
IBIHM264-21	IBIHM264-21	INV12193	INV12193	BOLD:AAN3379	DNA Barcode	Universite de Mons	Arthropoda	Insecta	Hymenoptera	Colletidae	Hylaeus	Hylaeus kahri Förster, 1871	species	Thomas J Wood			2021-06-27	Thomas Wood	Spain	Aragon	Guadalaviar, Rambla de los Ojos	40.401	-1.744				Adult	M	Leg removed for DNA extraction	Barcode of Life Datasystems	Creative Commons - Share Alike	en
IBIHM265-21	IBIHM265-21	INV12194	INV12194	BOLD:AAK3477	DNA Barcode	Universite de Mons	Arthropoda	Insecta	Hymenoptera	Colletidae	Hylaeus	Hylaeus angustatus (Schenck, 1861)	species	Thomas J Wood			2020-07-16	Thomas Wood	Spain	Castilla y Leon	Leon, Busdongo de Arbas	42.983	-5.724				Adult	F	Leg removed for DNA extraction	Barcode of Life Datasystems	Creative Commons - Share Alike	en
IBIHM281-21	IBIHM281-21	INV12210	INV12210	BOLD:AAK3338	DNA Barcode	Universite de Mons	Arthropoda	Insecta	Hymenoptera	Colletidae	Hylaeus	Hylaeus variegatus (Fabricius, 1798)	species	Thomas J Wood			2021-05-11	Thomas Wood	Spain	Catalonia	Balaguer, Camarasa, Aiguabarreig Segre-Noguera Pallaresa	41.876	0.851				Adult	F	Leg removed for DNA extraction	Barcode of Life Datasystems	Creative Commons - Share Alike	en
IBIHM361-21	IBIHM361-21	INV12290	INV12290	BOLD:AAI0259	DNA Barcode	Universite de Mons	Arthropoda	Insecta	Hymenoptera	Halictidae	Sphecodes	Sphecodes monilicornis (Kirby, 1802)	species	Thomas J Wood			2021-06-14	Thomas Wood	Spain	Andalusia	Sierra Nevada, Trevelez to Refugio La Campinuela	37.024	-3.266				Adult	F	Leg removed for DNA extraction	Barcode of Life Datasystems	Creative Commons - Share Alike	en
IBIHM365-21	IBIHM365-21	INV12294	INV12294	BOLD:AAM4113	DNA Barcode	Universite de Mons	Arthropoda	Insecta	Hymenoptera	Halictidae	Sphecodes	Sphecodes rubripes Spinola, 1838	species	Thomas J Wood			2016-02-19	Thomas Wood	Portugal	Faro	Lagos, Ponta da Piedade	37.08	-8.669				Adult	M	Leg removed for DNA extraction	Barcode of Life Datasystems	Creative Commons - Share Alike	en
IBIHM366-21	IBIHM366-21	INV12295	INV12295	BOLD:ABA8649	DNA Barcode	Universite de Mons	Arthropoda	Insecta	Hymenoptera	Halictidae	Sphecodes	Sphecodes rufiventris (Panzer, 1798)	species	Thomas J Wood			2021-06-29	Thomas Wood	Spain	Andalusia	Sierra Nevada, El Dornajo	37.132	-3.439		1700	1700	Adult	F	Leg removed for DNA extraction	Barcode of Life Datasystems	Creative Commons - Share Alike	en
IBIHM410-21	IBIHM410-21	INV12339	INV12339	BOLD:AAW9816	DNA Barcode	Universite de Mons	Arthropoda	Insecta	Hymenoptera	Halictidae	Lasioglossum	Lasioglossum sexnotatum (Kirby, 1802)	species	Thomas J Wood			2021-06-11	Thomas Wood	Spain	Andalusia	Tocon de Quentar to Camino de Las Ramillas	37.238	-3.361		1200	1200	Adult	F	Leg removed for DNA extraction	Barcode of Life Datasystems	Creative Commons - Share Alike	en
IBIHM434-21	IBIHM434-21	INV12363	INV12363	BOLD:ACK5966	DNA Barcode	Universite de Mons	Arthropoda	Insecta	Hymenoptera	Melittidae	Dasypoda	Dasypoda dusmeti Quilis, 1928	species	Thomas J Wood			2021-06-26	Thomas Wood	Spain	Castilla-La Mancha	Pajaroncillo, 3 km SW, Arroyo de Pena Quebrada	39.93	-1.746				Adult	M	Leg removed for DNA extraction	Barcode of Life Datasystems	Creative Commons - Share Alike	en
IBIHM445-21	IBIHM445-21	INV12374	INV12374	BOLD:AEN9481	DNA Barcode	Universite de Mons	Arthropoda	Insecta	Hymenoptera	Andrenidae	Panurginus	Panurginus albopilosus (Lucas, 1849)	species	Thomas J Wood			2021-05-11	Thomas Wood	Spain	Catalonia	Balaguer, Camarasa, Aiguabarreig Segre-Noguera Pallaresa	41.876	0.851				Adult	M	Leg removed for DNA extraction	Barcode of Life Datasystems	Creative Commons - Share Alike	en
IBIHM453-21	IBIHM453-21	INV12382	INV12382	BOLD:AEO3269	DNA Barcode	Universite de Mons	Arthropoda	Insecta	Hymenoptera	Andrenidae	Panurgus	Panurgus perezi Saunders, 1882	species	Thomas J Wood			2021-06-07	Thomas Wood	Spain	Andalusia	Cenes de la Vega, Sendero del Rio Genil	37.16	-3.524		750	750	Adult	F	Leg removed for DNA extraction	Barcode of Life Datasystems	Creative Commons - Share Alike	en
IBIHM459-21	IBIHM459-21	INV12388	INV12388	BOLD:AAO8736	DNA Barcode	Universite de Mons	Arthropoda	Insecta	Hymenoptera	Megachilidae	Osmia	Osmia gallarum Spinola, 1808	species	Thomas J Wood			2021-06-10	Thomas Wood	Spain	Andalusia	Sierra Nevada, Puerto De La Ragua, Barranco Maja Caco	37.11	-3.036		2000	2000	Adult	M	Leg removed for DNA extraction	Barcode of Life Datasystems	Creative Commons - Share Alike	en
IBIHM465-21	IBIHM465-21	INV12394	INV12394	BOLD:AEO5031	DNA Barcode	Universite de Mons	Arthropoda	Insecta	Hymenoptera	Megachilidae	Osmia	Osmia niveocincta Pérez, 1879	species	Thomas J Wood			2021-06-16	Thomas Wood	Spain	Andalusia	Laujar de Andarax, birth of Rio Andarax	37.009	-2.889				Adult	F	Leg removed for DNA extraction	Barcode of Life Datasystems	Creative Commons - Share Alike	en
IBIHM471-21	IBIHM471-21	INV12500	INV12500	BOLD:ADJ3594	DNA Barcode	Universite de Mons	Arthropoda	Insecta	Hymenoptera	Andrenidae	Andrena	Andrena aeneiventris Morawitz, 1872	species	Thomas J Wood			2016-05-09	Thomas Wood	Portugal	Faro	Vale da Telha, near Aljezur, area W of	37.31	-8.87				Adult	F	Leg removed for DNA extraction	Barcode of Life Datasystems	Creative Commons - Share Alike	en
IBIHM499-21	IBIHM499-21	INV12528	INV12528	BOLD:AAK0222	DNA Barcode	Universite de Mons	Arthropoda	Insecta	Hymenoptera	Andrenidae	Andrena	Andrena lagopus Latreille, 1809	species	Thomas J Wood			2019-03-22	Thomas Wood	Portugal	Leiria	Nazare, S, Rio Alcobaca floodplain	39.571	-9.08				Adult	F	Leg removed for DNA extraction	Barcode of Life Datasystems	Creative Commons - Share Alike	en
IBIHM507-21	IBIHM507-21	INV12536	INV12536	BOLD:AAJ2143	DNA Barcode	Universite de Mons	Arthropoda	Insecta	Hymenoptera	Andrenidae	Andrena	Andrena minutula (Kirby, 1802)	species	Thomas J Wood			2019-05-12	Thomas Wood	Portugal	Vila Real	Cabril, CM1021	41.724	-8.016				Adult	F	Leg removed for DNA extraction	Barcode of Life Datasystems	Creative Commons - Share Alike	en
IBIHM517-21	IBIHM517-21	INV12546	INV12546	BOLD:AEI2585	DNA Barcode	Universite de Mons	Arthropoda	Insecta	Hymenoptera	Andrenidae	Andrena	Andrena discors Erichson, 1841	species	Thomas J Wood			2019-03-20	Thomas Wood	Portugal	Evora	Foros de Vale Figueira, Montemor-o-Novo	38.72	-8.325				Adult	M	Leg removed for DNA extraction	Barcode of Life Datasystems	Creative Commons - Share Alike	en
IBIHM562-21	IBIHM562-21	INV12591	INV12591	BOLD:ADY8979	DNA Barcode	Universite de Mons	Arthropoda	Insecta	Hymenoptera	Megachilidae	Osmia	Osmia labialis Pérez, 1879	species	Thomas J Wood			2021-06-29	Thomas Wood	Spain	Andalusia	Sierra Nevada, El Dornajo	37.132	-3.439		1700	1700	Adult	F	Leg removed for DNA extraction	Barcode of Life Datasystems	Creative Commons - Share Alike	en
IBIHM571-21	IBIHM571-21		INV12500	BOLD:AAB1062	DNA Barcode	University of Coimbra, FLOWer Lab	Arthropoda	Insecta	Hymenoptera	Apidae	Bombus	Bombus terrestris (Linnaeus, 1758)	species	H. Gaspar	kiwifruit orchard	pan-trap	2019-03-16	H. Gaspar et al.	Portugal	Aveiro	Silva Escura	40.795	-8.369		740	740	adult	F	Leg removed for DNA extraction	Barcode of Life Datasystems	Creative Commons - Share Alike	en
IBIHM577-21	IBIHM577-21		INV12506	BOLD:AAD2566	DNA Barcode	University of Coimbra, FLOWer Lab	Arthropoda	Insecta	Hymenoptera	Apidae	Bombus	Bombus hortorum (Linnaeus, 1761)	species	H. Gaspar	kiwifruit orchard	pan-trap	2019-03-11	H. Gaspar et al.	Portugal	Braga	Rendufe	41.625	-8.421		34	34	adult	F	Leg removed for DNA extraction	Barcode of Life Datasystems	Creative Commons - Share Alike	en
IBIHM590-21	IBIHM590-21		INV12519	BOLD:AEM9739	DNA Barcode	University of Coimbra, FLOWer Lab	Arthropoda	Insecta	Hymenoptera	Apidae	Eucera	Eucera nigrilabris Lepeletier, 1841	species	H. Gaspar	kiwifruit orchard	pan-trap	2019-03-11	H. Gaspar et al.	Portugal	Braga	Rendufe	41.625	-8.421		34	34	adult	M	Leg removed for DNA extraction	Barcode of Life Datasystems	Creative Commons - Share Alike	en
IBIHM608-21	IBIHM608-21		INV12537	BOLD:AAO0285	DNA Barcode	University of Coimbra, FLOWer Lab	Arthropoda	Insecta	Hymenoptera	Apidae	Ceratina	Ceratina cucurbitina (Rossi, 1792)	species	H. Gaspar	kiwifruit orchard	netting	2019-05-25	H. Gaspar et al.	Portugal	Porto	Unhao e Lordelo	41.328	-8.227		206	206	adult	M	Leg removed for DNA extraction	Barcode of Life Datasystems	Creative Commons - Share Alike	en
IBIHM633-21	IBIHM633-21		INV12562	BOLD:AEL5026	DNA Barcode	University of Coimbra, FLOWer Lab	Arthropoda	Insecta	Hymenoptera	Halictidae	Halictus	Halictus seladonius (Fabricius, 1794)	species	H. Gaspar	kiwifruit orchard	netting	2019-05-25	H. Gaspar et al.	Portugal	Porto	Unhao e Lordelo	41.328	-8.227		206	206	adult	F	Leg removed for DNA extraction	Barcode of Life Datasystems	Creative Commons - Share Alike	en
IBIHM753-21	IBIHM753-21		INV12682	BOLD:AAE5176	DNA Barcode	University of Coimbra, FLOWer Lab	Arthropoda	Insecta	Hymenoptera	Andrenidae	Andrena	Andrena angustior (Kirby, 1802)	species	Thomas J Wood	kiwifruit orchard	pan-trap	2019-03-11	H. Gaspar et al.	Portugal	Aveiro	Branca	40.738	-8.484		157	157	adult	F	Leg removed for DNA extraction	Barcode of Life Datasystems	Creative Commons - Share Alike	en
IBIHM760-21	IBIHM760-21		INV12689	BOLD:AAK0232	DNA Barcode	University of Coimbra, FLOWer Lab	Arthropoda	Insecta	Hymenoptera	Andrenidae	Andrena	Andrena labialis (Kirby, 1802)	species	H. Gaspar	kiwifruit orchard	pan-trap	2019-04-29	H. Gaspar et al.	Portugal	Coimbra	Varziela	40.369	-8.621		46	46	adult	M	Leg removed for DNA extraction	Barcode of Life Datasystems	Creative Commons - Share Alike	en
IBIHM765-21	IBIHM765-21		INV12694	BOLD:ADZ3313	DNA Barcode	University of Coimbra, FLOWer Lab	Arthropoda	Insecta	Hymenoptera	Andrenidae	Andrena	Andrena nigroolivacea Dours, 1873	species	Thomas J Wood	kiwifruit orchard	pan-trap	2019-05-01	H. Gaspar et al.	Portugal	Porto	Unhao e Lordelo	41.328	-8.227		206	206	adult	M	Leg removed for DNA extraction	Barcode of Life Datasystems	Creative Commons - Share Alike	en
IBIHM785-21	IBIHM785-21		INV12714	BOLD:AAO0285	DNA Barcode	University of Coimbra, FLOWer Lab	Arthropoda	Insecta	Hymenoptera	Apidae	Ceratina	Ceratina cucurbitina (Rossi, 1792)	species	H. Gaspar		targeted catch	2018-07-06	D. Tavares et al.	Portugal	Viseu	Picao	40.932	-7.954		661	661	adult	F	Leg removed for DNA extraction	Barcode of Life Datasystems	Creative Commons - Share Alike	en
IBIHM822-21	IBIHM822-21		INV12751 C1275	BOLD:AAE9812	DNA Barcode	University of Coimbra, FLOWer Lab	Arthropoda	Insecta	Hymenoptera	Apidae	Ceratina	Ceratina cyanea (Kirby, 1802)	species	H. Gaspar		netting	2021-07-19	C. Siopa et al.	Portugal	Castelo Branco	Vale de Prazeres	40.101	-7.405		460	460	adult	F	Leg removed for DNA extraction	Barcode of Life Datasystems	Creative Commons - Share Alike	en
IBIHM861-21	IBIHM861-21		INV12790 C1327	BOLD:ABA0007	DNA Barcode	University of Coimbra, FLOWer Lab	Arthropoda	Insecta	Hymenoptera	Halictidae	Lasioglossum	Lasioglossum discum (Smith, 1853)	species	H. Gaspar		netting	2021-07-21	C. Siopa et al.	Portugal	Castelo Branco	Vale de Prazeres	40.101	-7.405		460	460	adult	F	Leg removed for DNA extraction	Barcode of Life Datasystems	Creative Commons - Share Alike	en
IBIHM918-21	IBIHM918-21		INV12847	BOLD:AAD7803	DNA Barcode	University of Coimbra, FLOWer Lab	Arthropoda	Insecta	Hymenoptera	Megachilidae	Megachile	Megachile pilidens Alfken, 1924	species	H. Gaspar		netting	2021-07-21	C. Siopa et al.	Portugal	Castelo Branco	Vale de Prazeres	40.101	-7.405		460	460	adult	F	Leg removed for DNA extraction	Barcode of Life Datasystems	Creative Commons - Share Alike	en
IBIHM926-21	IBIHM926-21		INV12855	BOLD:AAI8422	DNA Barcode	University of Coimbra, FLOWer Lab	Arthropoda	Insecta	Hymenoptera	Megachilidae	Heriades	Heriades truncorum (Linnaeus, 1758)	species	H. Gaspar		netting	2021-06-22	C. Siopa et al.	Portugal	Castelo Branco	Vale de Prazeres	40.101	-7.405		460	460	adult	M	Leg removed for DNA extraction	Barcode of Life Datasystems	Creative Commons - Share Alike	en
IBIHM954-21	IBIHM954-21		INV12883	BOLD:AEX3903	DNA Barcode	University of Coimbra, FLOWer Lab	Arthropoda	Insecta	Hymenoptera	Andrenidae	Andrena	Andrena limata Smith, 1853	species	H. Gaspar		netting	2021-06-22	C. Siopa et al.	Portugal	Castelo Branco	Vale de Prazeres	40.101	-7.405		460	460	adult	F	Leg removed for DNA extraction	Barcode of Life Datasystems	Creative Commons - Share Alike	en
IBIHM959-21	IBIHM959-21		INV12888	BOLD:AAK0222	DNA Barcode	University of Coimbra, FLOWer Lab	Arthropoda	Insecta	Hymenoptera	Andrenidae	Andrena	Andrena lagopus Latreille, 1809	species	H. Gaspar		netting	2021-03-15	C. Siopa et al.	Portugal	Castelo Branco	Vale de Prazeres	40.101	-7.405		460	460	adult	M	Leg removed for DNA extraction	Barcode of Life Datasystems	Creative Commons - Share Alike	en
IBIHM962-21	IBIHM962-21		INV12891	BOLD:ACX2946	DNA Barcode	University of Coimbra, FLOWer Lab	Arthropoda	Insecta	Hymenoptera	Andrenidae	Andrena	Andrena flavipes Panzer, 1799	species	H. Gaspar		netting	2021-03-17	C. Siopa et al.	Portugal	Castelo Branco	Vale de Prazeres	40.101	-7.405		460	460	adult	M	Leg removed for DNA extraction	Barcode of Life Datasystems	Creative Commons - Share Alike	en
IBIHM987-21	IBIHM987-21		INV12916	BOLD:AAJ2115	DNA Barcode	University of Coimbra, FLOWer Lab	Arthropoda	Insecta	Hymenoptera	Andrenidae	Andrena	Andrena propinqua Schenck, 1853	species	H. Gaspar		netting	2021-04-18	C. Siopa et al.	Portugal	Castelo Branco	Vale de Prazeres	40.101	-7.405		460	460	adult	F	Leg removed for DNA extraction	Barcode of Life Datasystems	Creative Commons - Share Alike	en
IBIHM995-21	IBIHM995-21		INV12924	BOLD:AEO3428	DNA Barcode	University of Coimbra, FLOWer Lab	Arthropoda	Insecta	Hymenoptera	Andrenidae	Andrena	Andrena orbitalis Morawitz, 1871	species	H. Gaspar		netting	2021-03-17	C. Siopa et al.	Portugal	Castelo Branco	Vale de Prazeres	40.101	-7.405		460	460	adult	M	Leg removed for DNA extraction	Barcode of Life Datasystems	Creative Commons - Share Alike	en
IBIHY032-22	IBIHY032-22	INV15709	INV15709	BOLD:AAQ0516	DNA Barcode	Research Center in Biodiversity and Genetic Resources	Arthropoda	Insecta	Hymenoptera	Megachilidae	Megachile	Megachile pusilla Pérez, 1884	species	Rui Andrade			2021-09-15	Rui Andrade	Portugal	Beja	Mertola	37.637	-7.663				Adult		Leg removed for DNA extraction	Barcode of Life Datasystems	Creative Commons - Share Alike	en
IBIHM010-19	IBIHM010-19	INV02280	S059C2_1	BOLD:AAY8402	DNA Barcode	Andreia Penado private collection	Arthropoda	Insecta	Hymenoptera	Megachilidae	Anthidiellum	Anthidiellum strigatum (Panzer, 1804)	species				2015-07-21	Andreia Penado	Portugal	Braganca	Cerejais	41.3093	-6.93215		438	438	Adult	F	Leg removed for DNA extraction	Barcode of Life Datasystems	Creative Commons - Share Alike	en
IBIHM046-19	IBIHM046-19	INV02339	S068BR3	BOLD:AAE9812	DNA Barcode	Andreia Penado private collection	Arthropoda	Insecta	Hymenoptera	Apidae	Ceratina	Ceratina cyanea (Kirby, 1802)	species				2015-07-27	Andreia Penado	Portugal	Braganca	Sendim da Ribeira	41.308	-6.88518		525	525	Adult	F	Leg removed for DNA extraction	Barcode of Life Datasystems	Creative Commons - Share Alike	en
IBIHM1002-22	IBIHM1002-22	INV12601	INV12601	BOLD:AAF3571	DNA Barcode	Universite de Mons	Arthropoda	Insecta	Hymenoptera	Apidae	Nomada	Nomada fuscicornis Nylander, 1848	species	Thomas J Wood			2016-07-03	Thomas Wood	Portugal	Braganca	Varge, 3 km NE of	41.89	-6.65				Adult	F	Leg removed for DNA extraction	Barcode of Life Datasystems	Creative Commons - Share Alike	en
IBIHM1025-22	IBIHM1025-22	INV12624	INV12624	BOLD:AER6557	DNA Barcode	Universite de Mons	Arthropoda	Insecta	Hymenoptera	Halictidae	Lasioglossum	Lasioglossum transitorium planulum (Pérez, 1903)	subspecies	Thomas J Wood			2021-05-11	Thomas Wood	Spain	Catalonia	Balaguer, Camarasa, Aiguabarreig Segre-Noguera Pallaresa	41.876	0.851				Adult	F	Leg removed for DNA extraction	Barcode of Life Datasystems	Creative Commons - Share Alike	en
IBIHM109-21	IBIHM109-21	INV12038	INV12038	BOLD:AEO4155	DNA Barcode	Universite de Mons	Arthropoda	Insecta	Hymenoptera	Apidae	Nomada	Nomada basalis Herrich-Schäffer, 1839	species	Thomas J Wood			2021-06-01	Thomas Wood	Spain	Andalusia	Gaucin, Gaucin to Puerto del Hacho	36.521	-5.333				Adult	M	Leg removed for DNA extraction	Barcode of Life Datasystems	Creative Commons - Share Alike	en
IBIHM1229-22	IBIHM1229-22	INV12828	INV12828	BOLD:AEN9431	DNA Barcode	Universite de Mons	Arthropoda	Insecta	Hymenoptera	Andrenidae	Andrena	Andrena mariana alma Warncke, 1975	species	Thomas J Wood			2022-03-29	Thomas Wood	Portugal	Faro	Monte Gordo, Retur, Praia do Cabeco	37.179	-7.474				Adult	M	Leg removed for DNA extraction	Barcode of Life Datasystems	Creative Commons - Share Alike	en
IBIHM1233-22	IBIHM1233-22	INV12832	INV12832	BOLD:AAI4916	DNA Barcode	Universite de Mons	Arthropoda	Insecta	Hymenoptera	Apidae	Eucera	Eucera proxima Morawitz, 1875	species	Thomas J Wood			2022-04-03	Thomas Wood	Portugal	Faro	Santo Estevao, ruderal area to W	37.127	-7.717				Adult	F	Leg removed for DNA extraction	Barcode of Life Datasystems	Creative Commons - Share Alike	en
IBIHM1249-22	IBIHM1249-22	INV12848	INV12848	BOLD:AAI0260	DNA Barcode	Universite de Mons	Arthropoda	Insecta	Hymenoptera	Halictidae	Sphecodes	Sphecodes pellucidus Smith, 1845	species	Thomas J Wood			2022-03-29	Thomas Wood	Portugal	Faro	Monte Gordo, Retur, Praia do Cabeco	37.179	-7.474				Adult	F	Leg removed for DNA extraction	Barcode of Life Datasystems	Creative Commons - Share Alike	en
IBIHM1255-22	IBIHM1255-22	INV12402	INV12402	BOLD:AAE5480	DNA Barcode	Universite de Mons	Arthropoda	Insecta	Hymenoptera	Megachilidae	Hoplitis	Hoplitis claviventris (Thomson, 1872)	species	Andreas Muller			2021-07-15	Thomas Wood	Spain	Castilla y Leon	Navacepeda de Tormes, 1 km S	40.352	-5.248				Adult	F	Leg removed for DNA extraction	Barcode of Life Datasystems	Creative Commons - Share Alike	en
IBIHM1265-22	IBIHM1265-22	INV12412	INV12412	BOLD:AEO0400	DNA Barcode	Universite de Mons	Arthropoda	Insecta	Hymenoptera	Megachilidae	Hoplitis	Hoplitis albiscopa (Friese, 1899)	species	Andreas Muller			2021-05-25	Thomas Wood	Spain	Andalusia	Ronda, 10 km NE, A-367	36.837	-5.067				Adult	M	Leg removed for DNA extraction	Barcode of Life Datasystems	Creative Commons - Share Alike	en
IBIHM1287-22	IBIHM1287-22	INV12434	INV12434	BOLD:AAD6282	DNA Barcode	Universite de Mons	Arthropoda	Insecta	Hymenoptera	Megachilidae	Osmia	Osmia bicornis (Linnaeus, 1758)	species	Thomas J Wood			2021-05-16	Thomas Wood	Spain	Castilla y Leon	Hoyocasero, El Pinar de Hoyocasero	40.395	-4.984				Adult	M	Leg removed for DNA extraction	Barcode of Life Datasystems	Creative Commons - Share Alike	en
IBIHM1311-22	IBIHM1311-22	INV12458	INV12458	BOLD:AAO3396	DNA Barcode	Universite de Mons	Arthropoda	Insecta	Hymenoptera	Apidae	Thyreus	Thyreus histrionicus (Illiger, 1806)	species	Thomas J Wood			2021-07-05	Thomas Wood	Spain	Andalusia	Sierra Nevada, Trevelez environs to Barranco Madrid	37.008	-3.266				Adult	F	Leg removed for DNA extraction	Barcode of Life Datasystems	Creative Commons - Share Alike	en
IBIHM131-21	IBIHM131-21	INV12060	INV12060	BOLD:AAE5753	DNA Barcode	Universite de Mons	Arthropoda	Insecta	Hymenoptera	Apidae	Nomada	Nomada hispanica Dusmet y Alonso, 1913	species	Thomas J Wood			2019-05-13	Thomas Wood	Portugal	Viana do Castelo	Lindoso, 1.5 km E	41.872	-8.179				Adult	M	Leg removed for DNA extraction	Barcode of Life Datasystems	Creative Commons - Share Alike	en
IBIHM132-21	IBIHM132-21	INV12061	INV12061	BOLD:AEN8381	DNA Barcode	Universite de Mons	Arthropoda	Insecta	Hymenoptera	Apidae	Nomada	Nomada illustris Schmiedeknecht, 1882	species	Thomas J Wood			2021-05-13	Thomas Wood	Spain	Castilla-La Mancha	Sesena Nuevo, Arroyo del Valle Grande	40.115	-3.629				Adult	M	Leg removed for DNA extraction	Barcode of Life Datasystems	Creative Commons - Share Alike	en
IBIHM165-21	IBIHM165-21	INV12094	INV12094	BOLD:ABX5010	DNA Barcode	Universite de Mons	Arthropoda	Insecta	Hymenoptera	Apidae	Nomada	Nomada succincta Panzer, 1798	species	Thomas J Wood			2021-06-14	Thomas Wood	Spain	Andalusia	Sierra Nevada, Trevelez to Refugio La Campinuela	37.024	-3.266				Adult	F	Leg removed for DNA extraction	Barcode of Life Datasystems	Creative Commons - Share Alike	en
IBIHM170-21	IBIHM170-21	INV12099	INV12099	BOLD:AAL4610	DNA Barcode	Universite de Mons	Arthropoda	Insecta	Hymenoptera	Apidae	Eucera	Eucera hungarica Friese, 1895	species	Thomas J Wood			2021-06-10	Thomas Wood	Spain	Andalusia	Sierra Nevada, Aldeire, Mirador del Marquesado	37.146	-3.049				Adult	F	Leg removed for DNA extraction	Barcode of Life Datasystems	Creative Commons - Share Alike	en
IBIHM198-21	IBIHM198-21	INV12127	INV12127	BOLD:AEO1994	DNA Barcode	Universite de Mons	Arthropoda	Insecta	Hymenoptera	Apidae	Eucera	Eucera tricincta Erichson, 1835	species	Thomas J Wood			2021-05-19	Thomas Wood	Spain	Comunidad de Madrid	Rivas-Vaciamadrid, Canal de Manzanares to Camino de Ucles	40.322	-3.563				Adult	M	Leg removed for DNA extraction	Barcode of Life Datasystems	Creative Commons - Share Alike	en
IBIHM219-21	IBIHM219-21	INV12148	INV12148	BOLD:AEO3449	DNA Barcode	Universite de Mons	Arthropoda	Insecta	Hymenoptera	Apidae	Anthophora	Anthophora robusta (Klug, 1845)	species	Thomas J Wood			2021-06-30	Thomas Wood	Spain	Andalusia	Sierra Nevada, La Fuente del Hervidero to Collado	37.086	-3.527				Adult	F	Leg removed for DNA extraction	Barcode of Life Datasystems	Creative Commons - Share Alike	en
IBIHM223-21	IBIHM223-21	INV12152	INV12152	BOLD:ABX1552	DNA Barcode	Universite de Mons	Arthropoda	Insecta	Hymenoptera	Apidae	Amegilla	Amegilla quadrifasciata (de Villers, 1789)	species	Thomas J Wood			2021-07-02	Thomas Wood	Spain	Andalusia	Sierra Nevada, Capileira to La Cebadilla	36.978	-3.355		1500	1500	Adult	F	Leg removed for DNA extraction	Barcode of Life Datasystems	Creative Commons - Share Alike	en
IBIHM243-21	IBIHM243-21	INV12172	INV12172	BOLD:AEO4657	DNA Barcode	Universite de Mons	Arthropoda	Insecta	Hymenoptera	Apidae	Xylocopa	Xylocopa iris (Christ, 1791)	species	Thomas J Wood			2021-06-29	Thomas Wood	Spain	Andalusia	Sierra Nevada, El Dornajo	37.132	-3.439		1700	1700	Adult	F	Leg removed for DNA extraction	Barcode of Life Datasystems	Creative Commons - Share Alike	en
IBIHM250-21	IBIHM250-21	INV12179	INV12179	BOLD:AEK2943	DNA Barcode	Universite de Mons	Arthropoda	Insecta	Hymenoptera	Colletidae	Hylaeus	Hylaeus annularis (Kirby, 1802)	species	Thomas J Wood			2020-07-18	Thomas Wood	Portugal	Guarda	Almeida, W of Town	40.728	-6.909				Adult	F	Leg removed for DNA extraction	Barcode of Life Datasystems	Creative Commons - Share Alike	en
IBIHM276-21	IBIHM276-21	INV12205	INV12205	BOLD:AAE5060	DNA Barcode	Universite de Mons	Arthropoda	Insecta	Hymenoptera	Colletidae	Hylaeus	Hylaeus punctatus (Brullé, 1832)	species	Thomas J Wood			2019-08-03	Thomas Wood	Portugal	Setubal	Santana, Estr. Fonte de Carvalho	38.458	-9.102				Adult	F	Leg removed for DNA extraction	Barcode of Life Datasystems	Creative Commons - Share Alike	en
IBIHM278-21	IBIHM278-21	INV12207	INV12207	BOLD:AAI8577	DNA Barcode	Universite de Mons	Arthropoda	Insecta	Hymenoptera	Colletidae	Hylaeus	Hylaeus signatus (Panzer, 1798)	species	Thomas J Wood			2021-07-03	Thomas Wood	Spain	Andalusia	Cenes de la Vega, Sendero del Rio Genil	37.16	-3.524		750	750	Adult	M	Leg removed for DNA extraction	Barcode of Life Datasystems	Creative Commons - Share Alike	en
IBIHM279-21	IBIHM279-21	INV12208	INV12208	BOLD:AEJ3211	DNA Barcode	Universite de Mons	Arthropoda	Insecta	Hymenoptera	Colletidae	Hylaeus	Hylaeus sulphuripes (Gribodo, 1894)	species	Thomas J Wood			2021-05-25	Thomas Wood	Spain	Andalusia	Malaga, Parque del Guadalhorce	36.672	-4.462				Adult	F	Leg removed for DNA extraction	Barcode of Life Datasystems	Creative Commons - Share Alike	en
IBIHM283-21	IBIHM283-21	INV12212	INV12212	BOLD:AEN7284	DNA Barcode	Universite de Mons	Arthropoda	Insecta	Hymenoptera	Megachilidae	Anthidiellum	Anthidiellum breviusculum (Pérez, 1890)	species	Thomas J Wood			2021-07-04	Thomas Wood	Spain	Andalusia	Tocon de Quentar to Camino de Las Ramillas	37.238	-3.361		1200	1200	Adult	M	Leg removed for DNA extraction	Barcode of Life Datasystems	Creative Commons - Share Alike	en
IBIHM297-21	IBIHM297-21	INV12226	INV12226	BOLD:AEO1983	DNA Barcode	Universite de Mons	Arthropoda	Insecta	Hymenoptera	Megachilidae	Pseudoanthidium	Pseudoanthidium reticulatum (Mocsáry, 1884)	species	Thomas J Wood			2021-07-04	Thomas Wood	Spain	Andalusia	Tocon de Quentar to Camino de Las Ramillas	37.238	-3.361		1200	1200	Adult	M	Leg removed for DNA extraction	Barcode of Life Datasystems	Creative Commons - Share Alike	en
IBIHM301-21	IBIHM301-21	INV12230	INV12230	BOLD:AEA0375	DNA Barcode	Universite de Mons	Arthropoda	Insecta	Hymenoptera	Megachilidae	Rhodanthidium	Rhodanthidium siculum (Spinola, 1838)	species	Thomas J Wood			2021-05-22	Thomas Wood	Spain	Andalusia	Vejer de la Frontera, Patria environs	36.268	-6.013				Adult	M	Leg removed for DNA extraction	Barcode of Life Datasystems	Creative Commons - Share Alike	en
IBIHM375-21	IBIHM375-21	INV12304	INV12304	BOLD:ADZ4420	DNA Barcode	Universite de Mons	Arthropoda	Insecta	Hymenoptera	Halictidae	Lasioglossum	Lasioglossum buccale (Pérez, 1903)	species	Thomas J Wood			2020-07-15	Thomas Wood	Spain	Galicia	Pena Maseira, Cadavos, 2 km NE	41.992	-6.994				Adult	F	Leg removed for DNA extraction	Barcode of Life Datasystems	Creative Commons - Share Alike	en
IBIHM391-21	IBIHM391-21	INV12320	INV12320	BOLD:AAK8392	DNA Barcode	Universite de Mons	Arthropoda	Insecta	Hymenoptera	Halictidae	Lasioglossum	Lasioglossum laevigatum (Kirby, 1802)	species	Thomas J Wood			2021-05-16	Thomas Wood	Spain	Castilla y Leon	Hoyocasero, El Pinar de Hoyocasero	40.395	-4.984				Adult	F	Leg removed for DNA extraction	Barcode of Life Datasystems	Creative Commons - Share Alike	en
IBIHM409-21	IBIHM409-21	INV12338	INV12338	BOLD:AAE5918	DNA Barcode	Universite de Mons	Arthropoda	Insecta	Hymenoptera	Halictidae	Lasioglossum	Lasioglossum lucidulum (Schenck, 1861)	species	Thomas J Wood			2019-05-13	Thomas Wood	Portugal	Viana do Castelo	Lindoso, 1.5 km E	41.872	-8.179				Adult	F	Leg removed for DNA extraction	Barcode of Life Datasystems	Creative Commons - Share Alike	en
IBIHM415-21	IBIHM415-21	INV12344	INV12344	BOLD:AAE1789	DNA Barcode	Universite de Mons	Arthropoda	Insecta	Hymenoptera	Halictidae	Lasioglossum	Lasioglossum xanthopus (Kirby, 1802)	species	Thomas J Wood			2021-06-06	Thomas Wood	Spain	Andalusia	Sierra Nevada, Mirador Monte Ahí de Cara	37.124	-3.432		2100	2100	Adult	F	Leg removed for DNA extraction	Barcode of Life Datasystems	Creative Commons - Share Alike	en
IBIHM439-21	IBIHM439-21	INV12368	INV12368	BOLD:AAF4411	DNA Barcode	Universite de Mons	Arthropoda	Insecta	Hymenoptera	Melittidae	Melitta	Melitta leporina (Panzer, 1799)	species	Thomas J Wood			2020-06-25	Thomas Wood	Spain	Catalonia	Pedret, Marza	42.306	3.078				Adult	F	Leg removed for DNA extraction	Barcode of Life Datasystems	Creative Commons - Share Alike	en
IBIHM454-21	IBIHM454-21	INV12383	INV12383	BOLD:ADD6906	DNA Barcode	Universite de Mons	Arthropoda	Insecta	Hymenoptera	Megachilidae	Hoplitis	Hoplitis annulata (Latreille, 1811)	species	Thomas J Wood			2021-05-19	Thomas Wood	Spain	Comunidad de Madrid	Rivas-Vaciamadrid, Canal de Manzanares to Camino de Ucles	40.322	-3.563				Adult	M	Leg removed for DNA extraction	Barcode of Life Datasystems	Creative Commons - Share Alike	en
IBIHM485-21	IBIHM485-21	INV12514	INV12514	BOLD:AAK0287	DNA Barcode	Universite de Mons	Arthropoda	Insecta	Hymenoptera	Andrenidae	Andrena	Andrena florea Fabricius, 1793	species	Thomas J Wood			2019-03-21	Thomas Wood	Portugal	Faro	Odeceixe, N120 x Urbanizacao dos Malhadais intersection	37.425	-8.767				Adult	M	Leg removed for DNA extraction	Barcode of Life Datasystems	Creative Commons - Share Alike	en
IBIHM488-21	IBIHM488-21	INV12517	INV12517	BOLD:AEO6270	DNA Barcode	Universite de Mons	Arthropoda	Insecta	Hymenoptera	Andrenidae	Andrena	Andrena fuscosa Erichson, 1835	species	Thomas J Wood			2019-05-14	Thomas Wood	Portugal	Braga	Confurco, Varzea Cova	41.498	-8.076				Adult	F	Leg removed for DNA extraction	Barcode of Life Datasystems	Creative Commons - Share Alike	en
IBIHM520-21	IBIHM520-21	INV12549	INV12549	BOLD:AAF1031	DNA Barcode	Universite de Mons	Arthropoda	Insecta	Hymenoptera	Andrenidae	Andrena	Andrena pilipes Fabricius, 1781	species	Thomas J Wood			2019-03-18	Thomas Wood	Portugal	Leiria	Arrimal, PN das Serras de Aire e Candeeiros	39.486	-8.883				Adult	F	Leg removed for DNA extraction	Barcode of Life Datasystems	Creative Commons - Share Alike	en
IBIHM545-21	IBIHM545-21	INV12574	INV12574	BOLD:AEO1830	DNA Barcode	Universite de Mons	Arthropoda	Insecta	Hymenoptera	Andrenidae	Andrena	Andrena villipes Pérez, 1895	species	Thomas J Wood			2015-04-03	Thomas Wood	Portugal	Faro	Carrapateira	37.19	-8.9				Adult	F	Leg removed for DNA extraction	Barcode of Life Datasystems	Creative Commons - Share Alike	en
IBIHM573-21	IBIHM573-21		INV12502	BOLD:AAB1062	DNA Barcode	University of Coimbra, FLOWer Lab	Arthropoda	Insecta	Hymenoptera	Apidae	Bombus	Bombus terrestris (Linnaeus, 1758)	species	H. Gaspar	kiwifruit orchard	netting	2019-05-23	H. Gaspar et al.	Portugal	Aveiro	Eixo e Eirol	40.599	-8.544		35	35	adult	F	Leg removed for DNA extraction	Barcode of Life Datasystems	Creative Commons - Share Alike	en
IBIHM586-21	IBIHM586-21		INV12515	BOLD:AEN8725	DNA Barcode	University of Coimbra, FLOWer Lab	Arthropoda	Insecta	Hymenoptera	Apidae	Anthophora	Anthophora plumipes (Pallas, 1772)	species	H. Gaspar	kiwifruit orchard	netting	2019-05-20	H. Gaspar et al.	Portugal	Coimbra	Soure	40.045	-8.599		25	25	adult	M	Leg removed for DNA extraction	Barcode of Life Datasystems	Creative Commons - Share Alike	en
IBIHM618-21	IBIHM618-21		INV12547	BOLD:AAN4492	DNA Barcode	University of Coimbra, FLOWer Lab	Arthropoda	Insecta	Hymenoptera	Halictidae	Halictus	Halictus scabiosae (Rossi, 1790)	species	H. Gaspar	kiwifruit orchard	pan-trap	2019-09-15	H. Gaspar et al.	Portugal	Aveiro	Silva Escura	40.795	-8.369		740	740	adult	M	Leg removed for DNA extraction	Barcode of Life Datasystems	Creative Commons - Share Alike	en
IBIHM653-21	IBIHM653-21		INV12582	BOLD:AAB3147	DNA Barcode	University of Coimbra, FLOWer Lab	Arthropoda	Insecta	Hymenoptera	Halictidae	Lasioglossum	Lasioglossum zonulum (Smith, 1848)	species	H. Gaspar	kiwifruit orchard	pan-trap	2019-05-01	H. Gaspar et al.	Portugal	Aveiro	Espargo	40.917	-8.579		118	118	adult	M	Leg removed for DNA extraction	Barcode of Life Datasystems	Creative Commons - Share Alike	en
IBIHM656-21	IBIHM656-21		INV12585	BOLD:AAY9961	DNA Barcode	University of Coimbra, FLOWer Lab	Arthropoda	Insecta	Hymenoptera	Halictidae	Sphecodes	Sphecodes marginatus Hagens, 1882	species	H. Gaspar	kiwifruit orchard	netting	2019-05-28	H. Gaspar et al.	Portugal	Coimbra	Varziela	40.369	-8.621		46	46	adult	M	Leg removed for DNA extraction	Barcode of Life Datasystems	Creative Commons - Share Alike	en
IBIHM682-21	IBIHM682-21		INV12611	BOLD:AEN9620	DNA Barcode	University of Coimbra, FLOWer Lab	Arthropoda	Insecta	Hymenoptera	Halictidae	Lasioglossum	Lasioglossum leucozonium (Schrank, 1781)	species	H. Gaspar	kiwifruit orchard	pan-trap	2019-06-11	H. Gaspar et al.	Portugal	Leiria	Guia	39.944	-8.824		71	71	adult	M	Leg removed for DNA extraction	Barcode of Life Datasystems	Creative Commons - Share Alike	en
IBIHM702-21	IBIHM702-21		INV12631	BOLD:AAE5409	DNA Barcode	University of Coimbra, FLOWer Lab	Arthropoda	Insecta	Hymenoptera	Megachilidae	Osmia	Osmia aurulenta (Panzer, 1799)	species	H. Gaspar	kiwifruit orchard	netting	2019-05-29	H. Gaspar et al.	Portugal	Coimbra	Arazede	40.279	-8.7		74	74	adult	F	Leg removed for DNA extraction	Barcode of Life Datasystems	Creative Commons - Share Alike	en
IBIHM710-21	IBIHM710-21		INV12639	BOLD:AEA2838	DNA Barcode	University of Coimbra, FLOWer Lab	Arthropoda	Insecta	Hymenoptera	Megachilidae	Osmia	Osmia signata Erichson, 1839	species	H. Gaspar	kiwifruit orchard	pan-trap	2019-07-31	H. Gaspar et al.	Portugal	Leiria	Guia	39.944	-8.824		71	71	adult	F	Leg removed for DNA extraction	Barcode of Life Datasystems	Creative Commons - Share Alike	en
IBIHM733-21	IBIHM733-21		INV12662	BOLD:ACX2946	DNA Barcode	University of Coimbra, FLOWer Lab	Arthropoda	Insecta	Hymenoptera	Andrenidae	Andrena	Andrena flavipes Panzer, 1799	species	Thomas J Wood	kiwifruit orchard	pan-trap	2019-04-02	H. Gaspar et al.	Portugal	Aveiro	Eixo e Eirol	40.599	-8.544		35	35	adult	F	Leg removed for DNA extraction	Barcode of Life Datasystems	Creative Commons - Share Alike	en
IBIHM744-21	IBIHM744-21		INV12673	BOLD:AAC8068	DNA Barcode	University of Coimbra, FLOWer Lab	Arthropoda	Insecta	Hymenoptera	Andrenidae	Andrena	Andrena nigroaenea (Kirby, 1802)	species	Thomas J Wood	kiwifruit orchard	pan-trap	2019-05-04	H. Gaspar et al.	Portugal	Aveiro	Troviscal	40.501	-8.557		42	42	adult	M	Leg removed for DNA extraction	Barcode of Life Datasystems	Creative Commons - Share Alike	en
IBIHM770-21	IBIHM770-21	A759	INV12699	BOLD:AAK0552	DNA Barcode	University of Coimbra, FLOWer Lab	Arthropoda	Insecta	Hymenoptera	Andrenidae	Andrena	Andrena alfkenella Perkins, 1914	species	H. Gaspar	kiwifruit orchard	pan-trap	2019-05-01	H. Gaspar et al.	Portugal	Coimbra	Soure	40.045	-8.599		25	25	adult	F	Leg removed for DNA extraction	Barcode of Life Datasystems	Creative Commons - Share Alike	en
IBIHM777-21	IBIHM777-21		INV12706	BOLD:ABY7961	DNA Barcode	University of Coimbra, FLOWer Lab	Arthropoda	Insecta	Hymenoptera	Apidae	Nomada	Nomada striata Fabricius, 1793	species	H. Gaspar		targeted catch	2018-07-06	D. Tavares et al.	Portugal	Viseu	Picao	40.932	-7.954		661	661	adult	F	Leg removed for DNA extraction	Barcode of Life Datasystems	Creative Commons - Share Alike	en
IBIHM781-21	IBIHM781-21		INV12710	BOLD:AEO1963	DNA Barcode	University of Coimbra, FLOWer Lab	Arthropoda	Insecta	Hymenoptera	Apidae	Nomada	Nomada merceti Alfken, 1909	species	H. Gaspar		targeted catch	2018-07-10	D. Tavares et al.	Portugal	Viseu	Eiriz	40.935	-8.033		522	522	adult	M	Leg removed for DNA extraction	Barcode of Life Datasystems	Creative Commons - Share Alike	en
IBIHM782-21	IBIHM782-21		INV12711	BOLD:AAF3571	DNA Barcode	University of Coimbra, FLOWer Lab	Arthropoda	Insecta	Hymenoptera	Apidae	Nomada	Nomada linsenmaieri Schwarz, 1974	species	H. Gaspar		targeted catch	2018-06-27	D. Tavares et al.	Portugal	Viseu	Alhoes	40.984	-8.028		1033	1033	adult	M	Leg removed for DNA extraction	Barcode of Life Datasystems	Creative Commons - Share Alike	en
IBIHM786-21	IBIHM786-21		INV12715	BOLD:AAE9812	DNA Barcode	University of Coimbra, FLOWer Lab	Arthropoda	Insecta	Hymenoptera	Apidae	Ceratina	Ceratina cyanea (Kirby, 1802)	species	H. Gaspar		targeted catch	2018-07-06	D. Tavares et al.	Portugal	Viseu	Picao	40.932	-7.954		661	661	adult	F	Leg removed for DNA extraction	Barcode of Life Datasystems	Creative Commons - Share Alike	en
IBIHM793-21	IBIHM793-21		INV12722	BOLD:AAE5080	DNA Barcode	University of Coimbra, FLOWer Lab	Arthropoda	Insecta	Hymenoptera	Colletidae	Hylaeus	Hylaeus communis Nylander, 1852	species	H. Gaspar		targeted catch	2018-07-07	D. Tavares et al.	Portugal	Viseu	Sobradinho	40.935	-7.967		684	684	adult	F	Leg removed for DNA extraction	Barcode of Life Datasystems	Creative Commons - Share Alike	en
IBIHM796-21	IBIHM796-21		INV12725	BOLD:AEO3916	DNA Barcode	University of Coimbra, FLOWer Lab	Arthropoda	Insecta	Hymenoptera	Andrenidae	Andrena	Andrena schencki Morawitz, 1866	species	H. Gaspar		targeted catch	2018-06-20	D. Tavares et al.	Portugal	Viseu	Rossao	40.975	-7.944		1144	1144	adult	F	Leg removed for DNA extraction	Barcode of Life Datasystems	Creative Commons - Share Alike	en
IBIHM810-21	IBIHM810-21		INV12739 C663	BOLD:ABZ2397	DNA Barcode	University of Coimbra, FLOWer Lab	Arthropoda	Insecta	Hymenoptera	Apidae	Eucera	Eucera nigrescens Pérez, 1879	species	H. Gaspar		netting	2021-04-18	C. Siopa et al.	Portugal	Castelo Branco	Vale de Prazeres	40.101	-7.405		460	460	adult	M	Leg removed for DNA extraction	Barcode of Life Datasystems	Creative Commons - Share Alike	en
IBIHM825-21	IBIHM825-21		INV12754	BOLD:ADF8180	DNA Barcode	University of Coimbra, FLOWer Lab	Arthropoda	Insecta	Hymenoptera	Apidae	Ceratina	Ceratina dallatorreana Friese, 1896	species	H. Gaspar		netting	2021-07-19	C. Siopa et al.	Portugal	Castelo Branco	Vale de Prazeres	40.101	-7.405		460	460	adult	F	Leg removed for DNA extraction	Barcode of Life Datasystems	Creative Commons - Share Alike	en
IBIHM832-21	IBIHM832-21		INV12761	BOLD:AAU8975	DNA Barcode	University of Coimbra, FLOWer Lab	Arthropoda	Insecta	Hymenoptera	Apidae	Nomada	Nomada nobilis Herrich-Schäffer, 1839	species	H. Gaspar		netting	2021-04-17	C. Siopa et al.	Portugal	Castelo Branco	Vale de Prazeres	40.101	-7.405		460	460	adult	F	Leg removed for DNA extraction	Barcode of Life Datasystems	Creative Commons - Share Alike	en
IBIHM834-21	IBIHM834-21		INV12763	BOLD:AEO0073	DNA Barcode	University of Coimbra, FLOWer Lab	Arthropoda	Insecta	Hymenoptera	Apidae	Nomada	Nomada duplex Smith, 1854	species	H. Gaspar		netting	2021-02-14	C. Siopa et al.	Portugal	Castelo Branco	Vale de Prazeres	40.101	-7.405		460	460	adult	M	Leg removed for DNA extraction	Barcode of Life Datasystems	Creative Commons - Share Alike	en
IBIHM841-21	IBIHM841-21		INV12770	BOLD:AEN8255	DNA Barcode	University of Coimbra, FLOWer Lab	Arthropoda	Insecta	Hymenoptera	Apidae	Nomada	Nomada sanguinea Smith, 1854	species	H. Gaspar		netting	2021-06-22	C. Siopa et al.	Portugal	Castelo Branco	Vale de Prazeres	40.101	-7.405		460	460	adult	F	Leg removed for DNA extraction	Barcode of Life Datasystems	Creative Commons - Share Alike	en
IBIHM848-21	IBIHM848-21		INV12777	BOLD:AEW1421	DNA Barcode	University of Coimbra, FLOWer Lab	Arthropoda	Insecta	Hymenoptera	Halictidae	Lasioglossum	Lasioglossum xanthopus (Kirby, 1802)	species	H. Gaspar		netting	2021-04-17	C. Siopa et al.	Portugal	Castelo Branco	Vale de Prazeres	40.101	-7.405		460	460	adult	F	Leg removed for DNA extraction	Barcode of Life Datasystems	Creative Commons - Share Alike	en
IBIHM873-21	IBIHM873-21		INV12802	BOLD:AEO6580	DNA Barcode	University of Coimbra, FLOWer Lab	Arthropoda	Insecta	Hymenoptera	Halictidae	Sphecodes	Sphecodes alternatus Smith, 1853	species	H. Gaspar		netting	2021-06-23	C. Siopa et al.	Portugal	Castelo Branco	Vale de Prazeres	40.101	-7.405		460	460	adult	M	Leg removed for DNA extraction	Barcode of Life Datasystems	Creative Commons - Share Alike	en
IBIHM936-21	IBIHM936-21		INV12865	BOLD:ADD6906	DNA Barcode	University of Coimbra, FLOWer Lab	Arthropoda	Insecta	Hymenoptera	Megachilidae	Hoplitis	Hoplitis annulata (Latreille, 1811)	species	H. Gaspar		netting	2021-06-24	C. Siopa et al.	Portugal	Castelo Branco	Vale de Prazeres	40.101	-7.405		460	460	adult	F	Leg removed for DNA extraction	Barcode of Life Datasystems	Creative Commons - Share Alike	en
IBIHM944-21	IBIHM944-21		INV12873	BOLD:AEO3428	DNA Barcode	University of Coimbra, FLOWer Lab	Arthropoda	Insecta	Hymenoptera	Andrenidae	Andrena	Andrena orbitalis Morawitz, 1871	species	H. Gaspar		netting	2021-04-18	C. Siopa et al.	Portugal	Castelo Branco	Vale de Prazeres	40.101	-7.405		460	460	adult	F	Leg removed for DNA extraction	Barcode of Life Datasystems	Creative Commons - Share Alike	en
IBIHM999-21	IBIHM999-21		C396	BOLD:AAK0399	DNA Barcode	University of Coimbra, FLOWer Lab	Arthropoda	Insecta	Hymenoptera	Andrenidae	Andrena	Andrena ovatula (Kirby, 1802)	species	H. Gaspar		netting	2021-03-16	C. Siopa et al.	Portugal	Castelo Branco	Vale de Prazeres	40.101	-7.405		460	460	adult	F	Leg removed for DNA extraction	Barcode of Life Datasystems	Creative Commons - Share Alike	en
IBIHM005-19	IBIHM005-19	INV01553	PT14 AZ	BOLD:ABV4897	DNA Barcode	Andreia Penado private collection	Arthropoda	Insecta	Hymenoptera	Halictidae	Halictus	Halictus gemmeus Dours, 1872	species				2014-08-05	Andreia Penado	Portugal	Braganca	Sendim da Serra	41.306	-6.97851		517	517	Adult	F	Leg removed for DNA extraction	Barcode of Life Datasystems	Creative Commons - Share Alike	en
IBIHM011-19	IBIHM011-19	INV02286	S009C4_2	BOLD:AAN4168	DNA Barcode	Andreia Penado private collection	Arthropoda	Insecta	Hymenoptera	Andrenidae	Andrena	Andrena rhenana E.Stöckhert, 1930	species				2015-04-15	Andreia Penado	Portugal	Braganca	Eucisia	41.3129	-6.98683		526	526	Adult	F	Leg removed for DNA extraction	Barcode of Life Datasystems	Creative Commons - Share Alike	en
IBIHM032-19	IBIHM032-19	INV01552	S043 AMB	BOLD:ABV4897	DNA Barcode	Andreia Penado private collection	Arthropoda	Insecta	Hymenoptera	Halictidae	Halictus	Halictus gemmeus Dours, 1872	species				2014-08-11	Andreia Penado	Portugal	Braganca	Parada	41.2876	-6.88615		490	490	Adult	F	Leg removed for DNA extraction	Barcode of Life Datasystems	Creative Commons - Share Alike	en
IBIHM034-19	IBIHM034-19	INV01563	S048 AMA	BOLD:AAI6480	DNA Barcode	Andreia Penado private collection	Arthropoda	Insecta	Hymenoptera	Halictidae	Halictus	Halictus subauratus (Rossi, 1792)	species				2014-08-04	Andreia Penado	Portugal	Braganca	Sendim da Ribeira	41.3174	-6.9254		320	320	Adult	F	Leg removed for DNA extraction	Barcode of Life Datasystems	Creative Commons - Share Alike	en
IBIHM038-19	IBIHM038-19	INV01584	S031 AZ	BOLD:ABU9205	DNA Barcode	Andreia Penado private collection	Arthropoda	Insecta	Hymenoptera	Colletidae	Hylaeus	Hylaeus incongruus Förster, 1871	species				2014-08-06	Andreia Penado	Portugal	Braganca	Cerejais	41.3053	-6.92181		321	321	Adult	F	Leg removed for DNA extraction	Barcode of Life Datasystems	Creative Commons - Share Alike	en
IBIHM067-20	IBIHM067-20	INV09254	PBL0102	BOLD:AAC4884	DNA Barcode	Research Center in Biodiversity and Genetic Resources	Arthropoda	Insecta	Hymenoptera	Apidae	Nomada	Nomada marshamella (Kirby, 1802)	species				2019-04-27	Pedro Brito Lopes	Portugal	Castelo Branco	Trigais	40.243	-7.714				Adult		Leg removed for DNA extraction	Barcode of Life Datasystems	Creative Commons - Share Alike	en
IBIHM101-21	IBIHM101-21	INV12030	INV12030	BOLD:AAC7051	DNA Barcode	Universite de Mons	Arthropoda	Insecta	Hymenoptera	Apidae	Ammobates	Ammobates punctatus (Fabricius, 1804)	species	Thomas J Wood			2016-04-26	Thomas Wood	Portugal	Faro	Praia do Cabeco, near Monte Gordo	37.18	-7.47				Adult	M	Leg removed for DNA extraction	Barcode of Life Datasystems	Creative Commons - Share Alike	en
IBIHM1017-22	IBIHM1017-22	INV12616	INV12616	BOLD:ADZ2937	DNA Barcode	Universite de Mons	Arthropoda	Insecta	Hymenoptera	Halictidae	Lasioglossum	Lasioglossum littorale (Blüthgen, 1924)	species	Thomas J Wood			2019-05-11	Thomas Wood	Portugal	Porto	Paisagem Protegida Regional Litoral Vila do Conde	41.317	-8.734				Adult	F	Leg removed for DNA extraction	Barcode of Life Datasystems	Creative Commons - Share Alike	en
IBIHM1029-22	IBIHM1029-22	INV12628	INV12628	BOLD:AEK9626	DNA Barcode	Universite de Mons	Arthropoda	Insecta	Hymenoptera	Andrenidae	Andrena	Andrena bicolorata (Rossi, 1790)	species	Thomas J Wood			2015-04-06	Thomas Wood	Portugal	Faro	Figueira, near Portimao	37.16	-8.603				Adult	F	Leg removed for DNA extraction	Barcode of Life Datasystems	Creative Commons - Share Alike	en
IBIHM1039-22	IBIHM1039-22	INV12638	INV12638	BOLD:AAE5176	DNA Barcode	Universite de Mons	Arthropoda	Insecta	Hymenoptera	Andrenidae	Andrena	Andrena angustior (Kirby, 1802)	species	Thomas J Wood			2021-05-17	Thomas Wood	Spain	Castilla-La Mancha	Bustares, 2 km N, Alto Rey	41.164	-3.067		1780	1780	Adult	F	Leg removed for DNA extraction	Barcode of Life Datasystems	Creative Commons - Share Alike	en
IBIHM1042-22	IBIHM1042-22	INV12641	INV12641	BOLD:AEO1242	DNA Barcode	Universite de Mons	Arthropoda	Insecta	Hymenoptera	Andrenidae	Andrena	Andrena truncatilabris Morawitz, 1877	species	Thomas J Wood			2021-05-26	Thomas Wood	Spain	Andalusia	Cortes de la Frontera, path to Llano de las Labores	36.618	-5.354				Adult	F	Leg removed for DNA extraction	Barcode of Life Datasystems	Creative Commons - Share Alike	en
IBIHM1044-22	IBIHM1044-22	INV12643	INV12643	BOLD:AAJ2115	DNA Barcode	Universite de Mons	Arthropoda	Insecta	Hymenoptera	Andrenidae	Andrena	Andrena propinqua Schenck, 1853	species	Thomas J Wood			2021-05-29	Thomas Wood	Spain	Andalusia	Juzcar, Juzcar to Sendero de la Eras	36.635	-5.171				Adult	F	Leg removed for DNA extraction	Barcode of Life Datasystems	Creative Commons - Share Alike	en
IBIHM111-21	IBIHM111-21	INV12040	INV12040	BOLD:AAE5755	DNA Barcode	Universite de Mons	Arthropoda	Insecta	Hymenoptera	Apidae	Nomada	Nomada bifasciata Olivier, 1811	species	Thomas J Wood			2016-07-03	Thomas Wood	Portugal	Braganca	Reconco, N Braganca	41.59	-6.696				Adult	F	Leg removed for DNA extraction	Barcode of Life Datasystems	Creative Commons - Share Alike	en
IBIHM1274-22	IBIHM1274-22	INV12421	INV12421	BOLD:AAI1794	DNA Barcode	Universite de Mons	Arthropoda	Insecta	Hymenoptera	Megachilidae	Hoplitis	Hoplitis adunca (Panzer, 1798)	species	Thomas J Wood			2021-05-19	Thomas Wood	Spain	Comunidad de Madrid	Rivas-Vaciamadrid, Canal de Manzanares to Camino de Ucles	40.322	-3.563				Adult	F	Leg removed for DNA extraction	Barcode of Life Datasystems	Creative Commons - Share Alike	en
IBIHM1285-22	IBIHM1285-22	INV12432	INV12432	BOLD:AEO5031	DNA Barcode	Universite de Mons	Arthropoda	Insecta	Hymenoptera	Megachilidae	Osmia	Osmia niveocincta Pérez, 1879	species	Thomas J Wood			2019-05-15	Thomas Wood	Spain	Galicia	Vilamea, 500 m N	41.881	-8.099				Adult	M	Leg removed for DNA extraction	Barcode of Life Datasystems	Creative Commons - Share Alike	en
IBIHM1303-22	IBIHM1303-22	INV12450	INV12450	BOLD:AAV8048	DNA Barcode	Universite de Mons	Arthropoda	Insecta	Hymenoptera	Megachilidae	Coelioxys	Coelioxys afer Lepeletier, 1941	species	Thomas J Wood			2021-07-11	Thomas Wood	Spain	Comunidad de Madrid	Villar del Olmo, 2 km SE, Arroyo de Val	40.322	-3.204				Adult	F	Leg removed for DNA extraction	Barcode of Life Datasystems	Creative Commons - Share Alike	en
IBIHM1306-22	IBIHM1306-22	INV12453	INV12453	BOLD:ADC9939	DNA Barcode	Universite de Mons	Arthropoda	Insecta	Hymenoptera	Megachilidae	Coelioxys	Coelioxys haemorrhoa Förster, 1853	species	Thomas J Wood			2021-07-10	Thomas Wood	Spain	Comunidad de Madrid	Pozuelo del Rey, 2 km NW	40.376	-3.345				Adult	F	Leg removed for DNA extraction	Barcode of Life Datasystems	Creative Commons - Share Alike	en
IBIHM1326-22	IBIHM1326-22	INV12473	INV12473	BOLD:AAD8159	DNA Barcode	Universite de Mons	Arthropoda	Insecta	Hymenoptera	Apidae	Bombus	Bombus muscorum (Linnaeus, 1758)	species	Thomas J Wood			2015-04-03	Thomas Wood	Portugal	Faro	Carrapateira	37.19	-8.9				Adult	F	Leg removed for DNA extraction	Barcode of Life Datasystems	Creative Commons - Share Alike	en
IBIHM1330-22	IBIHM1330-22	INV12477	INV12477	BOLD:AEO4511	DNA Barcode	Universite de Mons	Arthropoda	Insecta	Hymenoptera	Melittidae	Dasypoda	Dasypoda morotei Quilis, 1928	species	Thomas J Wood			2021-06-01	Thomas Wood	Spain	Andalusia	Gaucin, Gaucin to Puerto del Hacho	36.521	-5.333				Adult	F	Leg removed for DNA extraction	Barcode of Life Datasystems	Creative Commons - Share Alike	en
IBIHM1341-22	IBIHM1341-22	INV12488	INV12488	BOLD:AAN3911	DNA Barcode	Universite de Mons	Arthropoda	Insecta	Hymenoptera	Colletidae	Colletes	Colletes pulchellus Pérez, 1903	species	Michael Kuhlmann			2020-06-26	Thomas Wood	Spain	Catalonia	Figueres, Llanca	42.359	3.141				Adult	F	Leg removed for DNA extraction	Barcode of Life Datasystems	Creative Commons - Share Alike	en
IBIHM135-21	IBIHM135-21	INV12064	INV12064	BOLD:AEL5320	DNA Barcode	Universite de Mons	Arthropoda	Insecta	Hymenoptera	Apidae	Nomada	Nomada insignipes Schmiedeknecht, 1882	species	Thomas J Wood			2021-06-03	Thomas Wood	Spain	Andalusia	Benaojan, Cueva del Hundidero	36.756	-5.237				Adult	F	Leg removed for DNA extraction	Barcode of Life Datasystems	Creative Commons - Share Alike	en
IBIHM169-21	IBIHM169-21	INV12098	INV12098	BOLD:AEM7547	DNA Barcode	Universite de Mons	Arthropoda	Insecta	Hymenoptera	Apidae	Eucera	Eucera ruficollis (Brullé, 1832)	species	Thomas J Wood			2021-05-14	Thomas Wood	Spain	Comunidad de Madrid	Madrid, Chinchon, 6 km N, M-311	40.18	-3.446				Adult	M	Leg removed for DNA extraction	Barcode of Life Datasystems	Creative Commons - Share Alike	en
IBIHM185-21	IBIHM185-21	INV12114	INV12114	BOLD:ABV4745	DNA Barcode	Universite de Mons	Arthropoda	Insecta	Hymenoptera	Apidae	Eucera	Eucera chrysopyga Pérez, 1879	species	Thomas J Wood			2021-05-24	Thomas Wood	Spain	Andalusia	Castellar de la Frontera, 1 km N, A-405	36.312	-5.4				Adult	M	Leg removed for DNA extraction	Barcode of Life Datasystems	Creative Commons - Share Alike	en
IBIHM186-21	IBIHM186-21	INV12115	INV12115	BOLD:ABZ4790	DNA Barcode	Universite de Mons	Arthropoda	Insecta	Hymenoptera	Apidae	Eucera	Eucera longicornis (Linnaeus, 1758)	species	Thomas J Wood			2021-05-24	Thomas Wood	Spain	Andalusia	Estepona, Gaucin, 1 km W	36.515	-5.355				Adult	F	Leg removed for DNA extraction	Barcode of Life Datasystems	Creative Commons - Share Alike	en
IBIHM207-21	IBIHM207-21	INV12136	INV12136	BOLD:ADK6129	DNA Barcode	Universite de Mons	Arthropoda	Insecta	Hymenoptera	Apidae	Anthophora	Anthophora crinipes Smith, 1854	species	Thomas J Wood			2021-05-11	Thomas Wood	Spain	Catalonia	Balaguer, Camarasa, Aiguabarreig Segre-Noguera Pallaresa	41.876	0.851				Adult	F	Leg removed for DNA extraction	Barcode of Life Datasystems	Creative Commons - Share Alike	en
IBIHM231-21	IBIHM231-21	INV12160	INV12160	BOLD:AAI8745	DNA Barcode	Universite de Mons	Arthropoda	Insecta	Hymenoptera	Apidae	Bombus	Bombus vestalis (Geoffroy, 1785)	species	Thomas J Wood			2021-06-22	Thomas Wood	Spain	Castilla-La Mancha	Villanueva de los Escuderos	40.055	-2.341		1180	1180	Adult	M	Leg removed for DNA extraction	Barcode of Life Datasystems	Creative Commons - Share Alike	en
IBIHM234-21	IBIHM234-21	INV12163	INV12163	BOLD:AAO0285	DNA Barcode	Universite de Mons	Arthropoda	Insecta	Hymenoptera	Apidae	Ceratina	Ceratina cucurbitina (Rossi, 1792)	species	Thomas J Wood			2021-06-27	Thomas Wood	Spain	Aragon	Villar del Cobo, Barranco de los Oncenachos	40.397	-1.674				Adult	F	Leg removed for DNA extraction	Barcode of Life Datasystems	Creative Commons - Share Alike	en
IBIHM246-21	IBIHM246-21	INV12175	INV12175	BOLD:AEF7156	DNA Barcode	Universite de Mons	Arthropoda	Insecta	Hymenoptera	Apidae	Bombus	Bombus lapidarius (Linnaeus, 1758)	species	Thomas J Wood			2020-07-14	Thomas Wood	Portugal	Braganca	Barragem da Serra Serrada, Serra da Montesinho	41.962	-6.768				Adult	M	Leg removed for DNA extraction	Barcode of Life Datasystems	Creative Commons - Share Alike	en
IBIHM254-21	IBIHM254-21	INV12183	INV12183	BOLD:AAK3480	DNA Barcode	Universite de Mons	Arthropoda	Insecta	Hymenoptera	Colletidae	Hylaeus	Hylaeus clypearis (Schenck, 1853)	species	Thomas J Wood			2021-05-23	Thomas Wood	Spain	Andalusia	Vejer de la Frontera, Patria environs	36.268	-6.013				Adult	M	Leg removed for DNA extraction	Barcode of Life Datasystems	Creative Commons - Share Alike	en
IBIHM270-21	IBIHM270-21	INV12199	INV12199	BOLD:AEO5452	DNA Barcode	Universite de Mons	Arthropoda	Insecta	Hymenoptera	Colletidae	Hylaeus	Hylaeus taeniolatus Förster, 1871	species	Romain Le Divelec			2021-05-23	Thomas Wood	Spain	Andalusia	Vejer de la Frontera, Patria environs	36.268	-6.013				Adult	F	Leg removed for DNA extraction	Barcode of Life Datasystems	Creative Commons - Share Alike	en
IBIHM312-21	IBIHM312-21	INV12241	INV12241	BOLD:AEA9090	DNA Barcode	Universite de Mons	Arthropoda	Insecta	Hymenoptera	Megachilidae	Megachile	Megachile ericetorum Lepeletier, 1841	species	Thomas J Wood			2021-06-30	Thomas Wood	Spain	Andalusia	Sierra Nevada, Trevenque, Refugio de Rosales environs	37.072	-3.495				Adult	M	Leg removed for DNA extraction	Barcode of Life Datasystems	Creative Commons - Share Alike	en
IBIHM335-21	IBIHM335-21	INV12264	INV12264	BOLD:AAI6486	DNA Barcode	Universite de Mons	Arthropoda	Insecta	Hymenoptera	Halictidae	Halictus	Halictus sexcinctus (Fabricius, 1775)	species	Thomas J Wood			2020-07-15	Thomas Wood	Spain	Castilla y Leon	Hermisende, 5 km W, Regato da Mallada	41.973	-6.954				Adult	F	Leg removed for DNA extraction	Barcode of Life Datasystems	Creative Commons - Share Alike	en
IBIHM354-21	IBIHM354-21	INV12283	INV12283	BOLD:AAI0130	DNA Barcode	Universite de Mons	Arthropoda	Insecta	Hymenoptera	Halictidae	Sphecodes	Sphecodes albilabris (Fabricius, 1793)	species	Thomas J Wood			2021-07-05	Thomas Wood	Spain	Andalusia	Sierra Nevada, Trevelez to Refugio La Campinuela	37.024	-3.266				Adult	F	Leg removed for DNA extraction	Barcode of Life Datasystems	Creative Commons - Share Alike	en
IBIHM384-21	IBIHM384-21	INV12313	INV12313	BOLD:AAJ3116	DNA Barcode	Universite de Mons	Arthropoda	Insecta	Hymenoptera	Halictidae	Lasioglossum	Lasioglossum costulatum (Kriechbaumer, 1873)	species	Thomas J Wood			2021-07-05	Thomas Wood	Spain	Andalusia	Sierra Nevada, Trevelez to Refugio La Campinuela	37.024	-3.266				Adult	F	Leg removed for DNA extraction	Barcode of Life Datasystems	Creative Commons - Share Alike	en
IBIHM424-21	IBIHM424-21	INV12353	INV12353	BOLD:ADW0513	DNA Barcode	Universite de Mons	Arthropoda	Insecta	Hymenoptera	Colletidae	Colletes	Colletes eous Morice, 1904	species	Thomas J Wood			2021-06-14	Thomas Wood	Spain	Andalusia	Sierra Nevada, Trevelez environs to Barranco Madrid	37.008	-3.266				Adult	F	Leg removed for DNA extraction	Barcode of Life Datasystems	Creative Commons - Share Alike	en
IBIHM437-21	IBIHM437-21	INV12366	INV12366	BOLD:AEO3711	DNA Barcode	Universite de Mons	Arthropoda	Insecta	Hymenoptera	Melittidae	Dasypoda	Dasypoda crassicornis Friese, 1896	species	Thomas J Wood			2019-05-16	Thomas Wood	Portugal	Vila Real	Sapiaos, N103	41.717	-7.631				Adult	F	Leg removed for DNA extraction	Barcode of Life Datasystems	Creative Commons - Share Alike	en
IBIHM448-21	IBIHM448-21	INV12377	INV12377	BOLD:AEO4846	DNA Barcode	Universite de Mons	Arthropoda	Insecta	Hymenoptera	Andrenidae	Flavipanurgus	Flavipanurgus granadensis (Warncke, 1987)	species	Thomas J Wood			2021-06-02	Thomas Wood	Spain	Andalusia	Benaocaz, Lugar Llano de la Huerta to Puente Antiguo	36.708	-5.43				Adult	M	Leg removed for DNA extraction	Barcode of Life Datasystems	Creative Commons - Share Alike	en
IBIHM460-21	IBIHM460-21	INV12389	INV12389	BOLD:AAD0313	DNA Barcode	Universite de Mons	Arthropoda	Insecta	Hymenoptera	Megachilidae	Osmia	Osmia caerulescens (Linnaeus, 1758)	species	Thomas J Wood			2021-05-11	Thomas Wood	Spain	Catalonia	Balaguer, Camarasa, Aiguabarreig Segre-Noguera Pallaresa	41.876	0.851				Adult	F	Leg removed for DNA extraction	Barcode of Life Datasystems	Creative Commons - Share Alike	en
IBIHM474-21	IBIHM474-21	INV12503	INV12503	BOLD:AAK0552	DNA Barcode	Universite de Mons	Arthropoda	Insecta	Hymenoptera	Andrenidae	Andrena	Andrena alfkenella Perkins, 1914	species	Thomas J Wood			2020-07-14	Thomas Wood	Portugal	Braganca	Braganca, between Rabal and Franca	41.885	-6.737				Adult	F	Leg removed for DNA extraction	Barcode of Life Datasystems	Creative Commons - Share Alike	en
IBIHM506-21	IBIHM506-21	INV12535	INV12535	BOLD:AAJ2143	DNA Barcode	Universite de Mons	Arthropoda	Insecta	Hymenoptera	Andrenidae	Andrena	Andrena minutula (Kirby, 1802)	species	Thomas J Wood			2019-03-21	Thomas Wood	Portugal	Faro	Odeceixe, Praia das Adegas	37.438	-8.8				Adult	F	Leg removed for DNA extraction	Barcode of Life Datasystems	Creative Commons - Share Alike	en
IBIHM508-21	IBIHM508-21	INV12537	INV12537	BOLD:AAE4947	DNA Barcode	Universite de Mons	Arthropoda	Insecta	Hymenoptera	Andrenidae	Andrena	Andrena minutuloides Perkins, 1914	species	Thomas J Wood			2019-05-11	Thomas Wood	Portugal	Porto	Paisagem Protegida Regional Litoral Vila do Conde	41.317	-8.734				Adult	F	Leg removed for DNA extraction	Barcode of Life Datasystems	Creative Commons - Share Alike	en
IBIHM529-21	IBIHM529-21	INV12558	INV12558	BOLD:AAZ1205	DNA Barcode	Universite de Mons	Arthropoda	Insecta	Hymenoptera	Andrenidae	Andrena	Andrena russula Lepeletier, 1841	species	Thomas J Wood			2019-03-20	Thomas Wood	Portugal	Santarem	Fazendas de Almeirim, Santarem	39.14	-8.526				Adult	M	Leg removed for DNA extraction	Barcode of Life Datasystems	Creative Commons - Share Alike	en
IBIHM543-21	IBIHM543-21	INV12572	INV12572	BOLD:AEK5331	DNA Barcode	Universite de Mons	Arthropoda	Insecta	Hymenoptera	Andrenidae	Andrena	Andrena variabilis Smith, 1853	species	Thomas J Wood			2019-07-20	Thomas Wood	Spain	Comunidad de Madrid	Guadalix de la Sierra, 1 km S	40.77	-3.694				Adult	F	Leg removed for DNA extraction	Barcode of Life Datasystems	Creative Commons - Share Alike	en
[truncated: 56 more rows]
