# Supplementary material for: The InBIO Barcoding Initiative Database: DNA barcodes of Iberian Bees
Source: Biodivers Data J. 2024 Mar 5;12:e117172. doi: 10.3897/BDJ.12.e117172 (PMC10933585; doi:10.3897/BDJ.12.e117172)
Supplement: Supplementary material 5 — BOLD Systems Hitlist of Portuguese Bees [file bdj-12-e117172-s005.xlsx]

## Sheet: CL-BEEPT_hitlist (2)
Minimum number of specimens for hit list: 1
Needs Specimens (42)
Taxa	Kingdom
Andrena cyanomicans	Animals
Andrena dinizi	Animals
Andrena lecana	Animals
Andrena leucophaea	Animals
Andrena macroptera	Animals
Andrena medeninensis donata	Animals
Andrena nuptualis	Animals
Andrena omnilaevis	Animals
Coelioxys caudatus	Animals
Coelioxys conoideus	Animals
Coelioxys elongatus	Animals
Coelioxys quadridentatus	Animals
Colletes acutiformis	Animals
Colletes cunicularis	Animals
Colletes tuberculiger	Animals
Epeolus aureovestitus	Animals
Epeolus fasciatus	Animals
Epeolus ibericus	Animals
Eucera alternans	Animals
Eucera decolorata	Animals
Eucera obliterata	Animals
Halictus fumatipennis	Animals
Halictus quadricintus	Animals
Halopanurgus fuzetus	Animals
Hoplitis tkalcuella	Animals
Hylaeus teruelus	Animals
Lasioglossum sphecidomorphum	Animals
Lasioglossum vergilianum	Animals
Melecta duodecimmaculata	Animals
Nomada accentifera	Animals
Nomada conjugens	Animals
Nomada lamellata	Animals
Nomada mandibularis	Animals
Nomada numida manni	Animals
Osmia heteracantha	Animals
Osmia lobata	Animals
Protosmia lusitanica	Animals
Stelis hispanica	Animals
Tetralonia graja	Animals
Tetralonia malvae	Animals
Tetralonia ruficornis	Animals
Tetralonia salicariae	Animals
Needs Sequences (13)
Taxa	Kingdom	Specimens
Andrena elata	Animals	1
Andrena tiaretta	Animals	10
Andrena tunetana	Animals	2
Colletes escalerai	Animals	2
Dufourea lusitanica	Animals	1
Eucera pannonica	Animals	2
Halictus tridivisus	Animals	2
Hoplitis jakovlevi	Animals	3
Hoplitis saundersi	Animals	1
Hoplitis zaianorum	Animals	1
Nomada blepharipes	Animals	1
Nomada concolor	Animals	2
Nomada dolosa	Animals	1
Needs Barcodes (9)
Taxa	Kingdom	Specimens	Sequences (bp>100)
Ammobates vinctus	Animals	1	1
Coelioxys polycentris	Animals	2	1
Colletes ligatus	Animals	2	1
Colletes noskiewiczi	Animals	1	1
Dasypoda albimana	Animals	5	4
Dasypoda michezi	Animals	7	7
Flavipanurgus flavus	Animals	2	2
Flavipanurgus ibericus	Animals	5	5
Nomada rhenana	Animals	6	2
